# Supplementary material for: Increased bacterial taxonomic and functional diversity is associated with impaired rotavirus vaccine immunogenicity in infants from India and Malawi
Source: BMC Microbiol. 2023 Nov 18;23:354. doi: 10.1186/s12866-023-03098-z (PMC10656894; doi:10.1186/s12866-023-03098-z)
Supplement: Supplementary file 1 — Additional file 1: Supplementary File 1. Statistical outputs for analysis of metagenomic composition by country. Data are provided for (A) genus, (B), species, (C) pathway, and (D) enzyme commission. FDR, false discovery rate; Q1, quartile 1; Q3, quartile 3; RF, Random Forests; sd, standard deviation; se, standard error. [file 12866_2023_3098_MOESM1_ESM.xlsx]

## Sheet: (A) Genus
Supplementary File 1. Statistical outputs for analysis of metagenomic composition by country. Data are provided for (A) genus, (B), species, (C) pathway, and (D) enzyme commission. FDR, false discovery rate; Q1, quartile 1; Q3, quartile 3; RF, Random Forests; sd, standard deviation; se, standard error.
Feature_ID	Kingdom	Phylum	Class	Order	Family	Genus	India_present	India_N	India_prevalence	India_mean_abundance	India_sd_abundance	Malawi_present	Malawi_N	Malawi_prevalence	Malawi_mean_abundance	Malawi_sd_abundance	Fisher_P	Fisher_FDR_P	Mean_abundance_difference	Prevalence_difference	Normalised_prevalence_difference	Normalised_prevalence_difference_rank	RF_importance_mean	RF_importance_sd	RF_importance_rank	RF_N_per_group	RF_accuracy_median	RF_accuracy_Q1	RF_accuracy_Q3	Maaslin_level	Maaslin_coefficient	Maaslin_se	Maaslin_P	Maaslin_FDR_P
t1270	Bacteria	Actinobacteria	Actinomycetia	Micrococcales	Micrococcaceae	Micrococcus	74	283	26.1	0.000140989	0.000443409	48	58	82.8	0.00855	0.0179767	7.47101e-16	6.05152e-14	-0.00840901	-56.7	56.7	1	1.14116	1.9224	1	50	0.9	0.85	0.95	Malawi	0.0058389	0.000422725	9.77002e-35	8.40221e-33
t823	Bacteria	Bacteroidetes	Bacteroidia	Bacteroidales	Tannerellaceae	Parabacteroides	120	283	42.4	1.31972	7.62144	52	58	89.7	2.95844	6.83356	8.8958e-12	3.6028e-10	-1.63872	-47.3	47.3	2	0.31497	0.566494	7	50	0.9	0.85	0.95	Malawi	0.0632256	0.0186556	0.00078387	0.00449419
t821	Bacteria	Bacteroidetes	Bacteroidia	Bacteroidales	Prevotellaceae	Phocaeicola	145	283	51.2	0.618818	2.81204	55	58	94.8	4.40662	9.39861	3.39567e-11	9.16831e-10	-3.7878	-43.6	43.6	3	0.453842	0.814488	4	50	0.9	0.85	0.95	Malawi	0.0996204	0.0146786	5.13307e-11	1.10361e-09
t328813	Bacteria	Bacteroidetes	Bacteroidia	Bacteroidales	Rikenellaceae	Alistipes	76	283	26.9	0.0770046	0.9682	38	58	65.5	0.0684672	0.241124	6.84582e-08	1.0647e-06	0.00853735	-38.6	38.6	4	0.182702	0.332202	14	50	0.9	0.85	0.95	Malawi	0.00803375	0.00393654	0.0420434	0.12468
t28118	Bacteria	Bacteroidetes	Bacteroidia	Bacteroidales	Odoribacteraceae	Odoribacter	74	283	26.1	0.0212318	0.309328	37	58	63.8	0.0339086	0.0814347	7.88669e-08	1.0647e-06	-0.0126768	-37.7	37.7	5	0.266289	0.481551	10	50	0.9	0.85	0.95	Malawi	0.00789633	0.00210419	0.000205776	0.0016088
t40545	Bacteria	Proteobacteria	Betaproteobacteria	Burkholderiales	Sutterellaceae	Sutterella	69	283	24.4	0.0480297	0.257834	35	58	60.3	0.356347	0.986116	2.31233e-07	2.6757e-06	-0.308317	-35.9	35.9	6	0.203602	0.381376	12	50	0.9	0.85	0.95	Malawi	0.0218715	0.00422307	3.83331e-07	4.12081e-06
t2093856	Bacteria	Bacteroidetes	Bacteroidia	Bacteroidales	Odoribacteraceae	Butyricimonas	65	283	23	0.00367633	0.0224549	34	58	58.6	0.029469	0.0759957	3.10938e-07	3.14825e-06	-0.0257926	-35.6	35.6	7	0.163923	0.316776	16	50	0.9	0.85	0.95	Malawi	0.00735356	0.0011496	5.27248e-10	9.06866e-09
t2109685	Bacteria	Actinobacteria	Coriobacteriia	Coriobacteriales	Atopobiaceae	Olsenella	97	283	34.3	0.0209601	0.209446	40	58	69	0.130059	0.760151	1.52022e-06	1.23137e-05	-0.109099	-34.7	34.7	8	0.0731381	0.140174	39	50	0.9	0.85	0.95	Malawi	0.00900139	0.0027359	0.00110676	0.00559889
t71999	Bacteria	Actinobacteria	Actinomycetia	Micrococcales	Micrococcaceae	Kocuria	88	283	31.1	0.000163958	0.000548927	37	58	63.8	0.00457759	0.0269989	4.79948e-06	3.53417e-05	-0.00441363	-32.7	32.7	9	0.190715	0.367357	13	50	0.9	0.85	0.95	Malawi	0.0021655	0.000395794	8.69692e-08	1.06848e-06
t817	Bacteria	Bacteroidetes	Bacteroidia	Bacteroidales	Bacteroidaceae	Bacteroides	183	283	64.7	3.16599	11.0424	56	58	96.6	11.0524	20.2073	7.52425e-08	1.0647e-06	-7.88638	-31.9	31.9	10	0.338382	0.595423	5	50	0.9	0.85	0.95	Malawi	0.149609	0.0297024	7.70445e-07	7.36203e-06
t34062	Bacteria	Proteobacteria	Gammaproteobacteria	Pseudomonadales	Moraxellaceae	Moraxella	112	283	39.6	0.000865371	0.00572144	41	58	70.7	0.0298776	0.112217	1.93263e-05	0.000120418	-0.0290122	-31.1	31.1	11	0.300001	0.555908	9	50	0.9	0.85	0.95	Malawi	0.00671328	0.000986062	4.50489e-11	1.10361e-09
t1834196	Bacteria	Firmicutes	Clostridia	Eubacteriales	Lachnospiraceae	Lachnoclostridium	98	283	34.6	0.0367883	0.431544	38	58	65.5	0.00848448	0.0359371	2.67639e-05	0.000144525	0.0283039	-30.9	30.9	12	0.138416	0.283569	19	50	0.9	0.85	0.95	Malawi	0.000508997	0.00254455	0.841574	0.947846
t2003188	Bacteria	Actinobacteria	Coriobacteriia	Coriobacteriales	Atopobiaceae	Parolsenella	134	283	47.3	0.0404678	0.214362	45	58	77.6	0.0963707	0.315478	2.26482e-05	0.000131036	-0.0559028	-30.3	30.3	13	0.0932085	0.178431	31	50	0.9	0.85	0.95	Malawi	0.00716865	0.00298594	0.0168975	0.063182
t1358	Bacteria	Firmicutes	Bacilli	Lactobacillales	Streptococcaceae	Lactococcus	125	283	44.2	0.0426505	0.631953	43	58	74.1	0.000798276	0.000996748	4.09755e-05	0.000206389	0.0418523	-29.9	29.9	14	0.106343	0.194767	27	50	0.9	0.85	0.95	Malawi	-0.00146446	0.00272417	0.591218	0.79445
t202956	Bacteria	Proteobacteria	Gammaproteobacteria	Pseudomonadales	Moraxellaceae	Acinetobacter	171	283	60.4	0.013417	0.0535206	52	58	89.7	0.501381	1.70281	7.4768e-06	5.04684e-05	-0.487964	-29.3	29.3	15	0.514225	0.910612	2	50	0.9	0.85	0.95	Malawi	0.0281575	0.00400757	1.17097e-11	5.03515e-10
t40324	Bacteria	Proteobacteria	Gammaproteobacteria	Xanthomonadales	Xanthomonadaceae	Stenotrophomonas	113	283	39.9	0.00299364	0.0453247	40	58	69	0.00687931	0.0439664	7.22123e-05	0.000324955	-0.00388567	-29.1	29.1	16	0.303966	0.566798	8	50	0.9	0.85	0.95	Malawi	0.00204679	0.000838182	0.015119	0.0604246
t239935	Bacteria	Verrucomicrobia	Verrucomicrobiae	Verrucomicrobiales	Akkermansiaceae	Akkermansia	94	283	33.2	0.275887	2.48642	34	58	58.6	0.661564	4.64878	0.000525815	0.00212955	-0.385677	-25.4	25.4	17	0.0509787	0.0963611	58	50	0.9	0.85	0.95	Malawi	0.00742998	0.00875695	0.396777	0.726017
t410072	Bacteria	Firmicutes	Clostridia	Eubacteriales	Lachnospiraceae	Coprococcus	148	283	52.3	0.0151413	0.0686817	44	58	75.9	0.0254672	0.129237	0.00124591	0.00438778	-0.0103259	-23.6	23.6	18	0.0694435	0.129459	43	50	0.9	0.85	0.95	Malawi	0.00188025	0.00169096	0.266952	0.533903
t165179	Bacteria	Bacteroidetes	Bacteroidia	Bacteroidales	Prevotellaceae	Prevotella	202	283	71.4	0.260776	1.93847	55	58	94.8	2.39932	10.519	4.33161e-05	0.000206389	-2.13854	-23.4	23.4	19	0.470607	0.856547	3	50	0.9	0.85	0.95	Malawi	0.0486722	0.0117702	4.476e-05	0.000384936
t1335613	Bacteria	Actinobacteria	Coriobacteriia	Eggerthellales	Eggerthellaceae	Gordonibacter	116	283	41	0.0119686	0.0530625	37	58	63.8	0.00782759	0.0133163	0.00215129	0.00697018	0.00414097	-22.8	22.8	20	0.0553207	0.102629	56	50	0.9	0.85	0.95	Malawi	0.00127452	0.00136298	0.350404	0.660483
t1382	Bacteria	Actinobacteria	Coriobacteriia	Coriobacteriales	Atopobiaceae	Lancefieldella	94	283	33.2	0.00626572	0.0223426	32	58	55.2	0.0189966	0.0607934	0.00258693	0.00776078	-0.0127308	-22	22	21	0.0613757	0.123687	49	50	0.9	0.85	0.95	Malawi	0.00325503	0.00118354	0.00627443	0.0299778
t901	Bacteria	Proteobacteria	Deltaproteobacteria	Desulfovibrionales	Desulfovibrionaceae	Desulfovibrio	11	283	3.9	0.000856184	0.0112984	15	58	25.9	0.0207069	0.11874	9.63739e-07	8.67365e-06	-0.0198507	-22	22	22	0.0571362	0.115367	54	50	0.9	0.85	0.95	Malawi	0.00333975	0.000914132	0.000299668	0.00214762
t287	Bacteria	Proteobacteria	Gammaproteobacteria	Pseudomonadales	Pseudomonadaceae	Pseudomonas	148	283	52.3	0.00284276	0.013668	43	58	74.1	0.00907586	0.0337476	0.00225158	0.00701455	-0.00623311	-21.8	21.8	23	0.0853537	0.163724	33	50	0.9	0.85	0.95	Malawi	0.00260296	0.000779176	0.000928941	0.00499306
t1496	Bacteria	Firmicutes	Clostridia	Eubacteriales	Peptostreptococcaceae	Clostridioides	198	283	70	0.0428276	0.163403	53	58	91.4	0.00772241	0.0175229	0.000485484	0.00206969	0.0351051	-21.4	21.4	24	0.128332	0.241842	22	50	0.9	0.85	0.95	Malawi	-0.00367909	0.0024495	0.134034	0.339028
t166486	Bacteria	Firmicutes	Clostridia	Eubacteriales	Lachnospiraceae	Roseburia	159	283	56.2	0.0177428	0.10185	45	58	77.6	0.00812586	0.0299452	0.00302925	0.00876319	0.00961689	-21.4	21.4	25	0.0718079	0.143845	40	50	0.9	0.85	0.95	Malawi	-0.000304204	0.00165174	0.853988	0.947846
t39485	Bacteria	Firmicutes	Clostridia	Eubacteriales	Lachnospiraceae	Lachnospira	76	283	26.9	0.00213922	0.0227055	28	58	48.3	0.000748276	0.00259968	0.00174022	0.00587324	0.00139095	-21.4	21.4	26	0.0365479	0.0685016	69	50	0.9	0.85	0.95	Malawi	0.000397092	0.000608969	0.514796	0.79445
t2823317	Bacteria	Firmicutes	Negativicutes	Acidaminococcales	Acidaminococcaceae	Phascolarctobacterium	101	283	35.7	0.000895406	0.00253586	33	58	56.9	0.030031	0.178852	0.00315089	0.00880077	-0.0291356	-21.2	21.2	27	0.0260628	0.0492054	79	50	0.9	0.85	0.95	Malawi	0.00370746	0.00104825	0.000461351	0.00283401
t292800	Bacteria	Firmicutes	Clostridia	Eubacteriales	Oscillospiraceae	Flavonifractor	148	283	52.3	0.118429	0.79176	42	58	72.4	0.109064	0.688658	0.00563886	0.0147338	0.00936483	-20.1	20.1	28	0.0605327	0.125988	50	50	0.9	0.85	0.95	Malawi	0.00138066	0.00482998	0.775166	0.91321
t74426	Bacteria	Actinobacteria	Coriobacteriia	Coriobacteriales	Coriobacteriaceae	Collinsella	202	283	71.4	0.421581	1.33576	53	58	91.4	0.515174	1.47073	0.000821592	0.00302495	-0.0935929	-20	20	29	0.131689	0.242384	21	50	0.9	0.85	0.95	Malawi	0.0126049	0.00856777	0.142164	0.342519
t1667168	Bacteria	Actinobacteria	Actinomycetia	Micrococcales	Dermabacteraceae	Dermabacter	65	283	23	0.00371625	0.0252548	24	58	41.4	0.001	0.00296672	0.00516346	0.0139413	0.00271625	-18.4	18.4	30	0.0321654	0.0658653	74	50	0.9	0.85	0.95	Malawi	3.8258e-05	0.000794699	0.961632	0.972945
t1492	Bacteria	Firmicutes	Clostridia	Eubacteriales	Clostridiaceae	Clostridium	223	283	78.8	0.359998	2.41305	56	58	96.6	0.587343	2.92692	0.000604762	0.00233265	-0.227345	-17.8	17.8	31	0.175607	0.322909	15	50	0.9	0.85	0.95	Malawi	0.00347891	0.00893979	0.69741	0.856818
t84112	Bacteria	Actinobacteria	Coriobacteriia	Eggerthellales	Eggerthellaceae	Eggerthella	140	283	49.5	0.0553071	0.306739	39	58	67.2	0.00985172	0.0190241	0.0144067	0.0353618	0.0454553	-17.7	17.7	32	0.0776207	0.164666	35	50	0.9	0.85	0.95	Malawi	-0.00159221	0.00295004	0.589741	0.79445
t2714355	Bacteria	Firmicutes	Clostridia	Eubacteriales	Oscillospiraceae	Oscillibacter	83	283	29.3	0.0071	0.0511327	27	58	46.6	0.00327759	0.0173361	0.0134968	0.0341637	0.00382241	-17.3	17.3	33	0.0341905	0.0678853	72	50	0.9	0.85	0.95	Malawi	4.36927e-06	0.00111057	0.996863	0.996863
t84030	Bacteria	Firmicutes	Clostridia	Eubacteriales	Lachnospiraceae	Lacrimispora	90	283	31.8	0.00242014	0.0134086	27	58	46.6	0.00092069	0.00252932	0.0344547	0.079738	0.00149945	-14.8	14.8	34	0.0305377	0.0606008	75	50	0.9	0.85	0.95	Malawi	-0.000110973	0.000627239	0.859674	0.947846
t28141	Bacteria	Proteobacteria	Gammaproteobacteria	Enterobacterales	Enterobacteriaceae	Cronobacter	114	283	40.3	0.00928445	0.0879842	15	58	25.9	0.00123793	0.00791924	0.0526227	0.118401	0.00804652	14.4	14.4	35	0.0589942	0.120824	52	50	0.9	0.85	0.95	Malawi	-0.0015946	0.00123839	0.19875	0.427313
t1260	Bacteria	Firmicutes	Tissierellia	Tissierellales	Peptoniphilaceae	Finegoldia	217	283	76.7	0.00491449	0.018189	52	58	89.7	0.0125517	0.0510602	0.0329152	0.0784155	-0.00763724	-13	13	36	0.0670773	0.124449	46	50	0.9	0.85	0.95	Malawi	0.00190409	0.000909506	0.0370429	0.117989
t33038	Bacteria	Firmicutes	Clostridia	Eubacteriales	Lachnospiraceae	Mediterraneibacter	180	283	63.6	0.907151	3.93029	44	58	75.9	0.809593	2.79187	0.0943179	0.195891	0.0975578	-12.3	12.3	37	0.0430747	0.079796	63	50	0.9	0.85	0.95	Malawi	0.00410806	0.0130103	0.752382	0.911337
t1547	Bacteria	Firmicutes	Erysipelotrichia	Erysipelotrichales	Erysipelotrichaceae	Erysipelatoclostridium	168	283	59.4	0.101658	0.617408	41	58	70.7	0.0192638	0.100704	0.138497	0.262386	0.0823938	-11.3	11.3	38	0.0393357	0.0711855	65	50	0.9	0.85	0.95	Malawi	-0.00423923	0.00407991	0.299522	0.58543
t1550024	Bacteria	Firmicutes	Clostridia	Eubacteriales	Oscillospiraceae	Ruthenibacterium	86	283	30.4	0.0857102	0.882108	24	58	41.4	0.0116862	0.0704101	0.122947	0.248967	0.074024	-11	11	39	0.0371061	0.0782063	67	50	0.9	0.85	0.95	Malawi	-0.00183297	0.00391652	0.640078	0.815546
t39488	Bacteria	Firmicutes	Clostridia	Eubacteriales	Lachnospiraceae	Anaerobutyricum	116	283	41	0.00864452	0.0623688	30	58	51.7	0.00578966	0.0268321	0.146513	0.269716	0.00285487	-10.7	10.7	40	0.0360752	0.0687725	70	50	0.9	0.85	0.95	Malawi	0.000247561	0.00122494	0.839959	0.947846
t2774055	Bacteria	Proteobacteria	Gammaproteobacteria	Enterobacterales	Enterobacteriaceae	Kluyvera	69	283	24.4	0.00156466	0.0138355	8	58	13.8	0.00167414	0.00953245	0.0863844	0.184135	-0.000109474	10.6	10.6	41	0.0344473	0.0650443	71	50	0.9	0.85	0.95	Malawi	4.68994e-05	0.000557227	0.932974	0.972945
t1590	Bacteria	Firmicutes	Bacilli	Lactobacillales	Lactobacillaceae	Lactiplantibacillus	165	283	58.3	0.0329304	0.110806	28	58	48.3	0.0136241	0.0364532	0.190753	0.321896	0.0193063	10	10	42	0.0975909	0.184179	29	50	0.9	0.85	0.95	Malawi	-0.00396615	0.0021004	0.0598411	0.166011
t83655	Bacteria	Proteobacteria	Gammaproteobacteria	Enterobacterales	Enterobacteriaceae	Leclercia	115	283	40.6	0.00158481	0.0101492	18	58	31	0.00271552	0.0156779	0.186365	0.321182	-0.00113071	9.6	9.6	43	0.0631206	0.118711	48	50	0.9	0.85	0.95	Malawi	5.27874e-05	0.000563505	0.925421	0.972945
t2479767	Bacteria	Firmicutes	Clostridia	Eubacteriales	Lachnospiraceae	Blautia	229	283	80.9	0.0459413	0.20596	52	58	89.7	0.0159776	0.0423553	0.131354	0.259504	0.0299638	-8.8	8.8	44	0.0750919	0.14608	36	50	0.9	0.85	0.95	Malawi	-0.00120981	0.00261751	0.644237	0.815546
t1624	Bacteria	Firmicutes	Bacilli	Lactobacillales	Lactobacillaceae	Ligilactobacillus	224	283	79.2	0.274272	1.38983	41	58	70.7	0.255481	1.49903	0.167925	0.30082	0.0187914	8.5	8.5	45	0.0743849	0.137125	38	50	0.9	0.85	0.95	Malawi	-0.00440496	0.0070674	0.53352	0.79445
t853	Bacteria	Firmicutes	Clostridia	Eubacteriales	Oscillospiraceae	Faecalibacterium	250	283	88.3	0.202582	2.2943	56	58	96.6	0.00927069	0.0278147	0.0607342	0.132959	0.193312	-8.3	8.3	46	0.100138	0.191218	28	50	0.9	0.85	0.95	Malawi	-0.00281699	0.00610609	0.64485	0.815546
t111015	Bacteria	Actinobacteria	Actinomycetia	Actinomycetales	Actinomycetaceae	Actinomyces	119	283	42	0.0296148	0.280744	29	58	50	0.00742414	0.0266601	0.309141	0.486256	0.0221907	-8	8	47	0.0456326	0.0893846	61	50	0.9	0.85	0.95	Malawi	-0.000284382	0.00225424	0.899685	0.972945
t1736	Bacteria	Firmicutes	Clostridia	Eubacteriales	Eubacteriaceae	Eubacterium	154	283	54.4	0.0183622	0.138505	36	58	62.1	0.0460483	0.31973	0.312164	0.486256	-0.0276861	-7.7	7.7	48	0.0420203	0.0785146	64	50	0.9	0.85	0.95	Malawi	0.00146069	0.00210873	0.488982	0.787894
t545	Bacteria	Proteobacteria	Gammaproteobacteria	Enterobacterales	Enterobacteriaceae	Citrobacter	242	283	85.5	0.0768223	0.519142	54	58	93.1	0.0356828	0.123893	0.139291	0.262386	0.0411395	-7.6	7.6	49	0.0691177	0.123496	44	50	0.9	0.85	0.95	Malawi	-0.00232213	0.00339715	0.494724	0.787894
t1379	Bacteria	Firmicutes	Bacilli	Bacillales	Paenibacillaceae	Gemella	254	283	89.8	0.00854311	0.0236804	48	58	82.8	0.0135241	0.0319532	0.170836	0.30082	-0.00498103	7	7	50	0.0685848	0.124695	45	50	0.9	0.85	0.95	Malawi	0.00129468	0.00103963	0.213874	0.448614
t2823316	Bacteria	Firmicutes	Clostridia	Eubacteriales	Lachnospiraceae	Faecalicatena	103	283	36.4	0.0035212	0.0190542	25	58	43.1	0.00113448	0.00260839	0.372801	0.549034	0.00238672	-6.7	6.7	51	0.0271289	0.0511135	78	50	0.9	0.85	0.95	Malawi	-0.000542532	0.000735928	0.461506	0.787894
t1660	Bacteria	Actinobacteria	Actinomycetia	Actinomycetales	Actinomycetaceae	Schaalia	206	283	72.8	0.011612	0.0516102	46	58	79.3	0.0250138	0.0707937	0.330119	0.495178	-0.0134018	-6.5	6.5	52	0.107004	0.211971	26	50	0.9	0.85	0.95	Malawi	0.00396358	0.00149597	0.00843873	0.0381963
t2582419	Bacteria	Firmicutes	Negativicutes	Veillonellales	Veillonellaceae	Dialister	123	283	43.5	0.0229035	0.252718	29	58	50	0.0144224	0.0778397	0.386559	0.559131	0.00848112	-6.5	6.5	53	0.0247914	0.0483965	80	50	0.9	0.85	0.95	Malawi	-9.76424e-05	0.00202068	0.961488	0.972945
t2093857	Bacteria	Firmicutes	Clostridia	Eubacteriales	Oscillospiraceae	Dysosmobacter	46	283	16.3	0.00440989	0.0337307	13	58	22.4	0.00108621	0.00493891	0.257248	0.416742	0.00332369	-6.1	6.1	54	0.0148176	0.0316671	86	50	0.9	0.85	0.95	Malawi	-0.000371536	0.000870021	0.669619	0.834598
t28901	Bacteria	Proteobacteria	Gammaproteobacteria	Enterobacterales	Enterobacteriaceae	Salmonella	252	283	89	0.0440251	0.129098	55	58	94.8	0.0655914	0.163318	0.232533	0.384391	-0.0215663	-5.8	5.8	55	0.0746932	0.139265	37	50	0.9	0.85	0.95	Malawi	0.00336836	0.00229653	0.14338	0.342519
t47715	Bacteria	Firmicutes	Bacilli	Lactobacillales	Lactobacillaceae	Lacticaseibacillus	172	283	60.8	0.0607816	0.330594	32	58	55.2	0.0784724	0.313023	0.463694	0.641005	-0.0176908	5.6	5.6	56	0.0435469	0.0849615	62	50	0.9	0.85	0.95	Malawi	0.00186689	0.00338372	0.581499	0.79445
t1297617	Bacteria	Firmicutes	Clostridia	Eubacteriales	Peptostreptococcaceae	Intestinimonas	98	283	34.6	0.00251201	0.014311	23	58	39.7	0.00147931	0.00862649	0.547025	0.714661	0.0010327	-5.1	5.1	57	0.0322934	0.063064	73	50	0.9	0.85	0.95	Malawi	-0.000338065	0.000651614	0.60423	0.799443
t187327	Bacteria	Firmicutes	Negativicutes	Acidaminococcales	Acidaminococcaceae	Acidaminococcus	131	283	46.3	0.106053	0.408751	24	58	41.4	0.0207017	0.124388	0.563328	0.724279	0.0853513	4.9	4.9	58	0.108198	0.207966	25	50	0.9	0.85	0.95	Malawi	-0.00923988	0.00397993	0.0208456	0.0746969
t624	Bacteria	Proteobacteria	Gammaproteobacteria	Enterobacterales	Enterobacteriaceae	Shigella	222	283	78.4	0.102599	0.225081	48	58	82.8	0.119919	0.20718	0.594458	0.75236	-0.0173204	-4.4	4.4	59	0.112367	0.229265	24	50	0.9	0.85	0.95	Malawi	0.00493167	0.00340916	0.148934	0.346172
t649756	Bacteria	Firmicutes	Clostridia	Eubacteriales	Lachnospiraceae	Anaerostipes	188	283	66.4	0.0332816	0.381272	41	58	70.7	0.0112931	0.035272	0.645485	0.792187	0.0219885	-4.3	4.3	60	0.051352	0.0966206	57	50	0.9	0.85	0.95	Malawi	0.000176137	0.00236463	0.940666	0.972945
t197	Bacteria	Proteobacteria	Epsilonproteobacteria	Campylobacterales	Campylobacteraceae	Campylobacter	52	283	18.4	0.0715731	0.765463	13	58	22.4	0.248274	1.8898	0.466905	0.641005	-0.176701	-4	4	61	0.046718	0.0840489	59	50	0.9	0.85	0.95	Malawi	0.00270108	0.00463957	0.560831	0.79445
t54005	Bacteria	Firmicutes	Tissierellia	Tissierellales	Peptoniphilaceae	Peptoniphilus	192	283	67.8	0.00358551	0.0123946	37	58	63.8	0.00404655	0.0226577	0.543309	0.714661	-0.000461039	4	4	62	0.0591924	0.117678	51	50	0.9	0.85	0.95	Malawi	-0.000468592	0.000729188	0.520904	0.79445
t208479	Bacteria	Firmicutes	Clostridia	Eubacteriales	Lachnospiraceae	Enterocloster	150	283	53	0.169095	1.99499	33	58	56.9	0.0368328	0.14309	0.66515	0.795381	0.132263	-3.9	3.9	63	0.0377917	0.068434	66	50	0.9	0.85	0.95	Malawi	-0.00150455	0.00565255	0.790268	0.91842
t1464	Bacteria	Firmicutes	Bacilli	Bacillales	Paenibacillaceae	Paenibacillus	24	283	8.5	0.00270601	0.0183267	7	58	12.1	0.00303793	0.0124608	0.449803	0.639193	-0.000331924	-3.6	3.6	64	0.020968	0.0411775	82	50	0.9	0.85	0.95	Malawi	0.000421082	0.000735722	0.567472	0.79445
t1613	Bacteria	Firmicutes	Bacilli	Lactobacillales	Lactobacillaceae	Limosilactobacillus	215	283	76	0.364804	1.2085	42	58	72.4	0.266814	0.820988	0.61616	0.767831	0.0979901	3.6	3.6	65	0.0705783	0.132641	42	50	0.9	0.85	0.95	Malawi	-0.00508886	0.00736983	0.490353	0.787894
t29466	Bacteria	Firmicutes	Negativicutes	Veillonellales	Veillonellaceae	Veillonella	268	283	94.7	1.67393	3.6276	57	58	98.3	2.71396	5.90839	0.325894	0.495178	-1.04003	-3.6	3.6	66	0.0812448	0.147991	34	50	0.9	0.85	0.95	Malawi	0.0251798	0.0147653	0.0890479	0.239316
t907	Bacteria	Firmicutes	Negativicutes	Veillonellales	Veillonellaceae	Megasphaera	152	283	53.7	0.095824	0.55714	33	58	56.9	0.0186914	0.0912556	0.667727	0.795381	0.0771326	-3.2	3.2	67	0.0560721	0.107867	55	50	0.9	0.85	0.95	Malawi	-0.00475013	0.00396074	0.231248	0.473508
t43675	Bacteria	Actinobacteria	Actinomycetia	Micrococcales	Micrococcaceae	Rothia	265	283	93.6	0.105414	0.229595	56	58	96.6	0.240812	0.487707	0.546442	0.714661	-0.135398	-3	3	68	0.0880787	0.165155	32	50	0.9	0.85	0.95	Malawi	0.00963589	0.00370016	0.00961466	0.041343
t604330	Bacteria	Actinobacteria	Coriobacteriia	Coriobacteriales	Atopobiaceae	Parafannyhessea	154	283	54.4	0.00297067	0.0182093	30	58	51.7	0.00336034	0.0105373	0.772943	0.869561	-0.000389673	2.7	2.7	69	0.0461945	0.0851449	60	50	0.9	0.85	0.95	Malawi	0.000429901	0.000715488	0.548341	0.79445
t729	Bacteria	Proteobacteria	Gammaproteobacteria	Pasteurellales	Pasteurellaceae	Haemophilus	207	283	73.1	0.0816092	1.10583	41	58	70.7	0.150826	1.03687	0.746683	0.864019	-0.0692167	2.4	2.4	70	0.0571889	0.108835	53	50	0.9	0.85	0.95	Malawi	0.0040599	0.00436774	0.353282	0.660483
t1583	Bacteria	Firmicutes	Bacilli	Lactobacillales	Lactobacillaceae	Weissella	67	283	23.7	0.00126996	0.0103122	15	58	25.9	0.000324138	0.00173542	0.737083	0.864019	0.000945827	-2.2	2.2	71	0.0167461	0.0337713	85	50	0.9	0.85	0.95	Malawi	-0.000279683	0.000464138	0.547187	0.79445
t69966	Bacteria	Firmicutes	Bacilli	Bacillales	Staphylococcaceae	Macrococcus	54	283	19.1	0.0188205	0.28201	12	58	20.7	0.000139655	0.000435664	0.855238	0.927422	0.0186808	-1.6	1.6	72	0.0175071	0.0331211	84	50	0.9	0.85	0.95	Malawi	-0.00126314	0.00180629	0.484844	0.787894
t1596	Bacteria	Firmicutes	Bacilli	Lactobacillales	Lactobacillaceae	Lactobacillus	214	283	75.6	1.19204	3.71249	43	58	74.1	3.40868	11.6021	0.867314	0.927422	-2.21664	1.5	1.5	73	0.0657445	0.119298	47	50	0.9	0.85	0.95	Malawi	0.0263127	0.0169869	0.122314	0.318758
t584	Bacteria	Proteobacteria	Gammaproteobacteria	Enterobacterales	Morganellaceae	Proteus	69	283	24.4	0.0616502	0.432253	15	58	25.9	0.000177586	0.00055852	0.867314	0.927422	0.0614726	-1.5	1.5	74	0.0289283	0.0559036	76	50	0.9	0.85	0.95	Malawi	-0.00420677	0.00322671	0.193208	0.426049
t562	Bacteria	Proteobacteria	Gammaproteobacteria	Enterobacterales	Enterobacteriaceae	Escherichia	279	283	98.6	13.9907	18.0656	58	58	100	24.4879	23.6467	NA	NA	-10.4971	-1.4	1.4	75	0.206267	0.400629	11	50	0.9	0.85	0.95	Malawi	0.140551	0.0392841	0.000396952	0.00262599
t161879	Bacteria	Actinobacteria	Actinomycetia	Corynebacteriales	Corynebacteriaceae	Corynebacterium	194	283	68.6	0.00673781	0.0586467	39	58	67.2	0.0092069	0.0259616	0.877329	0.927422	-0.00246909	1.4	1.4	76	0.070717	0.129908	41	50	0.9	0.85	0.95	Malawi	0.00212783	0.00108909	0.0515511	0.14778
t1351	Bacteria	Firmicutes	Bacilli	Lactobacillales	Enterococcaceae	Enterococcus	266	283	94	1.24076	5.86091	54	58	93.1	0.532241	2.26014	0.766199	0.869561	0.708521	0.9	0.9	77	0.145673	0.265181	18	50	0.9	0.85	0.95	Malawi	-0.0297223	0.0145209	0.0414423	0.12468
t573	Bacteria	Proteobacteria	Gammaproteobacteria	Enterobacterales	Enterobacteriaceae	Klebsiella	276	283	97.5	5.74738	14.1247	56	58	96.6	1.98689	6.07759	NA	NA	3.76049	0.9	0.9	78	0.149965	0.276034	17	50	0.9	0.85	0.95	Malawi	-0.0721365	0.0296395	0.0154575	0.0604246
t582	Bacteria	Proteobacteria	Gammaproteobacteria	Enterobacterales	Morganellaceae	Morganella	100	283	35.3	0.0105413	0.0750872	21	58	36.2	0.160333	1.13773	0.881624	0.927422	-0.149791	-0.9	0.9	79	0.0232514	0.0454203	81	50	0.9	0.85	0.95	Malawi	0.00602261	0.00270661	0.0267287	0.0919469
t33010	Bacteria	Actinobacteria	Actinomycetia	Propionibacteriales	Propionibacteriaceae	Cutibacterium	120	283	42.4	0.0785993	0.692857	25	58	43.1	0.0184448	0.0603035	1	1	0.0601545	-0.7	0.7	80	0.027375	0.0514781	77	50	0.9	0.85	0.95	Malawi	-0.00111248	0.0037075	0.764313	0.91293
t550	Bacteria	Proteobacteria	Gammaproteobacteria	Enterobacterales	Enterobacteriaceae	Enterobacter	252	283	89	0.653425	2.89255	52	58	89.7	0.0601172	0.180998	1	1	0.593308	-0.7	0.7	81	0.135846	0.272076	20	50	0.9	0.85	0.95	Malawi	-0.021521	0.00997963	0.0317478	0.105012
t143361	Bacteria	Firmicutes	Clostridia	Eubacteriales	Peptostreptococcaceae	Filifactor	74	283	26.1	0.00262509	0.0147074	15	58	25.9	0.00108793	0.00567315	1	1	0.00153716	0.2	0.2	82	0.0187427	0.0369545	83	50	0.9	0.85	0.95	Malawi	-0.000553696	0.000664996	0.40564	0.726771
t437897	Bacteria	Firmicutes	Negativicutes	Selenomonadales	Selenomonadaceae	Megamonas	136	283	48.1	0.0855028	0.946917	28	58	48.3	0.0988724	0.444562	1	1	-0.0133696	-0.2	0.2	83	0.0365623	0.0681987	68	50	0.9	0.85	0.95	Malawi	0.00340338	0.00426024	0.424925	0.745786
t1290	Bacteria	Firmicutes	Bacilli	Bacillales	Staphylococcaceae	Staphylococcus	283	283	100	0.336671	0.958675	58	58	100	0.514581	1.25732	NA	NA	-0.17791	0	0	84	0.0974461	0.175935	30	50	0.9	0.85	0.95	Malawi	0.00872426	0.00644876	0.177003	0.400585
t1316412	Bacteria	Firmicutes	Bacilli	Lactobacillales	Streptococcaceae	Streptococcus	283	283	100	4.97962	6.44188	58	58	100	5.83561	9.19525	NA	NA	-0.85599	0	0	85	0.117452	0.212521	23	50	0.9	0.85	0.95	Malawi	-0.00130993	0.018665	0.944091	0.972945
t216816	Bacteria	Actinobacteria	Actinomycetia	Bifidobacteriales	Bifidobacteriaceae	Bifidobacterium	283	283	100	59.802	30.0024	58	58	100	33.4893	28.5723	NA	NA	26.3127	0	0	86	0.327383	0.622243	6	50	0.9	0.85	0.95	Malawi	-0.312235	0.0521378	5.39661e-09	7.73514e-08

## Sheet: (B) Species
Supplementary File 1. Statistical outputs for analysis of metagenomic composition by country. Data are provided for (A) genus, (B), species, (C) pathway, and (D) enzyme commission. FDR, false discovery rate; Q1, quartile 1; Q3, quartile 3; RF, Random Forests; sd, standard deviation; se, standard error.
Feature_ID	Kingdom	Phylum	Class	Order	Family	Genus	Species	India_present	India_N	India_prevalence	India_mean_abundance	India_sd_abundance	Malawi_present	Malawi_N	Malawi_prevalence	Malawi_mean_abundance	Malawi_sd_abundance	Fisher_P	Fisher_FDR_P	Mean_abundance_difference	Prevalence_difference	Normalised_prevalence_difference	Normalised_prevalence_difference_rank	RF_importance_mean	RF_importance_sd	RF_importance_rank	RF_N_per_group	RF_accuracy_median	RF_accuracy_Q1	RF_accuracy_Q3	Maaslin_level	Maaslin_coefficient	Maaslin_se	Maaslin_P	Maaslin_FDR_P
t202956	Bacteria	Proteobacteria	Gammaproteobacteria	Pseudomonadales	Moraxellaceae	Acinetobacter	Acinetobacter towneri	22	283	7.8	4.62898e-05	0.000209047	39	58	67.2	0.189905	0.814921	1.61616e-21	1.84242e-19	-0.189859	-59.4	59.4	1	0.419266	0.714174	2	50	0.9	0.85	0.95	Malawi	0.0172073	0.00240144	4.87166e-12	2.02174e-10
t40214	Bacteria	Proteobacteria	Gammaproteobacteria	Pseudomonadales	Moraxellaceae	Acinetobacter	Acinetobacter johnsonii	45	283	15.9	0.000280565	0.00139998	43	58	74.1	0.0133552	0.0434368	7.77253e-18	5.90712e-16	-0.0130746	-58.2	58.2	2	0.255717	0.480055	4	50	0.9	0.85	0.95	Malawi	0.00525779	0.000631835	2.1538e-15	1.78766e-13
t1270	Bacteria	Actinobacteria	Actinomycetia	Micrococcales	Micrococcaceae	Micrococcus	Micrococcus luteus	74	283	26.1	0.000140989	0.000443409	48	58	82.8	0.00855	0.0179767	7.47101e-16	2.83898e-14	-0.00840901	-56.7	56.7	3	0.626913	1.05677	1	50	0.9	0.85	0.95	Malawi	0.0058389	0.000422725	9.77002e-35	2.43273e-32
t357276	Bacteria	Bacteroidetes	Bacteroidia	Bacteroidales	Prevotellaceae	Phocaeicola	Phocaeicola dorei	108	283	38.2	0.0675972	0.438398	55	58	94.8	1.8208	5.76961	7.38136e-17	4.20737e-15	-1.7532	-56.6	56.6	4	0.319645	0.579284	3	50	0.9	0.85	0.95	Malawi	0.0596962	0.00797965	6.38801e-13	3.18123e-11
t2079596	Bacteria	Proteobacteria	Gammaproteobacteria	Pseudomonadales	Moraxellaceae	Acinetobacter	Acinetobacter sp. SWBY1	7	283	2.5	1.44876e-05	0.000104008	33	58	56.9	0.058269	0.248097	2.05669e-23	4.68926e-21	-0.0582545	-54.4	54.4	5	0.236187	0.404653	5	50	0.9	0.85	0.95	Malawi	0.0094088	0.00132766	8.00349e-12	2.84696e-10
t70346	Bacteria	Proteobacteria	Gammaproteobacteria	Pseudomonadales	Moraxellaceae	Acinetobacter	Acinetobacter variabilis	27	283	9.5	0.00102438	0.0107112	35	58	60.3	0.0293862	0.137864	4.11407e-16	1.87601e-14	-0.0283618	-50.8	50.8	6	0.227583	0.432558	7	50	0.9	0.85	0.95	Malawi	0.00678514	0.00101418	9.22051e-11	2.55101e-09
t823	Bacteria	Bacteroidetes	Bacteroidia	Bacteroidales	Tannerellaceae	Parabacteroides	Parabacteroides distasonis	110	283	38.9	0.787349	4.57296	50	58	86.2	2.54527	6.47033	2.33649e-11	5.32721e-10	-1.75792	-47.3	47.3	7	0.110171	0.207843	20	50	0.9	0.85	0.95	Malawi	0.0607375	0.0146277	4.17036e-05	0.00028845
t28090	Bacteria	Proteobacteria	Gammaproteobacteria	Pseudomonadales	Moraxellaceae	Acinetobacter	Acinetobacter lwoffii	33	283	11.7	0.00020742	0.00110555	34	58	58.6	0.018319	0.0655924	1.4541e-13	4.73622e-12	-0.0181115	-46.9	46.9	8	0.142631	0.270316	13	50	0.9	0.85	0.95	Malawi	0.00572313	0.000742636	1.44323e-13	8.9841e-12
t821	Bacteria	Bacteroidetes	Bacteroidia	Bacteroidales	Prevotellaceae	Phocaeicola	Phocaeicola vulgatus	128	283	45.2	0.546636	2.65904	53	58	91.4	2.58004	7.12977	1.12493e-11	3.20604e-10	-2.03341	-46.2	46.2	9	0.199972	0.371807	9	50	0.9	0.85	0.95	Malawi	0.062931	0.0127992	1.37333e-06	1.31523e-05
t371601	Bacteria	Bacteroidetes	Bacteroidia	Bacteroidales	Bacteroidaceae	Bacteroides	Bacteroides xylanisolvens	114	283	40.3	0.283613	1.7464	49	58	84.5	0.735081	1.93431	3.43785e-10	5.59878e-09	-0.451468	-44.2	44.2	10	0.130036	0.256739	15	50	0.9	0.85	0.95	Malawi	0.0328842	0.00802414	5.21561e-05	0.000350996
t817	Bacteria	Bacteroidetes	Bacteroidia	Bacteroidales	Bacteroidaceae	Bacteroides	Bacteroides fragilis	136	283	48.1	1.50784	6.92854	53	58	91.4	4.22157	13.7756	1.88456e-10	3.58067e-09	-2.71373	-43.3	43.3	11	0.0954283	0.183186	24	50	0.9	0.85	0.95	Malawi	0.0598051	0.0206441	0.00401293	0.014086
t818	Bacteria	Bacteroidetes	Bacteroidia	Bacteroidales	Bacteroidaceae	Bacteroides	Bacteroides thetaiotaomicron	132	283	46.6	0.39671	4.20005	52	58	89.7	2.12877	5.59994	3.07743e-10	5.39734e-09	-1.73206	-43.1	43.1	12	0.162688	0.304458	11	50	0.9	0.85	0.95	Malawi	0.0609755	0.0119585	5.69262e-07	6.74982e-06
t470	Bacteria	Proteobacteria	Gammaproteobacteria	Pseudomonadales	Moraxellaceae	Acinetobacter	Acinetobacter baumannii	114	283	40.3	0.00986148	0.0446877	48	58	82.8	0.0519224	0.17482	2.18892e-09	2.6267e-08	-0.0420609	-42.5	42.5	13	0.136269	0.257709	14	50	0.9	0.85	0.95	Malawi	0.00736168	0.00168355	1.63481e-05	0.000119726
t2650157	Bacteria	Bacteroidetes	Bacteroidia	Bacteroidales	Bacteroidaceae	Bacteroides	Bacteroides zhangwenhongi	66	283	23.3	0.00746537	0.0902965	38	58	65.5	0.0113621	0.0238587	1.28013e-09	1.71688e-08	-0.0038967	-42.2	42.2	14	0.0741666	0.149792	26	50	0.9	0.85	0.95	Malawi	0.00426675	0.00121651	0.000513506	0.00224321
t2763022	Bacteria	Bacteroidetes	Bacteroidia	Bacteroidales	Bacteroidaceae	Bacteroides	Bacteroides sp. M10	62	283	21.9	0.0209208	0.167091	37	58	63.8	0.0545086	0.180311	1.41824e-09	1.79644e-08	-0.0335878	-41.9	41.9	15	0.069241	0.150538	27	50	0.9	0.85	0.95	Malawi	0.00742024	0.00221302	0.000889791	0.00381997
t1871022	Bacteria	Actinobacteria	Coriobacteriia	Coriobacteriales	Atopobiaceae	Parolsenella	Parolsenella massiliensis	89	283	31.4	0.00689223	0.0356018	42	58	72.4	0.0583914	0.227518	1.24764e-08	1.29301e-07	-0.0514992	-41	41	16	0.058846	0.140469	36	50	0.9	0.85	0.95	Malawi	0.00732626	0.00164945	1.21012e-05	9.13087e-05
t108981	Bacteria	Proteobacteria	Gammaproteobacteria	Pseudomonadales	Moraxellaceae	Acinetobacter	Acinetobacter schindleri	60	283	21.2	0.000831802	0.00692319	36	58	62.1	0.0448862	0.285782	2.88921e-09	3.2937e-08	-0.0440544	-40.9	40.9	17	0.127503	0.242591	16	50	0.9	0.85	0.95	Malawi	0.00616824	0.00125339	1.34457e-06	1.31523e-05
t165179	Bacteria	Bacteroidetes	Bacteroidia	Bacteroidales	Prevotellaceae	Prevotella	Prevotella copri	148	283	52.3	0.246424	1.82932	54	58	93.1	2.32249	10.2568	8.84834e-10	1.34495e-08	-2.07607	-40.8	40.8	18	0.209926	0.40042	8	50	0.9	0.85	0.95	Malawi	0.0456092	0.0115867	0.000100419	0.000625111
t40545	Bacteria	Proteobacteria	Betaproteobacteria	Burkholderiales	Sutterellaceae	Sutterella	Sutterella wadsworthensis	47	283	16.6	0.0264887	0.157715	33	58	56.9	0.3534	0.981828	9.69645e-10	1.38174e-08	-0.326911	-40.3	40.3	19	0.104852	0.20712	21	50	0.9	0.85	0.95	Malawi	0.0232728	0.00380031	2.52765e-09	4.4956e-08
t28116	Bacteria	Bacteroidetes	Bacteroidia	Bacteroidales	Bacteroidaceae	Bacteroides	Bacteroides ovatus	96	283	33.9	0.278803	1.9084	43	58	74.1	1.09554	3.39805	2.12604e-08	2.10755e-07	-0.81674	-40.2	40.2	20	0.0858706	0.177831	25	50	0.9	0.85	0.95	Malawi	0.0344723	0.00889641	0.000128073	0.000724776
t47678	Bacteria	Bacteroidetes	Bacteroidia	Bacteroidales	Bacteroidaceae	Bacteroides	Bacteroides caccae	98	283	34.6	0.117664	1.04894	43	58	74.1	1.83177	7.1946	5.17204e-08	4.53548e-07	-1.71411	-39.5	39.5	21	0.0567696	0.111999	39	50	0.9	0.85	0.95	Malawi	0.0427768	0.00918706	4.63065e-06	4.11797e-05
t28131	Bacteria	Bacteroidetes	Bacteroidia	Bacteroidales	Prevotellaceae	Prevotella	Prevotella intermedia	105	283	37.1	0.00257208	0.016865	44	58	75.9	0.0155517	0.0454389	7.32788e-08	6.18799e-07	-0.0129796	-38.8	38.8	22	0.169371	0.328139	10	50	0.9	0.85	0.95	Malawi	0.00542951	0.000872914	1.46388e-09	2.8039e-08
t2585118	Bacteria	Bacteroidetes	Bacteroidia	Bacteroidales	Rikenellaceae	Alistipes	Alistipes communis	43	283	15.2	0.00343463	0.0390177	31	58	53.4	0.00246379	0.00644909	3.07021e-09	3.33337e-08	0.000970836	-38.2	38.2	23	0.0513961	0.103185	43	50	0.9	0.85	0.95	Malawi	0.00174656	0.000800243	0.0297556	0.0809393
t820	Bacteria	Bacteroidetes	Bacteroidia	Bacteroidales	Bacteroidaceae	Bacteroides	Bacteroides uniformis	117	283	41.3	0.153134	0.921866	46	58	79.3	0.620186	1.67588	1.03629e-07	7.62174e-07	-0.467052	-38	38	24	0.110792	0.197023	19	50	0.9	0.85	0.95	Malawi	0.0324622	0.00634577	5.24608e-07	6.53138e-06
t28118	Bacteria	Bacteroidetes	Bacteroidia	Bacteroidales	Odoribacteraceae	Odoribacter	Odoribacter splanchnicus	74	283	26.1	0.0212318	0.309328	37	58	63.8	0.0339086	0.0814347	7.88669e-08	6.32489e-07	-0.0126768	-37.7	37.7	25	0.12103	0.219311	18	50	0.9	0.85	0.95	Malawi	0.00789633	0.00210419	0.000205776	0.00106747
t328812	Bacteria	Bacteroidetes	Bacteroidia	Bacteroidales	Tannerellaceae	Parabacteroides	Parabacteroides goldsteinii	51	283	18	0.00183039	0.0103683	32	58	55.2	0.0299362	0.164892	3.56616e-08	3.38694e-07	-0.0281058	-37.2	37.2	26	0.0665809	0.154754	30	50	0.9	0.85	0.95	Malawi	0.0053295	0.00109839	1.86633e-06	1.72117e-05
t43765	Bacteria	Actinobacteria	Actinomycetia	Corynebacteriales	Corynebacteriaceae	Corynebacterium	Corynebacterium amycolatum	66	283	23.3	0.000174558	0.000403165	35	58	60.3	0.00877759	0.0259451	8.04481e-08	6.32489e-07	-0.00860303	-37	37	27	0.103051	0.195589	22	50	0.9	0.85	0.95	Malawi	0.00450146	0.000493385	6.61478e-18	8.2354e-16
t46503	Bacteria	Bacteroidetes	Bacteroidia	Bacteroidales	Tannerellaceae	Parabacteroides	Parabacteroides merdae	78	283	27.6	0.321993	4.75441	37	58	63.8	0.31986	1.2838	2.70392e-07	1.92655e-06	0.00213294	-36.2	36.2	28	0.0493268	0.105435	48	50	0.9	0.85	0.95	Malawi	0.0135565	0.00950543	0.154735	0.285399
t1636603	Bacteria	Proteobacteria	Gammaproteobacteria	Pseudomonadales	Moraxellaceae	Acinetobacter	Acinetobacter sp. ACNIH1	15	283	5.3	0.000345583	0.0036431	24	58	41.4	0.01495	0.0637071	1.41932e-11	3.5956e-10	-0.0146044	-36.1	36.1	29	0.0680522	0.125015	28	50	0.9	0.85	0.95	Malawi	0.00471897	0.000708482	1.10195e-10	2.74385e-09
t2109685	Bacteria	Actinobacteria	Coriobacteriia	Coriobacteriales	Atopobiaceae	Olsenella	Olsenella sp. GAM18	93	283	32.9	0.0182081	0.193917	40	58	69	0.124348	0.757532	5.54826e-07	3.7206e-06	-0.10614	-36.1	36.1	30	0.0311859	0.0622741	88	50	0.9	0.85	0.95	Malawi	0.00863618	0.00263303	0.00114608	0.00467826
t28129	Bacteria	Bacteroidetes	Bacteroidia	Bacteroidales	Prevotellaceae	Prevotella	Prevotella denticola	55	283	19.4	0.00116643	0.010224	32	58	55.2	0.00455862	0.021316	9.26913e-08	7.04454e-07	-0.00339219	-35.8	35.8	31	0.0410057	0.093345	64	50	0.9	0.85	0.95	Malawi	0.00217357	0.000566455	0.000148448	0.000821415
t2093856	Bacteria	Bacteroidetes	Bacteroidia	Bacteroidales	Odoribacteraceae	Butyricimonas	Butyricimonas faecalis	65	283	23	0.00367633	0.0224549	34	58	58.6	0.029469	0.0759957	3.10938e-07	2.1483e-06	-0.0257926	-35.6	35.6	32	0.0645929	0.13155	32	50	0.9	0.85	0.95	Malawi	0.00735356	0.0011496	5.27248e-10	1.09404e-08
t1177574	Bacteria	Bacteroidetes	Bacteroidia	Bacteroidales	Prevotellaceae	Prevotella	Prevotella jejuni	93	283	32.9	0.00165371	0.013813	39	58	67.2	0.0116017	0.0401382	1.53606e-06	8.75552e-06	-0.00994801	-34.3	34.3	33	0.0501835	0.104355	45	50	0.9	0.85	0.95	Malawi	0.00381354	0.00076159	8.89262e-07	9.62723e-06
t626932	Bacteria	Bacteroidetes	Bacteroidia	Bacteroidales	Rikenellaceae	Alistipes	Alistipes indistinctus	33	283	11.7	0.00195018	0.0224905	26	58	44.8	0.0354759	0.217327	3.71375e-08	3.38694e-07	-0.0335257	-33.1	33.1	34	0.0431204	0.0920988	58	50	0.9	0.85	0.95	Malawi	0.00436671	0.00122502	0.0004167	0.0019577
t2785531	Bacteria	Bacteroidetes	Bacteroidia	Bacteroidales	Bacteroidaceae	Bacteroides	Bacteroides sp. HF-162	63	283	22.3	0.0148841	0.0849734	32	58	55.2	0.0617948	0.175345	1.48692e-06	8.69275e-06	-0.0469107	-32.9	32.9	35	0.04146	0.0836021	63	50	0.9	0.85	0.95	Malawi	0.00918482	0.00199557	5.90615e-06	5.07114e-05
t28132	Bacteria	Bacteroidetes	Bacteroidia	Bacteroidales	Prevotellaceae	Prevotella	Prevotella melaninogenica	132	283	46.6	0.0072371	0.0649144	46	58	79.3	0.0364707	0.148397	5.09588e-06	2.58191e-05	-0.0292336	-32.7	32.7	36	0.121974	0.234811	17	50	0.9	0.85	0.95	Malawi	0.00590439	0.0014922	9.25307e-05	0.000590773
t71999	Bacteria	Actinobacteria	Actinomycetia	Micrococcales	Micrococcaceae	Kocuria	Kocuria palustris	88	283	31.1	0.000163958	0.000548927	37	58	63.8	0.00457759	0.0269989	4.79948e-06	2.48701e-05	-0.00441363	-32.7	32.7	37	0.1026	0.190745	23	50	0.9	0.85	0.95	Malawi	0.0021655	0.000395794	8.69692e-08	1.27384e-06
t2755405	Bacteria	Bacteroidetes	Bacteroidia	Bacteroidales	Bacteroidaceae	Bacteroides	Bacteroides sp. CACC 737	54	283	19.1	0.00607668	0.0462767	30	58	51.7	0.0150603	0.0470119	1.05065e-06	6.30392e-06	-0.00898367	-32.6	32.6	38	0.0573073	0.11555	38	50	0.9	0.85	0.95	Malawi	0.00453644	0.00116841	0.000124251	0.0007195
t387090	Bacteria	Bacteroidetes	Bacteroidia	Bacteroidales	Prevotellaceae	Phocaeicola	Phocaeicola coprophilus	64	283	22.6	0.00458445	0.0293681	32	58	55.2	0.00577586	0.0174452	1.83753e-06	9.97518e-06	-0.00119141	-32.6	32.6	39	0.0322919	0.0675021	85	50	0.9	0.85	0.95	Malawi	0.00220846	0.000943469	0.0198221	0.0594664
t2364787	Bacteria	Bacteroidetes	Bacteroidia	Bacteroidales	Rikenellaceae	Alistipes	Alistipes megaguti	43	283	15.2	0.00363357	0.0258778	27	58	46.6	0.0121224	0.0509075	1.00652e-06	6.20237e-06	-0.00848884	-31.4	31.4	40	0.0197291	0.0458976	131	50	0.9	0.85	0.95	Malawi	0.00309452	0.000975718	0.00165487	0.00654069
t34062	Bacteria	Proteobacteria	Gammaproteobacteria	Pseudomonadales	Moraxellaceae	Moraxella	Moraxella osloensis	112	283	39.6	0.000865371	0.00572144	41	58	70.7	0.0298776	0.112217	1.93263e-05	8.99266e-05	-0.0290122	-31.1	31.1	41	0.147651	0.279324	12	50	0.9	0.85	0.95	Malawi	0.00671328	0.000986062	4.50489e-11	1.40215e-09
t2545797	Bacteria	Proteobacteria	Gammaproteobacteria	Pseudomonadales	Moraxellaceae	Acinetobacter	Acinetobacter sp. FDAARGOS_724	10	283	3.5	0.000239223	0.00264319	20	58	34.5	0.0119655	0.0500552	1.56983e-10	3.25382e-09	-0.0117263	-31	31	42	0.0400757	0.0769765	66	50	0.9	0.85	0.95	Malawi	0.00412242	0.000632661	2.61345e-10	5.91591e-09
t1834196	Bacteria	Firmicutes	Clostridia	Eubacteriales	Lachnospiraceae	Lachnoclostridium	Lachnoclostridium sp. YL32	98	283	34.6	0.0367883	0.431544	38	58	65.5	0.00848448	0.0359371	2.67639e-05	0.000122043	0.0283039	-30.9	30.9	43	0.0388636	0.10448	71	50	0.9	0.85	0.95	Malawi	0.000508997	0.00254455	0.841574	0.911095
t1796613	Bacteria	Bacteroidetes	Bacteroidia	Bacteroidales	Bacteroidaceae	Bacteroides	Bacteroides caecimuris	69	283	24.4	0.00436113	0.0238593	32	58	55.2	0.0108328	0.0239035	1.20968e-05	5.86826e-05	-0.00647163	-30.8	30.8	44	0.0234858	0.0513647	110	50	0.9	0.85	0.95	Malawi	0.00365207	0.000967554	0.000189201	0.00100236
t328814	Bacteria	Bacteroidetes	Bacteroidia	Bacteroidales	Rikenellaceae	Alistipes	Alistipes shahii	40	283	14.1	0.0158428	0.199134	26	58	44.8	0.00719655	0.0241452	6.91468e-07	4.50442e-06	0.0086462	-30.7	30.7	45	0.0374751	0.0816324	72	50	0.9	0.85	0.95	Malawi	0.00179738	0.00170999	0.293958	0.475295
t2650158	Bacteria	Bacteroidetes	Bacteroidia	Bacteroidales	Bacteroidaceae	Bacteroides	Bacteroides luhongzhouii	70	283	24.7	0.00613534	0.0350198	32	58	55.2	0.017131	0.0458955	1.30513e-05	6.19935e-05	-0.0109957	-30.5	30.5	46	0.0341386	0.068295	83	50	0.9	0.85	0.95	Malawi	0.00452413	0.00118414	0.000158321	0.000856999
t161879	Bacteria	Actinobacteria	Actinomycetia	Corynebacteriales	Corynebacteriaceae	Corynebacterium	Corynebacterium kroppenstedtii	169	283	59.7	0.00656325	0.0585471	17	58	29.3	0.00042931	0.00142077	3.75496e-05	0.000167869	0.00613394	30.4	30.4	47	0.0302606	0.0711436	91	50	0.9	0.85	0.95	Malawi	-0.0021154	0.000996163	0.0344322	0.0886978
t1358	Bacteria	Firmicutes	Bacilli	Lactobacillales	Streptococcaceae	Lactococcus	Lactococcus lactis	125	283	44.2	0.0426505	0.631953	43	58	74.1	0.000798276	0.000996748	4.09755e-05	0.000179662	0.0418523	-29.9	29.9	48	0.0420841	0.0890099	61	50	0.9	0.85	0.95	Malawi	-0.00146446	0.00272417	0.591218	0.725189
t2528203	Bacteria	Bacteroidetes	Bacteroidia	Bacteroidales	Bacteroidaceae	Bacteroides	Bacteroides sp. A1C1	53	283	18.7	0.00679894	0.0552816	28	58	48.3	0.0182466	0.0380295	6.09908e-06	3.02302e-05	-0.0114476	-29.6	29.6	49	0.0430717	0.0841236	59	50	0.9	0.85	0.95	Malawi	0.00538834	0.00123725	1.76436e-05	0.000125521
t2025876	Bacteria	Bacteroidetes	Bacteroidia	Bacteroidales	Tannerellaceae	Parabacteroides	Parabacteroides sp. CT06	39	283	13.8	0.208548	3.44036	25	58	43.1	0.063381	0.212534	1.60618e-06	8.93191e-06	0.145167	-29.3	29.3	50	0.0205902	0.0401284	124	50	0.9	0.85	0.95	Malawi	0.00608975	0.0069221	0.379615	0.569423
t40324	Bacteria	Proteobacteria	Gammaproteobacteria	Xanthomonadales	Xanthomonadaceae	Stenotrophomonas	Stenotrophomonas maltophilia	113	283	39.9	0.00299364	0.0453247	40	58	69	0.00687931	0.0439664	7.22123e-05	0.000294007	-0.00388567	-29.1	29.1	51	0.0638163	0.137814	33	50	0.9	0.85	0.95	Malawi	0.00204679	0.000838182	0.015119	0.0464769
t2715212	Bacteria	Bacteroidetes	Bacteroidia	Bacteroidales	Bacteroidaceae	Bacteroides	Bacteroides sp. CBA7301	87	283	30.7	0.00922862	0.105869	34	58	58.6	0.0168621	0.0532656	0.000128751	0.000506124	-0.00763345	-27.9	27.9	52	0.0573109	0.155379	37	50	0.9	0.85	0.95	Malawi	0.00417224	0.00139893	0.00306666	0.0112294
t2690837	Bacteria	Actinobacteria	Coriobacteriia	Eggerthellales	Eggerthellaceae	Eggerthella	Eggerthella sp. HF-1101	78	283	27.6	0.0162261	0.181446	32	58	55.2	0.000862069	0.00133926	8.88757e-05	0.000355503	0.0153641	-27.6	27.6	53	0.0133319	0.026194	169	50	0.9	0.85	0.95	Malawi	-0.000758476	0.00164916	0.645871	0.761383
t756892	Bacteria	Proteobacteria	Gammaproteobacteria	Pseudomonadales	Moraxellaceae	Acinetobacter	Acinetobacter indicus	100	283	35.3	0.000565724	0.00307373	36	58	62.1	0.0684224	0.291772	0.000208654	0.000792884	-0.0678567	-26.8	26.8	54	0.0677808	0.132233	29	50	0.9	0.85	0.95	Malawi	0.00846583	0.00148568	2.63047e-08	4.36659e-07
t2584944	Bacteria	Proteobacteria	Betaproteobacteria	Burkholderiales	Sutterellaceae	Sutterella	Sutterella faecalis	54	283	19.1	0.021541	0.204211	26	58	44.8	0.00294655	0.00853554	6.93712e-05	0.000287575	0.0185944	-25.7	25.7	55	0.0188245	0.0399068	134	50	0.9	0.85	0.95	Malawi	0.000137333	0.00192943	0.943298	0.958699
t239935	Bacteria	Verrucomicrobia	Verrucomicrobiae	Verrucomicrobiales	Akkermansiaceae	Akkermansia	Akkermansia muciniphila	94	283	33.2	0.275887	2.48642	34	58	58.6	0.661564	4.64878	0.000525815	0.00187322	-0.385677	-25.4	25.4	56	0.0218596	0.0494768	120	50	0.9	0.85	0.95	Malawi	0.00742998	0.00875695	0.396777	0.579457
t2162637	Bacteria	Bacteroidetes	Bacteroidia	Bacteroidales	Bacteroidaceae	Bacteroides	Bacteroides sp. PHL 2737	46	283	16.3	0.110738	0.547614	24	58	41.4	0.0927086	0.186718	5.6871e-05	0.000244653	0.0180295	-25.1	25.1	57	0.0369667	0.0821491	76	50	0.9	0.85	0.95	Malawi	0.00730163	0.00445684	0.102287	0.214923
t839	Bacteria	Bacteroidetes	Bacteroidia	Bacteroidales	Prevotellaceae	Prevotella	Prevotella ruminicola	22	283	7.8	0.000915901	0.00793246	19	58	32.8	0.00541034	0.028519	2.22262e-06	1.17851e-05	-0.00449444	-25	25	58	0.0170789	0.0375749	144	50	0.9	0.85	0.95	Malawi	0.00173332	0.000572361	0.00264735	0.00998771
t28111	Bacteria	Bacteroidetes	Bacteroidia	Bacteroidales	Bacteroidaceae	Bacteroides	Bacteroides eggerthii	101	283	35.7	0.00736608	0.047156	35	58	60.3	0.0128241	0.030329	0.000652418	0.00228848	-0.00545806	-24.6	24.6	59	0.0280799	0.0585143	98	50	0.9	0.85	0.95	Malawi	0.00378439	0.00119732	0.00171571	0.00667518
t301301	Bacteria	Firmicutes	Clostridia	Eubacteriales	Lachnospiraceae	Roseburia	Roseburia hominis	88	283	31.1	0.00497279	0.0469449	32	58	55.2	0.000989655	0.00186704	0.000790213	0.00272983	0.00398314	-24.1	24.1	60	0.018131	0.0359814	136	50	0.9	0.85	0.95	Malawi	0.000119525	0.000906166	0.89514	0.944449
t33039	Bacteria	Firmicutes	Clostridia	Eubacteriales	Lachnospiraceae	Mediterraneibacter	Mediterraneibacter [Ruminococcus] torques	122	283	43.1	0.0401067	0.488744	39	58	67.2	0.0823241	0.514762	0.00087342	0.00292853	-0.0422174	-24.1	24.1	61	0.0141695	0.0306886	164	50	0.9	0.85	0.95	Malawi	0.00369347	0.00305863	0.22806	0.394354
t1335613	Bacteria	Actinobacteria	Coriobacteriia	Eggerthellales	Eggerthellaceae	Gordonibacter	Gordonibacter urolithinfaciens	91	283	32.2	0.00639965	0.0418921	32	58	55.2	0.0020931	0.00488413	0.00145703	0.00467891	0.00430654	-23	23	62	0.0109942	0.022497	196	50	0.9	0.85	0.95	Malawi	9.25774e-05	0.00101722	0.927538	0.958699
t102684	Bacteria	Firmicutes	Bacilli	Lactobacillales	Streptococcaceae	Streptococcus	Streptococcus infantarius	230	283	81.3	0.249807	1.48947	34	58	58.6	0.00477069	0.0142766	0.000439073	0.00161466	0.245036	22.7	22.7	63	0.0265105	0.0525278	104	50	0.9	0.85	0.95	Malawi	-0.0130752	0.00631164	0.0390591	0.0962943
t2714355	Bacteria	Firmicutes	Clostridia	Eubacteriales	Oscillospiraceae	Oscillibacter	Oscillibacter sp. MM50	68	283	24	0.00377138	0.0378715	27	58	46.6	0.000762069	0.00204097	0.00110406	0.00364819	0.00300931	-22.6	22.6	64	0.010656	0.0232818	199	50	0.9	0.85	0.95	Malawi	0.000115256	0.000798741	0.885351	0.938994
t410072	Bacteria	Firmicutes	Clostridia	Eubacteriales	Lachnospiraceae	Coprococcus	Coprococcus comes	136	283	48.1	0.00840247	0.0411942	41	58	70.7	0.0207707	0.12449	0.00225657	0.0067697	-0.0123682	-22.6	22.6	65	0.0179024	0.0432037	139	50	0.9	0.85	0.95	Malawi	0.00160198	0.00135777	0.23888	0.407405
t282402	Bacteria	Bacteroidetes	Bacteroidia	Bacteroidales	Prevotellaceae	Prevotella	Prevotella multiformis	30	283	10.6	0.00080742	0.00700537	19	58	32.8	0.00323621	0.0143932	5.99448e-05	0.0002531	-0.00242879	-22.2	22.2	66	0.014381	0.0350079	163	50	0.9	0.85	0.95	Malawi	0.00156669	0.000482749	0.00129008	0.00518111
t1382	Bacteria	Actinobacteria	Coriobacteriia	Coriobacteriales	Atopobiaceae	Lancefieldella	Lancefieldella parvula	94	283	33.2	0.00626572	0.0223426	32	58	55.2	0.0189966	0.0607934	0.00258693	0.00737274	-0.0127308	-22	22	67	0.0135791	0.0268491	166	50	0.9	0.85	0.95	Malawi	0.00325503	0.00118354	0.00627443	0.0208311
t2003188	Bacteria	Actinobacteria	Coriobacteriia	Coriobacteriales	Atopobiaceae	Parolsenella	Parolsenella catena	123	283	43.5	0.0335756	0.199868	38	58	65.5	0.0379793	0.131667	0.00241071	0.00713529	-0.00440369	-22	22	68	0.0171194	0.0369672	143	50	0.9	0.85	0.95	Malawi	0.00266878	0.00252405	0.291109	0.473766
t2479767	Bacteria	Firmicutes	Clostridia	Eubacteriales	Lachnospiraceae	Blautia	Blautia sp. SC05B48	128	283	45.2	0.0156986	0.124995	39	58	67.2	0.00883966	0.0370782	0.00244102	0.00713529	0.00685893	-22	22	69	0.0180777	0.0357749	137	50	0.9	0.85	0.95	Malawi	0.000861132	0.00164729	0.601484	0.728273
t901	Bacteria	Proteobacteria	Deltaproteobacteria	Desulfovibrionales	Desulfovibrionaceae	Desulfovibrio	Desulfovibrio piger	11	283	3.9	0.000856184	0.0112984	15	58	25.9	0.0207069	0.11874	9.63739e-07	6.10368e-06	-0.0198507	-22	22	70	0.0159566	0.0388775	153	50	0.9	0.85	0.95	Malawi	0.00333975	0.000914132	0.000299668	0.00149235
t287	Bacteria	Proteobacteria	Gammaproteobacteria	Pseudomonadales	Pseudomonadaceae	Pseudomonas	Pseudomonas aeruginosa	148	283	52.3	0.00284276	0.013668	43	58	74.1	0.00907586	0.0337476	0.00225158	0.0067697	-0.00623311	-21.8	21.8	71	0.0353134	0.0741559	79	50	0.9	0.85	0.95	Malawi	0.00260296	0.000779176	0.000928941	0.00392045
t471189	Bacteria	Actinobacteria	Coriobacteriia	Eggerthellales	Eggerthellaceae	Gordonibacter	Gordonibacter pamelaeae	109	283	38.5	0.0055689	0.0175926	35	58	60.3	0.00573448	0.009905	0.00327029	0.00898343	-0.000165578	-21.8	21.8	72	0.0199994	0.0437542	128	50	0.9	0.85	0.95	Malawi	0.00165673	0.000944062	0.0801804	0.175131
t1805478	Bacteria	Actinobacteria	Coriobacteriia	Coriobacteriales	Atopobiaceae	Olsenella	Olsenella timonensis	61	283	21.6	0.00275194	0.0185441	25	58	43.1	0.00571034	0.0183597	0.00136025	0.00443053	-0.0029584	-21.5	21.5	73	0.0131064	0.0257792	172	50	0.9	0.85	0.95	Malawi	0.00172447	0.000780052	0.0277234	0.0784445
t1496	Bacteria	Firmicutes	Clostridia	Eubacteriales	Peptostreptococcaceae	Clostridioides	Clostridioides difficile	198	283	70	0.0428276	0.163403	53	58	91.4	0.00772241	0.0175229	0.000485484	0.00175699	0.0351051	-21.4	21.4	74	0.0391198	0.0813771	70	50	0.9	0.85	0.95	Malawi	-0.00367909	0.0024495	0.134034	0.254767
t39485	Bacteria	Firmicutes	Clostridia	Eubacteriales	Lachnospiraceae	Lachnospira	Lachnospira eligens	76	283	26.9	0.00213922	0.0227055	28	58	48.3	0.000748276	0.00259968	0.00174022	0.0055107	0.00139095	-21.4	21.4	75	0.0128274	0.0292677	174	50	0.9	0.85	0.95	Malawi	0.000397092	0.000608969	0.514796	0.675548
t150055	Bacteria	Firmicutes	Bacilli	Lactobacillales	Streptococcaceae	Streptococcus	Streptococcus lutetiensis	187	283	66.1	0.0533329	0.357797	26	58	44.8	0.0270379	0.187721	0.002898	0.00815734	0.0262949	21.3	21.3	76	0.0212462	0.0529798	121	50	0.9	0.85	0.95	Malawi	-0.00445474	0.00296512	0.133929	0.254767
t1502	Bacteria	Firmicutes	Clostridia	Eubacteriales	Clostridiaceae	Clostridium	Clostridium perfringens	169	283	59.7	0.0343551	0.255277	47	58	81	0.299957	1.98203	0.00253142	0.00730587	-0.265602	-21.3	21.3	77	0.0407016	0.078843	65	50	0.9	0.85	0.95	Malawi	0.00724148	0.00396811	0.0688933	0.153165
t2823317	Bacteria	Firmicutes	Negativicutes	Acidaminococcales	Acidaminococcaceae	Phascolarctobacterium	Phascolarctobacterium sp. Marseille-Q4147	101	283	35.7	0.000895406	0.00253586	33	58	56.9	0.030031	0.178852	0.00315089	0.00876102	-0.0291356	-21.2	21.2	78	0.0104102	0.0260232	201	50	0.9	0.85	0.95	Malawi	0.00370746	0.00104825	0.000461351	0.0020809
t328813	Bacteria	Bacteroidetes	Bacteroidia	Bacteroidales	Rikenellaceae	Alistipes	Alistipes onderdonkii	33	283	11.7	0.0521435	0.868547	19	58	32.8	0.0112086	0.0595521	0.000187921	0.000726203	0.0409348	-21.1	21.1	79	0.01651	0.0350031	151	50	0.9	0.85	0.95	Malawi	0.00132527	0.00313393	0.672652	0.779025
t292800	Bacteria	Firmicutes	Clostridia	Eubacteriales	Oscillospiraceae	Flavonifractor	Flavonifractor plautii	148	283	52.3	0.118429	0.79176	42	58	72.4	0.109064	0.688658	0.00563886	0.0147777	0.00936483	-20.1	20.1	80	0.0124813	0.024054	179	50	0.9	0.85	0.95	Malawi	0.00138066	0.00482998	0.775166	0.865545
t74426	Bacteria	Actinobacteria	Coriobacteriia	Coriobacteriales	Coriobacteriaceae	Collinsella	Collinsella aerofaciens	202	283	71.4	0.421581	1.33576	53	58	91.4	0.515174	1.47073	0.000821592	0.00279587	-0.0935929	-20	20	81	0.0452871	0.0971727	55	50	0.9	0.85	0.95	Malawi	0.0126049	0.00856777	0.142164	0.266112
t1492	Bacteria	Firmicutes	Clostridia	Eubacteriales	Clostridiaceae	Clostridium	Clostridium butyricum	95	283	33.6	0.311926	2.34667	31	58	53.4	0.0419224	0.287557	0.0067847	0.0175785	0.270004	-19.8	19.8	82	0.0157758	0.0301123	156	50	0.9	0.85	0.95	Malawi	-0.00770024	0.007512	0.306067	0.479312
t2709390	Bacteria	Bacteroidetes	Bacteroidia	Bacteroidales	Bacteroidaceae	Bacteroides	Bacteroides sp. ZJ-18	57	283	20.1	0.234252	2.37124	23	58	39.7	0.108121	0.679788	0.0021852	0.00673277	0.126131	-19.6	19.6	83	0.0133672	0.0296367	168	50	0.9	0.85	0.95	Malawi	0.000766923	0.00685138	0.91094	0.957063
t84112	Bacteria	Actinobacteria	Coriobacteriia	Eggerthellales	Eggerthellaceae	Eggerthella	Eggerthella lenta	136	283	48.1	0.0390809	0.209738	39	58	67.2	0.00898966	0.0183665	0.00922781	0.0233771	0.0300913	-19.1	19.1	84	0.0244352	0.0483738	109	50	0.9	0.85	0.95	Malawi	-0.000818777	0.00248225	0.741715	0.848199
t116085	Bacteria	Firmicutes	Clostridia	Eubacteriales	Lachnospiraceae	Coprococcus	Coprococcus catus	104	283	36.7	0.00673887	0.0335503	32	58	55.2	0.00469655	0.0128928	0.0120014	0.0294228	0.00204232	-18.5	18.5	85	0.0100664	0.0223772	209	50	0.9	0.85	0.95	Malawi	0.000464468	0.00105589	0.660302	0.771902
t2582830	Bacteria	Firmicutes	Bacilli	Lactobacillales	Enterococcaceae	Enterococcus	Enterococcus sp. M190262	62	283	21.9	0.00438799	0.0277131	2	58	3.4	0.000625862	0.00455749	0.00036664	0.00137039	0.00376212	18.5	18.5	86	0.0159381	0.0337983	154	50	0.9	0.85	0.95	Malawi	-0.00140736	0.000852724	0.0997811	0.212355
t1667168	Bacteria	Actinobacteria	Actinomycetia	Micrococcales	Dermabacteraceae	Dermabacter	Dermabacter jinjuensis	65	283	23	0.00371625	0.0252548	24	58	41.4	0.001	0.00296672	0.00516346	0.0136892	0.00271625	-18.4	18.4	87	0.00673839	0.0148761	237	50	0.9	0.85	0.95	Malawi	3.8258e-05	0.000794699	0.961632	0.969418
t881260	Bacteria	Proteobacteria	Gammaproteobacteria	Enterobacterales	Enterobacteriaceae	Enterobacter	Enterobacter bugandensis	76	283	26.9	0.00499682	0.03987	5	58	8.6	0.000246552	0.00133327	0.0021077	0.00658295	0.00475027	18.3	18.3	88	0.0126601	0.0264126	176	50	0.9	0.85	0.95	Malawi	-0.00146861	0.000903534	0.105005	0.216085
t1852377	Bacteria	Actinobacteria	Actinomycetia	Actinomycetales	Actinomycetaceae	Actinomyces	Actinomyces pacaensis	73	283	25.8	0.00241661	0.0142236	25	58	43.1	0.00581552	0.0262081	0.0106398	0.0263682	-0.00339891	-17.3	17.3	89	0.0116457	0.0272267	192	50	0.9	0.85	0.95	Malawi	0.00117501	0.000741854	0.114153	0.23109
t1316410	Bacteria	Firmicutes	Bacilli	Lactobacillales	Streptococcaceae	Streptococcus	Streptococcus sp. HSISS1	243	283	85.9	0.0661477	0.185272	40	58	69	0.0573655	0.0946981	0.00351896	0.00943909	0.00878219	16.9	16.9	90	0.0168897	0.0364203	148	50	0.9	0.85	0.95	Malawi	-0.00148672	0.00254752	0.559881	0.699155
t1491	Bacteria	Firmicutes	Clostridia	Eubacteriales	Clostridiaceae	Clostridium	Clostridium botulinum	165	283	58.3	0.00407562	0.0272501	43	58	74.1	0.0755017	0.545493	0.0267337	0.0641609	-0.0714261	-15.8	15.8	91	0.0198141	0.0405733	130	50	0.9	0.85	0.95	Malawi	0.00411012	0.00176106	0.0201854	0.0598353
t84030	Bacteria	Firmicutes	Clostridia	Eubacteriales	Lachnospiraceae	Lacrimispora	Lacrimispora saccharolytica	90	283	31.8	0.00242014	0.0134086	27	58	46.6	0.00092069	0.00252932	0.0344547	0.0809862	0.00149945	-14.8	14.8	92	0.0102849	0.0212157	203	50	0.9	0.85	0.95	Malawi	-0.000110973	0.000627239	0.859674	0.926662
t166486	Bacteria	Firmicutes	Clostridia	Eubacteriales	Lachnospiraceae	Roseburia	Roseburia intestinalis	154	283	54.4	0.01277	0.0643063	40	58	69	0.00713621	0.0289396	0.0429469	0.0990318	0.00563376	-14.6	14.6	93	0.0122037	0.0247336	184	50	0.9	0.85	0.95	Malawi	-0.000432928	0.0014041	0.758019	0.854057
t28141	Bacteria	Proteobacteria	Gammaproteobacteria	Enterobacterales	Enterobacteriaceae	Cronobacter	Cronobacter sakazakii	114	283	40.3	0.00928445	0.0879842	15	58	25.9	0.00123793	0.00791924	0.0526227	0.116485	0.00804652	14.4	14.4	94	0.0177742	0.037016	140	50	0.9	0.85	0.95	Malawi	-0.0015946	0.00123839	0.19875	0.350984
t1354	Bacteria	Firmicutes	Bacilli	Lactobacillales	Enterococcaceae	Enterococcus	Enterococcus hirae	112	283	39.6	0.00260777	0.0276825	15	58	25.9	0.000496552	0.00182314	0.0533717	0.117007	0.00211122	13.7	13.7	95	0.00912271	0.0195844	221	50	0.9	0.85	0.95	Malawi	-0.000539694	0.000659125	0.413473	0.591694
t1547	Bacteria	Firmicutes	Erysipelotrichia	Erysipelotrichales	Erysipelotrichaceae	Erysipelatoclostridium	Erysipelatoclostridium ramosum	94	283	33.2	0.0825014	0.592606	27	58	46.6	0.0174724	0.10033	0.069969	0.149093	0.065029	-13.4	13.4	96	0.00945004	0.0231581	218	50	0.9	0.85	0.95	Malawi	-0.00234035	0.00378176	0.53643	0.688352
t1531	Bacteria	Firmicutes	Clostridia	Eubacteriales	Lachnospiraceae	Enterocloster	Enterocloster clostridioformis	70	283	24.7	0.0246364	0.285984	22	58	37.9	0.00608448	0.0269073	0.0506546	0.113228	0.0185519	-13.2	13.2	97	0.00880108	0.0222791	225	50	0.9	0.85	0.95	Malawi	-0.000183158	0.00208767	0.93014	0.958699
t1314	Bacteria	Firmicutes	Bacilli	Lactobacillales	Streptococcaceae	Streptococcus	Streptococcus pyogenes	252	283	89	0.00936678	0.0266977	44	58	75.9	0.00578621	0.0150069	0.010519	0.0263554	0.00358058	13.1	13.1	98	0.020968	0.0421143	123	50	0.9	0.85	0.95	Malawi	-0.00118732	0.00104833	0.258189	0.43734
t1260	Bacteria	Firmicutes	Tissierellia	Tissierellales	Peptoniphilaceae	Finegoldia	Finegoldia magna	217	283	76.7	0.00491449	0.018189	52	58	89.7	0.0125517	0.0510602	0.0329152	0.0781735	-0.00763724	-13	13	99	0.0169226	0.0335423	147	50	0.9	0.85	0.95	Malawi	0.00190409	0.000909506	0.0370429	0.0922368
t97478	Bacteria	Firmicutes	Bacilli	Lactobacillales	Lactobacillaceae	Limosilactobacillus	Limosilactobacillus mucosae	69	283	24.4	0.00124346	0.00843029	21	58	36.2	0.0251845	0.134336	0.0724421	0.152933	-0.023941	-11.8	11.8	100	0.010078	0.0206725	208	50	0.9	0.85	0.95	Malawi	0.00391886	0.00100184	0.000110767	0.000656688
t624	Bacteria	Proteobacteria	Gammaproteobacteria	Enterobacterales	Enterobacteriaceae	Shigella	Shigella sonnei	148	283	52.3	0.0375194	0.0752459	37	58	63.8	0.03695	0.0548909	0.114332	0.225333	0.000569435	-11.5	11.5	101	0.0210738	0.0491205	122	50	0.9	0.85	0.95	Malawi	0.00187314	0.00218759	0.39246	0.579457
t1353	Bacteria	Firmicutes	Bacilli	Lactobacillales	Enterococcaceae	Enterococcus	Enterococcus gallinarum	61	283	21.6	0.0134936	0.0709861	6	58	10.3	0.000237931	0.00098334	0.0680345	0.146338	0.0132557	11.3	11.3	102	0.0127763	0.0261625	175	50	0.9	0.85	0.95	Malawi	-0.00306247	0.00146188	0.0369231	0.0922368
t1550024	Bacteria	Firmicutes	Clostridia	Eubacteriales	Oscillospiraceae	Ruthenibacterium	Ruthenibacterium lactatiformans	86	283	30.4	0.0857102	0.882108	24	58	41.4	0.0116862	0.0704101	0.122947	0.237558	0.074024	-11	11	103	0.0123318	0.0260096	181	50	0.9	0.85	0.95	Malawi	-0.00183297	0.00391652	0.640078	0.761383
t39488	Bacteria	Firmicutes	Clostridia	Eubacteriales	Lachnospiraceae	Anaerobutyricum	Anaerobutyricum hallii	116	283	41	0.00864452	0.0623688	30	58	51.7	0.00578966	0.0268321	0.146513	0.269481	0.00285487	-10.7	10.7	104	0.0118188	0.0235656	189	50	0.9	0.85	0.95	Malawi	0.000247561	0.00122494	0.839959	0.911095
t2774055	Bacteria	Proteobacteria	Gammaproteobacteria	Enterobacterales	Enterobacteriaceae	Kluyvera	Kluyvera genomosp. 3	69	283	24.4	0.00156466	0.0138355	8	58	13.8	0.00167414	0.00953245	0.0863844	0.175966	-0.000109474	10.6	10.6	105	0.0120524	0.0268996	185	50	0.9	0.85	0.95	Malawi	4.68994e-05	0.000557227	0.932974	0.958699
t197	Bacteria	Proteobacteria	Epsilonproteobacteria	Campylobacterales	Campylobacteraceae	Campylobacter	Campylobacter jejuni	29	283	10.2	0.0704456	0.758585	12	58	20.7	0.245724	1.87056	0.0430007	0.0990318	-0.175279	-10.5	10.5	106	0.0148869	0.0315084	161	50	0.9	0.85	0.95	Malawi	0.00283525	0.00461134	0.539071	0.688352
t39950	Bacteria	Firmicutes	Negativicutes	Veillonellales	Veillonellaceae	Dialister	Dialister pneumosintes	112	283	39.6	0.00458339	0.0221354	29	58	50	0.00308448	0.0151809	0.14656	0.269481	0.00149891	-10.4	10.4	107	0.0123441	0.0276207	180	50	0.9	0.85	0.95	Malawi	-0.000285623	0.000868999	0.7426	0.848199
t2107999	Bacteria	Firmicutes	Bacilli	Lactobacillales	Lactobacillaceae	Lactobacillus	Lactobacillus paragasseri	131	283	46.3	0.525964	2.17466	21	58	36.2	0.398009	1.05831	0.192089	0.33179	0.127955	10.1	10.1	108	0.0123178	0.0263408	182	50	0.9	0.85	0.95	Malawi	-0.00350376	0.00941572	0.710037	0.818515
t1351	Bacteria	Firmicutes	Bacilli	Lactobacillales	Enterococcaceae	Enterococcus	Enterococcus faecalis	243	283	85.9	0.65528	2.07362	44	58	75.9	0.133452	0.651709	0.0740859	0.154969	0.521828	10	10	109	0.0313959	0.0713287	86	50	0.9	0.85	0.95	Malawi	-0.0261343	0.00958875	0.00675339	0.0221262
t1590	Bacteria	Firmicutes	Bacilli	Lactobacillales	Lactobacillaceae	Lactiplantibacillus	Lactiplantibacillus plantarum	165	283	58.3	0.0329304	0.110806	28	58	48.3	0.0136241	0.0364532	0.190753	0.33179	0.0193063	10	10	110	0.0229747	0.0491349	113	50	0.9	0.85	0.95	Malawi	-0.00396615	0.0021004	0.0598411	0.136701
t2058152	Bacteria	Proteobacteria	Gammaproteobacteria	Enterobacterales	Enterobacteriaceae	Klebsiella	Klebsiella grimontii	125	283	44.2	0.00868905	0.0296519	20	58	34.5	0.00651724	0.0320687	0.191599	0.33179	0.0021718	9.7	9.7	111	0.00933363	0.0175858	220	50	0.9	0.85	0.95	Malawi	-0.00126123	0.00115434	0.275343	0.454671
t83655	Bacteria	Proteobacteria	Gammaproteobacteria	Enterobacterales	Enterobacteriaceae	Leclercia	Leclercia adecarboxylata	115	283	40.6	0.00158481	0.0101492	18	58	31	0.00271552	0.0156779	0.186365	0.33179	-0.00113071	9.6	9.6	112	0.0131753	0.0269549	171	50	0.9	0.85	0.95	Malawi	5.27874e-05	0.000563505	0.925421	0.958699
t208962	Bacteria	Proteobacteria	Gammaproteobacteria	Enterobacterales	Enterobacteriaceae	Escherichia	Escherichia albertii	222	283	78.4	0.0190254	0.249677	51	58	87.9	0.00888793	0.0254804	0.107636	0.217177	0.0101375	-9.5	9.5	113	0.046596	0.0904957	51	50	0.9	0.85	0.95	Malawi	0.00154471	0.00174166	0.375753	0.567045
t28025	Bacteria	Actinobacteria	Actinomycetia	Bifidobacteriales	Bifidobacteriaceae	Bifidobacterium	Bifidobacterium animalis	266	283	94	0.00242898	0.00407247	49	58	84.5	0.00451897	0.0248434	0.0251361	0.0609684	-0.00208999	9.5	9.5	114	0.0287962	0.0526913	95	50	0.9	0.85	0.95	Malawi	-0.000509386	0.000492668	0.301904	0.478816
t315405	Bacteria	Firmicutes	Bacilli	Lactobacillales	Streptococcaceae	Streptococcus	Streptococcus gallolyticus	227	283	80.2	0.0413618	0.219065	41	58	70.7	0.00243276	0.0041904	0.115548	0.225333	0.0389291	9.5	9.5	115	0.0161203	0.0295543	152	50	0.9	0.85	0.95	Malawi	-0.00431738	0.00248277	0.0829531	0.179611
t227942	Bacteria	Firmicutes	Bacilli	Lactobacillales	Lactobacillaceae	Limosilactobacillus	Limosilactobacillus gastricus	129	283	45.6	0.0311951	0.386482	21	58	36.2	0.111731	0.635254	0.245258	0.402294	-0.080536	9.4	9.4	116	0.0111131	0.0226109	195	50	0.9	0.85	0.95	Malawi	0.00463719	0.00299175	0.122076	0.239452
t2698804	Bacteria	Firmicutes	Bacilli	Lactobacillales	Streptococcaceae	Streptococcus	Streptococcus sp. CNU G3	80	283	28.3	0.00455194	0.0242267	11	58	19	0.000227586	0.000565001	0.191752	0.33179	0.00432436	9.3	9.3	117	0.0083089	0.0164835	227	50	0.9	0.85	0.95	Malawi	-0.0016003	0.000842702	0.0584112	0.135929
t47715	Bacteria	Firmicutes	Bacilli	Lactobacillales	Lactobacillaceae	Lacticaseibacillus	Lacticaseibacillus rhamnosus	88	283	31.1	0.042141	0.301726	13	58	22.4	0.0321241	0.238354	0.209396	0.356285	0.0100169	8.7	8.7	118	0.00962827	0.0221739	214	50	0.9	0.85	0.95	Malawi	-0.00147156	0.00284586	0.605432	0.728273
t53442	Bacteria	Firmicutes	Clostridia	Eubacteriales	Eubacteriaceae	Eubacterium	Eubacterium callanderi	30	283	10.6	0.0047477	0.0413636	11	58	19	0.0376638	0.277515	0.0797352	0.165269	-0.0329161	-8.4	8.4	119	0.00828094	0.0191734	228	50	0.9	0.85	0.95	Malawi	0.00231453	0.00145067	0.111536	0.227642
t2722820	Bacteria	Actinobacteria	Actinomycetia	Actinomycetales	Actinomycetaceae	Actinomyces	Actinomyces sp. ZJ34	40	283	14.1	0.00317951	0.0309855	13	58	22.4	0.00152414	0.00614467	0.11558	0.225333	0.00165537	-8.3	8.3	120	0.00490035	0.0109833	242	50	0.9	0.85	0.95	Malawi	0.000197775	0.00076191	0.795347	0.880183
t853	Bacteria	Firmicutes	Clostridia	Eubacteriales	Oscillospiraceae	Faecalibacterium	Faecalibacterium prausnitzii	250	283	88.3	0.202582	2.2943	56	58	96.6	0.00927069	0.0278147	0.0607342	0.13188	0.193312	-8.3	8.3	121	0.0373403	0.0819432	73	50	0.9	0.85	0.95	Malawi	-0.00281699	0.00610609	0.64485	0.761383
t1839799	Bacteria	Firmicutes	Bacilli	Lactobacillales	Streptococcaceae	Streptococcus	Streptococcus sp. FDAARGOS_192	277	283	97.9	0.0881382	0.229005	52	58	89.7	0.0647017	0.0862767	0.00761478	0.0195075	0.0234364	8.2	8.2	122	0.0328494	0.0660196	84	50	0.9	0.85	0.95	Malawi	-0.00218609	0.00278278	0.432664	0.598519
t2690380	Bacteria	Firmicutes	Bacilli	Lactobacillales	Lactobacillaceae	Lactobacillus	Lactobacillus sp. JM1	111	283	39.2	0.0720018	0.600904	18	58	31	1.80247	6.73715	0.29836	0.462763	-1.73047	8.2	8.2	123	0.0202482	0.0397133	126	50	0.9	0.85	0.95	Malawi	0.0392735	0.00861805	7.24819e-06	6.01599e-05
t1433513	Bacteria	Firmicutes	Bacilli	Lactobacillales	Streptococcaceae	Streptococcus	Streptococcus gwangjuense	267	283	94.3	0.00705159	0.0163756	50	58	86.2	0.0121638	0.0204747	0.0434515	0.0990694	-0.0051122	8.1	8.1	124	0.0392189	0.0818609	68	50	0.9	0.85	0.95	Malawi	0.001759	0.000891713	0.0493526	0.117036
t244366	Bacteria	Proteobacteria	Gammaproteobacteria	Enterobacterales	Enterobacteriaceae	Klebsiella	Klebsiella variicola	213	283	75.3	0.0679191	0.581481	39	58	67.2	0.388762	1.6164	0.250052	0.404614	-0.320843	8.1	8.1	125	0.0158263	0.0310359	155	50	0.9	0.85	0.95	Malawi	0.0133907	0.00467058	0.00440248	0.0150167
t195	Bacteria	Proteobacteria	Epsilonproteobacteria	Campylobacterales	Campylobacteraceae	Campylobacter	Campylobacter coli	37	283	13.1	0.00112756	0.010088	3	58	5.2	0.00255	0.0192338	0.115632	0.225333	-0.00142244	7.9	7.9	126	0.00960988	0.0260665	215	50	0.9	0.85	0.95	Malawi	4.05635e-05	0.00052511	0.938472	0.958699
t622	Bacteria	Proteobacteria	Gammaproteobacteria	Enterobacterales	Enterobacteriaceae	Shigella	Shigella dysenteriae	208	283	73.5	0.00942968	0.0173216	47	58	81	0.0133793	0.0183923	0.250222	0.404614	-0.00394963	-7.5	7.5	127	0.0483476	0.0941759	49	50	0.9	0.85	0.95	Malawi	0.0023752	0.00100975	0.0192314	0.0583978
t2420313	Bacteria	Firmicutes	Bacilli	Lactobacillales	Enterococcaceae	Enterococcus	Enterococcus sp. FDAARGOS_553	60	283	21.2	0.0120212	0.0809895	8	58	13.8	0.00156034	0.0100839	0.27818	0.442059	0.0104609	7.4	7.4	128	0.0118341	0.0271176	188	50	0.9	0.85	0.95	Malawi	-0.00206564	0.00140774	0.143209	0.266112
t37734	Bacteria	Firmicutes	Bacilli	Lactobacillales	Enterococcaceae	Enterococcus	Enterococcus casseliflavus	118	283	41.7	0.0123357	0.151787	20	58	34.5	0.00143966	0.00807667	0.378519	0.5604	0.010896	7.2	7.2	129	0.0108823	0.0220148	197	50	0.9	0.85	0.95	Malawi	-0.00145143	0.00143884	0.313815	0.485341
t40520	Bacteria	Firmicutes	Clostridia	Eubacteriales	Lachnospiraceae	Blautia	Blautia obeum	136	283	48.1	0.0100862	0.087585	32	58	55.2	0.00333448	0.00942558	0.387325	0.5604	0.00675174	-7.1	7.1	130	0.0130825	0.0265773	173	50	0.9	0.85	0.95	Malawi	-0.000290208	0.00126997	0.819384	0.898795
t1379	Bacteria	Firmicutes	Bacilli	Bacillales	Paenibacillaceae	Gemella	Gemella haemolysans	254	283	89.8	0.00854311	0.0236804	48	58	82.8	0.0135241	0.0319532	0.170836	0.309132	-0.00498103	7	7	131	0.0166614	0.0324747	150	50	0.9	0.85	0.95	Malawi	0.00129468	0.00103963	0.213874	0.375033
t248315	Bacteria	Firmicutes	Negativicutes	Veillonellales	Veillonellaceae	Veillonella	Veillonella rodentium	234	283	82.7	0.019736	0.0412392	52	58	89.7	0.0189621	0.0349424	0.240584	0.398953	0.000773973	-7	7	132	0.0195274	0.0378171	132	50	0.9	0.85	0.95	Malawi	0.000151366	0.00147065	0.918084	0.958699
t727	Bacteria	Proteobacteria	Gammaproteobacteria	Pasteurellales	Pasteurellaceae	Haemophilus	Haemophilus influenzae	122	283	43.1	0.00300813	0.0267288	29	58	50	0.00215172	0.00553484	0.384602	0.5604	0.000856403	-6.9	6.9	133	0.0223664	0.0540432	118	50	0.9	0.85	0.95	Malawi	0.000539831	0.000715779	0.45126	0.617383
t39778	Bacteria	Firmicutes	Negativicutes	Veillonellales	Veillonellaceae	Veillonella	Veillonella dispar	244	283	86.2	0.139839	0.439303	54	58	93.1	0.486371	1.30831	0.193618	0.331916	-0.346531	-6.9	6.9	134	0.0507871	0.117212	44	50	0.9	0.85	0.95	Malawi	0.0180343	0.00510467	0.000467994	0.0020809
t1463165	Bacteria	Proteobacteria	Gammaproteobacteria	Enterobacterales	Enterobacteriaceae	Klebsiella	Klebsiella quasipneumoniae	229	283	80.9	0.214445	1.19903	43	58	74.1	0.250407	1.62492	0.281134	0.442059	-0.0359624	6.8	6.8	135	0.0231633	0.0487507	112	50	0.9	0.85	0.95	Malawi	-0.00406337	0.00630504	0.519711	0.675548
t158836	Bacteria	Proteobacteria	Gammaproteobacteria	Enterobacterales	Enterobacteriaceae	Enterobacter	Enterobacter hormaechei	229	283	80.9	0.0993724	0.367102	43	58	74.1	0.0294397	0.0926015	0.281134	0.442059	0.0699328	6.8	6.8	136	0.0179044	0.0346781	138	50	0.9	0.85	0.95	Malawi	-0.00615202	0.00375981	0.102714	0.214923
t1598	Bacteria	Firmicutes	Bacilli	Lactobacillales	Lactobacillaceae	Limosilactobacillus	Limosilactobacillus reuteri	170	283	60.1	0.00312014	0.0147605	31	58	53.4	0.00466034	0.0123739	0.380943	0.5604	-0.0015402	6.7	6.7	137	0.00963306	0.0189884	213	50	0.9	0.85	0.95	Malawi	0.000697603	0.000728622	0.339034	0.514752
t2596949	Bacteria	Proteobacteria	Gammaproteobacteria	Enterobacterales	Enterobacteriaceae	Enterobacter	Enterobacter sp. E76	48	283	17	0.00338975	0.0429245	6	58	10.3	0.000503448	0.00342534	0.241471	0.398953	0.0028863	6.7	6.7	138	0.00704202	0.0146642	235	50	0.9	0.85	0.95	Malawi	-0.00049911	0.000767554	0.515964	0.675548
t2823316	Bacteria	Firmicutes	Clostridia	Eubacteriales	Lachnospiraceae	Faecalicatena	Faecalicatena sp. Marseille-Q4148	103	283	36.4	0.0035212	0.0190542	25	58	43.1	0.00113448	0.00260839	0.372801	0.5604	0.00238672	-6.7	6.7	139	0.00940701	0.021623	219	50	0.9	0.85	0.95	Malawi	-0.000542532	0.000735928	0.461506	0.62795
t1335	Bacteria	Firmicutes	Bacilli	Lactobacillales	Streptococcaceae	Streptococcus	Streptococcus equinus	282	283	99.6	0.0398064	0.0682381	54	58	93.1	0.0321241	0.0457604	0.00334115	0.00906883	0.00768222	6.5	6.5	140	0.0391517	0.0755965	69	50	0.9	0.85	0.95	Malawi	-0.0023729	0.00168268	0.159399	0.29184
t1660	Bacteria	Actinobacteria	Actinomycetia	Actinomycetales	Actinomycetaceae	Schaalia	Schaalia odontolytica	206	283	72.8	0.011612	0.0516102	46	58	79.3	0.0250138	0.0707937	0.330119	0.501781	-0.0134018	-6.5	6.5	141	0.0416006	0.0838095	62	50	0.9	0.85	0.95	Malawi	0.00396358	0.00149597	0.00843873	0.026939
t2420310	Bacteria	Firmicutes	Bacilli	Lactobacillales	Streptococcaceae	Streptococcus	Streptococcus sp. FDAARGOS_522	67	283	23.7	0.0117106	0.0419031	10	58	17.2	0.0223534	0.10179	0.388348	0.5604	-0.0106428	6.5	6.5	142	0.00910718	0.01782	222	50	0.9	0.85	0.95	Malawi	0.000224322	0.00155431	0.885332	0.938994
t1156431	Bacteria	Firmicutes	Bacilli	Lactobacillales	Streptococcaceae	Streptococcus	Streptococcus sp. I-G2	267	283	94.3	0.00956396	0.0123212	51	58	87.9	0.02605	0.0553752	0.0864393	0.175966	-0.016486	6.4	6.4	143	0.0228868	0.0441673	114	50	0.9	0.85	0.95	Malawi	0.00305397	0.000995066	0.00232013	0.00888787
t1311	Bacteria	Firmicutes	Bacilli	Lactobacillales	Streptococcaceae	Streptococcus	Streptococcus agalactiae	252	283	89	0.0215516	0.0402689	48	58	82.8	0.02855	0.0481156	0.186338	0.33179	-0.00699841	6.2	6.2	144	0.0169928	0.0330261	146	50	0.9	0.85	0.95	Malawi	0.00154165	0.00144335	0.286232	0.468894
t2093857	Bacteria	Firmicutes	Clostridia	Eubacteriales	Oscillospiraceae	Dysosmobacter	Dysosmobacter welbionis	46	283	16.3	0.00440989	0.0337307	13	58	22.4	0.00108621	0.00493891	0.257248	0.413046	0.00332369	-6.1	6.1	145	0.00463811	0.0101908	243	50	0.9	0.85	0.95	Malawi	-0.000371536	0.000870021	0.669619	0.779025
t2500542	Bacteria	Proteobacteria	Gammaproteobacteria	Enterobacterales	Enterobacteriaceae	Salmonella	Salmonella sp. SSDFZ54	22	283	7.8	0.0060258	0.0657935	1	58	1.7	2.24138e-05	0.000170698	0.146256	0.269481	0.00600338	6.1	6.1	146	0.00345639	0.00936079	247	50	0.9	0.85	0.95	Malawi	-0.00112167	0.00101196	0.26847	0.448652
t29466	Bacteria	Firmicutes	Negativicutes	Veillonellales	Veillonellaceae	Veillonella	Veillonella parvula	261	283	92.2	0.681223	2.67148	57	58	98.3	0.741188	2.37266	0.146256	0.269481	-0.0599653	-6.1	6.1	147	0.0199959	0.0406967	129	50	0.9	0.85	0.95	Malawi	0.00472963	0.0103582	0.648246	0.761383
t1522	Bacteria	Firmicutes	Erysipelotrichia	Erysipelotrichales	Erysipelotrichaceae	Erysipelatoclostridium	Erysipelatoclostridium [Clostridium] innocuum	154	283	54.4	0.0191562	0.171489	35	58	60.3	0.00179138	0.00543447	0.469269	0.640354	0.0173648	-5.9	5.9	148	0.0120213	0.0259347	186	50	0.9	0.85	0.95	Malawi	-0.0019647	0.00174766	0.261727	0.440337
t28901	Bacteria	Proteobacteria	Gammaproteobacteria	Enterobacterales	Enterobacteriaceae	Salmonella	Salmonella enterica	252	283	89	0.0379993	0.082982	55	58	94.8	0.065569	0.163327	0.232533	0.389834	-0.0275697	-5.8	5.8	149	0.0219208	0.0436501	119	50	0.9	0.85	0.95	Malawi	0.00375223	0.00210375	0.0753842	0.166112
t39777	Bacteria	Firmicutes	Negativicutes	Veillonellales	Veillonellaceae	Veillonella	Veillonella atypica	252	283	89	0.512439	1.29153	55	58	94.8	0.858557	1.68972	0.232533	0.389834	-0.346118	-5.8	5.8	150	0.0252319	0.0604738	108	50	0.9	0.85	0.95	Malawi	0.0162989	0.00862673	0.059698	0.136701
t546	Bacteria	Proteobacteria	Gammaproteobacteria	Enterobacterales	Enterobacteriaceae	Citrobacter	Citrobacter freundii	238	283	84.1	0.0166028	0.0911984	52	58	89.7	0.021681	0.0699893	0.319861	0.489451	-0.00507821	-5.6	5.6	151	0.0228818	0.0447279	115	50	0.9	0.85	0.95	Malawi	0.000982713	0.00155712	0.528395	0.681712
t33038	Bacteria	Firmicutes	Clostridia	Eubacteriales	Lachnospiraceae	Mediterraneibacter	Mediterraneibacter [Ruminococcus] gnavus	170	283	60.1	0.867044	3.89757	38	58	65.5	0.727269	2.75277	0.463934	0.640354	0.139775	-5.4	5.4	152	0.0117063	0.0233442	191	50	0.9	0.85	0.95	Malawi	0.000647175	0.0127791	0.95964	0.969418
t35703	Bacteria	Proteobacteria	Gammaproteobacteria	Enterobacterales	Enterobacteriaceae	Citrobacter	Citrobacter amalonaticus	113	283	39.9	0.00515512	0.0280742	20	58	34.5	0.00127586	0.00489512	0.463934	0.640354	0.00387926	5.4	5.4	153	0.00952496	0.0206711	216	50	0.9	0.85	0.95	Malawi	-0.00111416	0.000904161	0.218708	0.380827
t33945	Bacteria	Firmicutes	Bacilli	Lactobacillales	Enterococcaceae	Enterococcus	Enterococcus avium	137	283	48.4	0.100988	0.457404	25	58	43.1	0.0216086	0.109602	0.474648	0.640354	0.0793797	5.3	5.3	154	0.0153804	0.0322128	159	50	0.9	0.85	0.95	Malawi	-0.00748944	0.0039773	0.0605501	0.137064
t33959	Bacteria	Firmicutes	Bacilli	Lactobacillales	Lactobacillaceae	Lactobacillus	Lactobacillus johnsonii	136	283	48.1	0.00806184	0.0294328	31	58	53.4	0.0139052	0.0339895	0.474155	0.640354	-0.00584333	-5.3	5.3	155	0.0135175	0.0294472	167	50	0.9	0.85	0.95	Malawi	0.00185209	0.00120607	0.125559	0.244252
t1624	Bacteria	Firmicutes	Bacilli	Lactobacillales	Lactobacillaceae	Ligilactobacillus	Ligilactobacillus salivarius	210	283	74.2	0.256378	1.37652	40	58	69	0.252288	1.4993	0.41819	0.595921	0.00409016	5.2	5.2	156	0.0157165	0.031727	158	50	0.9	0.85	0.95	Malawi	-0.00333317	0.00693485	0.631082	0.755478
t1316411	Bacteria	Firmicutes	Bacilli	Lactobacillales	Streptococcaceae	Streptococcus	Streptococcus sp. HSISS2	278	283	98.2	0.874187	1.59768	54	58	93.1	0.611824	1.29126	0.0489253	0.110445	0.262363	5.1	5.1	157	0.035642	0.069515	78	50	0.9	0.85	0.95	Malawi	-0.0198897	0.00909808	0.0294885	0.0809393
t1297617	Bacteria	Firmicutes	Clostridia	Eubacteriales	Peptostreptococcaceae	Intestinimonas	Intestinimonas butyriciproducens	98	283	34.6	0.00251201	0.014311	23	58	39.7	0.00147931	0.00862649	0.547025	0.715152	0.0010327	-5.1	5.1	158	0.00825782	0.0177619	229	50	0.9	0.85	0.95	Malawi	-0.000338065	0.000651614	0.60423	0.728273
t187327	Bacteria	Firmicutes	Negativicutes	Acidaminococcales	Acidaminococcaceae	Acidaminococcus	Acidaminococcus intestini	131	283	46.3	0.106053	0.408751	24	58	41.4	0.0207017	0.124388	0.563328	0.719029	0.0853513	4.9	4.9	159	0.0225486	0.0496024	117	50	0.9	0.85	0.95	Malawi	-0.00923988	0.00397993	0.0208456	0.0610655
t2015795	Bacteria	Proteobacteria	Gammaproteobacteria	Enterobacterales	Enterobacteriaceae	Klebsiella	Klebsiella sp. LY	43	283	15.2	0.00584276	0.0302426	6	58	10.3	0.00278276	0.0120262	0.414817	0.594832	0.00306	4.9	4.9	160	0.0079465	0.0172276	231	50	0.9	0.85	0.95	Malawi	-0.000711638	0.00101333	0.482989	0.645594
t1597	Bacteria	Firmicutes	Bacilli	Lactobacillales	Lactobacillaceae	Lacticaseibacillus	Lacticaseibacillus paracasei	155	283	54.8	0.0186406	0.104942	29	58	50	0.0463483	0.181953	0.563817	0.719029	-0.0277076	4.8	4.8	161	0.00867581	0.0172009	226	50	0.9	0.85	0.95	Malawi	0.00295654	0.00199614	0.139502	0.263151
t1912897	Bacteria	Firmicutes	Clostridia	Eubacteriales	Lachnospiraceae	Blautia	Blautia argi	99	283	35	0.0122435	0.0702908	23	58	39.7	0.00156379	0.00344825	0.548268	0.715152	0.0106797	-4.7	4.7	162	0.0132909	0.0262019	170	50	0.9	0.85	0.95	Malawi	-0.00145774	0.00139544	0.296932	0.477007
t1156433	Bacteria	Firmicutes	Bacilli	Lactobacillales	Streptococcaceae	Streptococcus	Streptococcus sp. I-P16	262	283	92.6	0.00721201	0.0112886	51	58	87.9	0.0307897	0.0704243	0.289965	0.452823	-0.0235776	4.7	4.7	163	0.0359466	0.0692176	77	50	0.9	0.85	0.95	Malawi	0.00457502	0.0010255	1.11007e-05	8.63769e-05
t712633	Bacteria	Firmicutes	Bacilli	Lactobacillales	Streptococcaceae	Streptococcus	Streptococcus sp. oral taxon 431	272	283	96.1	0.00935583	0.0368413	53	58	91.4	0.0365862	0.10512	0.163145	0.297577	-0.0272304	4.7	4.7	164	0.0494774	0.0964763	47	50	0.9	0.85	0.95	Malawi	0.00514352	0.00129329	8.53249e-05	0.000559103
t1623	Bacteria	Firmicutes	Bacilli	Lactobacillales	Lactobacillaceae	Ligilactobacillus	Ligilactobacillus ruminis	70	283	24.7	0.0178943	0.152443	17	58	29.3	0.0031931	0.0233182	0.508918	0.682549	0.0147012	-4.6	4.6	165	0.0101902	0.0252293	204	50	0.9	0.85	0.95	Malawi	-0.00148876	0.00175899	0.39794	0.579457
t2684658	Bacteria	Firmicutes	Bacilli	Lactobacillales	Streptococcaceae	Streptococcus	Streptococcus sp. CNU 77-61	57	283	20.1	0.002953	0.014986	9	58	15.5	0.000355172	0.00143199	0.470865	0.640354	0.00259783	4.6	4.6	166	0.00459992	0.00969308	244	50	0.9	0.85	0.95	Malawi	-0.00107822	0.000687712	0.117852	0.236654
t1736	Bacteria	Firmicutes	Clostridia	Eubacteriales	Eubacteriaceae	Eubacterium	Eubacterium limosum	153	283	54.1	0.0136145	0.0979455	34	58	58.6	0.00838448	0.044658	0.564501	0.719029	0.00523	-4.5	4.5	167	0.0126442	0.0282201	177	50	0.9	0.85	0.95	Malawi	-0.000378633	0.00154445	0.806483	0.888559
t641107	Bacteria	Firmicutes	Clostridia	Eubacteriales	Clostridiaceae	Clostridium	Clostridium sp. DL-VIII	51	283	18	0.000783746	0.00696195	13	58	22.4	0.0148034	0.1056	0.461157	0.640354	-0.0140197	-4.4	4.4	168	0.0089271	0.0190264	223	50	0.9	0.85	0.95	Malawi	0.00173725	0.000796576	0.029878	0.0809393
t1639133	Bacteria	Proteobacteria	Gammaproteobacteria	Enterobacterales	Enterobacteriaceae	Citrobacter	Citrobacter portucalensis	100	283	35.3	0.00480141	0.0373789	18	58	31	0.00998966	0.0469068	0.64968	0.792124	-0.00518824	4.3	4.3	169	0.00780148	0.0150331	233	50	0.9	0.85	0.95	Malawi	0.000826737	0.00102218	0.419198	0.594417
t649756	Bacteria	Firmicutes	Clostridia	Eubacteriales	Lachnospiraceae	Anaerostipes	Anaerostipes hadrus	188	283	66.4	0.0332816	0.381272	41	58	70.7	0.0112931	0.035272	0.645485	0.79124	0.0219885	-4.3	4.3	170	0.0138278	0.028314	165	50	0.9	0.85	0.95	Malawi	0.000176137	0.00236463	0.940666	0.958699
t1596	Bacteria	Firmicutes	Bacilli	Lactobacillales	Lactobacillaceae	Lactobacillus	Lactobacillus gasseri	153	283	54.1	0.568858	2.47397	29	58	50	1.19035	4.44451	0.664999	0.805512	-0.621496	4.1	4.1	171	0.0151868	0.0317154	160	50	0.9	0.85	0.95	Malawi	0.011447	0.0110614	0.301472	0.478816
t2382163	Bacteria	Firmicutes	Bacilli	Lactobacillales	Streptococcaceae	Streptococcus	Streptococcus koreensis	260	283	91.9	0.00813145	0.0141872	51	58	87.9	0.02785	0.0660702	0.31611	0.48698	-0.0197186	4	4	172	0.0289662	0.0534466	94	50	0.9	0.85	0.95	Malawi	0.00403588	0.00103134	0.00011007	0.000656688
t36745	Bacteria	Firmicutes	Clostridia	Eubacteriales	Clostridiaceae	Clostridium	Clostridium saccharoperbutylacetonicum	96	283	33.9	0.000958657	0.00878349	22	58	37.9	0.0134793	0.0950471	0.54891	0.715152	-0.0125207	-4	4	173	0.0118898	0.0245063	187	50	0.9	0.85	0.95	Malawi	0.00164539	0.00077884	0.0353641	0.0898537
t54005	Bacteria	Firmicutes	Tissierellia	Tissierellales	Peptoniphilaceae	Peptoniphilus	Peptoniphilus harei	192	283	67.8	0.00358551	0.0123946	37	58	63.8	0.00404655	0.0226577	0.543309	0.715152	-0.000461039	4	4	174	0.0172196	0.0351792	142	50	0.9	0.85	0.95	Malawi	-0.000468592	0.000729188	0.520904	0.675548
t621	Bacteria	Proteobacteria	Gammaproteobacteria	Enterobacterales	Enterobacteriaceae	Shigella	Shigella boydii	218	283	77	0.0223763	0.0614118	47	58	81	0.0442862	0.175963	0.604576	0.765796	-0.0219099	-4	4	175	0.0342716	0.0702183	82	50	0.9	0.85	0.95	Malawi	0.00337385	0.00177577	0.0582902	0.135929
t1499973	Bacteria	Proteobacteria	Gammaproteobacteria	Enterobacterales	Enterobacteriaceae	Escherichia	Escherichia marmotae	214	283	75.6	0.00205583	0.00400624	46	58	79.3	0.0220828	0.129674	0.614358	0.770304	-0.0200269	-3.7	3.7	176	0.0519885	0.10637	42	50	0.9	0.85	0.95	Malawi	0.00318705	0.000900001	0.000454073	0.0020809
t571	Bacteria	Proteobacteria	Gammaproteobacteria	Enterobacterales	Enterobacteriaceae	Klebsiella	Klebsiella oxytoca	209	283	73.9	0.0287604	0.269771	45	58	77.6	0.0668655	0.356732	0.622298	0.775322	-0.0381051	-3.7	3.7	177	0.0104119	0.0197108	200	50	0.9	0.85	0.95	Malawi	0.00187171	0.00257531	0.467855	0.633129
t1464	Bacteria	Firmicutes	Bacilli	Bacillales	Paenibacillaceae	Paenibacillus	Paenibacillus larvae	24	283	8.5	0.00270601	0.0183267	7	58	12.1	0.00303793	0.0124608	0.449803	0.633056	-0.000331924	-3.6	3.6	178	0.00793125	0.016333	232	50	0.9	0.85	0.95	Malawi	0.000421082	0.000735722	0.567472	0.702988
t1633	Bacteria	Firmicutes	Bacilli	Lactobacillales	Lactobacillaceae	Limosilactobacillus	Limosilactobacillus vaginalis	88	283	31.1	0.0280523	0.170114	16	58	27.6	0.0845862	0.494886	0.641796	0.790971	-0.0565339	3.5	3.5	179	0.0101465	0.0211578	206	50	0.9	0.85	0.95	Malawi	0.00216877	0.0027115	0.424363	0.594417
t67827	Bacteria	Proteobacteria	Gammaproteobacteria	Enterobacterales	Enterobacteriaceae	Citrobacter	Citrobacter werkmanii	88	283	31.1	0.00521343	0.0461965	16	58	27.6	0.00126379	0.00496259	0.641796	0.790971	0.00394963	3.5	3.5	180	0.00773707	0.0157147	234	50	0.9	0.85	0.95	Malawi	-0.000525424	0.000942215	0.577453	0.711811
t1316412	Bacteria	Firmicutes	Bacilli	Lactobacillales	Streptococcaceae	Streptococcus	Streptococcus sp. HSISS3	278	283	98.2	1.37026	2.48367	55	58	94.8	0.952679	1.9841	0.139015	0.264128	0.417585	3.4	3.4	181	0.0372166	0.0769543	74	50	0.9	0.85	0.95	Malawi	-0.025218	0.0115881	0.0302303	0.0809393
t1343	Bacteria	Firmicutes	Bacilli	Lactobacillales	Streptococcaceae	Streptococcus	Streptococcus vestibularis	278	283	98.2	0.195758	0.54726	55	58	94.8	0.111276	0.307001	0.139015	0.264128	0.0844824	3.4	3.4	182	0.0201146	0.0378191	127	50	0.9	0.85	0.95	Malawi	-0.00414596	0.00476065	0.384435	0.5732
t907	Bacteria	Firmicutes	Negativicutes	Veillonellales	Veillonellaceae	Megasphaera	Megasphaera elsdenii	152	283	53.7	0.095824	0.55714	33	58	56.9	0.0186914	0.0912556	0.667727	0.805512	0.0771326	-3.2	3.2	183	0.0188727	0.0409176	133	50	0.9	0.85	0.95	Malawi	-0.00475013	0.00396074	0.231248	0.397109
t2026240	Bacteria	Proteobacteria	Gammaproteobacteria	Enterobacterales	Enterobacteriaceae	Klebsiella	Klebsiella quasivariicola	116	283	41	0.00188445	0.0113657	22	58	37.9	0.0532276	0.288137	0.769293	0.863877	-0.0513431	3.1	3.1	184	0.0147865	0.0301482	162	50	0.9	0.85	0.95	Malawi	0.00512159	0.0014116	0.000329307	0.00160779
t1308	Bacteria	Firmicutes	Bacilli	Lactobacillales	Streptococcaceae	Streptococcus	Streptococcus thermophilus	282	283	99.6	0.110763	0.169541	56	58	96.6	0.0844638	0.124378	NA	NA	0.0262995	3	3	185	0.0269399	0.0563377	102	50	0.9	0.85	0.95	Malawi	-0.00480037	0.00278826	0.0860476	0.184706
t43675	Bacteria	Actinobacteria	Actinomycetia	Micrococcales	Micrococcaceae	Rothia	Rothia mucilaginosa	265	283	93.6	0.105414	0.229595	56	58	96.6	0.240812	0.487707	0.546442	0.715152	-0.135398	-3	3	186	0.0273631	0.0529871	100	50	0.9	0.85	0.95	Malawi	0.00963589	0.00370016	0.00961466	0.0303044
t623	Bacteria	Proteobacteria	Gammaproteobacteria	Enterobacterales	Enterobacteriaceae	Shigella	Shigella flexneri	216	283	76.3	0.0234064	0.0650625	46	58	79.3	0.0214569	0.0239201	0.733467	0.857424	0.00194946	-3	3	187	0.0301594	0.066449	92	50	0.9	0.85	0.95	Malawi	0.00162971	0.00158811	0.30553	0.479312
t684066	Bacteria	Firmicutes	Bacilli	Lactobacillales	Streptococcaceae	Streptococcus	Streptococcus lactarius	282	283	99.6	0.449016	0.993054	56	58	96.6	1.20365	5.09447	NA	NA	-0.754632	3	3	188	0.017011	0.0340992	145	50	0.9	0.85	0.95	Malawi	0.0132279	0.00867117	0.128066	0.247198
t257758	Bacteria	Firmicutes	Bacilli	Lactobacillales	Streptococcaceae	Streptococcus	Streptococcus pseudopneumoniae	267	283	94.3	0.00838092	0.018611	53	58	91.4	0.0171086	0.030169	0.373966	0.5604	-0.0087277	2.9	2.9	189	0.0479452	0.102038	50	50	0.9	0.85	0.95	Malawi	0.00268086	0.000992566	0.00726175	0.0234828
t1681	Bacteria	Actinobacteria	Actinomycetia	Bifidobacteriales	Bifidobacteriaceae	Bifidobacterium	Bifidobacterium bifidum	281	283	99.3	4.67965	10.7572	56	58	96.6	1.93589	6.01903	NA	NA	2.74376	2.7	2.7	190	0.0264728	0.0487121	105	50	0.9	0.85	0.95	Malawi	-0.0550427	0.0259377	0.034553	0.0886978
t223919	Bacteria	Firmicutes	Clostridia	Eubacteriales	Clostridiaceae	Clostridium	Clostridium diolis	7	283	2.5	0.000738516	0.00781825	3	58	5.2	0.0169828	0.124053	0.383154	0.5604	-0.0162442	-2.7	2.7	191	0.00608868	0.0155468	239	50	0.9	0.85	0.95	Malawi	0.00180596	0.000845749	0.0334498	0.0876738
t2682455	Bacteria	Firmicutes	Negativicutes	Veillonellales	Veillonellaceae	Veillonella	Veillonella sp. S12025-13	241	283	85.2	0.158501	0.505661	51	58	87.9	0.327729	1.39933	0.684568	0.817582	-0.169228	-2.7	2.7	192	0.0275733	0.0622408	99	50	0.9	0.85	0.95	Malawi	0.00665296	0.00502052	0.186013	0.335632
t604330	Bacteria	Actinobacteria	Coriobacteriia	Coriobacteriales	Atopobiaceae	Parafannyhessea	Parafannyhessea umbonata	154	283	54.4	0.00297067	0.0182093	30	58	51.7	0.00336034	0.0105373	0.772943	0.863877	-0.000389673	2.7	2.7	193	0.0103951	0.0211876	202	50	0.9	0.85	0.95	Malawi	0.000429901	0.000715488	0.548341	0.689581
t1283	Bacteria	Firmicutes	Bacilli	Bacillales	Staphylococcaceae	Staphylococcus	Staphylococcus haemolyticus	217	283	76.7	0.00335583	0.0112071	43	58	74.1	0.0256069	0.0886435	0.735049	0.857424	-0.0222511	2.6	2.6	194	0.0428184	0.0827144	60	50	0.9	0.85	0.95	Malawi	0.00500616	0.00100556	1.02204e-06	1.06037e-05
t1613	Bacteria	Firmicutes	Bacilli	Lactobacillales	Lactobacillaceae	Limosilactobacillus	Limosilactobacillus fermentum	183	283	64.7	0.301193	1.13522	36	58	62.1	0.0406517	0.144743	0.764082	0.863877	0.260541	2.6	2.6	195	0.0254436	0.0485719	107	50	0.9	0.85	0.95	Malawi	-0.0162952	0.00653718	0.0131547	0.0409439
t1328	Bacteria	Firmicutes	Bacilli	Lactobacillales	Streptococcaceae	Streptococcus	Streptococcus anginosus	266	283	94	0.0194583	0.0817754	53	58	91.4	0.0133379	0.0217845	0.554797	0.718714	0.00612037	2.6	2.6	196	0.0227332	0.0439002	116	50	0.9	0.85	0.95	Malawi	0.000473921	0.00152677	0.756442	0.854057
t1759399	Bacteria	Firmicutes	Bacilli	Lactobacillales	Streptococcaceae	Streptococcus	Streptococcus sp. A12	266	283	94	0.00543604	0.00821522	56	58	96.6	0.0231086	0.0526706	0.752094	0.863877	-0.0176726	-2.6	2.6	197	0.0442133	0.0839903	57	50	0.9	0.85	0.95	Malawi	0.00437917	0.000864189	6.64299e-07	7.51866e-06
t550	Bacteria	Proteobacteria	Gammaproteobacteria	Enterobacterales	Enterobacteriaceae	Enterobacter	Enterobacter cloacae	222	283	78.4	0.455806	2.41266	47	58	81	0.00469655	0.0195733	0.727042	0.857424	0.451109	-2.6	2.6	198	0.0464416	0.0973623	52	50	0.9	0.85	0.95	Malawi	-0.0197941	0.00857744	0.0216178	0.0625909
t208224	Bacteria	Proteobacteria	Gammaproteobacteria	Enterobacterales	Enterobacteriaceae	Enterobacter	Enterobacter kobei	168	283	59.4	0.00427067	0.0236003	33	58	56.9	0.00664138	0.0308849	0.770338	0.863877	-0.00237071	2.5	2.5	199	0.0167478	0.0353612	149	50	0.9	0.85	0.95	Malawi	1.74619e-05	0.000884623	0.984263	0.988232
t33035	Bacteria	Firmicutes	Clostridia	Eubacteriales	Lachnospiraceae	Blautia	Blautia producta	193	283	68.2	0.00791307	0.0530426	41	58	70.7	0.00223966	0.00555578	0.75822	0.863877	0.00567342	-2.5	2.5	200	0.0183155	0.0400164	135	50	0.9	0.85	0.95	Malawi	-0.00102705	0.00107117	0.338333	0.514752
t2109687	Bacteria	Firmicutes	Clostridia	Eubacteriales	Oscillospiraceae	Oscillibacter	Oscillibacter sp. PEA192	42	283	14.8	0.00332862	0.0215493	10	58	17.2	0.00251552	0.0156932	0.68849	0.817582	0.000813105	-2.4	2.4	201	0.00530239	0.0128898	240	50	0.9	0.85	0.95	Malawi	-0.000113249	0.000790722	0.886199	0.938994
t2582419	Bacteria	Firmicutes	Negativicutes	Veillonellales	Veillonellaceae	Dialister	Dialister hominis	42	283	14.8	0.010229	0.126664	10	58	17.2	0.00785517	0.0503994	0.68849	0.817582	0.0023738	-2.4	2.4	202	0.00397393	0.00962536	246	50	0.9	0.85	0.95	Malawi	0.000437249	0.00140899	0.756503	0.854057
t1583	Bacteria	Firmicutes	Bacilli	Lactobacillales	Lactobacillaceae	Weissella	Weissella confusa	67	283	23.7	0.00126996	0.0103122	15	58	25.9	0.000324138	0.00173542	0.737083	0.857424	0.000945827	-2.2	2.2	203	0.00665739	0.0162438	238	50	0.9	0.85	0.95	Malawi	-0.000279683	0.000464138	0.547187	0.689581
t1686	Bacteria	Actinobacteria	Actinomycetia	Bifidobacteriales	Bifidobacteriaceae	Bifidobacterium	Bifidobacterium catenulatum	279	283	98.6	1.04607	4.13686	56	58	96.6	0.206062	0.398953	NA	NA	0.840011	2	2	204	0.0352019	0.0651167	80	50	0.9	0.85	0.95	Malawi	-0.0250071	0.011643	0.0324361	0.085921
t573	Bacteria	Proteobacteria	Gammaproteobacteria	Enterobacterales	Enterobacteriaceae	Klebsiella	Klebsiella pneumoniae	274	283	96.8	5.37571	13.5766	55	58	94.8	1.20176	4.06377	0.436539	0.618204	4.17395	2	2	205	0.0595742	0.110524	34	50	0.9	0.85	0.95	Malawi	-0.0834685	0.028455	0.00358159	0.0129249
t545	Bacteria	Proteobacteria	Gammaproteobacteria	Enterobacterales	Enterobacteriaceae	Citrobacter	Citrobacter koseri	97	283	34.3	0.0365502	0.483043	21	58	36.2	0.000796552	0.00238651	0.764388	0.863877	0.0357536	-1.9	1.9	206	0.0122495	0.027632	183	50	0.9	0.85	0.95	Malawi	-0.00201975	0.00251029	0.421622	0.594417
t1280	Bacteria	Firmicutes	Bacilli	Bacillales	Staphylococcaceae	Staphylococcus	Staphylococcus aureus	259	283	91.5	0.0653845	0.219257	52	58	89.7	0.173372	0.786389	0.614892	0.770304	-0.107988	1.8	1.8	207	0.0273413	0.0538621	101	50	0.9	0.85	0.95	Malawi	0.00463798	0.00343741	0.178152	0.323795
t61645	Bacteria	Proteobacteria	Gammaproteobacteria	Enterobacterales	Enterobacteriaceae	Enterobacter	Enterobacter asburiae	137	283	48.4	0.0040311	0.0316861	27	58	46.6	0.0099931	0.0622808	0.885491	0.956834	-0.00596201	1.8	1.8	208	0.0101626	0.0206362	205	50	0.9	0.85	0.95	Malawi	0.000499613	0.000958919	0.602695	0.728273
t1685	Bacteria	Actinobacteria	Actinomycetia	Bifidobacteriales	Bifidobacteriaceae	Bifidobacterium	Bifidobacterium breve	283	283	100	11.2479	20.6625	57	58	98.3	1.43795	3.44497	NA	NA	9.80993	1.7	1.7	209	0.233028	0.43735	6	50	0.9	0.85	0.95	Malawi	-0.166041	0.0370346	1.00652e-05	8.08467e-05
t69966	Bacteria	Firmicutes	Bacilli	Bacillales	Staphylococcaceae	Macrococcus	Macrococcus caseolyticus	54	283	19.1	0.0188205	0.28201	12	58	20.7	0.000139655	0.000435664	0.855238	0.946574	0.0186808	-1.6	1.6	210	0.00513831	0.0105184	241	50	0.9	0.85	0.95	Malawi	-0.00126314	0.00180629	0.484844	0.645594
t197614	Bacteria	Firmicutes	Bacilli	Lactobacillales	Streptococcaceae	Streptococcus	Streptococcus pasteurianus	113	283	39.9	0.0980198	0.600047	24	58	41.4	0.00373793	0.00722629	0.883519	0.956834	0.0942819	-1.5	1.5	211	0.0117628	0.0226518	190	50	0.9	0.85	0.95	Malawi	-0.00522281	0.0039965	0.192151	0.343635
t584	Bacteria	Proteobacteria	Gammaproteobacteria	Enterobacterales	Morganellaceae	Proteus	Proteus mirabilis	69	283	24.4	0.0616502	0.432253	15	58	25.9	0.000177586	0.00055852	0.867314	0.955302	0.0614726	-1.5	1.5	212	0.00994479	0.0216035	210	50	0.9	0.85	0.95	Malawi	-0.00420677	0.00322671	0.193208	0.343635
t562	Bacteria	Proteobacteria	Gammaproteobacteria	Enterobacterales	Enterobacteriaceae	Escherichia	Escherichia coli	279	283	98.6	13.9482	18.0228	58	58	100	24.4273	23.5749	NA	NA	-10.4791	-1.4	1.4	213	0.0650907	0.127273	31	50	0.9	0.85	0.95	Malawi	0.140475	0.0392207	0.000391346	0.00187394
t1316408	Bacteria	Firmicutes	Bacilli	Lactobacillales	Streptococcaceae	Streptococcus	Streptococcus sp. HSISM1	277	283	97.9	0.0582018	0.114614	56	58	96.6	0.319603	0.895401	NA	NA	-0.261402	1.3	1.3	214	0.0459955	0.0966297	53	50	0.9	0.85	0.95	Malawi	0.0171863	0.00329059	3.08171e-07	4.03866e-06
t2682456	Bacteria	Firmicutes	Negativicutes	Veillonellales	Veillonellaceae	Veillonella	Veillonella nakazawae	245	283	86.6	0.162191	0.479995	51	58	87.9	0.28115	1.19529	1	1	-0.118959	-1.3	1.3	215	0.0232187	0.0479574	111	50	0.9	0.85	0.95	Malawi	0.00384504	0.00486957	0.43031	0.598519
t564	Bacteria	Proteobacteria	Gammaproteobacteria	Enterobacterales	Enterobacteriaceae	Escherichia	Escherichia fergusonii	226	283	79.9	0.0214717	0.124059	47	58	81	0.0296	0.116689	1	1	-0.00812827	-1.1	1.1	216	0.0397221	0.0913992	67	50	0.9	0.85	0.95	Malawi	0.0028784	0.00184503	0.119673	0.238389
t1282	Bacteria	Firmicutes	Bacilli	Bacillales	Staphylococcaceae	Staphylococcus	Staphylococcus epidermidis	281	283	99.3	0.128696	0.628651	57	58	98.3	0.0713621	0.223901	NA	NA	0.057334	1	1	217	0.0265431	0.0526231	103	50	0.9	0.85	0.95	Malawi	-0.00245485	0.0042246	0.56157	0.699155
t1748967	Bacteria	Proteobacteria	Gammaproteobacteria	Enterobacterales	Enterobacteriaceae	Citrobacter	Citrobacter cronae	32	283	11.3	0.00654876	0.0552621	6	58	10.3	0.000675862	0.00252346	1	1	0.0058729	1	1	218	0.00305327	0.00746061	249	50	0.9	0.85	0.95	Malawi	-0.000746393	0.00105815	0.481063	0.645594
t47770	Bacteria	Firmicutes	Bacilli	Lactobacillales	Lactobacillaceae	Lactobacillus	Lactobacillus crispatus	90	283	31.8	0.00681484	0.0711755	19	58	32.8	0.0036069	0.0191071	0.87829	0.956834	0.00320794	-1	1	219	0.00880907	0.0207723	224	50	0.9	0.85	0.95	Malawi	-7.32897e-06	0.0011085	0.994729	0.994729
t582	Bacteria	Proteobacteria	Gammaproteobacteria	Enterobacterales	Morganellaceae	Morganella	Morganella morganii	100	283	35.3	0.0105413	0.0750872	21	58	36.2	0.160333	1.13773	0.881624	0.956834	-0.149791	-0.9	0.9	220	0.00693882	0.015077	236	50	0.9	0.85	0.95	Malawi	0.00602261	0.00270661	0.0267287	0.0764995
t712623	Bacteria	Firmicutes	Bacilli	Lactobacillales	Streptococcaceae	Streptococcus	Streptococcus sp. oral taxon 061	266	283	94	0.0123074	0.0439199	54	58	93.1	0.0411172	0.139218	0.766199	0.863877	-0.0288098	0.9	0.9	221	0.0282858	0.0526267	96	50	0.9	0.85	0.95	Malawi	0.00451359	0.00150952	0.00299305	0.0111234
t1561	Bacteria	Firmicutes	Clostridia	Eubacteriales	Clostridiaceae	Clostridium	Clostridium baratii	56	283	19.8	0.00115972	0.0115239	11	58	19	0.00424483	0.028127	1	1	-0.00308511	0.8	0.8	222	0.0111653	0.0228163	194	50	0.9	0.85	0.95	Malawi	0.000629695	0.000576783	0.275724	0.454671
t2161821	Bacteria	Firmicutes	Negativicutes	Veillonellales	Veillonellaceae	Dialister	Dialister massiliensis	32	283	11.3	0.00809117	0.125795	7	58	12.1	0.00348276	0.0231493	0.823064	0.915408	0.00460841	-0.8	0.8	223	0.00417136	0.0101896	245	50	0.9	0.85	0.95	Malawi	0.000176791	0.00122653	0.885476	0.938994
t1290	Bacteria	Firmicutes	Bacilli	Bacillales	Staphylococcaceae	Staphylococcus	Staphylococcus hominis	271	283	95.8	0.139235	0.505592	56	58	96.6	0.24424	0.685562	NA	NA	-0.105005	-0.8	0.8	224	0.0203245	0.0411899	125	50	0.9	0.85	0.95	Malawi	0.00875387	0.00466474	0.0614312	0.137805
t2610896	Bacteria	Firmicutes	Bacilli	Lactobacillales	Streptococcaceae	Streptococcus	Streptococcus sp. LPB0220	276	283	97.5	0.0566845	0.119337	57	58	98.3	0.339833	0.957699	NA	NA	-0.283148	-0.8	0.8	225	0.045446	0.0885511	54	50	0.9	0.85	0.95	Malawi	0.0182284	0.00341889	1.78085e-07	2.46351e-06
t1812935	Bacteria	Proteobacteria	Gammaproteobacteria	Enterobacterales	Enterobacteriaceae	Enterobacter	Enterobacter roggenkampii	203	283	71.7	0.0815583	1.06918	42	58	72.4	0.00859655	0.0321054	1	1	0.0729618	-0.7	0.7	226	0.0260743	0.0545039	106	50	0.9	0.85	0.95	Malawi	-0.00379843	0.00374762	0.311517	0.484799
t33010	Bacteria	Actinobacteria	Actinomycetia	Propionibacteriales	Propionibacteriaceae	Cutibacterium	Cutibacterium avidum	120	283	42.4	0.0785993	0.692857	25	58	43.1	0.0184448	0.0603035	1	1	0.0601545	-0.7	0.7	227	0.00993498	0.0235425	211	50	0.9	0.85	0.95	Malawi	-0.00111248	0.0037075	0.764313	0.85727
t1680	Bacteria	Actinobacteria	Actinomycetia	Bifidobacteriales	Bifidobacteriaceae	Bifidobacterium	Bifidobacterium adolescentis	275	283	97.2	0.0881788	0.284293	56	58	96.6	0.250836	1.00554	NA	NA	-0.162657	0.6	0.6	228	0.0371362	0.0700215	75	50	0.9	0.85	0.95	Malawi	0.00768206	0.00376217	0.0419328	0.102099
t1683	Bacteria	Actinobacteria	Actinomycetia	Bifidobacteriales	Bifidobacteriaceae	Bifidobacterium	Bifidobacterium angulatum	275	283	97.2	0.0143594	0.0300184	56	58	96.6	0.00926724	0.0149615	NA	NA	0.00509212	0.6	0.6	229	0.0305076	0.0587834	90	50	0.9	0.85	0.95	Malawi	-0.00167349	0.00102832	0.104581	0.216085
t1689	Bacteria	Actinobacteria	Actinomycetia	Bifidobacteriales	Bifidobacteriaceae	Bifidobacterium	Bifidobacterium dentium	275	283	97.2	0.143079	1.10502	56	58	96.6	0.0297948	0.122027	NA	NA	0.113284	0.6	0.6	230	0.0295042	0.0535049	93	50	0.9	0.85	0.95	Malawi	-0.00472595	0.00475166	0.320646	0.492844
t1134687	Bacteria	Proteobacteria	Gammaproteobacteria	Enterobacterales	Enterobacteriaceae	Klebsiella	Klebsiella michiganensis	197	283	69.6	0.0248286	0.173616	40	58	69	0.0147345	0.0482219	1	1	0.0100941	0.6	0.6	231	0.0126012	0.0244841	178	50	0.9	0.85	0.95	Malawi	-0.00124334	0.00193176	0.520251	0.675548
t1584	Bacteria	Firmicutes	Bacilli	Lactobacillales	Lactobacillaceae	Lactobacillus	Lactobacillus delbrueckii	114	283	40.3	0.0103442	0.114268	23	58	39.7	0.000339655	0.00115954	1	1	0.0100045	0.6	0.6	232	0.00949189	0.0190854	217	50	0.9	0.85	0.95	Malawi	-0.00109284	0.00131969	0.408197	0.58752
t1520	Bacteria	Firmicutes	Clostridia	Eubacteriales	Clostridiaceae	Clostridium	Clostridium beijerinckii	72	283	25.4	0.00496007	0.0483101	15	58	25.9	0.0915552	0.667198	1	1	-0.0865951	-0.5	0.5	233	0.0108701	0.0217728	198	50	0.9	0.85	0.95	Malawi	0.00407604	0.00199912	0.0422337	0.102099
t548	Bacteria	Proteobacteria	Gammaproteobacteria	Enterobacterales	Enterobacteriaceae	Klebsiella	Klebsiella aerogenes	189	283	66.8	0.0193039	0.126907	39	58	67.2	0.00183793	0.00864488	1	1	0.017466	-0.4	0.4	234	0.0173293	0.0333366	141	50	0.9	0.85	0.95	Malawi	-0.00266828	0.00172172	0.12213	0.239452
t1352	Bacteria	Firmicutes	Bacilli	Lactobacillales	Enterococcaceae	Enterococcus	Enterococcus faecium	245	283	86.6	0.439648	5.40906	50	58	86.2	0.372821	2.17288	1	1	0.066827	0.4	0.4	235	0.0344447	0.0677937	81	50	0.9	0.85	0.95	Malawi	-0.00670326	0.0110326	0.543868	0.689581
t111015	Bacteria	Actinobacteria	Actinomycetia	Actinomycetales	Actinomycetaceae	Actinomyces	Actinomyces radicidentis	43	283	15.2	0.0240187	0.277775	9	58	15.5	8.44828e-05	0.000273253	1	1	0.0239342	-0.3	0.3	236	0.00342723	0.00971119	248	50	0.9	0.85	0.95	Malawi	-0.00155529	0.00203766	0.445833	0.613329
t113107	Bacteria	Firmicutes	Bacilli	Lactobacillales	Streptococcaceae	Streptococcus	Streptococcus australis	279	283	98.6	0.0178784	0.0254949	57	58	98.3	0.0542086	0.116004	NA	NA	-0.0363302	0.3	0.3	237	0.0310941	0.0578569	89	50	0.9	0.85	0.95	Malawi	0.00511594	0.00137952	0.00024352	0.00123748
t1318	Bacteria	Firmicutes	Bacilli	Lactobacillales	Streptococcaceae	Streptococcus	Streptococcus parasanguinis	279	283	98.6	0.0587746	0.117584	57	58	98.3	0.341329	0.922784	NA	NA	-0.282555	0.3	0.3	238	0.0531239	0.108387	40	50	0.9	0.85	0.95	Malawi	0.0185266	0.00336257	7.12485e-08	1.10881e-06
t729	Bacteria	Proteobacteria	Gammaproteobacteria	Pasteurellales	Pasteurellaceae	Haemophilus	Haemophilus parainfluenzae	191	283	67.5	0.0786011	1.07993	39	58	67.2	0.148674	1.03382	1	1	-0.0700731	0.3	0.3	239	0.0157704	0.031187	157	50	0.9	0.85	0.95	Malawi	0.00367837	0.00432197	0.395322	0.579457
t143361	Bacteria	Firmicutes	Clostridia	Eubacteriales	Peptostreptococcaceae	Filifactor	Filifactor alocis	74	283	26.1	0.00262509	0.0147074	15	58	25.9	0.00108793	0.00567315	1	1	0.00153716	0.2	0.2	240	0.0101275	0.0210397	207	50	0.9	0.85	0.95	Malawi	-0.000553696	0.000664996	0.40564	0.587234
t208479	Bacteria	Firmicutes	Clostridia	Eubacteriales	Lachnospiraceae	Enterocloster	Enterocloster bolteae	142	283	50.2	0.144459	1.94803	29	58	50	0.0307483	0.133345	1	1	0.113711	0.2	0.2	241	0.00975028	0.0191496	212	50	0.9	0.85	0.95	Malawi	-0.00112526	0.00527243	0.831126	0.907677
t169679	Bacteria	Firmicutes	Clostridia	Eubacteriales	Clostridiaceae	Clostridium	Clostridium saccharobutylicum	48	283	17	0.00104064	0.00953394	10	58	17.2	0.0288966	0.211205	1	1	-0.0278559	-0.2	0.2	242	0.011564	0.0233381	193	50	0.9	0.85	0.95	Malawi	0.00235416	0.0010816	0.0302038	0.0809393
t437897	Bacteria	Firmicutes	Negativicutes	Selenomonadales	Selenomonadaceae	Megamonas	Megamonas funiformis	136	283	48.1	0.0855028	0.946917	28	58	48.3	0.0988724	0.444562	1	1	-0.0133696	-0.2	0.2	243	0.00823537	0.0172849	230	50	0.9	0.85	0.95	Malawi	0.00340338	0.00426024	0.424925	0.594417
t28026	Bacteria	Actinobacteria	Actinomycetia	Bifidobacteriales	Bifidobacteriaceae	Bifidobacterium	Bifidobacterium pseudocatenulatum	278	283	98.2	0.340955	1.43226	57	58	98.3	1.46801	4.56166	NA	NA	-1.12706	-0.1	0.1	244	0.0312822	0.0595308	87	50	0.9	0.85	0.95	Malawi	0.0262942	0.00953282	0.00612582	0.0206126
t1303	Bacteria	Firmicutes	Bacilli	Lactobacillales	Streptococcaceae	Streptococcus	Streptococcus oralis	283	283	100	0.019683	0.0360684	58	58	100	0.0517983	0.112583	NA	NA	-0.0321152	0	0	245	0.0594912	0.113578	35	50	0.9	0.85	0.95	Malawi	0.00478433	0.0014503	0.00107388	0.00445662
t1304	Bacteria	Firmicutes	Bacilli	Lactobacillales	Streptococcaceae	Streptococcus	Streptococcus salivarius	283	283	100	0.843413	1.68437	58	58	100	0.85741	1.46321	NA	NA	-0.0139976	0	0	246	0.0281113	0.0591545	97	50	0.9	0.85	0.95	Malawi	-0.00213972	0.00820891	0.794514	0.880183
t1313	Bacteria	Firmicutes	Bacilli	Lactobacillales	Streptococcaceae	Streptococcus	Streptococcus pneumoniae	283	283	100	0.0516325	0.0991937	58	58	100	0.261112	1.34709	NA	NA	-0.20948	0	0	247	0.0525021	0.104527	41	50	0.9	0.85	0.95	Malawi	0.00920608	0.00319605	0.00422366	0.0146068
t216816	Bacteria	Actinobacteria	Actinomycetia	Bifidobacteriales	Bifidobacteriaceae	Bifidobacterium	Bifidobacterium longum	283	283	100	42.2394	33.8184	58	58	100	28.147	27.9487	NA	NA	14.0925	0	0	248	0.0446402	0.0919215	56	50	0.9	0.85	0.95	Malawi	-0.171359	0.0591574	0.0040165	0.014086
t28037	Bacteria	Firmicutes	Bacilli	Lactobacillales	Streptococcaceae	Streptococcus	Streptococcus mitis	283	283	100	0.0997177	0.25836	58	58	100	0.168867	0.285769	NA	NA	-0.0691496	0	0	249	0.0500955	0.096878	46	50	0.9	0.85	0.95	Malawi	0.00660754	0.00327756	0.0445893	0.106757

## Sheet: (C) Pathway
Supplementary File 1. Statistical outputs for analysis of metagenomic composition by country. Data are provided for (A) genus, (B), species, (C) pathway, and (D) enzyme commission. FDR, false discovery rate; Q1, quartile 1; Q3, quartile 3; RF, Random Forests; sd, standard deviation; se, standard error.
Feature_ID	Feature	Description	India_present	India_N	India_prevalence	India_mean_abundance	India_sd_abundance	Malawi_present	Malawi_N	Malawi_prevalence	Malawi_mean_abundance	Malawi_sd_abundance	Fisher_P	Fisher_FDR_P	Mean_abundance_difference	Prevalence_difference	Normalised_prevalence_difference	Normalised_prevalence_difference_rank	RF_importance_mean	RF_importance_sd	RF_importance_rank	RF_N_per_group	RF_accuracy_median	RF_accuracy_Q1	RF_accuracy_Q3	Maaslin_level	Maaslin_coefficient	Maaslin_se	Maaslin_P	Maaslin_FDR_P
p320	PWY-7118	chitin deacetylation	151	283	53.4	0.000853979	0.00194527	13	58	22.4	0.000213057	0.000775704	2.05e-05	0.00169137	0.000640922	31	31	1	0.0759477	0.150131	15	50	0.7	0.65	0.8	Malawi	-0.0011704	0.000321064	0.000308893	0.00204072
p380	PWY-7456	&beta;-(1,4)-mannan degradation	54	283	19.1	0.000791536	0.00209653	28	58	48.3	0.0031586	0.00448458	1.33e-05	0.00163987	-0.00236706	-29.2	29.2	2	0.0364985	0.078256	69	50	0.7	0.65	0.8	Malawi	0.00250451	0.00042412	8.56e-09	3.45e-07
p147	PWY-5030	L-histidine degradation III	116	283	41	0.00112186	0.00318968	39	58	67.2	0.00480771	0.00706213	0.000282329	0.00997627	-0.00368586	-26.2	26.2	3	0.089949	0.171588	10	50	0.7	0.65	0.8	Malawi	0.00320153	0.0004798	1.03e-10	4.13e-08
p159	PWY-5178	toluene degradation IV (aerobic) (via catechol)	147	283	51.9	0.000693045	0.00136513	15	58	25.9	0.000187005	0.000517143	0.000282728	0.00997627	0.00050604	26	26	4	0.0340004	0.0703623	77	50	0.7	0.65	0.8	Malawi	-0.000988292	0.000283579	0.000556653	0.00325118
p124	PWY-1541	superpathway of taurine degradation	108	283	38.2	0.000655919	0.00175259	8	58	13.8	9.53e-05	0.000483519	0.000229924	0.00997627	0.000560582	24.4	24.4	5	0.0395764	0.0805086	55	50	0.7	0.65	0.8	Malawi	-0.000987924	0.000297777	0.00100623	0.00540683
p118	PROTOCATECHUATE-ORTHO-CLEAVAGE-PWY	protocatechuate degradation II (ortho-cleavage pathway)	176	283	62.2	0.00171099	0.00394835	22	58	37.9	0.000464074	0.00126452	0.000768357	0.0165882	0.00124692	24.3	24.3	6	0.030083	0.0731244	96	50	0.7	0.65	0.8	Malawi	-0.00136531	0.00045293	0.00276903	0.0129203
p390	PWY-922	mevalonate pathway I (eukaryotes and bacteria)	243	283	85.9	0.00202288	0.00244005	36	58	62.1	0.00219818	0.00380185	0.000109005	0.00673104	-0.000175301	23.8	23.8	7	0.0302323	0.057691	95	50	0.7	0.65	0.8	Malawi	-0.000564378	0.000391709	0.150561	0.21593
p372	PWY-7391	isoprene biosynthesis II (engineered)	92	283	32.5	0.000299274	0.000732628	6	58	10.3	0.000217853	0.00105111	0.000402062	0.0124137	8.14e-05	22.2	22.2	8	0.0231394	0.0615299	157	50	0.7	0.65	0.8	Malawi	-0.000468174	0.000214317	0.0296108	0.0652085
p220	PWY-5910	superpathway of geranylgeranyldiphosphate biosynthesis I (via mevalonate)	231	283	81.6	0.00145103	0.0015316	35	58	60.3	0.00164259	0.00289435	0.000792436	0.0165882	-0.00019156	21.3	21.3	9	0.0273127	0.0536274	117	50	0.7	0.65	0.8	Malawi	-0.00037131	0.000330821	0.262492	0.332655
p454	URSIN-PWY	ureide biosynthesis	109	283	38.5	0.000614891	0.00147508	10	58	17.2	9.3e-05	0.000303516	0.00225191	0.0298976	0.000521913	21.3	21.3	10	0.0258946	0.0527722	130	50	0.7	0.65	0.8	Malawi	-0.000917258	0.000285264	0.00142765	0.0075703
p166	PWY-5265	peptidoglycan biosynthesis II (staphylococci)	216	283	76.3	0.00651991	0.00904118	32	58	55.2	0.00479126	0.00850504	0.00185725	0.0280748	0.00172865	21.1	21.1	11	0.0212458	0.0428705	179	50	0.7	0.65	0.8	Malawi	-0.001668	0.000759644	0.0287859	0.0647763
p160	PWY-5180	toluene degradation I (aerobic) (via o-cresol)	230	283	81.3	0.00578487	0.0062402	35	58	60.3	0.00433212	0.00565765	0.000918101	0.0165882	0.00145275	21	21	12	0.026786	0.0609937	121	50	0.7	0.65	0.8	Malawi	-0.00143994	0.000647274	0.0267641	0.0627088
p162	PWY-5182	toluene degradation II (aerobic) (via 4-methylcatechol)	230	283	81.3	0.00578487	0.0062402	35	58	60.3	0.00433212	0.00565765	0.000918101	0.0165882	0.00145275	21	21	13	0.0293392	0.0643483	100	50	0.7	0.65	0.8	Malawi	-0.00143994	0.000647274	0.0267641	0.0627088
p21	CATECHOL-ORTHO-CLEAVAGE-PWY	catechol degradation to &beta;-ketoadipate	161	283	56.9	0.00110665	0.00261894	21	58	36.2	0.000354871	0.000930136	0.00573023	0.0615376	0.000751781	20.7	20.7	14	0.019161	0.0387531	196	50	0.7	0.65	0.8	Malawi	-0.000972454	0.000371314	0.00921612	0.029477
p414	PWY3DJ-35471	L-ascorbate biosynthesis IV (animals, D-glucuronate pathway)	175	283	61.8	0.00319961	0.00654802	24	58	41.4	0.00113221	0.0024418	0.00525593	0.0590098	0.0020674	20.4	20.4	15	0.0241215	0.0535511	141	50	0.7	0.65	0.8	Malawi	-0.00162879	0.00061008	0.00795511	0.0269404
p413	PWY1G-0	mycothiol biosynthesis	46	283	16.3	6.01e-05	0.000221249	21	58	36.2	0.00016607	0.000322384	0.00099642	0.0165882	-0.00010601	-19.9	19.9	16	0.0355218	0.0718089	72	50	0.7	0.65	0.8	Malawi	0.000437143	0.00011486	0.000167647	0.00125114
p5	AEROBACTINSYN-PWY	aerobactin biosynthesis	120	283	42.4	0.000831108	0.00199367	36	58	62.1	0.00216171	0.00317366	0.00881695	0.0907411	-0.0013306	-19.7	19.7	17	0.0180296	0.0417924	206	50	0.7	0.65	0.8	Malawi	0.0016359	0.000375425	1.75e-05	0.000195027
p277	PWY-6572	chondroitin sulfate degradation I (bacterial)	8	283	2.8	0.00012502	0.00146431	13	58	22.4	0.000671055	0.0019804	1.99e-06	0.000492338	-0.000546035	-19.6	19.6	18	0.00443936	0.0113358	386	50	0.7	0.65	0.8	Malawi	0.000942053	0.00020251	4.72e-06	6.8e-05
p173	PWY-5415	catechol degradation I (meta-cleavage pathway)	235	283	83	0.00164182	0.0020311	37	58	63.8	0.00102566	0.00140145	0.00193227	0.0280748	0.000616162	19.2	19.2	19	0.0273299	0.0617316	114	50	0.7	0.65	0.8	Malawi	-0.000983683	0.000343631	0.00446287	0.0189314
p106	P621-PWY	nylon-6 oligomer degradation	161	283	56.9	0.000656958	0.00126792	22	58	37.9	0.000275355	0.00060658	0.00935245	0.0924022	0.000381603	19	19	20	0.0264539	0.0661708	125	50	0.7	0.65	0.8	Malawi	-0.00073082	0.000273682	0.00794288	0.0269404
p174	PWY-5417	catechol degradation III (ortho-cleavage pathway)	155	283	54.8	0.00140096	0.00331417	21	58	36.2	0.000437753	0.00116564	0.0137549	0.111349	0.00096321	18.6	18.6	21	0.0189669	0.0424838	198	50	0.7	0.65	0.8	Malawi	-0.00110249	0.000419165	0.00892261	0.0289985
p178	PWY-5431	aromatic compounds degradation via &beta;-ketoadipate	155	283	54.8	0.00140096	0.00331417	21	58	36.2	0.000437753	0.00116564	0.0137549	0.111349	0.00096321	18.6	18.6	22	0.0141892	0.0294888	269	50	0.7	0.65	0.8	Malawi	-0.00110249	0.000419165	0.00892261	0.0289985
p161	PWY-5181	toluene degradation III (aerobic) (via p-cresol)	138	283	48.8	0.00170947	0.00408921	18	58	31	0.000400104	0.00122598	0.0141998	0.111349	0.00130936	17.8	17.8	23	0.0194233	0.0407	191	50	0.7	0.65	0.8	Malawi	-0.00134593	0.000468202	0.00429979	0.0188349
p311	PWY-7003	glycerol degradation to butanol	205	283	72.4	0.00287872	0.0040056	32	58	55.2	0.00159648	0.00357335	0.0120902	0.110603	0.00128224	17.2	17.2	24	0.0394768	0.0791823	56	50	0.7	0.65	0.8	Malawi	-0.00144898	0.000508763	0.0046672	0.0193905
p297	PWY-6797	6-hydroxymethyl-dihydropterin diphosphate biosynthesis II (Methanocaldococcus)	58	283	20.5	0.000278598	0.00101465	2	58	3.4	3.13e-05	0.00021142	0.00100738	0.0165882	0.000247329	17.1	17.1	25	0.0117802	0.0258225	310	50	0.7	0.65	0.8	Malawi	-0.000550938	0.000205378	0.00766426	0.0265981
p322	PWY-7165	L-ascorbate biosynthesis VIII (engineered pathway)	149	283	52.7	0.00146478	0.00287288	21	58	36.2	0.000764397	0.00182815	0.0300485	0.192371	0.000700385	16.5	16.5	26	0.0165014	0.0324654	229	50	0.7	0.65	0.8	Malawi	-0.000913532	0.000423729	0.0317919	0.0685653
p426	PWY66-399	gluconeogenesis III	135	283	47.7	0.00149964	0.00287454	37	58	63.8	0.00260356	0.00383849	0.0304412	0.192371	-0.00110392	-16.1	16.1	27	0.0406121	0.0795217	48	50	0.7	0.65	0.8	Malawi	0.00125859	0.000459031	0.00643379	0.0237873
p244	PWY-6210	2-aminophenol degradation	84	283	29.7	0.000178354	0.000613933	8	58	13.8	2.55e-05	9.35e-05	0.0142734	0.111349	0.000152818	15.9	15.9	28	0.0116766	0.0278642	312	50	0.7	0.65	0.8	Malawi	-0.000413224	0.000161224	0.0108072	0.0329946
p242	PWY-6182	superpathway of salicylate degradation	142	283	50.2	0.00122622	0.00296521	20	58	34.5	0.000330121	0.000923895	0.0311183	0.192371	0.000896101	15.7	15.7	29	0.0162657	0.0318078	234	50	0.7	0.65	0.8	Malawi	-0.00106424	0.000396875	0.00768659	0.0265981
p186	PWY-5654	2-amino-3-carboxymuconate semialdehyde degradation to 2-hydroxypentadienoate	83	283	29.3	0.000177053	0.000614102	8	58	13.8	2.55e-05	9.35e-05	0.0144258	0.111349	0.000151517	15.5	15.5	30	0.0124358	0.0287396	301	50	0.7	0.65	0.8	Malawi	-0.000404976	0.000161032	0.0123693	0.0363856
p274	PWY-6549	L-glutamine biosynthesis III	210	283	74.2	0.00254745	0.00323651	52	58	89.7	0.00496177	0.00436678	0.0101176	0.0961171	-0.00241432	-15.5	15.5	31	0.120866	0.242061	4	50	0.7	0.65	0.8	Malawi	0.00228635	0.000470469	1.8e-06	3.02e-05
p227	PWY-5994	palmitate biosynthesis (type I fatty acid synthase)	180	283	63.6	0.00312941	0.00506008	28	58	48.3	0.00227082	0.00433696	0.0380624	0.200244	0.00085859	15.3	15.3	32	0.0168121	0.034003	224	50	0.7	0.65	0.8	Malawi	-0.000900457	0.000593091	0.129885	0.19315
p445	THREOCAT-PWY	superpathway of L-threonine metabolism	175	283	61.8	0.00269286	0.00419535	27	58	46.6	0.00135622	0.00296749	0.0395867	0.200244	0.00133664	15.2	15.2	33	0.0239094	0.0516324	146	50	0.7	0.65	0.8	Malawi	-0.00133005	0.000534559	0.0133218	0.0380757
p257	PWY-6318	L-phenylalanine degradation IV (mammalian, via side chain)	150	283	53	0.000259675	0.000449749	22	58	37.9	0.00020024	0.000397011	0.0434777	0.210568	5.94e-05	15.1	15.1	34	0.0150541	0.0319093	256	50	0.7	0.65	0.8	Malawi	-0.000234162	0.000177085	0.186954	0.256905
p367	PWY-7383	anaerobic energy metabolism (invertebrates, cytosol)	148	283	52.3	0.00143137	0.0029727	39	58	67.2	0.00263119	0.00438074	0.0427176	0.210568	-0.00119982	-14.9	14.9	35	0.0385193	0.0793428	58	50	0.7	0.65	0.8	Malawi	0.00126564	0.000449659	0.00516794	0.0212518
p247	PWY-6263	superpathway of menaquinol-8 biosynthesis II	14	283	4.9	3.42e-05	0.000199291	11	58	19	0.000341927	0.00102109	0.000907579	0.0165882	-0.000307773	-14.1	14.1	36	0.00581704	0.0136799	381	50	0.7	0.65	0.8	Malawi	0.000580551	0.000126826	6.61e-06	8.6e-05
p262	PWY-6396	superpathway of 2,3-butanediol biosynthesis	98	283	34.6	0.000721966	0.00217749	12	58	20.7	0.000267756	0.000765002	0.0447931	0.212767	0.00045421	13.9	13.9	37	0.0124393	0.0256596	300	50	0.7	0.65	0.8	Malawi	-0.000631901	0.000323222	0.0514034	0.0986456
p183	PWY-5514	UDP-N-acetyl-D-galactosamine biosynthesis II	73	283	25.8	0.000214234	0.000731859	7	58	12.1	0.000142091	0.000795364	0.0265612	0.182239	7.21e-05	13.7	13.7	38	0.00926166	0.0231072	353	50	0.7	0.65	0.8	Malawi	-0.000295951	0.000187892	0.116164	0.178679
p98	P185-PWY	formaldehyde assimilation III (dihydroxyacetone cycle)	229	283	80.9	0.00421043	0.00769509	39	58	67.2	0.00146585	0.0027599	0.0335628	0.192791	0.00274457	13.7	13.7	39	0.0307482	0.0572385	93	50	0.7	0.65	0.8	Malawi	-0.0019124	0.000633029	0.00271067	0.0129203
p451	UDPNACETYLGALSYN-PWY	UDP-N-acetyl-D-glucosamine biosynthesis II	96	283	33.9	0.000436744	0.00143461	12	58	20.7	0.00030315	0.00122104	0.062235	0.269685	0.000133594	13.2	13.2	40	0.0122264	0.026034	306	50	0.7	0.65	0.8	Malawi	-0.00037312	0.00026171	0.154875	0.21977
p314	PWY-7039	phosphatidate metabolism, as a signaling molecule	81	283	28.6	0.000359707	0.00105341	9	58	15.5	0.000182624	0.000802589	0.0488416	0.227165	0.000177084	13.1	13.1	41	0.0144502	0.0335616	265	50	0.7	0.65	0.8	Malawi	-0.00039709	0.000236383	0.093906	0.153215
p105	P562-PWY	myo-inositol degradation I	68	283	24	0.000316314	0.00103714	7	58	12.1	0.000222111	0.00115296	0.054729	0.245783	9.42e-05	11.9	11.9	42	0.00788019	0.0170867	368	50	0.7	0.65	0.8	Malawi	-0.000325499	0.000229998	0.15792	0.221749
p129	PWY-241	C4 photosynthetic carbon assimilation cycle, NADP-ME type	240	283	84.8	0.0047596	0.00547827	56	58	96.6	0.0104472	0.00733063	0.0172263	0.128936	-0.00568761	-11.8	11.8	43	0.169091	0.315817	1	50	0.7	0.65	0.8	Malawi	0.00369349	0.000594808	1.55e-09	8.18e-08
p175	PWY-5419	catechol degradation to 2-hydroxypentadienoate II	33	283	11.7	5.66e-05	0.000222102	0	58	0	0	0	0.00255673	0.030072	5.66e-05	11.7	11.7	44	0.00303414	0.00747741	391	50	0.7	0.65	0.8	Malawi	-0.000230085	9.43e-05	0.015191	0.0415297
p176	PWY-5420	catechol degradation II (meta-cleavage pathway)	33	283	11.7	9.1e-05	0.000360647	0	58	0	0	0	0.00255673	0.030072	9.1e-05	11.7	11.7	45	0.00317012	0.00777121	390	50	0.7	0.65	0.8	Malawi	-0.000291072	0.000119623	0.0154804	0.0415297
p243	PWY-6185	4-methylcatechol degradation (ortho cleavage)	135	283	47.7	0.0013055	0.00314982	21	58	36.2	0.000407202	0.00108894	0.114332	0.4394	0.000898301	11.5	11.5	46	0.0124414	0.0262105	299	50	0.7	0.65	0.8	Malawi	-0.000981096	0.000412258	0.0178742	0.0461751
p237	PWY-6145	superpathway of CMP-sialic acids biosynthesis	41	283	14.5	6.09e-05	0.000225812	15	58	25.9	0.000177046	0.000468699	0.0496637	0.227165	-0.00011619	-11.4	11.4	47	0.00897077	0.0194494	358	50	0.7	0.65	0.8	Malawi	0.000329238	0.000119704	0.00627112	0.0234006
p245	PWY-6215	4-chlorobenzoate degradation	144	283	50.9	0.000265765	0.000473641	23	58	39.7	0.00017877	0.000470974	0.14913	0.526214	8.7e-05	11.2	11.2	48	0.0136122	0.0302875	280	50	0.7	0.65	0.8	Malawi	-0.000283989	0.000180011	0.115586	0.178679
p359	PWY-7316	dTDP-N-acetylviosamine biosynthesis	32	283	11.3	0.000597355	0.003205	13	58	22.4	0.0014091	0.00408921	0.0319641	0.192371	-0.000811741	-11.1	11.1	49	0.00797295	0.0175033	367	50	0.7	0.65	0.8	Malawi	0.000821166	0.000371653	0.0278082	0.0640384
p325	PWY-7196	superpathway of pyrimidine ribonucleosides salvage	65	283	23	0.00022692	0.000663941	7	58	12.1	5.94e-05	0.000225873	0.0769219	0.322029	0.000167525	10.9	10.9	50	0.0132433	0.0327002	286	50	0.7	0.65	0.8	Malawi	-0.000388318	0.000185146	0.0367018	0.0757847
p421	PWY5F9-12	biphenyl degradation	40	283	14.1	9.68e-05	0.000320338	2	58	3.4	3.81e-05	0.000280755	0.0262321	0.182239	5.87e-05	10.7	10.7	51	0.00707087	0.0197413	375	50	0.7	0.65	0.8	Malawi	-0.000241816	0.000127078	0.0579024	0.107805
p4	3-HYDROXYPHENYLACETATE-DEGRADATION-PWY	4-hydroxyphenylacetate degradation	127	283	44.9	0.000357171	0.00119569	20	58	34.5	0.000103227	0.000208143	0.189952	0.642714	0.000253945	10.4	10.4	52	0.00829925	0.0181033	365	50	0.7	0.65	0.8	Malawi	-0.000424081	0.000219668	0.0543718	0.102872
p182	PWY-5505	L-glutamate and L-glutamine biosynthesis	186	283	65.7	0.00107651	0.00168765	44	58	75.9	0.00199434	0.00226157	0.166154	0.57	-0.000917825	-10.2	10.2	53	0.0382956	0.0842755	59	50	0.7	0.65	0.8	Malawi	0.00123585	0.000347595	0.000430967	0.00267199
p363	PWY-7332	superpathway of UDP-N-acetylglucosamine-derived O-antigen building blocks biosynthesis	25	283	8.8	0.000937407	0.00395867	11	58	19	0.00168599	0.00488525	0.0327108	0.192371	-0.000748585	-10.2	10.2	54	0.00890206	0.0192644	359	50	0.7	0.65	0.8	Malawi	0.000746094	0.000449919	0.0981851	0.159551
p267	PWY-6478	GDP-D-glycero-&alpha;-D-manno-heptose biosynthesis	20	283	7.1	0.000191277	0.00142483	10	58	17.2	0.00049077	0.00170031	0.0202759	0.147298	-0.000299493	-10.1	10.1	55	0.00474226	0.0111098	384	50	0.7	0.65	0.8	Malawi	0.000500448	0.000216704	0.0215242	0.0532162
p347	PWY-7245	superpathway of NAD/NADP - NADH/NADPH interconversion (yeast)	46	283	16.3	0.000275616	0.00112935	15	58	25.9	0.000423179	0.00124686	0.0915708	0.367877	-0.000147563	-9.6	9.6	56	0.0127926	0.0272934	292	50	0.7	0.65	0.8	Malawi	0.000331736	0.000233283	0.155936	0.220471
p350	PWY-7268	cytosolic NADPH production (yeast)	46	283	16.3	0.000327263	0.00158269	15	58	25.9	0.000490114	0.00140687	0.0915708	0.367877	-0.00016285	-9.6	9.6	57	0.0141071	0.0283752	270	50	0.7	0.65	0.8	Malawi	0.000373624	0.000255211	0.144126	0.208319
p312	PWY-7013	(S)-propane-1,2-diol degradation	217	283	76.7	0.0101803	0.0169223	39	58	67.2	0.00533856	0.00965231	0.136312	0.502522	0.00484178	9.5	9.5	58	0.0159859	0.0323058	239	50	0.7	0.65	0.8	Malawi	-0.00216117	0.00100651	0.0324865	0.0692702
p369	PWY-7385	1,3-propanediol biosynthesis (engineered)	212	283	74.9	0.00324776	0.00431124	38	58	65.5	0.00329121	0.00459372	0.145494	0.526214	-4.34e-05	9.4	9.4	59	0.0163424	0.0345231	231	50	0.7	0.65	0.8	Malawi	-8.78e-05	0.000549934	0.873261	0.886916
p371	PWY-7389	superpathway of anaerobic energy metabolism (invertebrates)	106	283	37.5	0.000623246	0.00132341	27	58	46.6	0.00103158	0.00181248	0.237063	0.764434	-0.000408333	-9.1	9.1	60	0.0226456	0.0434944	166	50	0.7	0.65	0.8	Malawi	0.000618406	0.000314138	0.0498155	0.0965175
p423	PWY66-388	ceramide degradation by &alpha;-oxidation	4	283	1.4	4.74e-06	5.2e-05	6	58	10.3	8.99e-05	0.000398195	0.00229981	0.0298976	-8.52e-05	-8.9	8.9	61	0.00160482	0.00437918	401	50	0.7	0.65	0.8	Malawi	0.000242133	6.13e-05	9.54e-05	0.000757743
p33	DHGLUCONATE-PYR-CAT-PWY	glucose degradation (oxidative)	29	283	10.2	2.07e-05	7.39e-05	1	58	1.7	6.49e-06	4.94e-05	0.0395668	0.200244	1.42e-05	8.5	8.5	62	0.00183743	0.00480184	398	50	0.7	0.65	0.8	Malawi	-0.000105578	5.9e-05	0.0746097	0.130729
p355	PWY-7290	Escherichia coli serotype O86 O-antigen biosynthesis	29	283	10.2	0.000178493	0.000754735	1	58	1.7	1.86e-05	0.000141551	0.0395668	0.200244	0.000159906	8.5	8.5	63	0.00741377	0.0203984	373	50	0.7	0.65	0.8	Malawi	-0.000318357	0.000170784	0.0631739	0.114601
p301	PWY-6863	pyruvate fermentation to hexanol (engineered)	25	283	8.8	0.000119519	0.000699265	10	58	17.2	0.000379158	0.00138104	0.0923416	0.367877	-0.000259639	-8.4	8.4	64	0.00867741	0.0181817	360	50	0.7	0.65	0.8	Malawi	0.000409698	0.00017671	0.0210179	0.0522853
p385	PWY-7616	methanol oxidation to carbon dioxide	175	283	61.8	0.000524295	0.000897701	31	58	53.4	0.000260888	0.000487086	0.241839	0.764434	0.000263408	8.4	8.4	65	0.0293211	0.0628489	101	50	0.7	0.65	0.8	Malawi	-0.000508899	0.000233946	0.0302992	0.0660031
p125	PWY-1622	formaldehyde assimilation I (serine pathway)	28	283	9.9	0.000155843	0.000786469	1	58	1.7	1.45e-05	0.000110569	0.0397245	0.200244	0.000141324	8.2	8.2	66	0.00201045	0.00538775	397	50	0.7	0.65	0.8	Malawi	-0.000280783	0.000160117	0.0804012	0.13788
p146	PWY-5028	L-histidine degradation II	77	283	27.2	0.000617299	0.0025458	11	58	19	0.000167291	0.000506895	0.248625	0.767629	0.000450008	8.2	8.2	67	0.0103415	0.0201462	343	50	0.7	0.65	0.8	Malawi	-0.000494026	0.000307573	0.109159	0.17195
p61	GOLPDLCAT-PWY	superpathway of glycerol degradation to 1,3-propanediol	228	283	80.6	0.00378481	0.00794595	42	58	72.4	0.00140263	0.00249838	0.212815	0.700871	0.00238217	8.2	8.2	68	0.02772	0.055106	110	50	0.7	0.65	0.8	Malawi	-0.00140447	0.00062084	0.0243172	0.0579872
p422	PWY66-367	ketogenesis	47	283	16.6	0.000138564	0.000584517	5	58	8.6	4.57e-05	0.000194728	0.160101	0.55697	9.28e-05	8	8	69	0.0091894	0.019735	355	50	0.7	0.65	0.8	Malawi	-0.000232953	0.000150307	0.122112	0.184312
p140	PWY-4702	phytate degradation I	246	283	86.9	0.00653441	0.00667488	55	58	94.8	0.0102797	0.00809157	0.115632	0.4394	-0.00374527	-7.9	7.9	70	0.0212734	0.0497083	178	50	0.7	0.65	0.8	Malawi	0.00225768	0.000660135	0.000702564	0.00398779
p365	PWY-7371	1,4-dihydroxy-6-naphthoate biosynthesis II	18	283	6.4	9.83e-05	0.00076135	8	58	13.8	0.000348628	0.00135944	0.060393	0.266376	-0.000250359	-7.4	7.4	71	0.00299576	0.00725457	392	50	0.7	0.65	0.8	Malawi	0.000424328	0.000165803	0.0109239	0.0331004
p12	ARGORNPROST-PWY	no MetaCyc description	133	283	47	0.000704594	0.00138685	23	58	39.7	0.000987604	0.00252642	0.315973	0.922093	-0.000283011	7.3	7.3	72	0.00899711	0.0181599	357	50	0.7	0.65	0.8	Malawi	2.14e-05	0.00032176	0.946994	0.94935
p141	PWY-4722	creatinine degradation II	20	283	7.1	1.44e-05	8.59e-05	0	58	0	0	0	0.0316385	0.192371	1.44e-05	7.1	7.1	73	0.00645079	0.01952	378	50	0.7	0.65	0.8	Malawi	-8.97e-05	4.86e-05	0.0655144	0.117344
p425	PWY66-398	TCA cycle III (animals)	54	283	19.1	0.000471012	0.00154655	7	58	12.1	9.84e-05	0.000290085	0.259917	0.792585	0.000372649	7	7	74	0.0148107	0.0331048	260	50	0.7	0.65	0.8	Malawi	-0.000501925	0.000269507	0.0634147	0.114601
p145	PWY-5022	4-aminobutanoate degradation V	220	283	77.7	0.00152263	0.00235896	49	58	84.5	0.00326329	0.0040009	0.292687	0.871007	-0.00174066	-6.8	6.8	75	0.0297114	0.0701155	98	50	0.7	0.65	0.8	Malawi	0.00160682	0.000407005	9.59e-05	0.000757743
p294	PWY-6749	CMP-legionaminate biosynthesis I	54	283	19.1	0.000659296	0.00285388	15	58	25.9	0.000784336	0.00256153	0.281134	0.846831	-0.00012504	-6.8	6.8	76	0.00862647	0.0176908	361	50	0.7	0.65	0.8	Malawi	0.000277951	0.000352659	0.431155	0.503639
p393	PWY0-1261	anhydromuropeptides recycling I	259	283	91.5	0.0235456	0.0155344	57	58	98.3	0.0264683	0.0143601	0.0947486	0.371475	-0.00292274	-6.8	6.8	77	0.0130449	0.0248897	290	50	0.7	0.65	0.8	Malawi	0.00154434	0.000915919	0.0926943	0.152473
p90	P108-PWY	pyruvate fermentation to propanoate I	235	283	83	0.00308466	0.00344797	52	58	89.7	0.00337946	0.00300204	0.241471	0.764434	-0.000294797	-6.7	6.7	78	0.0168103	0.0341371	225	50	0.7	0.65	0.8	Malawi	0.000494423	0.000451731	0.274509	0.343562
p138	PWY-4321	L-glutamate degradation IV	214	283	75.6	0.00162816	0.0021333	40	58	69	0.00118565	0.00172704	0.321664	0.922093	0.000442507	6.6	6.6	79	0.0233416	0.0473982	154	50	0.7	0.65	0.8	Malawi	-0.000578447	0.000369453	0.118355	0.180604
p79	METH-ACETATE-PWY	methanogenesis from acetate	28	283	9.9	6.98e-05	0.00028282	2	58	3.4	2.56e-05	0.000166074	0.132844	0.49716	4.42e-05	6.5	6.5	80	0.0041172	0.0114767	387	50	0.7	0.65	0.8	Malawi	-0.000155358	0.00010939	0.156463	0.220471
p308	PWY-6953	dTDP-3-acetamido-&alpha;-D-fucose biosynthesis	7	283	2.5	0.00010617	0.00118719	5	58	8.6	0.000255115	0.00112878	0.0365194	0.200244	-0.000148946	-6.1	6.1	81	0.00404923	0.0108493	388	50	0.7	0.65	0.8	Malawi	0.000292832	0.000162994	0.0732926	0.129241
p113	POLYAMINSYN3-PWY	superpathway of polyamine biosynthesis II	22	283	7.8	0.0001411	0.00092324	8	58	13.8	0.000464273	0.0019117	0.198766	0.663449	-0.000323174	-6	6	82	0.0024803	0.00706131	393	50	0.7	0.65	0.8	Malawi	0.000401249	0.000195022	0.0404065	0.081419
p29	CRNFORCAT-PWY	creatinine degradation I	46	283	16.3	0.000264248	0.00104938	6	58	10.3	4.49e-05	0.000173459	0.318424	0.922093	0.000219363	6	6	83	0.00543274	0.0128145	383	50	0.7	0.65	0.8	Malawi	-0.000338771	0.000205617	0.100365	0.162438
p345	PWY-7237	myo-, chiro- and scyllo-inositol degradation	100	283	35.3	0.00684434	0.0136759	17	58	29.3	0.00630925	0.0110344	0.448623	1	0.000535089	6	6	84	0.0114459	0.0256323	318	50	0.7	0.65	0.8	Malawi	-0.000331434	0.000995832	0.739475	0.770047
p93	P125-PWY	superpathway of (R,R)-butanediol biosynthesis	236	283	83.4	0.00169215	0.00335926	45	58	77.6	0.00252071	0.00537378	0.342988	0.962704	-0.000828559	5.8	5.8	85	0.0319728	0.0676884	85	50	0.7	0.65	0.8	Malawi	0.000372655	0.000424258	0.380365	0.450845
p285	PWY-6630	superpathway of L-tyrosine biosynthesis	213	283	75.3	0.00383797	0.00388351	47	58	81	0.0045903	0.00374642	0.400192	1	-0.000752325	-5.7	5.7	86	0.0114643	0.0221658	317	50	0.7	0.65	0.8	Malawi	0.0008393	0.000526468	0.111821	0.174666
p411	PWY0-881	superpathway of fatty acid biosynthesis I (E. coli)	255	283	90.1	0.00956646	0.00574908	49	58	84.5	0.00719576	0.00556416	0.244495	0.764434	0.0023707	5.6	5.6	87	0.0362164	0.0734345	70	50	0.7	0.65	0.8	Malawi	-0.00150139	0.000577397	0.00972245	0.0308516
p333	PWY-7210	pyrimidine deoxyribonucleotides biosynthesis from CTP	225	283	79.5	0.00488443	0.00620362	43	58	74.1	0.00317398	0.00414477	0.381277	1	0.00171045	5.4	5.4	88	0.0321333	0.059953	84	50	0.7	0.65	0.8	Malawi	-0.00112826	0.000608281	0.0644888	0.116022
p214	PWY-5863	superpathway of phylloquinol biosynthesis	220	283	77.7	0.00230495	0.00281353	48	58	82.8	0.00254839	0.002408	0.483452	1	-0.000243438	-5.1	5.1	89	0.0170372	0.0335026	219	50	0.7	0.65	0.8	Malawi	0.000463659	0.00041592	0.265735	0.335709
p97	P165-PWY	superpathway of purines degradation in plants	10	283	3.5	7.7e-06	5.63e-05	5	58	8.6	3.51e-05	0.00018549	0.148731	0.526214	-2.74e-05	-5.1	5.1	90	0.00201559	0.00511468	396	50	0.7	0.65	0.8	Malawi	0.000102254	4.96e-05	0.0401271	0.0812624
p195	PWY-5692	allantoin degradation to glyoxylate II	215	283	76	0.000975534	0.00121414	47	58	81	0.00111394	0.00112494	0.49538	1	-0.000138407	-5	5	91	0.0136005	0.0282385	281	50	0.7	0.65	0.8	Malawi	0.00035667	0.000283887	0.209843	0.280022
p442	TEICHOICACID-PWY	poly(glycerol phosphate) wall teichoic acid biosynthesis	215	283	76	0.00177468	0.00292131	47	58	81	0.00320088	0.00438779	0.49538	1	-0.0014262	-5	5	92	0.0196927	0.0420943	187	50	0.7	0.65	0.8	Malawi	0.00110507	0.000420909	0.00904585	0.0291638
p453	URDEGR-PWY	superpathway of allantoin degradation in plants	215	283	76	0.000975534	0.00121414	47	58	81	0.00111394	0.00112494	0.49538	1	-0.000138407	-5	5	93	0.0115388	0.0230326	314	50	0.7	0.65	0.8	Malawi	0.00035667	0.000283887	0.209843	0.280022
p334	PWY-7211	superpathway of pyrimidine deoxyribonucleotides de novo biosynthesis	242	283	85.5	0.00628805	0.00682084	47	58	81	0.00426059	0.00472351	0.422497	1	0.00202745	4.5	4.5	94	0.0345665	0.0647912	76	50	0.7	0.65	0.8	Malawi	-0.00117704	0.000627033	0.061356	0.111885
p18	BIOTIN-BIOSYNTHESIS-PWY	biotin biosynthesis I	261	283	92.2	0.0141844	0.00979366	56	58	96.6	0.0187291	0.0107004	0.395754	1	-0.0045447	-4.4	4.4	95	0.024477	0.0489858	138	50	0.7	0.65	0.8	Malawi	0.00199085	0.00073539	0.00712897	0.0254246
p269	PWY-6519	8-amino-7-oxononanoate biosynthesis I	261	283	92.2	0.0151992	0.0103863	56	58	96.6	0.0194197	0.0110314	0.395754	1	-0.00422047	-4.4	4.4	96	0.0242089	0.0531731	140	50	0.7	0.65	0.8	Malawi	0.00182749	0.000753877	0.0158683	0.0415297
p416	PWY3O-355	stearate biosynthesis III (fungi)	251	283	88.7	0.0146767	0.012306	54	58	93.1	0.0120712	0.0105855	0.480514	1	0.00260545	-4.4	4.4	97	0.0261272	0.0505065	127	50	0.7	0.65	0.8	Malawi	-0.000704893	0.000897846	0.432947	0.503892
p127	PWY-1861	formaldehyde assimilation II (assimilatory RuMP Cycle)	227	283	80.2	0.00480811	0.00690928	49	58	84.5	0.00807941	0.0106187	0.582176	1	-0.0032713	-4.3	4.3	98	0.0234257	0.0475401	152	50	0.7	0.65	0.8	Malawi	0.00171871	0.000692543	0.0135583	0.0382098
p66	HISDEG-PWY	L-histidine degradation I	256	283	90.5	0.00656932	0.00972485	55	58	94.8	0.0074187	0.00821669	0.443766	1	-0.000849383	-4.3	4.3	99	0.0221084	0.0464697	170	50	0.7	0.65	0.8	Malawi	0.00097307	0.000738797	0.188694	0.256905
p187	PWY-5656	mannosylglycerate biosynthesis I	232	283	82	0.00353912	0.00421266	50	58	86.2	0.00521638	0.00503553	0.567917	1	-0.00167725	-4.2	4.2	100	0.0123412	0.0245637	304	50	0.7	0.65	0.8	Malawi	0.00136616	0.000530003	0.0103696	0.032193
p332	PWY-7209	superpathway of pyrimidine ribonucleosides degradation	232	283	82	0.00205991	0.00255175	50	58	86.2	0.0025027	0.00321116	0.567917	1	-0.000442794	-4.2	4.2	101	0.0244154	0.0528585	139	50	0.7	0.65	0.8	Malawi	0.000477891	0.000399119	0.232002	0.300632
p361	PWY-7323	superpathway of GDP-mannose-derived O-antigen building blocks biosynthesis	237	283	83.7	0.00611098	0.0059965	51	58	87.9	0.00930684	0.00710432	0.551204	1	-0.00319586	-4.2	4.2	102	0.0187649	0.0381777	201	50	0.7	0.65	0.8	Malawi	0.00198021	0.000633985	0.00194161	0.00990467
p368	PWY-7384	anaerobic energy metabolism (invertebrates, mitochondrial)	203	283	71.7	0.00235319	0.00284738	44	58	75.9	0.00286798	0.00289857	0.628973	1	-0.000514789	-4.2	4.2	103	0.0160754	0.032066	236	50	0.7	0.65	0.8	Malawi	0.000629028	0.000451805	0.164757	0.228956
p49	GLUCONEO-PWY	gluconeogenesis I	271	283	95.8	0.0196363	0.0120001	58	58	100	0.0234985	0.0102489	NA	NA	-0.00386228	-4.2	4.2	104	0.0151477	0.0329607	249	50	0.7	0.65	0.8	Malawi	0.00180191	0.000742861	0.015803	0.0415297
p172	PWY-5392	reductive TCA cycle II	47	283	16.6	6.94e-05	0.000252985	12	58	20.7	0.000100013	0.000294947	0.449462	1	-3.06e-05	-4.1	4.1	105	0.00653971	0.0140082	377	50	0.7	0.65	0.8	Malawi	0.000108353	0.000116048	0.351126	0.424765
p266	PWY-6471	peptidoglycan biosynthesis IV (Enterococcus faecium)	280	283	98.9	0.0256123	0.0136127	55	58	94.8	0.0223846	0.0157975	0.063944	0.272313	0.00322773	4.1	4.1	106	0.0253572	0.0506475	132	50	0.7	0.65	0.8	Malawi	-0.00173459	0.000712152	0.015378	0.0415297
p299	PWY-6823	molybdopterin biosynthesis	236	283	83.4	0.00391996	0.00358345	46	58	79.3	0.0043272	0.00379325	0.449462	1	-0.000407237	4.1	4.1	107	0.0134961	0.0290662	282	50	0.7	0.65	0.8	Malawi	0.000273049	0.000487043	0.575423	0.630151
p222	PWY-5918	superpathway of heme b biosynthesis from glutamate	267	283	94.3	0.0104719	0.00825276	57	58	98.3	0.0126992	0.0086101	0.324786	0.922093	-0.00222727	-4	4	108	0.0143164	0.027785	266	50	0.7	0.65	0.8	Malawi	0.00130026	0.000656755	0.0485323	0.0944855
p111	PHOSLIPSYN-PWY	superpathway of phospholipid biosynthesis I (bacteria)	272	283	96.1	0.0210796	0.0124272	58	58	100	0.0256695	0.0111725	NA	NA	-0.0045899	-3.9	3.9	109	0.0133652	0.0279395	284	50	0.7	0.65	0.8	Malawi	0.00196211	0.000742646	0.00862275	0.0284833
p119	PRPP-PWY	superpathway of histidine, purine, and pyrimidine biosynthesis	228	283	80.6	0.00746874	0.00680482	49	58	84.5	0.0100021	0.00831741	0.581811	1	-0.00253338	-3.9	3.9	110	0.015937	0.0312638	241	50	0.7	0.65	0.8	Malawi	0.00142361	0.000686527	0.0388674	0.0791089
p143	PWY-4984	urea cycle	179	283	63.3	0.00257877	0.00573153	39	58	67.2	0.00476512	0.00704672	0.65315	1	-0.00218634	-3.9	3.9	111	0.0193234	0.0371883	193	50	0.7	0.65	0.8	Malawi	0.00169327	0.000606867	0.00556602	0.0215267
p23	CITRULBIO-PWY	L-citrulline biosynthesis	179	283	63.3	0.00300168	0.00662733	39	58	67.2	0.00557622	0.00826118	0.65315	1	-0.00257454	-3.9	3.9	112	0.0186875	0.0372635	202	50	0.7	0.65	0.8	Malawi	0.00183265	0.000653624	0.00534091	0.0213377
p356	PWY-7294	D-xylose degradation IV	35	283	12.4	0.000193693	0.000858091	5	58	8.6	0.000268739	0.00149352	0.507679	1	-7.5e-05	3.8	3.8	113	0.00231911	0.0064057	394	50	0.7	0.65	0.8	Malawi	-3.06e-05	0.000199609	0.878113	0.886916
p373	PWY-7392	taxadiene biosynthesis (engineered)	253	283	89.4	0.00462209	0.00464423	54	58	93.1	0.00726572	0.00747735	0.478522	1	-0.00264363	-3.7	3.7	114	0.037691	0.0698145	61	50	0.7	0.65	0.8	Malawi	0.00153963	0.000519496	0.00325464	0.0147373
p76	LIPASYN-PWY	phospholipases	20	283	7.1	1.38e-05	6.86e-05	2	58	3.4	3.89e-06	2.09e-05	0.393273	1	9.96e-06	3.7	3.7	115	0.0020829	0.00477581	395	50	0.7	0.65	0.8	Malawi	-5.59e-05	4.89e-05	0.253551	0.323358
p11	ARGININE-SYN4-PWY	L-ornithine biosynthesis II	190	283	67.1	0.00261735	0.00508124	41	58	70.7	0.00638863	0.00986989	0.646377	1	-0.00377128	-3.6	3.6	116	0.0177969	0.0344374	212	50	0.7	0.65	0.8	Malawi	0.00220556	0.00062189	0.000445235	0.00271863
p268	PWY-6507	4-deoxy-L-threo-hex-4-enopyranuronate degradation	254	283	89.8	0.00589439	0.00520849	50	58	86.2	0.0077118	0.00549608	0.485601	1	-0.00181742	3.6	3.6	117	0.0266466	0.0566162	123	50	0.7	0.65	0.8	Malawi	0.00119177	0.000567268	0.0363888	0.0757847
p316	PWY-7094	fatty acid salvage	229	283	80.9	0.00259429	0.00309025	49	58	84.5	0.00435345	0.00433191	0.582937	1	-0.00175915	-3.6	3.6	118	0.0223065	0.0498905	168	50	0.7	0.65	0.8	Malawi	0.00144042	0.000456047	0.0017285	0.00893057
p32	DENOVOPURINE2-PWY	superpathway of purine nucleotides de novo biosynthesis II	229	283	80.9	0.00788469	0.00717057	49	58	84.5	0.0107141	0.00888015	0.582937	1	-0.00282937	-3.6	3.6	119	0.0190178	0.0373231	197	50	0.7	0.65	0.8	Malawi	0.0015148	0.000702943	0.0318699	0.0685653
p324	PWY-7187	pyrimidine deoxyribonucleotides de novo biosynthesis II	229	283	80.9	0.00517341	0.00492678	49	58	84.5	0.0064244	0.00544131	0.582937	1	-0.00125099	-3.6	3.6	120	0.0106538	0.0208652	335	50	0.7	0.65	0.8	Malawi	0.000940632	0.000578254	0.104735	0.166831
p45	GALACTUROCAT-PWY	D-galacturonate degradation I	254	283	89.8	0.00642989	0.00571658	50	58	86.2	0.00790726	0.0055973	0.485601	1	-0.00147738	3.6	3.6	121	0.0155643	0.0304556	245	50	0.7	0.65	0.8	Malawi	0.000959251	0.000583508	0.101116	0.162999
p191	PWY-5676	acetyl-CoA fermentation to butanoate II	249	283	88	0.00512384	0.00478778	49	58	84.5	0.00498324	0.00522601	0.514118	1	0.000140594	3.5	3.5	122	0.0168238	0.0341131	223	50	0.7	0.65	0.8	Malawi	-0.000266379	0.000537775	0.620685	0.668813
p206	PWY-5845	superpathway of menaquinol-9 biosynthesis	244	283	86.2	0.0105655	0.00780694	52	58	89.7	0.0121789	0.00754777	0.669855	1	-0.00161337	-3.5	3.5	123	0.0084927	0.0177058	363	50	0.7	0.65	0.8	Malawi	0.00100852	0.000693855	0.147007	0.211585
p213	PWY-5862	superpathway of demethylmenaquinol-9 biosynthesis	244	283	86.2	0.00934728	0.00705222	52	58	89.7	0.0102271	0.00661371	0.669855	1	-0.000879853	-3.5	3.5	124	0.0100164	0.0190952	348	50	0.7	0.65	0.8	Malawi	0.00069125	0.000660111	0.295766	0.365625
p273	PWY-6545	pyrimidine deoxyribonucleotides de novo biosynthesis III	239	283	84.5	0.00524604	0.00593345	47	58	81	0.00462746	0.00517863	0.556806	1	0.000618581	3.5	3.5	125	0.0210423	0.0413441	180	50	0.7	0.65	0.8	Malawi	-0.000308203	0.000598975	0.607203	0.657803
p435	RUMP-PWY	formaldehyde oxidation I	127	283	44.9	0.000591785	0.00143538	28	58	48.3	0.000577228	0.00133576	0.665871	1	1.46e-05	-3.4	3.4	126	0.014194	0.0283202	268	50	0.7	0.65	0.8	Malawi	3.37e-05	0.000289602	0.907333	0.911858
p114	POLYAMSYN-PWY	superpathway of polyamine biosynthesis I	264	283	93.3	0.0136215	0.0112594	56	58	96.6	0.0163395	0.0116148	0.548658	1	-0.00271803	-3.3	3.3	127	0.0131898	0.026021	288	50	0.7	0.65	0.8	Malawi	0.00138935	0.000786804	0.0783279	0.135477
p167	PWY-5304	superpathway of sulfur oxidation (Acidianus ambivalens)	25	283	8.8	0.000146534	0.00106698	7	58	12.1	0.000353615	0.00206228	0.458805	1	-0.00020708	-3.3	3.3	128	0.0117541	0.0285076	311	50	0.7	0.65	0.8	Malawi	0.000191102	0.000189678	0.31441	0.385128
p80	METHGLYUT-PWY	superpathway of methylglyoxal degradation	264	283	93.3	0.00532511	0.0052211	56	58	96.6	0.00747223	0.00567606	0.548658	1	-0.00214712	-3.3	3.3	129	0.0174087	0.0344236	217	50	0.7	0.65	0.8	Malawi	0.00148709	0.000533195	0.00558543	0.0215267
p9	ARG+POLYAMINE-SYN	superpathway of arginine and polyamine biosynthesis	264	283	93.3	0.018366	0.0126044	56	58	96.6	0.0202213	0.0120556	0.548658	1	-0.00185537	-3.3	3.3	130	0.0103839	0.019888	341	50	0.7	0.65	0.8	Malawi	0.00102663	0.000821449	0.212243	0.282291
p346	PWY-7242	D-fructuronate degradation	253	283	89.4	0.00567423	0.00515289	50	58	86.2	0.00763011	0.00561436	0.493161	1	-0.00195588	3.2	3.2	131	0.0192065	0.039368	195	50	0.7	0.65	0.8	Malawi	0.00124517	0.000571103	0.0299235	0.0655389
p354	PWY-7282	4-amino-2-methyl-5-diphosphomethylpyrimidine biosynthesis II	269	283	95.1	0.0178575	0.00987663	57	58	98.3	0.0189485	0.00874141	NA	NA	-0.00109102	-3.2	3.2	132	0.017962	0.034617	208	50	0.7	0.65	0.8	Malawi	0.000775188	0.00066399	0.243841	0.313955
p102	P42-PWY	incomplete reductive TCA cycle	245	283	86.6	0.00343415	0.00347551	52	58	89.7	0.00426938	0.00383338	0.668466	1	-0.000835231	-3.1	3.1	133	0.0159522	0.0311258	240	50	0.7	0.65	0.8	Malawi	0.000763245	0.00044931	0.0902922	0.149744
p168	PWY-5345	superpathway of L-methionine biosynthesis (by sulfhydrylation)	265	283	93.6	0.015194	0.00967546	56	58	96.6	0.0173123	0.00883104	0.546442	1	-0.00211829	-3	3	134	0.0153556	0.0299618	246	50	0.7	0.65	0.8	Malawi	0.00119205	0.000709321	0.0937725	0.153215
p402	PWY0-1533	methylphosphonate degradation I	211	283	74.6	0.0010348	0.0014492	45	58	77.6	0.00142293	0.00178973	0.739618	1	-0.000388131	-3	3	135	0.0111378	0.0258736	326	50	0.7	0.65	0.8	Malawi	0.000530985	0.000313447	0.0911805	0.150597
p438	SO4ASSIM-PWY	assimilatory sulfate reduction I	265	283	93.6	0.0114503	0.0104829	56	58	96.6	0.0149203	0.00965962	0.546442	1	-0.00347004	-3	3	136	0.017971	0.0351782	207	50	0.7	0.65	0.8	Malawi	0.0018989	0.000750364	0.0118374	0.0353368
p439	SULFATE-CYS-PWY	superpathway of sulfate assimilation and cysteine biosynthesis	265	283	93.6	0.014744	0.0108382	56	58	96.6	0.0183456	0.0102423	0.546442	1	-0.00360161	-3	3	137	0.0116723	0.0258547	313	50	0.7	0.65	0.8	Malawi	0.00176285	0.000758348	0.0206838	0.0520972
p281	PWY-6606	guanosine nucleotides degradation II	270	283	95.4	0.0150698	0.0117311	57	58	98.3	0.017391	0.0106779	NA	NA	-0.00232121	-2.9	2.9	138	0.0202974	0.0416238	183	50	0.7	0.65	0.8	Malawi	0.0012598	0.000784485	0.109229	0.17195
p282	PWY-6608	guanosine nucleotides degradation III	270	283	95.4	0.0194181	0.0153066	57	58	98.3	0.0263806	0.0168055	NA	NA	-0.00696246	-2.9	2.9	139	0.0220095	0.0457226	171	50	0.7	0.65	0.8	Malawi	0.00249347	0.000914185	0.00671308	0.0243727
p329	PWY-7200	superpathway of pyrimidine deoxyribonucleoside salvage	109	283	38.5	0.00109729	0.00266556	24	58	41.4	0.00129882	0.0028937	0.767821	1	-0.000201526	-2.9	2.9	140	0.0114321	0.0239978	319	50	0.7	0.65	0.8	Malawi	0.000214677	0.000409576	0.600521	0.652318
p409	PWY0-845	superpathway of pyridoxal 5'-phosphate biosynthesis and salvage	260	283	91.9	0.0134332	0.00996559	55	58	94.8	0.0183555	0.0113618	0.591386	1	-0.00492227	-2.9	2.9	141	0.0133335	0.0292557	285	50	0.7	0.65	0.8	Malawi	0.00217782	0.000759503	0.00439715	0.0189314
p72	KDO-NAGLIPASYN-PWY	superpathway of (Kdo)2-lipid A biosynthesis	231	283	81.6	0.00191168	0.00213467	49	58	84.5	0.0025712	0.00235491	0.708807	1	-0.000659518	-2.9	2.9	142	0.0110522	0.0236379	327	50	0.7	0.65	0.8	Malawi	0.000815193	0.000371762	0.0290022	0.0647763
p318	PWY-7115	C4 photosynthetic carbon assimilation cycle, NAD-ME type	275	283	97.2	0.0131197	0.00770096	58	58	100	0.0130144	0.00641018	NA	NA	0.000105252	-2.8	2.8	143	0.0169074	0.0320918	222	50	0.7	0.65	0.8	Malawi	0.000216562	0.000576213	0.707273	0.746155
p46	GLCMANNANAUT-PWY	superpathway of N-acetylglucosamine, N-acetylmannosamine and N-acetylneuraminate degradation	275	283	97.2	0.0145041	0.00983285	58	58	100	0.0209281	0.011128	NA	NA	-0.00642395	-2.8	2.8	144	0.0366341	0.0753665	68	50	0.7	0.65	0.8	Malawi	0.00272158	0.000665397	5.39e-05	0.000504131
p154	PWY-5104	L-isoleucine biosynthesis IV	251	283	88.7	0.011146	0.0107597	53	58	91.4	0.016812	0.0123031	0.649283	1	-0.00566596	-2.7	2.7	145	0.0164644	0.0331685	230	50	0.7	0.65	0.8	Malawi	0.00277525	0.000830899	0.0009309	0.00506963
p291	PWY-6731	starch degradation III	251	283	88.7	0.00576175	0.00610477	53	58	91.4	0.00630564	0.00552294	0.649283	1	-0.000543888	-2.7	2.7	146	0.0289707	0.0550503	102	50	0.7	0.65	0.8	Malawi	0.000595443	0.000604072	0.324976	0.396865
p305	PWY-6901	superpathway of glucose and xylose degradation	271	283	95.8	0.0220222	0.0122041	54	58	93.1	0.0233497	0.0112488	0.491017	1	-0.00132752	2.7	2.7	147	0.0142785	0.028118	267	50	0.7	0.65	0.8	Malawi	0.00055856	0.000769614	0.468482	0.537887
p41	FUC-RHAMCAT-PWY	superpathway of fucose and rhamnose degradation	251	283	88.7	0.00886167	0.00781911	53	58	91.4	0.0111604	0.0080577	0.649283	1	-0.00229869	-2.7	2.7	148	0.0118112	0.0231061	308	50	0.7	0.65	0.8	Malawi	0.00136605	0.000688036	0.0479018	0.0937108
p449	TYRFUMCAT-PWY	L-tyrosine degradation I	7	283	2.5	2.7e-06	1.96e-05	3	58	5.2	1.04e-05	5.17e-05	0.383154	1	-7.67e-06	-2.7	2.7	149	0.00132585	0.00405495	402	50	0.7	0.65	0.8	Malawi	4.51e-05	2.84e-05	0.113618	0.176788
p116	PPGPPMET-PWY	ppGpp metabolism	256	283	90.5	0.00527695	0.00559428	54	58	93.1	0.00443573	0.00370571	0.624765	1	0.000841217	-2.6	2.6	150	0.0192992	0.0363274	194	50	0.7	0.65	0.8	Malawi	-0.000224371	0.000533423	0.674295	0.716995
p122	PWY-1269	CMP-3-deoxy-D-manno-octulosonate biosynthesis	266	283	94	0.013104	0.0105043	56	58	96.6	0.0201787	0.012978	0.752094	1	-0.00707472	-2.6	2.6	151	0.0334846	0.0646565	79	50	0.7	0.65	0.8	Malawi	0.00288336	0.000771282	0.000217316	0.00150997
p205	PWY-5840	superpathway of menaquinol-7 biosynthesis	256	283	90.5	0.0109312	0.00762628	54	58	93.1	0.0126958	0.00722277	0.624765	1	-0.00176469	-2.6	2.6	152	0.0113948	0.0236429	321	50	0.7	0.65	0.8	Malawi	0.00105176	0.000645347	0.104081	0.166502
p303	PWY-6892	thiazole component of thiamine diphosphate biosynthesis I	256	283	90.5	0.0111285	0.00887676	51	58	87.9	0.0128495	0.00926101	0.629415	1	-0.00172098	2.6	2.6	153	0.0125677	0.0248962	297	50	0.7	0.65	0.8	Malawi	0.000860738	0.000741511	0.246545	0.31542
p36	FAO-PWY	fatty acid &beta;-oxidation I (generic)	256	283	90.5	0.0115045	0.0106961	54	58	93.1	0.0152734	0.0122931	0.624765	1	-0.00376885	-2.6	2.6	154	0.0139334	0.0301117	273	50	0.7	0.65	0.8	Malawi	0.00178254	0.00080488	0.0274472	0.0636406
p42	FUCCAT-PWY	fucose degradation	256	283	90.5	0.00807967	0.00754936	54	58	93.1	0.0102458	0.00826565	0.624765	1	-0.00216617	-2.6	2.6	155	0.00752373	0.0157602	371	50	0.7	0.65	0.8	Malawi	0.00131	0.000674776	0.053039	0.101302
p443	THISYN-PWY	superpathway of thiamine diphosphate biosynthesis I	256	283	90.5	0.0142528	0.00935406	51	58	87.9	0.0168327	0.00920636	0.629415	1	-0.00257989	2.6	2.6	156	0.0150726	0.0313493	254	50	0.7	0.65	0.8	Malawi	0.00112553	0.000746498	0.132549	0.196388
p100	P23-PWY	reductive TCA cycle I	71	283	25.1	0.000350767	0.00116463	16	58	27.6	0.000301061	0.00124162	0.741252	1	4.97e-05	-2.5	2.5	157	0.00860872	0.020375	362	50	0.7	0.65	0.8	Malawi	-8.22e-05	0.000242862	0.735148	0.769518
p181	PWY-5497	purine nucleobases degradation II (anaerobic)	237	283	83.7	0.00411466	0.00406007	50	58	86.2	0.00572624	0.00446619	0.843422	1	-0.00161157	-2.5	2.5	158	0.0137304	0.0282913	275	50	0.7	0.65	0.8	Malawi	0.00127892	0.000517766	0.0140004	0.0391816
p319	PWY-7117	C4 photosynthetic carbon assimilation cycle, PEPCK type	276	283	97.5	0.0359888	0.0153982	58	58	100	0.0322964	0.0122336	NA	NA	0.0036924	-2.5	2.5	159	0.0413618	0.0853708	46	50	0.7	0.65	0.8	Malawi	-0.000676955	0.000723938	0.350402	0.424765
p392	PWY0-1241	ADP-L-glycero-&beta;-D-manno-heptose biosynthesis	271	283	95.8	0.00934253	0.00861181	57	58	98.3	0.00990967	0.00729787	NA	NA	-0.000567135	-2.5	2.5	160	0.0174452	0.0326513	215	50	0.7	0.65	0.8	Malawi	0.000593029	0.000618128	0.338043	0.411575
p405	PWY0-166	superpathway of pyrimidine deoxyribonucleotides de novo biosynthesis (E. coli)	261	283	92.2	0.0119303	0.00885293	52	58	89.7	0.0126047	0.00776344	0.597923	1	-0.000674451	2.5	2.5	161	0.0203446	0.0386107	182	50	0.7	0.65	0.8	Malawi	0.000474987	0.000709952	0.503924	0.570454
p441	TCA	TCA cycle I (prokaryotic)	271	283	95.8	0.0172995	0.0125154	57	58	98.3	0.0209824	0.0121774	NA	NA	-0.00368286	-2.5	2.5	162	0.0105646	0.0208647	337	50	0.7	0.65	0.8	Malawi	0.00172956	0.000789202	0.0290931	0.0647763
p63	HEME-BIOSYNTHESIS-II	heme b biosynthesis I (aerobic)	276	283	97.5	0.0117295	0.00956813	58	58	100	0.0132733	0.00852457	NA	NA	-0.00154376	-2.5	2.5	163	0.0158238	0.0298438	242	50	0.7	0.65	0.8	Malawi	0.00101361	0.000634875	0.111299	0.174527
p64	HEMESYN2-PWY	heme b biosynthesis II (oxygen-independent)	271	283	95.8	0.0118827	0.00874653	57	58	98.3	0.0142142	0.00891667	NA	NA	-0.00233149	-2.5	2.5	164	0.0126269	0.0240803	296	50	0.7	0.65	0.8	Malawi	0.00125076	0.000646332	0.0538013	0.102273
p202	PWY-5791	no MetaCyc description	242	283	85.5	0.00582174	0.00510277	51	58	87.9	0.00629322	0.00468221	0.835735	1	-0.000471485	-2.4	2.4	165	0.0107864	0.0236742	332	50	0.7	0.65	0.8	Malawi	0.000501273	0.000563383	0.374228	0.44706
p207	PWY-5850	superpathway of menaquinol-6 biosynthesis	242	283	85.5	0.01041	0.0078512	51	58	87.9	0.0119179	0.0076452	0.835735	1	-0.00150793	-2.4	2.4	166	0.00673714	0.0145127	376	50	0.7	0.65	0.8	Malawi	0.000929073	0.000705244	0.188602	0.256905
p208	PWY-5855	ubiquinol-7 biosynthesis (early decarboxylation)	246	283	86.9	0.00204954	0.00226522	49	58	84.5	0.00244252	0.00225104	0.672813	1	-0.000392976	2.4	2.4	167	0.0112806	0.0225461	325	50	0.7	0.65	0.8	Malawi	0.000453735	0.000367287	0.217548	0.285576
p209	PWY-5856	ubiquinol-9 biosynthesis (early decarboxylation)	246	283	86.9	0.00204954	0.00226522	49	58	84.5	0.00244252	0.00225104	0.672813	1	-0.000392976	2.4	2.4	168	0.0114048	0.0228775	320	50	0.7	0.65	0.8	Malawi	0.000453735	0.000367287	0.217548	0.285576
p210	PWY-5857	ubiquinol-10 biosynthesis (early decarboxylation)	246	283	86.9	0.00204954	0.00226522	49	58	84.5	0.00244252	0.00225104	0.672813	1	-0.000392976	2.4	2.4	169	0.0128917	0.0255361	291	50	0.7	0.65	0.8	Malawi	0.000453735	0.000367287	0.217548	0.285576
p211	PWY-5860	superpathway of demethylmenaquinol-6 biosynthesis I	242	283	85.5	0.00920565	0.00708897	51	58	87.9	0.00999299	0.00670354	0.835735	1	-0.000787337	-2.4	2.4	170	0.0094054	0.0182432	352	50	0.7	0.65	0.8	Malawi	0.000615366	0.000670602	0.359463	0.431142
p216	PWY-5896	superpathway of menaquinol-10 biosynthesis	242	283	85.5	0.01041	0.0078512	51	58	87.9	0.0119179	0.0076452	0.835735	1	-0.00150793	-2.4	2.4	171	0.0076463	0.0154526	369	50	0.7	0.65	0.8	Malawi	0.000929073	0.000705244	0.188602	0.256905
p236	PWY-6143	CMP-pseudaminate biosynthesis	8	283	2.8	2.9e-05	0.000305101	3	58	5.2	7.89e-05	0.000511645	0.407099	1	-4.99e-05	-2.4	2.4	172	0.00127942	0.00496851	403	50	0.7	0.65	0.8	Malawi	9.71e-05	8.73e-05	0.267128	0.336414
p290	PWY-6708	ubiquinol-8 biosynthesis (early decarboxylation)	246	283	86.9	0.00209237	0.00227129	49	58	84.5	0.00251283	0.00227124	0.672813	1	-0.000420459	2.4	2.4	173	0.0102668	0.0208225	344	50	0.7	0.65	0.8	Malawi	0.000468577	0.00036822	0.204051	0.274108
p73	KETOGLUCONMET-PWY	ketogluconate metabolism	252	283	89	0.00781629	0.00840977	53	58	91.4	0.0102329	0.00959745	0.814556	1	-0.00241663	-2.4	2.4	174	0.0150618	0.0281513	255	50	0.7	0.65	0.8	Malawi	0.00125422	0.000705447	0.0763155	0.133115
p26	COBALSYN-PWY	superpathway of adenosylcobalamin salvage from cobinamide I	257	283	90.8	0.00958546	0.00755264	54	58	93.1	0.01228	0.00820545	0.799298	1	-0.00269452	-2.3	2.3	175	0.0115348	0.0242749	315	50	0.7	0.65	0.8	Malawi	0.00149435	0.000659236	0.024032	0.0576483
p47	GLUCARDEG-PWY	D-glucarate degradation I	257	283	90.8	0.00900586	0.00880115	54	58	93.1	0.010917	0.00936258	0.799298	1	-0.00191115	-2.3	2.3	176	0.007532	0.0145019	370	50	0.7	0.65	0.8	Malawi	0.00114161	0.000724666	0.116107	0.178679
p203	PWY-5837	2-carboxy-1,4-naphthoquinol biosynthesis	272	283	96.1	0.00916323	0.00692995	57	58	98.3	0.0107519	0.00638835	NA	NA	-0.0015887	-2.2	2.2	177	0.0151404	0.0306868	250	50	0.7	0.65	0.8	Malawi	0.0010814	0.000564183	0.0561097	0.105173
p217	PWY-5897	superpathway of menaquinol-11 biosynthesis	272	283	96.1	0.0138568	0.0084909	57	58	98.3	0.0169842	0.00779986	NA	NA	-0.00312746	-2.2	2.2	178	0.0184602	0.0376161	203	50	0.7	0.65	0.8	Malawi	0.00157015	0.000609904	0.0104647	0.032193
p218	PWY-5898	superpathway of menaquinol-12 biosynthesis	272	283	96.1	0.0138568	0.0084909	57	58	98.3	0.0169842	0.00779986	NA	NA	-0.00312746	-2.2	2.2	179	0.0166671	0.0336006	227	50	0.7	0.65	0.8	Malawi	0.00157015	0.000609904	0.0104647	0.032193
p219	PWY-5899	superpathway of menaquinol-13 biosynthesis	272	283	96.1	0.0138568	0.0084909	57	58	98.3	0.0169842	0.00779986	NA	NA	-0.00312746	-2.2	2.2	180	0.0195066	0.0387981	189	50	0.7	0.65	0.8	Malawi	0.00157015	0.000609904	0.0104647	0.032193
p275	PWY-6562	norspermidine biosynthesis	72	283	25.4	0.000226433	0.000861568	16	58	27.6	0.000228868	0.000721697	0.743229	1	-2.43e-06	-2.2	2.2	181	0.0175765	0.0357472	214	50	0.7	0.65	0.8	Malawi	8.23e-05	0.000198833	0.679219	0.72033
p431	PYRIDOXSYN-PWY	pyridoxal 5'-phosphate biosynthesis I	262	283	92.6	0.0108289	0.00869507	55	58	94.8	0.0160076	0.0105065	0.778584	1	-0.00517876	-2.2	2.2	182	0.0163089	0.0307125	232	50	0.7	0.65	0.8	Malawi	0.0023866	0.000713131	0.000909743	0.00502228
p77	LPSSYN-PWY	superpathway of lipopolysaccharide biosynthesis	223	283	78.8	0.00253626	0.00277616	47	58	81	0.00352346	0.00320661	0.859238	1	-0.000987197	-2.2	2.2	183	0.0100055	0.0218798	349	50	0.7	0.65	0.8	Malawi	0.000961328	0.000439889	0.0295446	0.0652085
p83	NAGLIPASYN-PWY	lipid IVA biosynthesis (E. coli)	262	283	92.6	0.0107619	0.00874792	55	58	94.8	0.0141105	0.00936068	0.778584	1	-0.0033486	-2.2	2.2	184	0.0127409	0.0281065	293	50	0.7	0.65	0.8	Malawi	0.00174149	0.000707231	0.0142977	0.0397377
p351	PWY-7269	mitochondrial NADPH production (yeast)	245	283	86.6	0.00371625	0.00402138	49	58	84.5	0.00293095	0.00300037	0.677239	1	0.0007853	2.1	2.1	185	0.0213086	0.0424948	177	50	0.7	0.65	0.8	Malawi	-0.000523351	0.00048079	0.277138	0.345779
p450	UBISYN-PWY	superpathway of ubiquinol-8 biosynthesis (early decarboxylation)	245	283	86.6	0.00232422	0.0024971	49	58	84.5	0.00279767	0.00248254	0.677239	1	-0.000473452	2.1	2.1	186	0.0123859	0.0252314	302	50	0.7	0.65	0.8	Malawi	0.000509411	0.00038783	0.189906	0.257684
p149	PWY-5088	L-glutamate degradation VIII (to propanoate)	82	283	29	0.000425637	0.00122571	18	58	31	0.000496406	0.00116478	0.753348	1	-7.08e-05	-2	2	187	0.0145407	0.0282278	264	50	0.7	0.65	0.8	Malawi	0.000200493	0.000267522	0.454109	0.524373
p330	PWY-7204	pyridoxal 5'-phosphate salvage II (plants)	235	283	83	0.00544883	0.00551473	47	58	81	0.00729567	0.00572303	0.705139	1	-0.00184684	2	2	188	0.0149099	0.0328728	259	50	0.7	0.65	0.8	Malawi	0.00127262	0.000608748	0.0373122	0.0763289
p92	P124-PWY	Bifidobacterium shunt	269	283	95.1	0.015761	0.0118982	54	58	93.1	0.0126424	0.0112993	0.522622	1	0.00311854	2	2	189	0.0257395	0.0519893	131	50	0.7	0.65	0.8	Malawi	-0.00160466	0.000760307	0.0355439	0.0753904
p198	PWY-5723	Rubisco shunt	263	283	92.9	0.0170003	0.0135841	55	58	94.8	0.0205106	0.0147353	0.777745	1	-0.00351031	-1.9	1.9	190	0.0115272	0.0238639	316	50	0.7	0.65	0.8	Malawi	0.00150106	0.000882802	0.0899845	0.149744
p323	PWY-7184	pyrimidine deoxyribonucleotides de novo biosynthesis I	263	283	92.9	0.0121069	0.00915162	55	58	94.8	0.0131962	0.00749817	0.777745	1	-0.00108927	-1.9	1.9	191	0.0231986	0.0482585	156	50	0.7	0.65	0.8	Malawi	0.00089739	0.000695795	0.198022	0.2669
p388	PWY-821	superpathway of sulfur amino acid biosynthesis (Saccharomyces cerevisiae)	254	283	89.8	0.00569452	0.00451446	51	58	87.9	0.00606592	0.00422943	0.643221	1	-0.000371397	1.9	1.9	192	0.0137243	0.0267369	276	50	0.7	0.65	0.8	Malawi	0.000316281	0.000508343	0.534241	0.593111
p65	HEXITOLDEGSUPER-PWY	superpathway of hexitol degradation (bacteria)	268	283	94.7	0.0201501	0.0128774	56	58	96.6	0.0239124	0.0128201	0.747459	1	-0.00376225	-1.9	1.9	193	0.0104737	0.0206018	340	50	0.7	0.65	0.8	Malawi	0.00151891	0.000803884	0.0596832	0.109329
p300	PWY-6859	all-trans-farnesol biosynthesis	278	283	98.2	0.00437656	0.00338514	58	58	100	0.00614008	0.0047062	NA	NA	-0.00176352	-1.8	1.8	194	0.0376564	0.0786282	62	50	0.7	0.65	0.8	Malawi	0.00124651	0.000371439	0.000880826	0.00493018
p406	PWY0-41	allantoin degradation IV (anaerobic)	224	283	79.2	0.0015763	0.00180484	47	58	81	0.00201296	0.00182112	0.859115	1	-0.000436658	-1.8	1.8	195	0.00739308	0.0151965	374	50	0.7	0.65	0.8	Malawi	0.000629909	0.00034664	0.0700717	0.124951
p418	PWY4FS-7	phosphatidylglycerol biosynthesis I (plastidic)	278	283	98.2	0.0192186	0.011431	58	58	100	0.0233451	0.0102986	NA	NA	-0.00412655	-1.8	1.8	196	0.013439	0.0304305	283	50	0.7	0.65	0.8	Malawi	0.00181263	0.000676357	0.00772203	0.0265981
p419	PWY4FS-8	phosphatidylglycerol biosynthesis II (non-plastidic)	278	283	98.2	0.0191715	0.0114449	58	58	100	0.0232453	0.0103494	NA	NA	-0.00407383	-1.8	1.8	197	0.0123504	0.025968	303	50	0.7	0.65	0.8	Malawi	0.00179326	0.000678038	0.00855471	0.0284833
p130	PWY-2723	trehalose degradation V	283	283	100	0.0450598	0.0213919	57	58	98.3	0.0282498	0.0185311	NA	NA	0.0168099	1.7	1.7	198	0.0877107	0.160682	11	50	0.7	0.65	0.8	Malawi	-0.00474953	0.000765823	1.62e-09	8.18e-08
p246	PWY-622	starch biosynthesis	273	283	96.5	0.0268655	0.0117079	55	58	94.8	0.0212609	0.0127091	0.469735	1	0.00560455	1.7	1.7	199	0.0294358	0.0574677	99	50	0.7	0.65	0.8	Malawi	-0.00208178	0.000691133	0.00278925	0.0129203
p27	COLANSYN-PWY	colanic acid building blocks biosynthesis	244	283	86.2	0.0100189	0.00842434	51	58	87.9	0.0133171	0.00891712	0.835205	1	-0.00329825	-1.7	1.7	200	0.0157632	0.0306584	243	50	0.7	0.65	0.8	Malawi	0.00173132	0.000741059	0.0200589	0.051163
p54	GLYCOCAT-PWY	glycogen degradation I	283	283	100	0.067967	0.0284197	57	58	98.3	0.044377	0.0257852	NA	NA	0.02359	1.7	1.7	201	0.0755669	0.142897	16	50	0.7	0.65	0.8	Malawi	-0.00542741	0.000852145	6.19e-10	4.79e-08
p44	GALACTARDEG-PWY	D-galactarate degradation I	259	283	91.5	0.0124985	0.011893	54	58	93.1	0.0162309	0.0141685	1	1	-0.00373234	-1.6	1.6	202	0.0101874	0.0220878	345	50	0.7	0.65	0.8	Malawi	0.00161895	0.00085311	0.0585839	0.107805
p48	GLUCARGALACTSUPER-PWY	superpathway of D-glucarate and D-galactarate degradation	259	283	91.5	0.0124985	0.011893	54	58	93.1	0.0162309	0.0141685	1	1	-0.00373234	-1.6	1.6	203	0.0105374	0.0207941	338	50	0.7	0.65	0.8	Malawi	0.00161895	0.00085311	0.0585839	0.107805
p89	P105-PWY	TCA cycle IV (2-oxoglutarate decarboxylase)	254	283	89.8	0.010737	0.00982531	53	58	91.4	0.0123101	0.00916869	0.814285	1	-0.00157304	-1.6	1.6	204	0.0100484	0.0200924	347	50	0.7	0.65	0.8	Malawi	0.00104641	0.000749179	0.163404	0.227862
p20	CALVIN-PWY	Calvin-Benson-Bassham cycle	274	283	96.8	0.0356182	0.0174365	57	58	98.3	0.0370915	0.015147	NA	NA	-0.00147336	-1.5	1.5	205	0.0167899	0.0307058	226	50	0.7	0.65	0.8	Malawi	0.00075692	0.000877386	0.388913	0.459624
p349	PWY-7254	TCA cycle VII (acetate-producers)	263	283	92.9	0.0110014	0.0100094	53	58	91.4	0.012043	0.00937979	0.591901	1	-0.00104169	1.5	1.5	206	0.0136964	0.0275855	277	50	0.7	0.65	0.8	Malawi	0.000770109	0.000747006	0.30331	0.372664
p424	PWY66-389	phytol degradation	269	283	95.1	0.00507811	0.00604752	56	58	96.6	0.00536223	0.0056853	NA	NA	-0.000284129	-1.5	1.5	207	0.016908	0.0324529	221	50	0.7	0.65	0.8	Malawi	0.00035567	0.000564187	0.52885	0.590378
p74	LACTOSECAT-PWY	lactose and galactose degradation I	274	283	96.8	0.00731009	0.0085209	57	58	98.3	0.0131577	0.0209544	NA	NA	-0.00584764	-1.5	1.5	208	0.0471896	0.103102	38	50	0.7	0.65	0.8	Malawi	0.00167059	0.000689167	0.0158699	0.0415297
p101	P4-PWY	superpathway of L-lysine, L-threonine and L-methionine biosynthesis I	279	283	98.6	0.0287069	0.0111269	58	58	100	0.0290162	0.0106649	NA	NA	-0.000309297	-1.4	1.4	209	0.0229983	0.0432076	160	50	0.7	0.65	0.8	Malawi	0.000262575	0.000572065	0.646531	0.69112
p115	POLYISOPRENSYN-PWY	polyisoprenoid biosynthesis (E. coli)	279	283	98.6	0.00877729	0.00639533	58	58	100	0.0121505	0.00692196	NA	NA	-0.00337318	-1.4	1.4	210	0.0208543	0.0414641	181	50	0.7	0.65	0.8	Malawi	0.00183049	0.000520993	0.0005023	0.00302129
p155	PWY-5121	superpathway of geranylgeranyl diphosphate biosynthesis II (via MEP)	279	283	98.6	0.00936324	0.00563888	58	58	100	0.0122141	0.00723793	NA	NA	-0.00285084	-1.4	1.4	211	0.0333341	0.0658778	80	50	0.7	0.65	0.8	Malawi	0.00145242	0.000455191	0.00155149	0.00812011
p156	PWY-5154	L-arginine biosynthesis III (via N-acetyl-L-citrulline)	279	283	98.6	0.0237568	0.0135554	58	58	100	0.0275968	0.0116585	NA	NA	-0.00384003	-1.4	1.4	212	0.0229825	0.0445506	161	50	0.7	0.65	0.8	Malawi	0.00167356	0.000729539	0.0224016	0.0547784
p241	PWY-6168	flavin biosynthesis III (fungi)	279	283	98.6	0.0155783	0.00884267	58	58	100	0.0211896	0.00753251	NA	NA	-0.00561131	-1.4	1.4	213	0.0710701	0.150775	19	50	0.7	0.65	0.8	Malawi	0.00250349	0.000564408	1.24e-05	0.000151749
p376	PWY-7409	phospholipid remodeling (phosphatidylethanolamine, yeast)	196	283	69.3	0.00148293	0.00184978	41	58	70.7	0.00160365	0.00178654	0.876843	1	-0.000120716	-1.4	1.4	214	0.0130461	0.0257612	289	50	0.7	0.65	0.8	Malawi	0.000221959	0.000362318	0.540545	0.598461
p408	PWY0-781	aspartate superpathway	279	283	98.6	0.0263122	0.0106065	58	58	100	0.027102	0.0101572	NA	NA	-0.000789752	-1.4	1.4	215	0.0219338	0.0411591	172	50	0.7	0.65	0.8	Malawi	0.000399981	0.000570717	0.483884	0.550862
p43	GALACT-GLUCUROCAT-PWY	superpathway of hexuronide and hexuronate degradation	243	283	85.9	0.00652548	0.00595555	49	58	84.5	0.00932082	0.00680697	0.837184	1	-0.00279535	1.4	1.4	216	0.0156438	0.0313174	244	50	0.7	0.65	0.8	Malawi	0.00160111	0.000630594	0.011562	0.0347723
p131	PWY-2941	L-lysine biosynthesis II	282	283	99.6	0.0184352	0.0123347	57	58	98.3	0.0199189	0.0126466	NA	NA	-0.00148362	1.3	1.3	217	0.0287482	0.0574841	104	50	0.7	0.65	0.8	Malawi	0.000504435	0.000682263	0.460203	0.529891
p252	PWY-6285	superpathway of fatty acids biosynthesis (E. coli)	238	283	84.1	0.0131673	0.00989096	48	58	82.8	0.0155633	0.00990258	0.84475	1	-0.00239607	1.3	1.3	218	0.0108927	0.0217432	331	50	0.7	0.65	0.8	Malawi	0.00105861	0.000808144	0.191107	0.258444
p31	DENITRIFICATION-PWY	nitrate reduction I (denitrification)	11	283	3.9	2.05e-05	0.000238597	3	58	5.2	5.88e-05	0.000431711	0.714246	1	-3.83e-05	-1.3	1.3	219	0.00165906	0.00534864	400	50	0.7	0.65	0.8	Malawi	5.91e-05	7.43e-05	0.426637	0.499811
p35	ECASYN-PWY	enterobacterial common antigen biosynthesis	245	283	86.6	0.00312868	0.00340186	51	58	87.9	0.00300967	0.00246762	1	1	0.000119009	-1.3	1.3	220	0.0153329	0.0296338	247	50	0.7	0.65	0.8	Malawi	0.000175715	0.000435138	0.686605	0.726251
p142	PWY-4981	L-proline biosynthesis II (from arginine)	270	283	95.4	0.00704836	0.0080119	56	58	96.6	0.010642	0.0117244	NA	NA	-0.00359362	-1.2	1.2	221	0.0283291	0.0522854	107	50	0.7	0.65	0.8	Malawi	0.00161286	0.0006638	0.0156285	0.0415297
p264	PWY-6467	Kdo transfer to lipid IVA III (Chlamydia)	21	283	7.4	7.83e-05	0.000444466	5	58	8.6	9.61e-05	0.000345406	0.785715	1	-1.79e-05	-1.2	1.2	222	0.00353721	0.00790617	389	50	0.7	0.65	0.8	Malawi	7.92e-05	0.000126497	0.531563	0.591768
p432	REDCITCYC	TCA cycle VI (Helicobacter)	221	283	78.1	0.00281016	0.00417207	46	58	79.3	0.00206174	0.00299947	1	1	0.000748415	-1.2	1.2	223	0.012257	0.0250347	305	50	0.7	0.65	0.8	Malawi	-0.000441394	0.000497997	0.376063	0.44706
p58	GLYCOLYSIS-TCA-GLYOX-BYPASS	superpathway of glycolysis, pyruvate dehydrogenase, TCA, and glyoxylate bypass	260	283	91.9	0.0174425	0.0127561	54	58	93.1	0.0201814	0.0127022	1	1	-0.00273894	-1.2	1.2	224	0.00903767	0.0191689	356	50	0.7	0.65	0.8	Malawi	0.00126243	0.000852871	0.139743	0.203607
p109	PENTOSE-P-PWY	pentose phosphate pathway	280	283	98.9	0.029279	0.0135209	58	58	100	0.0286337	0.0103141	NA	NA	0.000645275	-1.1	1.1	225	0.0197116	0.0381322	186	50	0.7	0.65	0.8	Malawi	0.000109597	0.000639511	0.86403	0.88153
p164	PWY-5188	tetrapyrrole biosynthesis I (from glutamate)	280	283	98.9	0.0156777	0.0118724	58	58	100	0.0184451	0.0104712	NA	NA	-0.00276744	-1.1	1.1	226	0.0174245	0.0326058	216	50	0.7	0.65	0.8	Malawi	0.00147796	0.000703854	0.0364843	0.0757847
p169	PWY-5347	superpathway of L-methionine biosynthesis (transsulfuration)	280	283	98.9	0.0306297	0.0142803	58	58	100	0.0344581	0.0131198	NA	NA	-0.00382839	-1.1	1.1	227	0.023823	0.0449932	148	50	0.7	0.65	0.8	Malawi	0.00134627	0.000687399	0.0509916	0.0983236
p180	PWY-5484	glycolysis II (from fructose 6-phosphate)	280	283	98.9	0.0288203	0.0138095	58	58	100	0.0326125	0.0119983	NA	NA	-0.00379222	-1.1	1.1	228	0.0178939	0.0343523	209	50	0.7	0.65	0.8	Malawi	0.0014346	0.000714722	0.04552	0.0899243
p223	PWY-5920	superpathway of heme b biosynthesis from glycine	257	283	90.8	0.00653849	0.00572329	52	58	89.7	0.00796111	0.00645548	0.804945	1	-0.00142263	1.1	1.1	229	0.0150467	0.0298973	257	50	0.7	0.65	0.8	Malawi	0.000861962	0.00057944	0.137792	0.202664
p258	PWY-6353	purine nucleotides degradation II (aerobic)	257	283	90.8	0.0160149	0.01269	52	58	89.7	0.0212057	0.0132607	0.804945	1	-0.00519083	1.1	1.1	230	0.0162828	0.0344895	233	50	0.7	0.65	0.8	Malawi	0.0020637	0.000875318	0.0189583	0.0486637
p304	PWY-6897	thiamine diphosphate salvage II	280	283	98.9	0.0174904	0.00785439	58	58	100	0.0200201	0.00753209	NA	NA	-0.00252968	-1.1	1.1	231	0.0313399	0.0646417	87	50	0.7	0.65	0.8	Malawi	0.00110773	0.000500275	0.0274776	0.0636406
p397	PWY0-1298	superpathway of pyrimidine deoxyribonucleosides degradation	280	283	98.9	0.0132038	0.00853838	58	58	100	0.0159737	0.00820328	NA	NA	-0.00276986	-1.1	1.1	232	0.0228549	0.0453807	163	50	0.7	0.65	0.8	Malawi	0.00135282	0.000562717	0.0167492	0.0435478
p436	SALVADEHYPOX-PWY	adenosine nucleotides degradation II	257	283	90.8	0.0172909	0.0159084	52	58	89.7	0.0251715	0.0181918	0.804945	1	-0.00788063	1.1	1.1	233	0.023906	0.0481621	147	50	0.7	0.65	0.8	Malawi	0.00286499	0.00100202	0.00450972	0.0189314
p68	HOMOSER-METSYN-PWY	L-methionine biosynthesis I	280	283	98.9	0.0198031	0.0116281	58	58	100	0.0242877	0.0113693	NA	NA	-0.00448461	-1.1	1.1	234	0.0273247	0.0517646	115	50	0.7	0.65	0.8	Malawi	0.00178592	0.000666338	0.00771724	0.0265981
p7	ANAEROFRUCAT-PWY	homolactic fermentation	280	283	98.9	0.0294591	0.0133676	58	58	100	0.0308674	0.0110139	NA	NA	-0.00140826	-1.1	1.1	235	0.0195178	0.0400263	188	50	0.7	0.65	0.8	Malawi	0.000744853	0.000697615	0.28641	0.355148
p78	MET-SAM-PWY	superpathway of S-adenosyl-L-methionine biosynthesis	280	283	98.9	0.0271883	0.0139664	58	58	100	0.0316255	0.0127765	NA	NA	-0.00443721	-1.1	1.1	236	0.0240105	0.0462134	144	50	0.7	0.65	0.8	Malawi	0.00161675	0.000705878	0.0226113	0.0548936
p81	METSYN-PWY	superpathway of L-homoserine and L-methionine biosynthesis	280	283	98.9	0.0290519	0.014181	58	58	100	0.0332102	0.0132776	NA	NA	-0.00415832	-1.1	1.1	237	0.0230083	0.0434072	159	50	0.7	0.65	0.8	Malawi	0.00146305	0.000697361	0.0366463	0.0757847
p82	NAD-BIOSYNTHESIS-II	NAD salvage pathway III (to nicotinamide riboside)	280	283	98.9	0.0082113	0.00561727	58	58	100	0.00979492	0.00621615	NA	NA	-0.00158362	-1.1	1.1	238	0.0346666	0.0654432	75	50	0.7	0.65	0.8	Malawi	0.000879497	0.000436585	0.0447472	0.0892619
p148	PWY-5083	NAD(P)/NADPH interconversion	251	283	88.7	0.00630436	0.00590273	52	58	89.7	0.00687095	0.00566923	1	1	-0.000566585	-1	1	239	0.0104963	0.0211369	339	50	0.7	0.65	0.8	Malawi	0.000555347	0.000597152	0.353036	0.424765
p265	PWY-6470	peptidoglycan biosynthesis V (&beta;-lactam resistance)	110	283	38.9	0.001694	0.00436096	22	58	37.9	0.00153284	0.00342984	1	1	0.000161164	1	1	240	0.00845749	0.0174809	364	50	0.7	0.65	0.8	Malawi	-7.11e-05	0.000501937	0.887457	0.894113
p278	PWY-6588	pyruvate fermentation to acetone	251	283	88.7	0.00328302	0.00378782	52	58	89.7	0.00559475	0.00629474	1	1	-0.00231174	-1	1	241	0.018422	0.0360504	204	50	0.7	0.65	0.8	Malawi	0.00144247	0.000494357	0.00375956	0.0166495
p194	PWY-5690	TCA cycle II (plants and fungi)	261	283	92.2	0.0107043	0.00980195	54	58	93.1	0.0121056	0.00881581	1	1	-0.00140128	-0.9	0.9	242	0.0112964	0.021662	324	50	0.7	0.65	0.8	Malawi	0.00102183	0.000727515	0.161073	0.225391
p298	PWY-6803	phosphatidylcholine acyl editing	261	283	92.2	0.00815587	0.00746681	54	58	93.1	0.00992279	0.00738234	1	1	-0.00176692	-0.9	0.9	243	0.00981658	0.0225874	350	50	0.7	0.65	0.8	Malawi	0.00114499	0.000649458	0.0788017	0.135714
p310	PWY-6969	TCA cycle V (2-oxoglutarate synthase)	256	283	90.5	0.0113128	0.0100159	53	58	91.4	0.0130474	0.00940619	1	1	-0.00173453	-0.9	0.9	244	0.00748946	0.0151321	372	50	0.7	0.65	0.8	Malawi	0.00108211	0.000753683	0.151992	0.217208
p379	PWY-7446	sulfoquinovose degradation I	227	283	80.2	0.00226444	0.00255835	46	58	79.3	0.00290289	0.00273683	0.858077	1	-0.000638456	0.9	0.9	245	0.0113124	0.0222398	323	50	0.7	0.65	0.8	Malawi	0.00067168	0.000414819	0.106331	0.168707
p433	RHAMCAT-PWY	L-rhamnose degradation I	261	283	92.2	0.0107594	0.00920798	54	58	93.1	0.0149377	0.0105181	1	1	-0.00417825	-0.9	0.9	246	0.014637	0.0309412	261	50	0.7	0.65	0.8	Malawi	0.00198272	0.000729613	0.00691565	0.024884
p96	P164-PWY	purine nucleobases degradation I (anaerobic)	144	283	50.9	0.00241355	0.00433445	29	58	50	0.00258691	0.00417235	1	1	-0.000173362	0.9	0.9	247	0.0127273	0.0241954	294	50	0.7	0.65	0.8	Malawi	0.000117171	0.00055815	0.83385	0.855068
p190	PWY-5675	nitrate reduction V (assimilatory)	261	283	92.2	0.0113907	0.0105396	53	58	91.4	0.0150421	0.0118184	0.791571	1	-0.00365141	0.8	0.8	248	0.0136527	0.0288373	279	50	0.7	0.65	0.8	Malawi	0.00169283	0.000803806	0.0359373	0.0757847
p221	PWY-5913	partial TCA cycle (obligate autotrophs)	276	283	97.5	0.0617002	0.0237265	57	58	98.3	0.0457658	0.0213207	NA	NA	0.0159344	-0.8	0.8	249	0.0504332	0.107458	34	50	0.7	0.65	0.8	Malawi	-0.00349558	0.000856848	5.63e-05	0.000504131
p253	PWY-6305	superpathway of putrescine biosynthesis	266	283	94	0.015049	0.0133621	55	58	94.8	0.0200038	0.0150155	1	1	-0.00495487	-0.8	0.8	250	0.0120785	0.0236328	307	50	0.7	0.65	0.8	Malawi	0.00202096	0.000868945	0.0206209	0.0520972
p358	PWY-7315	dTDP-N-acetylthomosamine biosynthesis	256	283	90.5	0.00517824	0.00500693	52	58	89.7	0.00488917	0.00364327	0.809544	1	0.000289076	0.8	0.8	251	0.0145537	0.027782	263	50	0.7	0.65	0.8	Malawi	9.76e-05	0.000516703	0.850355	0.869779
p391	PWY0-1061	superpathway of L-alanine biosynthesis	251	283	88.7	0.00689425	0.00650172	51	58	87.9	0.0078624	0.00595133	0.823064	1	-0.00096815	0.8	0.8	252	0.0132223	0.0257236	287	50	0.7	0.65	0.8	Malawi	0.000763804	0.000626561	0.223676	0.290881
p407	PWY0-42	2-methylcitrate cycle I	237	283	83.7	0.00426891	0.00487136	49	58	84.5	0.00631445	0.00585798	1	1	-0.00204555	-0.8	0.8	253	0.0137778	0.0268452	274	50	0.7	0.65	0.8	Malawi	0.00144694	0.000576156	0.0124911	0.0364775
p91	P122-PWY	heterolactic fermentation	251	283	88.7	0.00420269	0.0042082	51	58	87.9	0.00436483	0.00377445	0.823064	1	-0.000162142	0.8	0.8	254	0.0160254	0.0321137	237	50	0.7	0.65	0.8	Malawi	0.00031852	0.000490972	0.516937	0.581915
p99	P221-PWY	octane oxidation	256	283	90.5	0.00268095	0.00385713	52	58	89.7	0.00201541	0.00217943	0.809544	1	0.000665538	0.8	0.8	255	0.0136667	0.0270308	278	50	0.7	0.65	0.8	Malawi	-0.000278944	0.000432672	0.519557	0.583236
p107	PANTO-PWY	phosphopantothenate biosynthesis I	281	283	99.3	0.0177534	0.0127258	58	58	100	0.0223861	0.0115716	NA	NA	-0.00463274	-0.7	0.7	256	0.0221903	0.0447893	169	50	0.7	0.65	0.8	Malawi	0.00203121	0.000725847	0.00542943	0.0214516
p108	PANTOSYN-PWY	superpathway of coenzyme A biosynthesis I (bacteria)	281	283	99.3	0.0190951	0.0120778	58	58	100	0.0234463	0.0106628	NA	NA	-0.00435122	-0.7	0.7	257	0.0226511	0.0453877	165	50	0.7	0.65	0.8	Malawi	0.00185668	0.000679155	0.00658922	0.0241405
p170	PWY-5367	petroselinate biosynthesis	241	283	85.2	0.00498654	0.00528144	49	58	84.5	0.00528586	0.0041609	0.842212	1	-0.00029932	0.7	0.7	258	0.0151011	0.0289583	252	50	0.7	0.65	0.8	Malawi	0.000498406	0.000561205	0.375117	0.44706
p188	PWY-5659	GDP-mannose biosynthesis	281	283	99.3	0.0115519	0.0076883	58	58	100	0.0155705	0.0090232	NA	NA	-0.00401867	-0.7	0.7	259	0.0274204	0.0546881	113	50	0.7	0.65	0.8	Malawi	0.00186421	0.000532284	0.000523074	0.00309998
p199	PWY-5747	2-methylcitrate cycle II	242	283	85.5	0.00428205	0.00473132	50	58	86.2	0.00604248	0.00557704	1	1	-0.00176042	-0.7	0.7	260	0.0150946	0.0306573	253	50	0.7	0.65	0.8	Malawi	0.00126204	0.000560802	0.0250629	0.0594137
p224	PWY-5971	palmitate biosynthesis (type II fatty acid synthase)	241	283	85.2	0.0211158	0.011926	49	58	84.5	0.0244461	0.0131334	0.842212	1	-0.00333027	0.7	0.7	261	0.0232398	0.0605409	155	50	0.7	0.65	0.8	Malawi	0.000985124	0.000894379	0.271477	0.340827
p251	PWY-6284	superpathway of unsaturated fatty acids biosynthesis (E. coli)	241	283	85.2	0.0102323	0.00845005	49	58	84.5	0.0117801	0.00797623	0.842212	1	-0.00154786	0.7	0.7	262	0.0141066	0.0267744	271	50	0.7	0.65	0.8	Malawi	0.00089225	0.000732052	0.223755	0.290881
p287	PWY-6690	cinnamate and 3-hydroxycinnamate degradation to 2-hydroxypentadienoate	242	283	85.5	0.00540137	0.0057514	50	58	86.2	0.00593023	0.00640202	1	1	-0.000528864	-0.7	0.7	263	0.0126356	0.0247188	295	50	0.7	0.65	0.8	Malawi	0.000371373	0.00061938	0.549182	0.603053
p394	PWY0-1277	3-phenylpropanoate and 3-(3-hydroxyphenyl)propanoate degradation	241	283	85.2	0.00619107	0.00646147	49	58	84.5	0.00677738	0.00692582	0.842212	1	-0.000586309	0.7	0.7	264	0.0145825	0.0272743	262	50	0.7	0.65	0.8	Malawi	0.000395253	0.000653478	0.545686	0.602497
p396	PWY0-1297	superpathway of purine deoxyribonucleosides degradation	281	283	99.3	0.0155931	0.00967261	58	58	100	0.0188252	0.00977788	NA	NA	-0.00323205	-0.7	0.7	265	0.0217672	0.0413237	174	50	0.7	0.65	0.8	Malawi	0.00141054	0.00056834	0.013554	0.0382098
p427	PWY66-409	superpathway of purine nucleotide salvage	281	283	99.3	0.0203899	0.00980437	58	58	100	0.0215459	0.0076133	NA	NA	-0.00115602	-0.7	0.7	266	0.0253046	0.0522058	133	50	0.7	0.65	0.8	Malawi	0.000624714	0.000504589	0.216548	0.285576
p444	THISYNARA-PWY	superpathway of thiamine diphosphate biosynthesis III (eukaryotes)	281	283	99.3	0.02168	0.0119813	58	58	100	0.0167314	0.00879583	NA	NA	0.00494861	-0.7	0.7	267	0.0445847	0.0978536	42	50	0.7	0.65	0.8	Malawi	-0.00166323	0.000581359	0.00448595	0.0189314
p51	GLUCUROCAT-PWY	superpathway of &beta;-D-glucuronosides degradation	246	283	86.9	0.00591602	0.00539199	50	58	86.2	0.00849301	0.00609559	0.83366	1	-0.00257699	0.7	0.7	268	0.0194803	0.0431963	190	50	0.7	0.65	0.8	Malawi	0.00158928	0.000596209	0.00805227	0.0270422
p56	GLYCOL-GLYOXDEG-PWY	superpathway of glycol metabolism and degradation	246	283	86.9	0.00188935	0.00205511	50	58	86.2	0.00193136	0.00180146	0.83366	1	-4.2e-05	0.7	0.7	269	0.0261572	0.0562627	126	50	0.7	0.65	0.8	Malawi	8.11e-05	0.000347526	0.815683	0.838572
p59	GLYCOLYSIS	glycolysis I (from glucose 6-phosphate)	281	283	99.3	0.0344548	0.014015	58	58	100	0.0370632	0.0105478	NA	NA	-0.00260844	-0.7	0.7	270	0.0245673	0.0497209	137	50	0.7	0.65	0.8	Malawi	0.00108236	0.000664188	0.104116	0.166502
p62	HCAMHPDEG-PWY	3-phenylpropanoate and 3-(3-hydroxyphenyl)propanoate degradation to 2-hydroxypentadienoate	242	283	85.5	0.00540137	0.0057514	50	58	86.2	0.00593023	0.00640202	1	1	-0.000528864	-0.7	0.7	271	0.0117956	0.0225375	309	50	0.7	0.65	0.8	Malawi	0.000371373	0.00061938	0.549182	0.603053
p271	PWY-6531	mannitol cycle	257	283	90.8	0.00855816	0.00765252	53	58	91.4	0.00972763	0.00774105	1	1	-0.00116947	-0.6	0.6	272	0.0100869	0.0207127	346	50	0.7	0.65	0.8	Malawi	0.000778483	0.000670453	0.246406	0.31542
p362	PWY-7328	superpathway of UDP-glucose-derived O-antigen building blocks biosynthesis	280	283	98.9	0.0223992	0.0106803	57	58	98.3	0.0143926	0.00767895	NA	NA	0.0080066	0.6	0.6	273	0.153998	0.285824	2	50	0.7	0.65	0.8	Malawi	-0.00298874	0.000567313	2.45e-07	5.82e-06
p6	ALLANTOINDEG-PWY	superpathway of allantoin degradation in yeast	86	283	30.4	0.000256926	0.000731712	18	58	31	0.000310499	0.000840047	1	1	-5.36e-05	-0.6	0.6	274	0.00463794	0.0105634	385	50	0.7	0.65	0.8	Malawi	9.38e-05	0.000208648	0.653333	0.696543
p103	P441-PWY	superpathway of N-acetylneuraminate degradation	267	283	94.3	0.0188553	0.0115467	55	58	94.8	0.0227245	0.0119197	1	1	-0.00386914	-0.5	0.5	275	0.0124545	0.0258684	298	50	0.7	0.65	0.8	Malawi	0.00153866	0.000764569	0.0449632	0.0892619
p144	PWY-5005	biotin biosynthesis II	233	283	82.3	0.00571869	0.0092884	48	58	82.8	0.00487484	0.00687222	1	1	0.000843853	-0.5	0.5	276	0.0198741	0.0376685	185	50	0.7	0.65	0.8	Malawi	-0.000237666	0.000710867	0.738335	0.770047
p204	PWY-5838	superpathway of menaquinol-8 biosynthesis I	267	283	94.3	0.0129554	0.00862881	55	58	94.8	0.0163925	0.00847624	1	1	-0.00343706	-0.5	0.5	277	0.0140915	0.0307722	272	50	0.7	0.65	0.8	Malawi	0.00165297	0.000660577	0.0128088	0.0371364
p212	PWY-5861	superpathway of demethylmenaquinol-8 biosynthesis I	267	283	94.3	0.0121235	0.00814621	55	58	94.8	0.0145766	0.00796149	1	1	-0.00245307	-0.5	0.5	278	0.0110365	0.0224835	328	50	0.7	0.65	0.8	Malawi	0.00128492	0.000647086	0.0478712	0.0937108
p280	PWY-6595	superpathway of guanosine nucleotides degradation (plants)	265	283	93.6	0.0110789	0.0105167	54	58	93.1	0.00946563	0.00896511	0.775812	1	0.00161325	0.5	0.5	279	0.0193446	0.0380109	192	50	0.7	0.65	0.8	Malawi	-0.000716724	0.000770766	0.353092	0.424765
p39	FERMENTATION-PWY	mixed acid fermentation	267	283	94.3	0.022165	0.0149015	55	58	94.8	0.0226265	0.0130399	1	1	-0.000461531	-0.5	0.5	280	0.0169235	0.0330173	220	50	0.7	0.65	0.8	Malawi	0.00056461	0.000879026	0.521104	0.583347
p440	TCA-GLYOX-BYPASS	superpathway of glyoxylate bypass and TCA	262	283	92.6	0.0131298	0.0110011	54	58	93.1	0.0159179	0.0115077	1	1	-0.00278811	-0.5	0.5	281	0.00950916	0.0183295	351	50	0.7	0.65	0.8	Malawi	0.00136066	0.000795495	0.0880956	0.147927
p57	GLYCOLYSIS-E-D	superpathway of glycolysis and the Entner-Doudoroff pathway	260	283	91.9	0.0174144	0.0119017	53	58	91.4	0.0207046	0.0117558	0.798652	1	-0.00329028	0.5	0.5	282	0.0106898	0.0217741	334	50	0.7	0.65	0.8	Malawi	0.00142927	0.000824314	0.0838467	0.143179
p16	ASPASN-PWY	superpathway of L-aspartate and L-asparagine biosynthesis	282	283	99.6	0.0288212	0.013181	58	58	100	0.0363909	0.0123824	NA	NA	-0.00756966	-0.4	0.4	283	0.0678885	0.13041	21	50	0.7	0.65	0.8	Malawi	0.00232498	0.000586249	8.93e-05	0.000734052
p189	PWY-5667	CDP-diacylglycerol biosynthesis I	282	283	99.6	0.0265447	0.0137532	58	58	100	0.0324051	0.0126756	NA	NA	-0.00586036	-0.4	0.4	284	0.0178329	0.037071	211	50	0.7	0.65	0.8	Malawi	0.00193546	0.000654455	0.00332065	0.0148691
p197	PWY-5705	allantoin degradation to glyoxylate III	228	283	80.6	0.00183012	0.00195548	47	58	81	0.0024885	0.00225235	1	1	-0.000658379	-0.4	0.4	285	0.0108953	0.0215318	330	50	0.7	0.65	0.8	Malawi	0.00073845	0.000363727	0.0431134	0.0864413
p22	CENTFERM-PWY	pyruvate fermentation to butanoate	67	283	23.7	0.000380899	0.00116542	14	58	24.1	0.000584766	0.00159398	1	1	-0.000203867	-0.4	0.4	286	0.00545916	0.012404	382	50	0.7	0.65	0.8	Malawi	0.000209102	0.000266877	0.433872	0.503892
p238	PWY-6147	6-hydroxymethyl-dihydropterin diphosphate biosynthesis I	282	283	99.6	0.0145496	0.00827395	58	58	100	0.0183699	0.00887573	NA	NA	-0.00382031	-0.4	0.4	287	0.0273235	0.0497249	116	50	0.7	0.65	0.8	Malawi	0.00159754	0.00051864	0.0022374	0.010996
p248	PWY-6270	isoprene biosynthesis I	282	283	99.6	0.0299267	0.00817171	58	58	100	0.0290687	0.00776749	NA	NA	0.000857987	-0.4	0.4	288	0.042552	0.0935998	45	50	0.7	0.65	0.8	Malawi	-0.000180675	0.000380257	0.634994	0.682407
p279	PWY-6590	superpathway of Clostridium acetobutylicum acidogenic fermentation	67	283	23.7	0.000476872	0.00143814	14	58	24.1	0.000725654	0.00196029	1	1	-0.000248783	-0.4	0.4	289	0.0059236	0.0131582	380	50	0.7	0.65	0.8	Malawi	0.0002288	0.000298046	0.443218	0.513267
p302	PWY-6876	isopropanol biosynthesis (engineered)	45	283	15.9	0.000246211	0.000970537	9	58	15.5	0.00026569	0.00151823	1	1	-1.95e-05	0.4	0.4	290	0.00598322	0.0130265	379	50	0.7	0.65	0.8	Malawi	-6.16e-05	0.000215376	0.77496	0.802851
p328	PWY-7199	pyrimidine deoxyribonucleosides salvage	282	283	99.6	0.0153763	0.00861558	58	58	100	0.0217837	0.0101179	NA	NA	-0.00640747	-0.4	0.4	291	0.0594739	0.115035	26	50	0.7	0.65	0.8	Malawi	0.00248159	0.000503345	1.29e-06	2.26e-05
p343	PWY-7234	inosine-5'-phosphate biosynthesis III	282	283	99.6	0.0219254	0.0104269	58	58	100	0.0241553	0.0126883	NA	NA	-0.00222988	-0.4	0.4	292	0.0321581	0.0706546	83	50	0.7	0.65	0.8	Malawi	0.000695595	0.000516434	0.178906	0.247764
p364	PWY-7357	thiamine phosphate formation from pyrithiamine and oxythiamine (yeast)	282	283	99.6	0.0298734	0.0109106	58	58	100	0.0249408	0.00722963	NA	NA	0.0049326	-0.4	0.4	293	0.0666694	0.138837	22	50	0.7	0.65	0.8	Malawi	-0.00135309	0.000443027	0.0024353	0.0118244
p383	PWY-7539	6-hydroxymethyl-dihydropterin diphosphate biosynthesis III (Chlamydia)	282	283	99.6	0.0133886	0.007614	58	58	100	0.0176283	0.00843675	NA	NA	-0.00423967	-0.4	0.4	294	0.0409563	0.0838657	47	50	0.7	0.65	0.8	Malawi	0.00181562	0.000499939	0.000325098	0.0020796
p384	PWY-7560	methylerythritol phosphate pathway II	282	283	99.6	0.0303249	0.00789711	58	58	100	0.0304251	0.00703029	NA	NA	-0.000100248	-0.4	0.4	295	0.0307948	0.0674397	92	50	0.7	0.65	0.8	Malawi	0.000125497	0.000370039	0.73471	0.769518
p398	PWY0-1319	CDP-diacylglycerol biosynthesis II	282	283	99.6	0.0266285	0.0136964	58	58	100	0.0325465	0.0125623	NA	NA	-0.00591795	-0.4	0.4	296	0.0172365	0.0348625	218	50	0.7	0.65	0.8	Malawi	0.00195697	0.00064848	0.00273914	0.0129203
p401	PWY0-1479	tRNA processing	282	283	99.6	0.0243778	0.00901939	58	58	100	0.0224808	0.00923279	NA	NA	0.00189708	-0.4	0.4	297	0.0308073	0.062851	91	50	0.7	0.65	0.8	Malawi	-0.000646563	0.000480777	0.17958	0.247845
p429	PYRIDNUCSAL-PWY	NAD salvage pathway I (PNC VI cycle)	282	283	99.6	0.0227759	0.00906553	58	58	100	0.0184806	0.00659025	NA	NA	0.00429537	-0.4	0.4	298	0.0909566	0.170093	9	50	0.7	0.65	0.8	Malawi	-0.00132921	0.000472811	0.00522128	0.0212543
p447	TRNA-CHARGING-PWY	tRNA charging	282	283	99.6	0.0422926	0.010633	58	58	100	0.0473675	0.0191205	NA	NA	-0.0050749	-0.4	0.4	299	0.0378865	0.0709821	60	50	0.7	0.65	0.8	Malawi	0.00107467	0.000441317	0.0154009	0.0415297
p88	ORNDEG-PWY	superpathway of ornithine degradation	250	283	88.3	0.0119369	0.0110966	51	58	87.9	0.0147881	0.0121104	1	1	-0.00285117	0.4	0.4	300	0.0152229	0.030801	248	50	0.7	0.65	0.8	Malawi	0.00127904	0.00082001	0.119744	0.181417
p226	PWY-5989	stearate biosynthesis II (bacteria and plants)	279	283	98.6	0.0171121	0.00950975	57	58	98.3	0.0211706	0.0103893	NA	NA	-0.00405846	0.3	0.3	301	0.0187662	0.0366804	200	50	0.7	0.65	0.8	Malawi	0.00153596	0.000615661	0.0130777	0.037645
p399	PWY0-1338	polymyxin resistance	248	283	87.6	0.00466464	0.00443831	51	58	87.9	0.00577017	0.00447305	1	1	-0.00110553	-0.3	0.3	302	0.00818923	0.0170946	366	50	0.7	0.65	0.8	Malawi	0.000901659	0.000523973	0.0861972	0.145345
p52	GLUDEG-I-PWY	GABA shunt	240	283	84.8	0.00206832	0.00256902	49	58	84.5	0.00367942	0.00439572	1	1	-0.0016111	0.3	0.3	303	0.0180405	0.035637	205	50	0.7	0.65	0.8	Malawi	0.00116763	0.000419332	0.00566211	0.0215267
p165	PWY-5189	tetrapyrrole biosynthesis II (from glycine)	264	283	93.3	0.00747701	0.00651759	54	58	93.1	0.0100108	0.00804013	1	1	-0.00253375	0.2	0.2	304	0.0113145	0.0210749	322	50	0.7	0.65	0.8	Malawi	0.0013253	0.000615421	0.0319858	0.0685653
p400	PWY0-1415	superpathway of heme b biosynthesis from uroporphyrinogen-III	264	283	93.3	0.00864413	0.00730766	54	58	93.1	0.0105605	0.00792061	1	1	-0.00191636	0.2	0.2	305	0.0106229	0.0207633	336	50	0.7	0.65	0.8	Malawi	0.00111569	0.000644574	0.08438	0.143482
p420	PWY4LZ-257	superpathway of fermentation (Chlamydomonas reinhardtii)	264	283	93.3	0.012674	0.010202	54	58	93.1	0.0151758	0.0113936	1	1	-0.00250183	0.2	0.2	306	0.0161294	0.0335511	235	50	0.7	0.65	0.8	Malawi	0.0011068	0.000748115	0.139948	0.203607
p60	GLYOXYLATE-BYPASS	glyoxylate cycle	263	283	92.9	0.00914166	0.0086184	54	58	93.1	0.0113048	0.00897171	1	1	-0.00216318	-0.2	0.2	307	0.0103767	0.0215541	342	50	0.7	0.65	0.8	Malawi	0.00124683	0.000702049	0.076632	0.133115
p94	P161-PWY	acetylene degradation (anaerobic)	274	283	96.8	0.0183938	0.0124243	56	58	96.6	0.0197677	0.0129977	NA	NA	-0.00137391	0.2	0.2	308	0.0178819	0.0358939	210	50	0.7	0.65	0.8	Malawi	0.000499642	0.000733974	0.496504	0.563637
p10	ARGDEG-PWY	superpathway of L-arginine, putrescine, and 4-aminobutanoate degradation	249	283	88	0.00772498	0.00826056	51	58	87.9	0.0071672	0.00720157	1	1	0.000557784	0.1	0.1	309	0.0160246	0.0308126	238	50	0.7	0.65	0.8	Malawi	-0.000108005	0.000701261	0.877689	0.886916
p104	P461-PWY	hexitol fermentation to lactate, formate, ethanol and acetate	268	283	94.7	0.0169669	0.014236	55	58	94.8	0.0203552	0.015311	1	1	-0.00338825	-0.1	0.1	310	0.0107118	0.0213013	333	50	0.7	0.65	0.8	Malawi	0.00135744	0.000880236	0.123974	0.18573
p158	PWY-5173	307.3353044	278	283	98.2	0.0125341	0.00999379	57	58	98.3	0.0137973	0.00944174	NA	NA	-0.00126327	-0.1	0.1	311	0.0149589	0.0295176	258	50	0.7	0.65	0.8	Malawi	0.00078708	0.000662154	0.235403	0.304063
p163	PWY-5183	superpathway of aerobic toluene degradation	15	283	5.3	6.55e-05	0.000395117	3	58	5.2	3.89e-05	0.000195783	1	1	2.66e-05	0.1	0.1	312	0.00166896	0.00421524	399	50	0.7	0.65	0.8	Malawi	-2.78e-05	0.000110525	0.801544	0.826144
p17	AST-PWY	L-arginine degradation II (AST pathway)	254	283	89.8	0.00648671	0.00738686	52	58	89.7	0.00646955	0.00581199	1	1	1.72e-05	0.1	0.1	313	0.0109132	0.0227127	329	50	0.7	0.65	0.8	Malawi	0.000298369	0.000638219	0.64044	0.686429
p284	PWY-6612	superpathway of tetrahydrofolate biosynthesis	278	283	98.2	0.0126339	0.0087677	57	58	98.3	0.012162	0.00797746	NA	NA	0.000471917	-0.1	0.1	314	0.021821	0.0414895	173	50	0.7	0.65	0.8	Malawi	-0.000166268	0.000567316	0.769641	0.799396
p40	FOLSYN-PWY	superpathway of tetrahydrofolate biosynthesis and salvage	278	283	98.2	0.0148292	0.00926142	57	58	98.3	0.0146091	0.00822415	NA	NA	0.000220118	-0.1	0.1	315	0.0240157	0.0446494	143	50	0.7	0.65	0.8	Malawi	-2.3e-05	0.000567524	0.96764	0.96764
p87	ORNARGDEG-PWY	superpathway of L-arginine and L-ornithine degradation	249	283	88	0.00772498	0.00826056	51	58	87.9	0.0071672	0.00720157	1	1	0.000557784	0.1	0.1	316	0.0151365	0.0332541	251	50	0.7	0.65	0.8	Malawi	-0.000108005	0.000701261	0.877689	0.886916
p1	unmapped	unmapped	283	283	100	13.8676	3.67532	58	58	100	15.7141	6.06076	NA	NA	-1.84646	0	0	317	0.0939319	0.174373	7	50	0.7	0.65	0.8	Malawi	0.022961	0.00829959	0.00597648	0.0225095
p110	PEPTIDOGLYCANSYN-PWY	peptidoglycan biosynthesis I (meso-diaminopimelate containing)	283	283	100	0.0623233	0.0179385	58	58	100	0.0531475	0.0199012	NA	NA	0.00917573	0	0	318	0.0396918	0.0844231	54	50	0.7	0.65	0.8	Malawi	-0.00199989	0.000528594	0.000182835	0.00131576
p121	PWY-1042	glycolysis IV	283	283	100	0.0406995	0.0158544	58	58	100	0.0464498	0.0120616	NA	NA	-0.00575031	0	0	319	0.0338241	0.0669513	78	50	0.7	0.65	0.8	Malawi	0.00162465	0.000579526	0.00534765	0.0213377
p13	ARGSYN-PWY	L-arginine biosynthesis I (via L-ornithine)	283	283	100	0.0600934	0.019416	58	58	100	0.0435749	0.0170474	NA	NA	0.0165186	0	0	320	0.0986026	0.188277	6	50	0.7	0.65	0.8	Malawi	-0.0036951	0.00058237	7.13e-10	4.79e-08
p132	PWY-2942	L-lysine biosynthesis III	283	283	100	0.0667581	0.0234309	58	58	100	0.0500789	0.018804	NA	NA	0.0166792	0	0	321	0.0589875	0.107108	28	50	0.7	0.65	0.8	Malawi	-0.00341944	0.000630997	1.14e-07	3.06e-06
p133	PWY-3001	superpathway of L-isoleucine biosynthesis I	283	283	100	0.0710902	0.0210519	58	58	100	0.0579284	0.0185676	NA	NA	0.0131617	0	0	322	0.0267595	0.0505919	122	50	0.7	0.65	0.8	Malawi	-0.00258075	0.000571886	8.84e-06	0.000111311
p135	PWY-3841	folate transformations II (plants)	283	283	100	0.0573074	0.0198924	58	58	100	0.0514205	0.0229802	NA	NA	0.00588688	0	0	323	0.0368087	0.0731846	65	50	0.7	0.65	0.8	Malawi	-0.00138468	0.000603727	0.0224279	0.0547784
p136	PWY-4041	&gamma;-glutamyl cycle	283	283	100	0.0536399	0.0207548	58	58	100	0.0405212	0.018405	NA	NA	0.0131187	0	0	324	0.0309835	0.0595881	90	50	0.7	0.65	0.8	Malawi	-0.0031046	0.000676807	6.33e-06	8.51e-05
p137	PWY-4242	9808.661488	283	283	100	0.0484885	0.0229183	58	58	100	0.0438587	0.0188221	NA	NA	0.00462981	0	0	325	0.0228951	0.0444839	162	50	0.7	0.65	0.8	Malawi	-0.000844845	0.000747686	0.259298	0.329643
p14	ARGSYNBSUB-PWY	L-arginine biosynthesis II (acetyl cycle)	283	283	100	0.0595955	0.0197698	58	58	100	0.0422668	0.0169149	NA	NA	0.0173287	0	0	326	0.114959	0.219625	5	50	0.7	0.65	0.8	Malawi	-0.00390467	0.000596907	2.25e-10	4.53e-08
p15	ARO-PWY	chorismate biosynthesis I	283	283	100	0.0532222	0.0159623	58	58	100	0.0447305	0.0131255	NA	NA	0.00849178	0	0	327	0.0333199	0.0815477	81	50	0.7	0.65	0.8	Malawi	-0.00187015	0.00048196	0.000125361	0.000953214
p150	PWY-5097	L-lysine biosynthesis VI	283	283	100	0.0634688	0.0221402	58	58	100	0.0467758	0.0173682	NA	NA	0.016693	0	0	328	0.0773672	0.14193	14	50	0.7	0.65	0.8	Malawi	-0.00352199	0.000610126	1.76e-08	6.46e-07
p151	PWY-5100	pyruvate fermentation to acetate and lactate II	283	283	100	0.0579195	0.0241017	58	58	100	0.0422227	0.0316259	NA	NA	0.0156968	0	0	329	0.0728916	0.136164	18	50	0.7	0.65	0.8	Malawi	-0.00413949	0.000802628	4.27e-07	8.6e-06
p153	PWY-5103	L-isoleucine biosynthesis III	283	283	100	0.0738335	0.0208298	58	58	100	0.0611734	0.0185929	NA	NA	0.0126601	0	0	330	0.0235861	0.0491935	151	50	0.7	0.65	0.8	Malawi	-0.00242846	0.000558051	1.79e-05	0.000195027
p171	PWY-5384	sucrose degradation IV (sucrose phosphorylase)	283	283	100	0.0483177	0.0217541	58	58	100	0.0324509	0.0204726	NA	NA	0.0158668	0	0	331	0.0731804	0.139735	17	50	0.7	0.65	0.8	Malawi	-0.00425444	0.000757035	3.99e-08	1.34e-06
p179	PWY-5464	superpathway of cytosolic glycolysis (plants), pyruvate dehydrogenase and TCA cycle	132	283	46.6	0.00182655	0.00350711	27	58	46.6	0.00227171	0.00459613	1	1	-0.000445154	0	0	332	0.00922356	0.0189449	354	50	0.7	0.65	0.8	Malawi	0.000279521	0.000505838	0.580909	0.634434
p19	BRANCHED-CHAIN-AA-SYN-PWY	superpathway of branched chain amino acid biosynthesis	283	283	100	0.076645	0.0211215	58	58	100	0.0630982	0.0185884	NA	NA	0.0135468	0	0	333	0.0300393	0.0604501	97	50	0.7	0.65	0.8	Malawi	-0.00255184	0.000551874	5.36e-06	7.45e-05
p193	PWY-5686	UMP biosynthesis I	283	283	100	0.0613661	0.0209988	58	58	100	0.050162	0.0226257	NA	NA	0.0112041	0	0	334	0.0528993	0.10754	32	50	0.7	0.65	0.8	Malawi	-0.00251445	0.000615815	5.55e-05	0.000504131
p196	PWY-5695	inosine 5'-phosphate degradation	283	283	100	0.035031	0.0145962	58	58	100	0.0424855	0.0123163	NA	NA	-0.00745449	0	0	335	0.0636052	0.126185	23	50	0.7	0.65	0.8	Malawi	0.00212963	0.000581726	0.000291436	0.00195748
p2	ungrouped	ungrouped	283	283	100	79.4049	3.21889	58	58	100	77.7065	5.74682	NA	NA	1.69836	0	0	336	0.082039	0.146467	13	50	0.7	0.65	0.8	Malawi	-0.0190459	0.00642051	0.00322681	0.0147373
p225	PWY-5973	cis-vaccenate biosynthesis	283	283	100	0.0218976	0.00930314	58	58	100	0.0287294	0.0113827	NA	NA	-0.0068318	0	0	337	0.061624	0.138088	24	50	0.7	0.65	0.8	Malawi	0.00218452	0.000450884	1.93e-06	3.11e-05
p229	PWY-6121	5-aminoimidazole ribonucleotide biosynthesis I	283	283	100	0.0531524	0.0135446	58	58	100	0.0454765	0.0116198	NA	NA	0.00767588	0	0	338	0.0454376	0.0926178	41	50	0.7	0.65	0.8	Malawi	-0.00171299	0.00040403	2.89e-05	0.000306399
p230	PWY-6122	5-aminoimidazole ribonucleotide biosynthesis II	283	283	100	0.0601854	0.0165724	58	58	100	0.0503583	0.0140593	NA	NA	0.00982713	0	0	339	0.0368494	0.0743043	64	50	0.7	0.65	0.8	Malawi	-0.00206489	0.000471627	1.6e-05	0.000183783
p231	PWY-6123	inosine-5'-phosphate biosynthesis I	283	283	100	0.0329315	0.0137758	58	58	100	0.0360934	0.013656	NA	NA	-0.00316188	0	0	340	0.0268617	0.0531257	119	50	0.7	0.65	0.8	Malawi	0.000956804	0.000532843	0.0734396	0.129241
p232	PWY-6124	inosine-5'-phosphate biosynthesis II	283	283	100	0.0337217	0.0141146	58	58	100	0.0382684	0.0150017	NA	NA	-0.00454662	0	0	341	0.0313759	0.0612243	86	50	0.7	0.65	0.8	Malawi	0.00125652	0.00054167	0.0209497	0.0522853
p233	PWY-6125	superpathway of guanosine nucleotides de novo biosynthesis II	283	283	100	0.0240364	0.0132815	58	58	100	0.0270731	0.0115786	NA	NA	-0.0030367	0	0	342	0.0217133	0.0435143	176	50	0.7	0.65	0.8	Malawi	0.0011728	0.000608753	0.0548706	0.103331
p234	PWY-6126	superpathway of adenosine nucleotides de novo biosynthesis II	283	283	100	0.028169	0.015162	58	58	100	0.0314241	0.0126301	NA	NA	-0.00325506	0	0	343	0.0227907	0.0459646	164	50	0.7	0.65	0.8	Malawi	0.00120265	0.000633033	0.0583037	0.107805
p239	PWY-6151	S-adenosyl-L-methionine salvage I	283	283	100	0.0602191	0.0221342	58	58	100	0.0482286	0.025484	NA	NA	0.0119905	0	0	344	0.0348673	0.0774731	74	50	0.7	0.65	0.8	Malawi	-0.00284578	0.000679365	3.58e-05	0.000369802
p24	COA-PWY-1	superpathway of coenzyme A biosynthesis III (mammals)	283	283	100	0.0615321	0.021678	58	58	100	0.0494206	0.0225574	NA	NA	0.0121116	0	0	345	0.0441463	0.101171	44	50	0.7	0.65	0.8	Malawi	-0.00268582	0.000645316	4e-05	0.000393548
p240	PWY-6163	chorismate biosynthesis from 3-dehydroquinate	283	283	100	0.0510915	0.0171061	58	58	100	0.0436592	0.0140387	NA	NA	0.00743227	0	0	346	0.0260248	0.0563946	128	50	0.7	0.65	0.8	Malawi	-0.00163739	0.000528592	0.0021136	0.0106053
p249	PWY-6277	superpathway of 5-aminoimidazole ribonucleotide biosynthesis	283	283	100	0.0601854	0.0165724	58	58	100	0.0503583	0.0140593	NA	NA	0.00982713	0	0	347	0.0353633	0.07007	73	50	0.7	0.65	0.8	Malawi	-0.00206489	0.000471627	1.6e-05	0.000183783
p25	COA-PWY	coenzyme A biosynthesis I (prokaryotic)	283	283	100	0.0496167	0.0227257	58	58	100	0.0467161	0.0217175	NA	NA	0.00290057	0	0	348	0.0231144	0.0465839	158	50	0.7	0.65	0.8	Malawi	-0.000527957	0.000738642	0.475245	0.544101
p250	PWY-6282	palmitoleate biosynthesis I (from (5Z)-dodec-5-enoate)	283	283	100	0.0255666	0.00780412	58	58	100	0.0276353	0.0084274	NA	NA	-0.00206866	0	0	349	0.0401041	0.0842797	53	50	0.7	0.65	0.8	Malawi	0.000565969	0.000360022	0.116874	0.179088
p256	PWY-6317	D-galactose degradation I (Leloir pathway)	283	283	100	0.027166	0.0102819	58	58	100	0.0263667	0.0120846	NA	NA	0.000799293	0	0	350	0.0278142	0.0544627	109	50	0.7	0.65	0.8	Malawi	-0.000300925	0.000453253	0.507191	0.572544
p259	PWY-6385	peptidoglycan biosynthesis III (mycobacteria)	283	283	100	0.0501582	0.0154207	58	58	100	0.0466453	0.00997008	NA	NA	0.00351288	0	0	351	0.0284363	0.0575705	106	50	0.7	0.65	0.8	Malawi	-0.000614004	0.00050329	0.22332	0.290881
p260	PWY-6386	UDP-N-acetylmuramoyl-pentapeptide biosynthesis II (lysine-containing)	283	283	100	0.0645113	0.0190182	58	58	100	0.0548713	0.0221269	NA	NA	0.00963997	0	0	352	0.0402376	0.088379	52	50	0.7	0.65	0.8	Malawi	-0.00210735	0.000556967	0.000182692	0.00131576
p261	PWY-6387	UDP-N-acetylmuramoyl-pentapeptide biosynthesis I (meso-diaminopimelate containing)	283	283	100	0.0635729	0.0180261	58	58	100	0.0547801	0.0209227	NA	NA	0.00879275	0	0	353	0.0466268	0.1057	39	50	0.7	0.65	0.8	Malawi	-0.00192207	0.000529983	0.000331222	0.00208566
p270	PWY-6527	stachyose degradation	283	283	100	0.0320934	0.010423	58	58	100	0.0317182	0.0169082	NA	NA	0.000375201	0	0	354	0.0233924	0.0450665	153	50	0.7	0.65	0.8	Malawi	-0.000327872	0.000463312	0.479636	0.547573
p28	COMPLETE-ARO-PWY	superpathway of aromatic amino acid biosynthesis	283	283	100	0.0552882	0.0171937	58	58	100	0.0459939	0.0141253	NA	NA	0.00929428	0	0	355	0.0367572	0.0788128	66	50	0.7	0.65	0.8	Malawi	-0.00201577	0.000506862	8.54e-05	0.000731911
p283	PWY-6609	adenine and adenosine salvage III	283	283	100	0.027631	0.0140977	58	58	100	0.034329	0.0140225	NA	NA	-0.006698	0	0	356	0.0505656	0.0983091	33	50	0.7	0.65	0.8	Malawi	0.00209337	0.000604499	0.000602677	0.0034697
p288	PWY-6700	queuosine biosynthesis I (de novo)	283	283	100	0.0207486	0.0121729	58	58	100	0.0270916	0.0126992	NA	NA	-0.00634295	0	0	357	0.0405265	0.0797618	50	50	0.7	0.65	0.8	Malawi	0.00224879	0.000611141	0.000271573	0.00185498
p289	PWY-6703	preQ0 biosynthesis	283	283	100	0.0179773	0.0115505	58	58	100	0.0218251	0.0100303	NA	NA	-0.00384779	0	0	358	0.0405913	0.0835549	49	50	0.7	0.65	0.8	Malawi	0.00162539	0.000583636	0.00565458	0.0215267
p292	PWY-6737	starch degradation V	283	283	100	0.070669	0.0274251	58	58	100	0.0533726	0.0224677	NA	NA	0.0172964	0	0	359	0.0274454	0.0554865	112	50	0.7	0.65	0.8	Malawi	-0.00346265	0.000726959	2.83e-06	4.39e-05
p3	1CMET2-PWY	folate transformations III (E. coli)	283	283	100	0.0522337	0.0174095	58	58	100	0.0483628	0.0157362	NA	NA	0.00387087	0	0	360	0.0165709	0.032977	228	50	0.7	0.65	0.8	Malawi	-0.000801624	0.000547695	0.144221	0.208319
p30	DAPLYSINESYN-PWY	L-lysine biosynthesis I	283	283	100	0.0508988	0.0218904	58	58	100	0.0392335	0.0184293	NA	NA	0.0116653	0	0	361	0.0359544	0.0765085	71	50	0.7	0.65	0.8	Malawi	-0.00273906	0.000690226	8.84e-05	0.000734052
p307	PWY-6936	seleno-amino acid biosynthesis (plants)	283	283	100	0.0330493	0.01465	58	58	100	0.0362139	0.0151332	NA	NA	-0.00316459	0	0	362	0.0268142	0.0513678	120	50	0.7	0.65	0.8	Malawi	0.000923023	0.000590183	0.11876	0.180604
p317	PWY-7111	pyruvate fermentation to isobutanol (engineered)	283	283	100	0.100602	0.0238056	58	58	100	0.0819162	0.0230388	NA	NA	0.0186855	0	0	363	0.0690587	0.13645	20	50	0.7	0.65	0.8	Malawi	-0.00314043	0.000567977	6.44e-08	1.99e-06
p326	PWY-7197	pyrimidine deoxyribonucleotide phosphorylation	283	283	100	0.0163374	0.010215	58	58	100	0.0167481	0.00747457	NA	NA	-0.000410738	0	0	364	0.0247887	0.0474063	135	50	0.7	0.65	0.8	Malawi	0.000448359	0.000545522	0.411717	0.485152
p327	PWY-7198	pyrimidine deoxyribonucleotides de novo biosynthesis IV	283	283	100	0.0190261	0.00970753	58	58	100	0.0170054	0.00862041	NA	NA	0.00202072	0	0	365	0.0177553	0.0342267	213	50	0.7	0.65	0.8	Malawi	-0.000752213	0.000526368	0.153907	0.219168
p331	PWY-7208	superpathway of pyrimidine nucleobases salvage	283	283	100	0.0212683	0.0123982	58	58	100	0.0222798	0.00972862	NA	NA	-0.0010115	0	0	366	0.0246115	0.050126	136	50	0.7	0.65	0.8	Malawi	0.000612036	0.000586803	0.297691	0.366879
p336	PWY-7219	adenosine ribonucleotides de novo biosynthesis	283	283	100	0.0778459	0.0268794	58	58	100	0.0648696	0.0310236	NA	NA	0.0129763	0	0	367	0.0390782	0.0872259	57	50	0.7	0.65	0.8	Malawi	-0.00263917	0.000725414	0.000317324	0.00206261
p337	PWY-7220	adenosine deoxyribonucleotides de novo biosynthesis II	283	283	100	0.0201907	0.0133511	58	58	100	0.0236879	0.0118427	NA	NA	-0.00349717	0	0	368	0.0236221	0.0474301	150	50	0.7	0.65	0.8	Malawi	0.00143462	0.000652147	0.0284924	0.0647763
p338	PWY-7221	guanosine ribonucleotides de novo biosynthesis	283	283	100	0.0603767	0.0202275	58	58	100	0.0502503	0.0147305	NA	NA	0.0101265	0	0	369	0.0486339	0.0981448	36	50	0.7	0.65	0.8	Malawi	-0.00206255	0.000550604	0.000211109	0.00149258
p339	PWY-7222	guanosine deoxyribonucleotides de novo biosynthesis II	283	283	100	0.0201907	0.0133511	58	58	100	0.0236879	0.0118427	NA	NA	-0.00349717	0	0	370	0.0224546	0.0443426	167	50	0.7	0.65	0.8	Malawi	0.00143462	0.000652147	0.0284924	0.0647763
p34	DTDPRHAMSYN-PWY	dTDP-&beta;-L-rhamnose biosynthesis	283	283	100	0.042694	0.0314801	58	58	100	0.0362467	0.0255667	NA	NA	0.00644728	0	0	371	0.0371115	0.0703392	63	50	0.7	0.65	0.8	Malawi	-0.00119451	0.00110034	0.278436	0.346326
p341	PWY-7228	superpathway of guanosine nucleotides de novo biosynthesis I	283	283	100	0.0273523	0.0139236	58	58	100	0.0301208	0.0117871	NA	NA	-0.00276852	0	0	372	0.0188186	0.0360581	199	50	0.7	0.65	0.8	Malawi	0.00103937	0.000603385	0.0858798	0.145345
p342	PWY-7229	superpathway of adenosine nucleotides de novo biosynthesis I	283	283	100	0.0342654	0.0164809	58	58	100	0.0373371	0.0132826	NA	NA	-0.00307173	0	0	373	0.0240921	0.0454333	142	50	0.7	0.65	0.8	Malawi	0.00106691	0.000625529	0.0889966	0.14882
p348	PWY-724	superpathway of L-lysine, L-threonine and L-methionine biosynthesis II	283	283	100	0.0582975	0.0196886	58	58	100	0.044645	0.0164454	NA	NA	0.0136525	0	0	374	0.0476854	0.0906137	37	50	0.7	0.65	0.8	Malawi	-0.00298889	0.000577893	3.97e-07	8.42e-06
p37	FASYN-ELONG-PWY	fatty acid elongation -- saturated	283	283	100	0.0279137	0.00823533	58	58	100	0.0300551	0.00898082	NA	NA	-0.00214137	0	0	375	0.0282599	0.057839	108	50	0.7	0.65	0.8	Malawi	0.00055515	0.000364839	0.129035	0.192596
p370	PWY-7388	octanoyl-[acyl-carrier protein] biosynthesis (mitochondria, yeast)	283	283	100	0.0265459	0.0117937	58	58	100	0.0301852	0.0117005	NA	NA	-0.0036393	0	0	376	0.0237407	0.046739	149	50	0.7	0.65	0.8	Malawi	0.00112546	0.000537054	0.0368581	0.0757847
p375	PWY-7400	L-arginine biosynthesis IV (archaebacteria)	283	283	100	0.060036	0.0194212	58	58	100	0.0435151	0.0170551	NA	NA	0.0165209	0	0	377	0.0927903	0.175537	8	50	0.7	0.65	0.8	Malawi	-0.00369732	0.000582667	7.1e-10	4.79e-08
p38	FASYN-INITIAL-PWY	superpathway of fatty acid biosynthesis initiation (E. coli)	283	283	100	0.022285	0.0124655	58	58	100	0.0290451	0.0128832	NA	NA	-0.0067601	0	0	378	0.0260205	0.051489	129	50	0.7	0.65	0.8	Malawi	0.00226519	0.00058289	0.000122511	0.000949457
p386	PWY-7663	gondoate biosynthesis (anaerobic)	283	283	100	0.0354932	0.0107589	58	58	100	0.0392288	0.0111617	NA	NA	-0.00373557	0	0	379	0.0266308	0.0530353	124	50	0.7	0.65	0.8	Malawi	0.000989527	0.000406803	0.0155141	0.0415297
p387	PWY-7664	oleate biosynthesis IV (anaerobic)	283	283	100	0.0263388	0.00791734	58	58	100	0.0283703	0.00851558	NA	NA	-0.00203148	0	0	380	0.0306047	0.0629098	94	50	0.7	0.65	0.8	Malawi	0.000542135	0.000360347	0.133389	0.196907
p389	PWY-841	superpathway of purine nucleotides de novo biosynthesis I	283	283	100	0.0302739	0.0131598	58	58	100	0.0324794	0.0103881	NA	NA	-0.00220555	0	0	381	0.019941	0.0385689	184	50	0.7	0.65	0.8	Malawi	0.000841386	0.000544768	0.123404	0.185566
p395	PWY0-1296	purine ribonucleosides degradation	283	283	100	0.0210902	0.0134211	58	58	100	0.0244288	0.0114739	NA	NA	-0.0033386	0	0	382	0.023916	0.04846	145	50	0.7	0.65	0.8	Malawi	0.0013872	0.000632441	0.0289573	0.0647763
p403	PWY0-1586	peptidoglycan maturation (meso-diaminopimelate containing)	283	283	100	0.0570362	0.0322943	58	58	100	0.0676396	0.0296559	NA	NA	-0.0106034	0	0	383	0.0217256	0.0456888	175	50	0.7	0.65	0.8	Malawi	0.00249781	0.000988104	0.0119291	0.0353487
p404	PWY0-162	superpathway of pyrimidine ribonucleotides de novo biosynthesis	283	283	100	0.0262031	0.0106523	58	58	100	0.026016	0.00708297	NA	NA	0.00018713	0	0	384	0.0250459	0.0466289	134	50	0.7	0.65	0.8	Malawi	0.000169289	0.00048498	0.727257	0.765234
p410	PWY0-862	(5Z)-dodecenoate biosynthesis I	283	283	100	0.0245421	0.00760753	58	58	100	0.0264643	0.00809352	NA	NA	-0.00192228	0	0	385	0.0366587	0.0781748	67	50	0.7	0.65	0.8	Malawi	0.000530742	0.000357315	0.138378	0.202786
p428	PWY66-422	no MetaCyc description	283	283	100	0.0256779	0.00930686	58	58	100	0.0251898	0.0112865	NA	NA	0.000488138	0	0	386	0.0312639	0.0623537	88	50	0.7	0.65	0.8	Malawi	-0.000223817	0.000447	0.6169	0.666517
p430	PYRIDNUCSYN-PWY	NAD de novo biosynthesis I (from aspartate)	283	283	100	0.0447444	0.0174975	58	58	100	0.0325776	0.0121023	NA	NA	0.0121668	0	0	387	0.0592428	0.11167	27	50	0.7	0.65	0.8	Malawi	-0.00298139	0.00056989	2.95e-07	6.61e-06
p434	RIBOSYN2-PWY	flavin biosynthesis I (bacteria and plants)	283	283	100	0.042105	0.0267627	58	58	100	0.0387437	0.020395	NA	NA	0.00336131	0	0	388	0.0270783	0.0515133	118	50	0.7	0.65	0.8	Malawi	-0.000250314	0.000954119	0.79321	0.81965
p437	SER-GLYSYN-PWY	superpathway of L-serine and glycine biosynthesis I	283	283	100	0.0495398	0.0212768	58	58	100	0.0401072	0.0147801	NA	NA	0.00943266	0	0	389	0.0325388	0.0837038	82	50	0.7	0.65	0.8	Malawi	-0.00202178	0.00065323	0.00213158	0.0106053
p446	THRESYN-PWY	superpathway of L-threonine biosynthesis	283	283	100	0.0660852	0.0208129	58	58	100	0.0540908	0.0188537	NA	NA	0.0119945	0	0	390	0.0311295	0.0644576	89	50	0.7	0.65	0.8	Malawi	-0.00245067	0.000587067	3.8e-05	0.000383025
p448	TRPSYN-PWY	L-tryptophan biosynthesis	283	283	100	0.022286	0.01385	58	58	100	0.0246515	0.0103235	NA	NA	-0.00236555	0	0	391	0.040477	0.0851919	51	50	0.7	0.65	0.8	Malawi	0.00105018	0.000583651	0.0728566	0.129241
p452	UDPNAGSYN-PWY	UDP-N-acetyl-D-glucosamine biosynthesis I	283	283	100	0.0606081	0.0190406	58	58	100	0.0485487	0.0244658	NA	NA	0.0120593	0	0	392	0.0457202	0.0849584	40	50	0.7	0.65	0.8	Malawi	-0.00289456	0.000608736	2.94e-06	4.39e-05
p456	VALSYN-PWY	L-valine biosynthesis	283	283	100	0.0924611	0.0220974	58	58	100	0.0768132	0.0216748	NA	NA	0.0156479	0	0	393	0.0443637	0.0873065	43	50	0.7	0.65	0.8	Malawi	-0.00272709	0.000547273	1e-06	1.83e-05
p50	GLUCOSE1PMETAB-PWY	glucose and glucose-1-phosphate degradation	283	283	100	0.0538013	0.0253983	58	58	100	0.0341296	0.0228467	NA	NA	0.0196717	0	0	394	0.0616224	0.116839	25	50	0.7	0.65	0.8	Malawi	-0.00506729	0.000835486	3.52e-09	1.58e-07
p53	GLUTORN-PWY	L-ornithine biosynthesis I	283	283	100	0.0527006	0.0172269	58	58	100	0.0380002	0.013887	NA	NA	0.0147004	0	0	395	0.128695	0.243305	3	50	0.7	0.65	0.8	Malawi	-0.00345104	0.000540958	5.83e-10	4.79e-08
p55	GLYCOGENSYNTH-PWY	glycogen biosynthesis I (from ADP-D-Glucose)	283	283	100	0.0539042	0.0215814	58	58	100	0.0384876	0.0178023	NA	NA	0.0154166	0	0	396	0.0587552	0.106392	29	50	0.7	0.65	0.8	Malawi	-0.00359913	0.00067107	1.52e-07	3.82e-06
p67	HISTSYN-PWY	L-histidine biosynthesis	283	283	100	0.0556207	0.0212707	58	58	100	0.0398495	0.0159105	NA	NA	0.0157712	0	0	397	0.0864223	0.157748	12	50	0.7	0.65	0.8	Malawi	-0.00353009	0.00065074	1.11e-07	3.06e-06
p69	HSERMETANA-PWY	L-methionine biosynthesis III	283	283	100	0.0331825	0.0174942	58	58	100	0.02725	0.0111694	NA	NA	0.00593254	0	0	398	0.0275078	0.0543275	111	50	0.7	0.65	0.8	Malawi	-0.0014851	0.000649504	0.0228403	0.0551176
p71	ILEUSYN-PWY	L-isoleucine biosynthesis I (from threonine)	283	283	100	0.0924611	0.0220974	58	58	100	0.0768132	0.0216748	NA	NA	0.0156479	0	0	399	0.0493244	0.097853	35	50	0.7	0.65	0.8	Malawi	-0.00272709	0.000547273	1e-06	1.83e-05
p8	ANAGLYCOLYSIS-PWY	glycolysis III (from glucose)	283	283	100	0.0587067	0.0151801	58	58	100	0.0505106	0.0149223	NA	NA	0.00819613	0	0	400	0.0538789	0.121845	31	50	0.7	0.65	0.8	Malawi	-0.0017824	0.000443588	7.23e-05	0.000633414
p84	NONMEVIPP-PWY	methylerythritol phosphate pathway I	283	283	100	0.0512313	0.0175243	58	58	100	0.0411902	0.0144133	NA	NA	0.0100411	0	0	401	0.0584821	0.122318	30	50	0.7	0.65	0.8	Malawi	-0.00228268	0.000550384	4.25e-05	0.000408226
p85	NONOXIPENT-PWY	pentose phosphate pathway (non-oxidative branch) I	283	283	100	0.0444362	0.0184935	58	58	100	0.0423348	0.018512	NA	NA	0.00210135	0	0	402	0.0284558	0.0530604	105	50	0.7	0.65	0.8	Malawi	-0.000529583	0.000646879	0.413548	0.485889
p86	OANTIGEN-PWY	O-antigen building blocks biosynthesis (E. coli)	283	283	100	0.0305396	0.0166277	58	58	100	0.0290041	0.0173775	NA	NA	0.00153554	0	0	403	0.0289346	0.0535767	103	50	0.7	0.65	0.8	Malawi	-0.000368903	0.000671487	0.583105	0.635112

## Sheet: (D) EC
Supplementary File 1. Statistical outputs for analysis of metagenomic composition by country. Data are provided for (A) genus, (B), species, (C) pathway, and (D) enzyme commission. FDR, false discovery rate; Q1, quartile 1; Q3, quartile 3; RF, Random Forests; sd, standard deviation; se, standard error.
Feature_ID	Feature	Description	India_present	India_N	India_prevalence	India_mean_abundance	India_sd_abundance	Malawi_present	Malawi_N	Malawi_prevalence	Malawi_mean_abundance	Malawi_sd_abundance	Fisher_P	Fisher_FDR_P	Mean_abundance_difference	Prevalence_difference	Normalised_prevalence_difference	Normalised_prevalence_difference_rank	RF_importance_mean	RF_importance_sd	RF_importance_rank	RF_N_per_group	RF_accuracy_median	RF_accuracy_Q1	RF_accuracy_Q3	Maaslin_level	Maaslin_coefficient	Maaslin_se	Maaslin_P	Maaslin_FDR_P
g1486	3.2.1.64	2,6-beta-fructan 6-levanbiohydrolase	204	283	72.1	0.00063846	0.00135172	13	58	22.4	7.69e-05	0.000257231	2.27e-12	1.53e-09	0.000561595	49.7	49.7	1	0.0758237	0.152006	5	50	0.8	0.7	0.85	Malawi	-0.00141041	0.000241972	1.3e-08	4.34e-07
g1252	2.8.1.11	Molybdopterin-synthase sulfurtransferase	146	283	51.6	0.000502571	0.00100251	3	58	5.2	4.05e-05	0.000209176	1.9e-12	1.53e-09	0.00046208	46.4	46.4	2	0.0514337	0.10655	8	50	0.8	0.7	0.85	Malawi	-0.00122272	0.000238181	4.8e-07	6.6e-06
g1994	4.2.1.45	CDP-glucose 4,6-dehydratase	57	283	20.1	0.000366639	0.00171894	37	58	63.8	0.00119001	0.00245424	1.65e-10	7.42e-08	-0.000823375	-43.7	43.7	3	0.0252491	0.0535908	36	50	0.8	0.7	0.85	Malawi	0.00151593	0.000287082	2.31e-07	3.73e-06
g1881	4.1.1.77	2-oxo-3-hexenedioate decarboxylase	182	283	64.3	0.000419707	0.000777561	14	58	24.1	8.07e-05	0.000212203	2.48e-08	4.78e-06	0.000339003	40.2	40.2	4	0.0220557	0.0522968	50	50	0.8	0.7	0.85	Malawi	-0.00091626	0.000214039	2.43e-05	0.000178301
g690	2.1.3.9	N-acetylornithine carbamoyltransferase	68	283	24	0.000518645	0.00153582	36	58	62.1	0.00261379	0.00428868	7.31e-08	8.95e-06	-0.00209515	-38.1	38.1	5	0.0204818	0.0541116	58	50	0.8	0.7	0.85	Malawi	0.00240293	0.000359471	9.54e-11	1.08e-08
g1559	3.4.14.12	Xaa-Xaa-Pro tripeptidyl-peptidase	88	283	31.1	0.00159757	0.00517009	40	58	69	0.00607993	0.0106847	1.74e-07	1.67e-05	-0.00448236	-37.9	37.9	6	0.0223061	0.0577755	49	50	0.8	0.7	0.85	Malawi	0.00329951	0.000601436	8.06e-08	1.69e-06
g1181	2.7.7.33	Glucose-1-phosphate cytidylyltransferase	91	283	32.2	0.000768558	0.00253509	40	58	69	0.00253962	0.00527582	2.64e-07	2.37e-05	-0.00177106	-36.8	36.8	7	0.00914803	0.0268146	231	50	0.8	0.7	0.85	Malawi	0.00201906	0.000405242	1e-06	1.22e-05
g1511	3.2.1.n1	Blood group B branched chain alpha-1,3-galactosidase	60	283	21.2	0.000614205	0.00214131	33	58	56.9	0.00238992	0.00403513	1.69e-07	1.67e-05	-0.00177571	-35.7	35.7	8	0.00635551	0.0162842	389	50	0.8	0.7	0.85	Malawi	0.00209678	0.000380667	7.18e-08	1.57e-06
g2272	6.2.1.16	Acetoacetate--CoA ligase	31	283	11	6.93e-05	0.000362592	27	58	46.6	0.000494913	0.00117155	3.45e-09	9.28e-07	-0.000425595	-35.6	35.6	9	0.0105231	0.0247346	175	50	0.8	0.7	0.85	Malawi	0.000929655	0.000155353	5.53e-09	2.45e-07
g842	2.4.1.248	Cycloisomaltooligosaccharide glucanotransferase	20	283	7.1	4.95e-05	0.000421796	24	58	41.4	0.000294741	0.000703434	5.61e-10	1.89e-07	-0.00024521	-34.3	34.3	10	0.0143888	0.0373969	113	50	0.8	0.7	0.85	Malawi	0.000770164	0.000125666	2.46e-09	1.28e-07
g814	2.4.1.10	Levansucrase	213	283	75.3	0.000866158	0.00170749	24	58	41.4	0.000948894	0.00324854	1.26e-06	8.52e-05	-8.27e-05	33.9	33.9	11	0.0208747	0.049355	57	50	0.8	0.7	0.85	Malawi	-0.000769047	0.000318575	0.0163067	0.0371188
g496	1.5.1.30	Flavin reductase (NADPH)	177	283	62.5	0.000536582	0.0019917	17	58	29.3	0.000209548	0.000624996	4.35e-06	0.00022201	0.000327034	33.2	33.2	12	0.0126528	0.0354954	141	50	0.8	0.7	0.85	Malawi	-0.000785838	0.000254862	0.00221457	0.00749857
g1497	3.2.1.82	Exo-poly-alpha-galacturonosidase	68	283	24	0.000410458	0.00138412	33	58	56.9	0.00168923	0.00347147	2.35e-06	0.000137834	-0.00127877	-32.9	32.9	13	0.00849767	0.0232179	259	50	0.8	0.7	0.85	Malawi	0.00164454	0.000315091	3.14e-07	4.73e-06
g1588	3.4.21.62	Subtilisin	34	283	12	0.000136678	0.000715285	26	58	44.8	0.000728149	0.00187409	5.85e-08	8.95e-06	-0.000591472	-32.8	32.8	14	0.0190267	0.0498507	63	50	0.8	0.7	0.85	Malawi	0.00107967	0.000202374	1.75e-07	3.1e-06
g1512	3.2.1.n2	Blood group B linear chain alpha-1,3-galactosidase	59	283	20.8	0.000483391	0.00160158	31	58	53.4	0.00176867	0.00299922	1.2e-06	8.48e-05	-0.00128528	-32.6	32.6	15	0.00532657	0.0162497	513	50	0.8	0.7	0.85	Malawi	0.00177233	0.000333882	2.01e-07	3.44e-06
g72	1.1.1.287	D-arabinitol dehydrogenase (NADP(+))	136	283	48.1	0.00153177	0.00368423	9	58	15.5	5.06e-05	0.00020155	2.28e-06	0.000137834	0.00148121	32.6	32.6	16	0.0130802	0.0292535	132	50	0.8	0.7	0.85	Malawi	-0.00176125	0.000445612	9.42e-05	0.000552311
g2069	4.3.99.2	Carboxybiotin decarboxylase	50	283	17.7	0.000251466	0.000989879	29	58	50	0.00123763	0.00236657	6.91e-07	5.17e-05	-0.000986169	-32.3	32.3	17	0.0050017	0.0147541	556	50	0.8	0.7	0.85	Malawi	0.00152395	0.000259852	1.07e-08	3.87e-07
g29	1.1.1.163	Cyclopentanol dehydrogenase	140	283	49.5	0.000103145	0.000240881	10	58	17.2	1.56e-05	6.32e-05	4.45e-06	0.00022201	8.76e-05	32.3	32.3	18	0.0177373	0.0431868	71	50	0.8	0.7	0.85	Malawi	-0.000454064	0.000111483	5.78e-05	0.000364436
g1847	4.1.1.1	Pyruvate decarboxylase	152	283	53.7	0.000144349	0.000349017	13	58	22.4	3.55e-05	0.000133002	1.17e-05	0.000436286	0.000108824	31.3	31.3	19	0.0140138	0.0304972	121	50	0.8	0.7	0.85	Malawi	-0.000470043	0.000133543	0.000490869	0.00219542
g1823	3.7.1.11	Cyclohexane-1,2-dione hydrolase	121	283	42.8	9.87e-05	0.000247426	7	58	12.1	1.39e-05	7.22e-05	5.06e-06	0.000243236	8.48e-05	30.7	30.7	20	0.0127061	0.031504	139	50	0.8	0.7	0.85	Malawi	-0.00041464	0.000113803	0.000311047	0.00150349
g2239	5.5.1.4	Inositol-3-phosphate synthase	86	283	30.4	0.000573191	0.00200426	35	58	60.3	0.00120091	0.00224294	3.35e-05	0.00100352	-0.000627715	-29.9	29.9	21	0.00299333	0.00913234	1009	50	0.8	0.7	0.85	Malawi	0.00104269	0.000325996	0.00151194	0.00547472
g1493	3.2.1.73	Licheninase	73	283	25.8	0.000739615	0.00264337	32	58	55.2	0.00224248	0.00424083	3.29e-05	0.00100352	-0.00150287	-29.4	29.4	22	0.00424861	0.0121784	674	50	0.8	0.7	0.85	Malawi	0.00184966	0.000399831	5.31e-06	4.89e-05
g1677	3.5.1.6	Beta-ureidopropionase	136	283	48.1	6.45e-05	0.000164104	11	58	19	1.45e-05	5.1e-05	3.58e-05	0.00104942	5e-05	29.1	29.1	23	0.00637643	0.0182203	387	50	0.8	0.7	0.85	Malawi	-0.000295003	9.16e-05	0.00140257	0.00516136
g2116	5.1.3.11	Cellobiose epimerase	75	283	26.5	0.000675821	0.00227611	32	58	55.2	0.00197546	0.0028953	4e-05	0.00110019	-0.00129963	-28.7	28.7	24	0.00576693	0.0154476	449	50	0.8	0.7	0.85	Malawi	0.00187243	0.000373489	8.64e-07	1.07e-05
g1432	3.2.1.131	Xylan alpha-1,2-glucuronosidase	51	283	18	0.000164508	0.000739685	27	58	46.6	0.000838273	0.00183013	1.02e-05	0.000394335	-0.000673765	-28.6	28.6	25	0.00436106	0.0153205	645	50	0.8	0.7	0.85	Malawi	0.00116188	0.000215088	1.24e-07	2.39e-06
g880	2.4.1.54	Undecaprenyl-phosphate mannosyltransferase	57	283	20.1	0.000225162	0.000818338	28	58	48.3	0.00117316	0.00225407	2.06e-05	0.000719897	-0.000947996	-28.2	28.2	26	0.00408391	0.0100142	712	50	0.8	0.7	0.85	Malawi	0.0014505	0.00024743	1.08e-08	3.87e-07
g2032	4.2.2.5	Chondroitin AC lyase	18	283	6.4	6.3e-05	0.000556492	20	58	34.5	0.00027174	0.000629863	6.49e-08	8.95e-06	-0.000208695	-28.1	28.1	27	0.00427959	0.010964	666	50	0.8	0.7	0.85	Malawi	0.00069574	0.000132893	2.9e-07	4.51e-06
g333	1.2.1.24	Succinate-semialdehyde dehydrogenase (NAD(+))	143	283	50.5	0.000176141	0.000435203	13	58	22.4	2.05e-05	8.25e-05	7.94e-05	0.00184302	0.000155667	28.1	28.1	28	0.0192717	0.0446648	62	50	0.8	0.7	0.85	Malawi	-0.000567784	0.000147282	0.000138397	0.000755063
g999	2.6.1.51	Serine--pyruvate transaminase	143	283	50.5	0.000167202	0.000389748	13	58	22.4	2.47e-05	8.61e-05	7.94e-05	0.00184302	0.000142494	28.1	28.1	29	0.0120176	0.034302	150	50	0.8	0.7	0.85	Malawi	-0.000536002	0.000142768	0.000204442	0.00106132
g1626	3.4.24.71	Endothelin-converting enzyme 1	38	283	13.4	0.000106844	0.000434482	24	58	41.4	0.000451785	0.00106981	6.22e-06	0.000288783	-0.000344941	-28	28	30	0.00421433	0.0119853	685	50	0.8	0.7	0.85	Malawi	0.000792632	0.00016871	3.82e-06	3.74e-05
g1510	3.2.1.99	Arabinan endo-1,5-alpha-L-arabinosidase	92	283	32.5	0.000983825	0.00344434	35	58	60.3	0.00270212	0.00494583	9.49e-05	0.00209602	-0.0017183	-27.8	27.8	31	0.00571056	0.0154265	453	50	0.8	0.7	0.85	Malawi	0.00183632	0.00044354	4.39e-05	0.000288801
g222	1.13.11.3	Protocatechuate 3,4-dioxygenase	181	283	64	0.00103638	0.0025315	21	58	36.2	0.000277003	0.000822015	0.000120286	0.00245493	0.000759373	27.8	27.8	32	0.00375101	0.0102403	790	50	0.8	0.7	0.85	Malawi	-0.00102439	0.000360443	0.0047542	0.0135593
g852	2.4.1.281	4-O-beta-D-mannosyl-D-glucose phosphorylase	79	283	27.9	0.000639995	0.00172826	32	58	55.2	0.00219946	0.00328598	9.99e-05	0.00217079	-0.00155946	-27.3	27.3	33	0.00427412	0.0121144	668	50	0.8	0.7	0.85	Malawi	0.00191132	0.000369122	3.85e-07	5.52e-06
g681	2.1.2.5	Glutamate formimidoyltransferase	114	283	40.3	0.000244316	0.000789569	39	58	67.2	0.00135898	0.00211091	0.00024537	0.00391752	-0.00111466	-26.9	26.9	34	0.0347269	0.0753762	23	50	0.8	0.7	0.85	Malawi	0.00181045	0.000240083	4.32e-13	1.68e-10
g1978	4.2.1.22	Cystathionine beta-synthase	183	283	64.7	0.00060211	0.0014322	22	58	37.9	0.000137348	0.000360538	0.000208654	0.00346983	0.000464762	26.8	26.8	35	0.00525145	0.01312	522	50	0.8	0.7	0.85	Malawi	-0.00083616	0.000268962	0.00203722	0.00703862
g14	1.1.1.131	Mannuronate reductase	66	283	23.3	0.000305951	0.00112275	29	58	50	0.00151839	0.00307814	8.67e-05	0.00194706	-0.00121244	-26.7	26.7	36	0.0045593	0.0114129	612	50	0.8	0.7	0.85	Malawi	0.0015504	0.00028681	1.22e-07	2.36e-06
g232	1.13.11.8	Protocatechuate 4,5-dioxygenase	178	283	62.9	0.000673936	0.0016181	21	58	36.2	0.00019408	0.000527554	0.000228822	0.00371353	0.000479856	26.7	26.7	37	0.00346562	0.00966265	876	50	0.8	0.7	0.85	Malawi	-0.000793913	0.000289188	0.00636749	0.0171627
g1443	3.2.1.15	Polygalacturonase	71	283	25.1	0.000341308	0.00146519	30	58	51.7	0.00205352	0.00494267	0.000116697	0.00241833	-0.00171222	-26.6	26.6	38	0.0050439	0.0145566	546	50	0.8	0.7	0.85	Malawi	0.00168304	0.000323535	3.42e-07	5.04e-06
g1842	4.1.1.12	Aspartate 4-decarboxylase	47	283	16.6	0.000219192	0.00104976	25	58	43.1	0.000475258	0.00130528	2.82e-05	0.000925328	-0.000256067	-26.5	26.5	39	0.00349834	0.0090345	861	50	0.8	0.7	0.85	Malawi	0.000650729	0.00021657	0.00285639	0.00918027
g628	2.1.1.208	23S rRNA (uridine(2479)-2'-O)-methyltransferase	57	283	20.1	0.000353564	0.00144696	27	58	46.6	0.000740289	0.00140217	7.93e-05	0.00184302	-0.000386724	-26.5	26.5	40	0.00387968	0.0117087	756	50	0.8	0.7	0.85	Malawi	0.000905886	0.000265642	0.000727574	0.00305912
g1717	3.5.4.11	Pterin deaminase	192	283	67.8	0.00045604	0.0010495	24	58	41.4	0.000152711	0.00043999	0.000271433	0.00419197	0.000303329	26.4	26.4	41	0.00941257	0.0213441	219	50	0.8	0.7	0.85	Malawi	-0.000697152	0.000231321	0.00277446	0.00905287
g1373	3.1.3.41	4-nitrophenylphosphatase	196	283	69.3	0.00122747	0.002588	25	58	43.1	0.000638077	0.0016603	0.000247208	0.00391752	0.000589397	26.2	26.2	42	0.0102138	0.0313845	190	50	0.8	0.7	0.85	Malawi	-0.000882301	0.0003796	0.0207003	0.0448208
g1607	3.4.22.8	Clostripain	34	283	12	0.000106581	0.000479101	22	58	37.9	0.000664821	0.00145673	8.7e-06	0.00035786	-0.00055824	-25.9	25.9	43	0.00255503	0.00684979	1152	50	0.8	0.7	0.85	Malawi	0.00106056	0.000184592	2.04e-08	6.11e-07
g2022	4.2.2.12	Xanthan lyase	34	283	12	0.000174846	0.000821511	22	58	37.9	0.000541934	0.00129941	8.7e-06	0.00035786	-0.000367088	-25.9	25.9	44	0.00195728	0.00564162	1430	50	0.8	0.7	0.85	Malawi	0.000799419	0.000205754	0.000122909	0.0006848
g2031	4.2.2.2	Pectate lyase	44	283	15.5	0.000182776	0.00138735	24	58	41.4	0.000753071	0.00182834	3.91e-05	0.00109624	-0.000570295	-25.9	25.9	45	0.0062546	0.0217039	398	50	0.8	0.7	0.85	Malawi	0.00104547	0.000221659	3.51e-06	3.5e-05
g1480	3.2.1.50	Alpha-N-acetylglucosaminidase	49	283	17.3	0.000268015	0.00122996	25	58	43.1	0.00142784	0.00371943	7.44e-05	0.00182324	-0.00115983	-25.8	25.8	46	0.00627964	0.0160948	396	50	0.8	0.7	0.85	Malawi	0.00133661	0.000283643	3.58e-06	3.55e-05
g508	1.5.1.7	Saccharopine dehydrogenase (NAD(+), L-lysine-forming)	88	283	31.1	0.000366665	0.00123094	33	58	56.9	0.00121976	0.00351872	0.000273863	0.00419197	-0.000853094	-25.8	25.8	47	0.00340448	0.0109957	883	50	0.8	0.7	0.85	Malawi	0.00109462	0.00028834	0.000173977	0.000914319
g808	2.3.3.15	Sulfoacetaldehyde acetyltransferase	112	283	39.6	0.000131025	0.000374183	8	58	13.8	1.8e-05	9.28e-05	0.000128211	0.00253971	0.000113063	25.8	25.8	48	0.00605534	0.0183708	422	50	0.8	0.7	0.85	Malawi	-0.000437582	0.000133707	0.00117499	0.00448613
g1852	4.1.1.25	Tyrosine decarboxylase	116	283	41	0.000215557	0.00106731	9	58	15.5	6.81e-05	0.000259751	0.000162365	0.00303757	0.000147444	25.5	25.5	49	0.00825437	0.0215232	275	50	0.8	0.7	0.85	Malawi	-0.000426942	0.000176729	0.0162286	0.0369824
g1209	2.7.7.71	D-glycero-alpha-D-manno-heptose 1-phosphate guanylyltransferase	16	283	5.7	4.76e-05	0.000430835	18	58	31	0.00027454	0.000749647	3.36e-07	2.83e-05	-0.000226967	-25.3	25.3	50	0.00218546	0.00720378	1315	50	0.8	0.7	0.85	Malawi	0.000638032	0.000125218	5.79e-07	7.56e-06
g1745	3.5.99.4	N-isopropylammelide isopropylaminohydrolase	96	283	33.9	0.000216549	0.000659544	5	58	8.6	3.73e-05	0.000202482	5.68e-05	0.00144453	0.000179237	25.3	25.3	51	0.00595359	0.0152018	428	50	0.8	0.7	0.85	Malawi	-0.000525685	0.000175838	0.00299756	0.00953131
g836	2.4.1.226	N-acetylgalactosaminyl-proteoglycan 3-beta-glucuronosyltransferase	213	283	75.3	0.00380041	0.00684601	29	58	50	0.00132822	0.004208	0.000219658	0.00360829	0.00247218	25.3	25.3	52	0.0115233	0.0292018	161	50	0.8	0.7	0.85	Malawi	-0.00218177	0.000639595	0.000724982	0.00305912
g1762	3.6.1.29	Bis(5'-adenosyl)-triphosphatase	7	283	2.5	3.85e-06	2.71e-05	16	58	27.6	0.000197209	0.000449156	7.03e-09	1.58e-06	-0.000193355	-25.1	25.1	53	0.0101751	0.0243228	193	50	0.8	0.7	0.85	Malawi	0.000645598	7.77e-05	2.37e-15	4.83e-12
g1435	3.2.1.136	Glucuronoarabinoxylan endo-1,4-beta-xylanase	22	283	7.8	6.85e-05	0.000535942	19	58	32.8	0.000471419	0.00137975	2.22e-06	0.000137834	-0.000402958	-25	25	54	0.00228533	0.00603776	1273	50	0.8	0.7	0.85	Malawi	0.000829339	0.00015656	2.12e-07	3.5e-06
g378	1.2.7.7	3-methyl-2-oxobutanoate dehydrogenase (ferredoxin)	81	283	28.6	0.000267928	0.00111165	31	58	53.4	0.000888948	0.00190819	0.000383412	0.00561365	-0.00062102	-24.8	24.8	55	0.00430659	0.01057	658	50	0.8	0.7	0.85	Malawi	0.00110472	0.000244649	8.73e-06	7.46e-05
g598	2.1.1.164	Demethylrebeccamycin-D-glucose O-methyltransferase	28	283	9.9	9.61e-05	0.00063458	20	58	34.5	0.000508566	0.00120728	9.03e-06	0.00035786	-0.000412449	-24.6	24.6	56	0.00491443	0.0148674	571	50	0.8	0.7	0.85	Malawi	0.000895318	0.000171029	2.9e-07	4.51e-06
g2034	4.2.2.7	Heparin lyase	33	283	11.7	0.00012391	0.000886847	21	58	36.2	0.000640205	0.00142502	1.89e-05	0.000689104	-0.000516296	-24.5	24.5	57	0.00346175	0.0104659	877	50	0.8	0.7	0.85	Malawi	0.00102148	0.000192107	1.92e-07	3.33e-06
g1875	4.1.1.68	5-oxopent-3-ene-1,2,5-tricarboxylate decarboxylase	201	283	71	0.000651639	0.00113795	27	58	46.6	0.00019187	0.00040689	0.000639073	0.0081984	0.000459768	24.4	24.4	58	0.0118415	0.030528	154	50	0.8	0.7	0.85	Malawi	-0.00089255	0.000260718	0.000694125	0.00295511
g2177	5.3.2.1	Phenylpyruvate tautomerase	103	283	36.4	0.0010776	0.00295259	7	58	12.1	9.67e-05	0.00057696	0.000181903	0.00322399	0.000980899	24.3	24.3	59	0.00460005	0.0136834	605	50	0.8	0.7	0.85	Malawi	-0.0012437	0.000389036	0.00152005	0.00549433
g2237	5.5.1.1	Muconate cycloisomerase	176	283	62.2	0.00068965	0.00173189	22	58	37.9	0.000147605	0.000445499	0.000768357	0.00924086	0.000542044	24.3	24.3	60	0.00803795	0.0187277	289	50	0.8	0.7	0.85	Malawi	-0.000897242	0.000290819	0.00220131	0.00749107
g403	1.3.1.26	Transferred entry	58	283	20.5	0.000162522	0.00061051	26	58	44.8	0.001106	0.00222393	0.0001975	0.00342391	-0.000943481	-24.3	24.3	61	0.00346627	0.0103576	875	50	0.8	0.7	0.85	Malawi	0.00136044	0.000228464	6.51e-09	2.6e-07
g88	1.1.1.30	3-hydroxybutyrate dehydrogenase	210	283	74.2	0.000807702	0.00161274	29	58	50	0.000207498	0.000540491	0.000457115	0.00655035	0.000600205	24.2	24.2	62	0.010347	0.0305113	187	50	0.8	0.7	0.85	Malawi	-0.00106983	0.000288465	0.000243309	0.00123168
g1637	3.5.1.104	Peptidoglycan-N-acetylglucosamine deacetylase	49	283	17.3	0.000153804	0.000833281	24	58	41.4	0.000693994	0.00165551	0.000154093	0.00296518	-0.000540189	-24.1	24.1	63	0.0050793	0.0160002	542	50	0.8	0.7	0.85	Malawi	0.00104074	0.000204152	5.72e-07	7.51e-06
g1812	3.6.3.53	Ag(+)-exporting ATPase	156	283	55.1	0.000381085	0.000846992	18	58	31	8.25e-05	0.000233927	0.000883682	0.0101737	0.00029858	24.1	24.1	64	0.00858849	0.0207158	254	50	0.8	0.7	0.85	Malawi	-0.000704414	0.000214344	0.00112104	0.00434307
g1833	3.8.1.2	(S)-2-haloacid dehalogenase	195	283	68.9	0.000409894	0.000999764	26	58	44.8	0.000179101	0.000440519	0.000790213	0.00935649	0.000230793	24.1	24.1	65	0.00496487	0.0165679	561	50	0.8	0.7	0.85	Malawi	-0.000560695	0.000214793	0.00944524	0.0241168
g511	1.5.3.2	N-methyl-L-amino-acid oxidase	136	283	48.1	0.000141127	0.000347835	14	58	24.1	2.05e-05	8.23e-05	0.000791864	0.00935649	0.000120578	24	24	66	0.00561466	0.0145788	463	50	0.8	0.7	0.85	Malawi	-0.000457031	0.000134126	0.00073455	0.00307574
g1205	2.7.7.66	Malonate decarboxylase holo-[acyl-carrier protein] synthase	170	283	60.1	0.000781076	0.0020232	21	58	36.2	0.000209072	0.000634366	0.00126341	0.0130909	0.000572004	23.9	23.9	67	0.00623831	0.0146831	402	50	0.8	0.7	0.85	Malawi	-0.000893993	0.000313461	0.00461083	0.0132499
g1680	3.5.1.81	N-acyl-D-amino-acid deacylase	175	283	61.8	0.000827653	0.00205695	22	58	37.9	0.000136533	0.000499347	0.00119208	0.0126435	0.00069112	23.9	23.9	68	0.00960554	0.0215796	212	50	0.8	0.7	0.85	Malawi	-0.00107182	0.00031865	0.000857266	0.00346826
g379	1.2.7.8	Indolepyruvate ferredoxin oxidoreductase	113	283	39.9	0.000962515	0.00274691	37	58	63.8	0.00313204	0.00522528	0.00126341	0.0130909	-0.00216952	-23.9	23.9	69	0.00370874	0.0115558	801	50	0.8	0.7	0.85	Malawi	0.00208775	0.000439891	3.06e-06	3.18e-05
g1884	4.1.1.82	Phosphonopyruvate decarboxylase	45	283	15.9	0.000268108	0.0013028	23	58	39.7	0.000703885	0.00239469	0.000113637	0.0023917	-0.000435776	-23.8	23.8	70	0.00277658	0.00726539	1070	50	0.8	0.7	0.85	Malawi	0.00070258	0.000250076	0.00525038	0.0146163
g559	1.8.2.3	Sulfide-cytochrome-c reductase (flavocytochrome c)	35	283	12.4	0.000123824	0.000727636	21	58	36.2	0.000360511	0.00096498	4.8e-05	0.00126888	-0.000236686	-23.8	23.8	71	0.00429731	0.0120727	662	50	0.8	0.7	0.85	Malawi	0.000616002	0.000173119	0.000426517	0.0019331
g870	2.4.1.320	1,4-beta-mannosyl-N-acetylglucosamine phosphorylase	35	283	12.4	8.53e-05	0.000503262	21	58	36.2	0.000559057	0.00149023	4.8e-05	0.00126888	-0.000473749	-23.8	23.8	72	0.00339685	0.00980305	887	50	0.8	0.7	0.85	Malawi	0.000882747	0.000170166	3.67e-07	5.3e-06
g1496	3.2.1.80	Fructan beta-fructosidase	123	283	43.5	0.000478289	0.00146382	39	58	67.2	0.00169426	0.00299541	0.0013547	0.0135088	-0.00121597	-23.7	23.7	73	0.0054772	0.0164202	484	50	0.8	0.7	0.85	Malawi	0.00163836	0.000320522	5.35e-07	7.16e-06
g824	2.4.1.175	acetylgalactosaminyltransferase	199	283	70.3	0.00366276	0.00684376	27	58	46.6	0.00108763	0.00418169	0.000736408	0.00909367	0.00257513	23.7	23.7	74	0.0129542	0.0337304	133	50	0.8	0.7	0.85	Malawi	-0.00234725	0.000644339	0.00031178	0.00150349
g1878	4.1.1.73	Tartrate decarboxylase	140	283	49.5	0.000228037	0.000786903	15	58	25.9	4.94e-05	0.000162377	0.00130548	0.0131389	0.000178638	23.6	23.6	75	0.00365138	0.0103864	817	50	0.8	0.7	0.85	Malawi	-0.000459178	0.000177185	0.0099686	0.0250755
g2354	6.4.1.6	Acetone carboxylase	91	283	32.2	0.00012988	0.00039727	5	58	8.6	2.85e-05	0.000145973	0.000171978	0.00313046	0.000101411	23.6	23.6	76	0.004219	0.0108477	682	50	0.8	0.7	0.85	Malawi	-0.000392572	0.000136826	0.00437405	0.0128048
g1474	3.2.1.3	Glucan 1,4-alpha-glucosidase	56	283	19.8	0.000216231	0.000945846	25	58	43.1	0.000450281	0.000915463	0.000316381	0.00468314	-0.000234049	-23.3	23.3	77	0.00111203	0.0054533	1790	50	0.8	0.7	0.85	Malawi	0.000684761	0.000210559	0.0012606	0.00471567
g2290	6.3.1.12	D-aspartate ligase	90	283	31.8	0.000131659	0.000774094	5	58	8.6	3.42e-05	0.000147841	0.000171976	0.00313046	9.75e-05	23.2	23.2	78	0.00495603	0.0118155	563	50	0.8	0.7	0.85	Malawi	-0.000310328	0.000142027	0.0295736	0.0597047
g1093	2.7.1.47	D-ribulokinase	153	283	54.1	0.000240361	0.00060852	18	58	31	7.5e-05	0.000273348	0.001486	0.0146105	0.000165345	23.1	23.1	79	0.00589853	0.0141272	440	50	0.8	0.7	0.85	Malawi	-0.000488654	0.000176838	0.00603452	0.0164174
g2030	4.2.2.25	Gellan lyase	8	283	2.8	3.93e-05	0.000487817	15	58	25.9	0.000201215	0.000574903	9.17e-08	1.03e-05	-0.000161909	-23.1	23.1	80	0.00194701	0.00674478	1434	50	0.8	0.7	0.85	Malawi	0.000553852	0.000111788	1.15e-06	1.36e-05
g1226	2.7.8.11	CDP-diacylglycerol--inositol 3-phosphatidyltransferase	52	283	18.4	9.09e-05	0.000436018	24	58	41.4	0.000608959	0.00159631	0.000396826	0.00574758	-0.000518029	-23	23	81	0.00742485	0.0249176	326	50	0.8	0.7	0.85	Malawi	0.000941965	0.000173512	1.08e-07	2.14e-06
g1813	3.6.3.54	Cu(+) exporting ATPase	57	283	20.1	0.000232335	0.000884029	25	58	43.1	0.000928296	0.00189887	0.000584754	0.00759416	-0.000695962	-23	23	82	0.00213869	0.00711208	1337	50	0.8	0.7	0.85	Malawi	0.00113458	0.000241052	3.67e-06	3.63e-05
g43	1.1.1.215	Gluconate 2-dehydrogenase	109	283	38.5	0.000105406	0.000262244	9	58	15.5	1.25e-05	4.89e-05	0.00074334	0.00909367	9.29e-05	23	23	83	0.00822728	0.0237439	277	50	0.8	0.7	0.85	Malawi	-0.000402291	0.000118097	0.000737275	0.00308081
g460	1.3.99.4	3-oxosteroid 1-dehydrogenase	182	283	64.3	0.00147422	0.00356473	24	58	41.4	0.000370179	0.00117828	0.00179002	0.0162916	0.00110404	22.9	22.9	84	0.00413629	0.00979815	703	50	0.8	0.7	0.85	Malawi	-0.0012316	0.000430261	0.00446513	0.0129623
g1304	3.1.1.81	Quorum-quenching N-acyl-homoserine lactonase	128	283	45.2	0.000150306	0.000413831	13	58	22.4	4.58e-05	0.000148907	0.00122331	0.0128734	0.00010447	22.8	22.8	85	0.00331979	0.00915821	910	50	0.8	0.7	0.85	Malawi	-0.000368217	0.000142055	0.00995283	0.0250668
g1386	3.1.3.77	Acireductone synthase	167	283	59	0.00077242	0.0018596	21	58	36.2	0.000151299	0.000392699	0.00215129	0.0188168	0.000621121	22.8	22.8	86	0.00551481	0.0128959	479	50	0.8	0.7	0.85	Malawi	-0.000950193	0.000308332	0.00222667	0.00752702
g891	2.4.1.8	Maltose phosphorylase	196	283	69.3	0.000354936	0.000817198	27	58	46.6	0.000356989	0.00102355	0.00136391	0.0135088	-2.05e-06	22.7	22.7	87	0.00679938	0.0160161	365	50	0.8	0.7	0.85	Malawi	-0.000282911	0.000215102	0.189316	0.265445
g1444	3.2.1.165	Exo-1,4-beta-D-glucosaminidase	97	283	34.3	0.000567528	0.00198185	33	58	56.9	0.0023476	0.00413281	0.00171637	0.0158353	-0.00178007	-22.6	22.6	88	0.00513654	0.0157379	537	50	0.8	0.7	0.85	Malawi	0.00197902	0.000361905	8.83e-08	1.8e-06
g1914	4.1.2.52	4-hydroxy-2-oxoheptanedioate aldolase	186	283	65.7	0.000600552	0.00103603	25	58	43.1	0.000181141	0.000415386	0.00171637	0.0158353	0.000419411	22.6	22.6	89	0.00786008	0.0192146	299	50	0.8	0.7	0.85	Malawi	-0.000860152	0.000253037	0.000756072	0.00314001
g1891	4.1.1.96	Carboxynorspermidine decarboxylase	117	283	41.3	0.000323325	0.0010012	37	58	63.8	0.000720961	0.00135751	0.00222359	0.0191998	-0.000397636	-22.5	22.5	90	0.0157554	0.0398964	94	50	0.8	0.7	0.85	Malawi	0.00089123	0.000242072	0.000269507	0.00135085
g2215	5.4.99.16	Maltose alpha-D-glucosyltransferase	176	283	62.2	0.000141826	0.000345344	23	58	39.7	5.05e-05	0.000133796	0.0020136	0.0179624	9.13e-05	22.5	22.5	91	0.00266344	0.00772413	1105	50	0.8	0.7	0.85	Malawi	-0.000340251	0.000131162	0.00989484	0.0249826
g1478	3.2.1.49	Alpha-N-acetylgalactosaminidase	39	283	13.8	0.000190132	0.000830295	21	58	36.2	0.000862875	0.00205943	0.000200808	0.00342391	-0.000672742	-22.4	22.4	92	0.00205372	0.00586349	1377	50	0.8	0.7	0.85	Malawi	0.00102686	0.000230744	1.17e-05	9.52e-05
g234	1.13.12.19	2-oxuglutarate dioxygenase (ethylene-forming)	161	283	56.9	0.000634046	0.00155753	20	58	34.5	0.000180043	0.000509991	0.00228853	0.0194017	0.000454003	22.4	22.4	93	0.00543664	0.0145954	494	50	0.8	0.7	0.85	Malawi	-0.000774403	0.000284631	0.00684991	0.0182934
g995	2.6.1.44	Alanine--glyoxylate transaminase	122	283	43.1	0.000129223	0.000334177	12	58	20.7	2.12e-05	8.47e-05	0.00175331	0.016066	0.000108008	22.4	22.4	94	0.00681425	0.0181084	363	50	0.8	0.7	0.85	Malawi	-0.000429368	0.000129888	0.00104887	0.00410472
g636	2.1.1.227	16S rRNA (cytidine(1409)-2'-O)-methyltransferase	146	283	51.6	0.000426315	0.00119258	17	58	29.3	0.000398663	0.00110017	0.00230458	0.0194017	2.77e-05	22.3	22.3	95	0.00253145	0.00744357	1167	50	0.8	0.7	0.85	Malawi	-0.000305952	0.000247915	0.218019	0.29712
g1121	2.7.1.90	Diphosphate--fructose-6-phosphate 1-phosphotransferase	167	283	59	0.00126455	0.00275684	47	58	81	0.00325701	0.00416098	0.00159024	0.0152493	-0.00199246	-22	22	96	0.00974424	0.0213087	209	50	0.8	0.7	0.85	Malawi	0.00220072	0.000441898	1.01e-06	1.22e-05
g213	1.13.11.15	3,4-dihydroxyphenylacetate 2,3-dioxygenase	213	283	75.3	0.00173246	0.00344551	31	58	53.4	0.000404996	0.000892856	0.00129266	0.0131389	0.00132747	21.9	21.9	97	0.00875494	0.0226299	246	50	0.8	0.7	0.85	Malawi	-0.00151425	0.000424269	0.000409888	0.00187865
g1428	3.2.1.11	Dextranase	148	283	52.3	0.000259113	0.000654664	43	58	74.1	0.000674492	0.00107702	0.00225158	0.0193177	-0.000415379	-21.8	21.8	98	0.0244636	0.0552816	42	50	0.8	0.7	0.85	Malawi	0.000880052	0.000205127	2.33e-05	0.000172513
g1713	3.5.3.7	Guanidinobutyrase	164	283	58	0.00043376	0.00104921	21	58	36.2	0.00014057	0.000386128	0.00355937	0.0272413	0.00029319	21.8	21.8	99	0.00406696	0.0110708	714	50	0.8	0.7	0.85	Malawi	-0.000611899	0.000233972	0.00931418	0.0238419
g176	1.1.5.8	Quinate dehydrogenase (quinone)	174	283	61.5	0.000801026	0.00198182	23	58	39.7	0.000190168	0.000550027	0.00327028	0.0254629	0.000610857	21.8	21.8	100	0.00302277	0.00828313	1000	50	0.8	0.7	0.85	Malawi	-0.000919174	0.000316731	0.00394968	0.0118549
g426	1.3.3.11	Pyrroloquinoline-quinone synthase	164	283	58	0.0006078	0.00153596	21	58	36.2	0.000124014	0.000398759	0.00355937	0.0272413	0.000483786	21.8	21.8	101	0.00429965	0.0107096	661	50	0.8	0.7	0.85	Malawi	-0.000839948	0.000276578	0.0025753	0.00853539
g1618	3.4.24.30	Coccolysin	71	283	25.1	8.69e-05	0.000290162	2	58	3.4	1.29e-05	9.39e-05	7.16e-05	0.00178565	7.4e-05	21.7	21.7	102	0.00869197	0.0242995	249	50	0.8	0.7	0.85	Malawi	-0.000328896	0.00011381	0.00410224	0.0122048
g336	1.2.1.28	Benzaldehyde dehydrogenase (NAD(+))	159	283	56.2	0.000382986	0.000931984	20	58	34.5	0.000102243	0.000297118	0.00364302	0.0275682	0.000280743	21.7	21.7	103	0.00410828	0.0118966	707	50	0.8	0.7	0.85	Malawi	-0.0006156	0.000220967	0.00563749	0.0155241
g956	2.5.1.65	O-phosphoserine sulfhydrylase	81	283	28.6	6.22e-05	0.000167695	4	58	6.9	9.63e-06	5.74e-05	0.000207809	0.00346983	5.26e-05	21.7	21.7	104	0.0039804	0.0100857	733	50	0.8	0.7	0.85	Malawi	-0.000291358	9.43e-05	0.00215917	0.00737232
g1579	3.4.21.108	HtrA2 peptidase	17	283	6	1.84e-05	0.000108838	16	58	27.6	7.83e-05	0.000186776	8.8e-06	0.00035786	-5.99e-05	-21.6	21.6	105	0.00166172	0.00451837	1552	50	0.8	0.7	0.85	Malawi	0.000327806	7.21e-05	7.62e-06	6.74e-05
g1969	4.2.1.163	NO NAME	178	283	62.9	0.000376675	0.000686558	24	58	41.4	0.000107732	0.000240249	0.00318625	0.0249528	0.000268943	21.5	21.5	106	0.00837524	0.0209782	268	50	0.8	0.7	0.85	Malawi	-0.000684344	0.000201847	0.000780214	0.00320905
g2027	4.2.2.21	Chondroitin-sulfate-ABC exolyase	8	283	2.8	3.29e-05	0.000376943	14	58	24.1	0.000226407	0.000638084	4.37e-07	3.46e-05	-0.000193516	-21.3	21.3	107	0.00138558	0.00426437	1682	50	0.8	0.7	0.85	Malawi	0.00057649	0.000110295	3.02e-07	4.61e-06
g851	2.4.1.280	N,N'-diacetylchitobiose phosphorylase	13	283	4.6	1.49e-05	9.18e-05	15	58	25.9	7.14e-05	0.000184173	3.56e-06	0.000199809	-5.65e-05	-21.3	21.3	108	0.00253664	0.00617957	1164	50	0.8	0.7	0.85	Malawi	0.000312554	6.71e-05	4.56e-06	4.32e-05
g1475	3.2.1.40	Alpha-L-rhamnosidase	87	283	30.7	0.000237453	0.00088275	30	58	51.7	0.00107227	0.00238925	0.00361319	0.027497	-0.000834817	-21	21	109	0.00530602	0.0150407	517	50	0.8	0.7	0.85	Malawi	0.00117975	0.000248191	2.96e-06	3.09e-05
g1692	3.5.2.12	6-aminohexanoate-cyclic-dimer hydrolase	240	283	84.8	0.000750772	0.00115071	37	58	63.8	0.000485215	0.000857028	0.000654853	0.00832157	0.000265557	21	21	110	0.00615648	0.0141528	410	50	0.8	0.7	0.85	Malawi	-0.00069532	0.000242907	0.00446454	0.0129623
g794	2.3.2.10	UDP-N-acetylmuramoylpentapeptide-lysine N(6)-alanyltransferase	254	283	89.8	0.000610172	0.000872602	40	58	69	0.00032707	0.000496331	0.000200444	0.00342391	0.000283103	20.8	20.8	111	0.0129223	0.0322662	134	50	0.8	0.7	0.85	Malawi	-0.000722591	0.000203855	0.000448344	0.00201601
g1541	3.4.11.19	D-stereospecific aminopeptidase	83	283	29.3	0.000111773	0.000349632	5	58	8.6	1.98e-05	0.000112797	0.00081074	0.00949623	9.2e-05	20.7	20.7	112	0.00764171	0.0205155	313	50	0.8	0.7	0.85	Malawi	-0.000368939	0.000127633	0.0040925	0.0121946
g1080	2.7.1.29	Glycerone kinase	229	283	80.9	0.00121459	0.00276572	35	58	60.3	0.000318602	0.000692006	0.00159625	0.0152493	0.000895987	20.6	20.6	113	0.00809592	0.0214042	284	50	0.8	0.7	0.85	Malawi	-0.0011016	0.000359278	0.00234264	0.0078409
g1495	3.2.1.78	Mannan endo-1,4-beta-mannosidase	98	283	34.6	0.000722353	0.00226188	32	58	55.2	0.00214184	0.00368636	0.00459199	0.031398	-0.00141949	-20.6	20.6	114	0.00382748	0.00948202	773	50	0.8	0.7	0.85	Malawi	0.0016628	0.000383161	1.89e-05	0.000145347
g364	1.2.1.9	Glyceraldehyde-3-phosphate dehydrogenase (NADP(+))	195	283	68.9	0.000341261	0.000956209	28	58	48.3	0.00032289	0.000987543	0.0037809	0.0284518	1.84e-05	20.6	20.6	115	0.00290248	0.00818213	1029	50	0.8	0.7	0.85	Malawi	-0.000157543	0.000216554	0.467423	0.546356
g903	2.4.2.28	S-methyl-5'-thioadenosine phosphorylase	132	283	46.6	0.000252466	0.000756773	39	58	67.2	0.000587978	0.00129301	0.00584804	0.0373332	-0.000335513	-20.6	20.6	116	0.00817592	0.0271229	280	50	0.8	0.7	0.85	Malawi	0.000712361	0.000209448	0.000751236	0.00313271
g1305	3.1.1.83	Monoterpene epsilon-lactone hydrolase	180	283	63.6	0.000252075	0.000538061	25	58	43.1	0.000171873	0.000429066	0.00494612	0.0328198	8.02e-05	20.5	20.5	117	0.00613327	0.0156782	413	50	0.8	0.7	0.85	Malawi	-0.000326289	0.000172017	0.0586981	0.103371
g188	1.1.99.3	Gluconate 2-dehydrogenase (acceptor)	180	283	63.6	0.00159951	0.00403215	25	58	43.1	0.000456749	0.00121463	0.00494612	0.0328198	0.00114276	20.5	20.5	118	0.0031185	0.00765525	964	50	0.8	0.7	0.85	Malawi	-0.00114678	0.000448947	0.0110745	0.0273503
g219	1.13.11.2	Catechol 2,3-dioxygenase	263	283	92.9	0.000781641	0.00116408	42	58	72.4	0.000548984	0.000972011	3.67e-05	0.00105119	0.000232657	20.5	20.5	119	0.00804051	0.0171479	288	50	0.8	0.7	0.85	Malawi	-0.000645005	0.000234103	0.00618211	0.0167518
g335	1.2.1.27	Methylmalonate-semialdehyde dehydrogenase (CoA acylating)	209	283	73.9	0.00112845	0.00249947	31	58	53.4	0.000271865	0.000667367	0.00268481	0.0219608	0.000856587	20.5	20.5	120	0.00614052	0.0154775	412	50	0.8	0.7	0.85	Malawi	-0.00112114	0.00035438	0.00169894	0.00604431
g414	1.3.1.6	Fumarate reductase (NADH)	97	283	34.3	0.000119708	0.000616974	8	58	13.8	2.73e-05	0.000129067	0.00167527	0.0156939	9.24e-05	20.5	20.5	121	0.00520209	0.0136746	528	50	0.8	0.7	0.85	Malawi	-0.000315235	0.000133751	0.0189971	0.0420208
g1069	2.7.1.207	NO NAME	204	283	72.1	0.000292042	0.000677406	30	58	51.7	0.000271987	0.000633974	0.0031407	0.0247399	2.01e-05	20.4	20.4	122	0.00549492	0.012156	480	50	0.8	0.7	0.85	Malawi	-0.000207195	0.000180756	0.252492	0.332856
g1282	3.1.1.17	Gluconolactonase	175	283	61.8	0.000735796	0.00195793	24	58	41.4	0.00022586	0.000570791	0.00525593	0.0340372	0.000509936	20.4	20.4	123	0.00387465	0.01146	759	50	0.8	0.7	0.85	Malawi	-0.000725192	0.000306296	0.0184638	0.041032
g1451	3.2.1.180	Unsaturated chondroitin disaccharide hydrolase	35	283	12.4	8.12e-05	0.000531985	19	58	32.8	0.000390433	0.00109239	0.000533631	0.00741033	-0.000309188	-20.4	20.4	124	0.00285249	0.00977492	1047	50	0.8	0.7	0.85	Malawi	0.000727786	0.00015383	3.28e-06	3.32e-05
g1636	3.5.1.103	deacetylase	79	283	27.9	6.81e-05	0.00040531	28	58	48.3	0.000144486	0.000310127	0.0031407	0.0247399	-7.64e-05	-20.4	20.4	125	0.00897482	0.0213649	236	50	0.8	0.7	0.85	Malawi	0.000402447	0.000115152	0.000537191	0.00236109
g225	1.13.11.54	Acireductone dioxygenase (Fe(2+)-requiring)	175	283	61.8	0.000643642	0.00156109	24	58	41.4	0.000179876	0.000569945	0.00525593	0.0340372	0.000463766	20.4	20.4	126	0.00319679	0.00870146	947	50	0.8	0.7	0.85	Malawi	-0.000804245	0.000282191	0.00463933	0.0132849
g586	2.1.1.131	Precorrin-3B C(17)-methyltransferase	108	283	38.2	0.000389091	0.00104274	34	58	58.6	0.000823861	0.00147391	0.00525593	0.0340372	-0.00043477	-20.4	20.4	127	0.00240866	0.00769465	1218	50	0.8	0.7	0.85	Malawi	0.000852854	0.000261583	0.00122565	0.00460185
g727	2.3.1.190	Acetoin dehydrogenase	165	283	58.3	0.000409754	0.000952106	22	58	37.9	0.000154261	0.000398017	0.00571921	0.0368602	0.000255493	20.4	20.4	128	0.00216916	0.00690986	1322	50	0.8	0.7	0.85	Malawi	-0.000565114	0.0002232	0.0117964	0.0285452
g1395	3.1.3.90	Maltose 6'-phosphate phosphatase	77	283	27.2	0.000103754	0.000322462	4	58	6.9	2e-05	0.00010974	0.000566942	0.0075611	8.37e-05	20.3	20.3	129	0.00538855	0.0168897	502	50	0.8	0.7	0.85	Malawi	-0.000334841	0.000123833	0.00719702	0.0190702
g544	1.7.3.3	Factor independent urate hydroxylase	116	283	41	0.000135383	0.000372178	12	58	20.7	1.48e-05	4.23e-05	0.00436763	0.0303155	0.000120581	20.3	20.3	130	0.00642128	0.0159836	384	50	0.8	0.7	0.85	Malawi	-0.000420139	0.000134646	0.0019616	0.00683537
g1156	2.7.4.2	Phosphomevalonate kinase	272	283	96.1	0.00141628	0.00200135	44	58	75.9	0.0010408	0.00172459	4.04e-06	0.000217449	0.000375478	20.2	20.2	131	0.00926236	0.0232256	225	50	0.8	0.7	0.85	Malawi	-0.000822606	0.00030676	0.00768586	0.0202863
g240	1.14.12.13	2-halobenzoate 1,2-dioxygenase	184	283	65	0.00120608	0.00292247	26	58	44.8	0.000310368	0.000900131	0.00485744	0.0325521	0.000895711	20.2	20.2	132	0.00557226	0.0142276	466	50	0.8	0.7	0.85	Malawi	-0.00110127	0.000385574	0.00455207	0.0131397
g2313	6.3.2.39	Aerobactin synthase	119	283	42	0.000202606	0.00048009	36	58	62.1	0.000545825	0.000796574	0.00597598	0.03797	-0.000343219	-20.1	20.1	133	0.00319352	0.00883768	948	50	0.8	0.7	0.85	Malawi	0.000846348	0.000186594	7.98e-06	6.97e-05
g138	1.1.1.56	Ribitol 2-dehydrogenase	169	283	59.7	0.000904271	0.00195892	23	58	39.7	0.000196783	0.000484381	0.0057764	0.0370515	0.000707488	20	20	134	0.00946062	0.0205574	218	50	0.8	0.7	0.85	Malawi	-0.0010565	0.000327208	0.00136454	0.00505669
g1904	4.1.2.29	5-dehydro-2-deoxyphosphogluconate aldolase	159	283	56.2	0.000309199	0.00076684	21	58	36.2	0.000148595	0.00046351	0.00611487	0.0382318	0.000160604	20	20	135	0.00490703	0.0151982	574	50	0.8	0.7	0.85	Malawi	-0.000449091	0.000199518	0.0250337	0.0522498
g1442	3.2.1.156	Oligosaccharide reducing-end xylanase	17	283	6	7.53e-05	0.000579069	15	58	25.9	0.000641072	0.0020695	3.11e-05	0.000975295	-0.000565777	-19.9	19.9	136	0.00200799	0.00695546	1402	50	0.8	0.7	0.85	Malawi	0.0008569	0.000178396	2.35e-06	2.54e-05
g194	1.11.1.10	Chloride peroxidase	183	283	64.7	0.000824773	0.00194853	26	58	44.8	0.000202289	0.000540385	0.00732804	0.0440623	0.000622484	19.9	19.9	137	0.00556143	0.0154656	471	50	0.8	0.7	0.85	Malawi	-0.000890645	0.000316424	0.00516728	0.0144841
g2029	4.2.2.23	Rhamnogalacturonan endolyase	17	283	6	5.2e-05	0.000456732	15	58	25.9	0.000279637	0.000728619	3.11e-05	0.000975295	-0.000227611	-19.9	19.9	138	0.00111759	0.00406903	1789	50	0.8	0.7	0.85	Malawi	0.000611976	0.000129208	3.2e-06	3.26e-05
g217	1.13.11.27	4-hydroxyphenylpyruvate dioxygenase	183	283	64.7	0.000376214	0.00085679	26	58	44.8	0.00016874	0.000406441	0.00732804	0.0440623	0.000207475	19.9	19.9	139	0.00243065	0.0070132	1209	50	0.8	0.7	0.85	Malawi	-0.00046598	0.000213474	0.0297328	0.0597889
g60	1.1.1.268	2-(R)-hydroxypropyl-CoM dehydrogenase	154	283	54.4	0.000234942	0.000645154	20	58	34.5	7e-05	0.000244694	0.0061903	0.0382318	0.000164978	19.9	19.9	140	0.00309824	0.00699107	973	50	0.8	0.7	0.85	Malawi	-0.000449563	0.000176176	0.0111555	0.027456
g884	2.4.1.5	Dextransucrase	261	283	92.2	0.00227699	0.00416073	42	58	72.4	0.00109999	0.00202868	8.5e-05	0.00193953	0.001177	19.8	19.8	141	0.00848865	0.0196802	261	50	0.8	0.7	0.85	Malawi	-0.00136593	0.00042309	0.00136623	0.00505669
g970	2.5.1.97	Pseudaminic acid synthase	27	283	9.5	0.000121922	0.000832111	17	58	29.3	0.00023383	0.000741881	0.000181162	0.00322399	-0.000111908	-19.8	19.8	142	0.00427011	0.0154493	669	50	0.8	0.7	0.85	Malawi	0.000418263	0.000163964	0.0111822	0.0274828
g99	1.1.1.34	Hydroxymethylglutaryl-CoA reductase (NADPH)	95	283	33.6	4.75e-05	0.000128529	8	58	13.8	4.58e-05	0.000215235	0.00261679	0.0217581	1.74e-06	19.8	19.8	143	0.00475718	0.013916	590	50	0.8	0.7	0.85	Malawi	-0.00014504	8.78e-05	0.0995688	0.157438
g1004	2.6.1.5	Tyrosine transaminase	163	283	57.6	0.000560094	0.00138355	22	58	37.9	0.000160816	0.000446377	0.00881695	0.0514131	0.000399278	19.7	19.7	144	0.0019868	0.0060855	1416	50	0.8	0.7	0.85	Malawi	-0.000676089	0.000268127	0.0121426	0.029105
g2078	4.4.1.1	Cystathionine gamma-lyase	265	283	93.6	0.000669371	0.000858618	43	58	74.1	0.00105641	0.00179576	4.97e-05	0.00128864	-0.000387034	19.5	19.5	145	0.00815673	0.0180932	281	50	0.8	0.7	0.85	Malawi	0.00016166	0.000230119	0.482846	0.56084
g1567	3.4.17.14	Zinc D-Ala-D-Ala carboxypeptidase	38	283	13.4	8.01e-05	0.000452637	19	58	32.8	0.000254798	0.000939223	0.000819127	0.00951177	-0.000174685	-19.4	19.4	146	0.00249079	0.00621723	1184	50	0.8	0.7	0.85	Malawi	0.000398926	0.000142735	0.00548752	0.0151727
g1879	4.1.1.74	Indolepyruvate decarboxylase	206	283	72.8	0.000680568	0.00154581	31	58	53.4	0.000222027	0.000440731	0.00477757	0.0321769	0.000458541	19.4	19.4	147	0.0038514	0.0137632	769	50	0.8	0.7	0.85	Malawi	-0.000706838	0.000278915	0.0117186	0.0284575
g385	1.2.99.7	Aldehyde dehydrogenase (FAD-independent)	72	283	25.4	0.000146984	0.000448268	26	58	44.8	0.000161286	0.000329976	0.00409126	0.0294702	-1.43e-05	-19.4	19.4	148	0.00107487	0.00314167	1807	50	0.8	0.7	0.85	Malawi	0.000203265	0.00015628	0.194261	0.270583
g256	1.14.13.1	Salicylate 1-monooxygenase	167	283	59	0.000139352	0.000303736	23	58	39.7	7.45e-05	0.000215335	0.00875348	0.0512649	6.49e-05	19.3	19.3	149	0.00230625	0.00651263	1263	50	0.8	0.7	0.85	Malawi	-0.00028395	0.000131812	0.0319285	0.063328
g692	2.1.4.2	Scyllo-inosamine-4-phosphate amidinotransferase	79	283	27.9	0.000116141	0.000369905	5	58	8.6	2.46e-05	0.000143957	0.00130707	0.0131389	9.15e-05	19.3	19.3	150	0.00394742	0.0105556	742	50	0.8	0.7	0.85	Malawi	-0.000348887	0.000131152	0.00818139	0.0213415
g162	1.1.1.93	Tartrate dehydrogenase	142	283	50.2	0.00025615	0.000897304	18	58	31	6.74e-05	0.000215463	0.00912429	0.0527486	0.00018876	19.2	19.2	151	0.00219658	0.0062996	1309	50	0.8	0.7	0.85	Malawi	-0.000421674	0.000188867	0.0262246	0.05429
g344	1.2.1.43	Formate dehydrogenase (NADP(+))	74	283	26.1	7.64e-05	0.000245514	4	58	6.9	1.37e-05	8.11e-05	0.000931917	0.0106381	6.27e-05	19.2	19.2	152	0.00436317	0.0125386	644	50	0.8	0.7	0.85	Malawi	-0.000288487	0.000106457	0.00707278	0.01879
g821	2.4.1.157	1,2-diacylglycerol 3-glucosyltransferase	186	283	65.7	0.000205984	0.000441412	27	58	46.6	0.000149645	0.000326293	0.00736007	0.0440623	5.63e-05	19.1	19.1	153	0.00301846	0.00747028	1001	50	0.8	0.7	0.85	Malawi	-0.000269205	0.000149027	0.0717409	0.12289
g1321	3.1.2.20	Acyl-CoA hydrolase	132	283	46.6	0.00013956	0.000351557	16	58	27.6	6.67e-05	0.000207554	0.00865434	0.0512649	7.29e-05	19	19	154	0.00349875	0.00985857	860	50	0.8	0.7	0.85	Malawi	-0.00030188	0.000136622	0.0278009	0.056745
g2058	4.3.1.4	Formimidoyltetrahydrofolate cyclodeaminase	39	283	13.8	7.29e-05	0.000326589	19	58	32.8	0.000266139	0.000678944	0.00100217	0.0110585	-0.000193251	-19	19	155	0.00239502	0.010266	1226	50	0.8	0.7	0.85	Malawi	0.000534785	0.000136863	0.00011262	0.000644422
g101	1.1.1.355	2'-dehydrokanamycin reductase	10	283	3.5	3.15e-05	0.000381277	13	58	22.4	0.000188413	0.000530745	8.49e-06	0.00035786	-0.000156919	-18.9	18.9	156	0.000960965	0.00364463	1856	50	0.8	0.7	0.85	Malawi	0.000509619	0.000104291	1.59e-06	1.77e-05
g2144	5.1.99.5	Hydantoin racemase	112	283	39.6	0.000137399	0.000387199	12	58	20.7	3.96e-05	0.000186482	0.00677816	0.0411269	9.78e-05	18.9	18.9	157	0.00872423	0.0235244	248	50	0.8	0.7	0.85	Malawi	-0.000382011	0.000137783	0.00586923	0.0160536
g1597	3.4.22.10	Streptopain	25	283	8.8	0.000105656	0.000661431	16	58	27.6	0.000464068	0.00120429	0.000260788	0.00408467	-0.000358413	-18.8	18.8	158	0.000894295	0.00320117	1880	50	0.8	0.7	0.85	Malawi	0.000706009	0.000175201	6.9e-05	0.000423689
g196	1.11.1.18	Bromide peroxidase	30	283	10.6	2.87e-05	0.000177615	17	58	29.3	0.000157377	0.00048331	0.00055588	0.00753114	-0.000128669	-18.7	18.7	159	0.00374696	0.0093807	791	50	0.8	0.7	0.85	Malawi	0.000419543	9.57e-05	1.56e-05	0.000124055
g2139	5.1.3.8	N-acylglucosamine 2-epimerase	113	283	39.9	0.000588372	0.00182123	34	58	58.6	0.000853018	0.00164058	0.0128754	0.0685502	-0.000264646	-18.7	18.7	160	0.00217717	0.00721245	1319	50	0.8	0.7	0.85	Malawi	0.000601035	0.000312833	0.0555368	0.0989645
g215	1.13.11.1	Catechol 1,2-dioxygenase	160	283	56.5	0.000404051	0.000965238	22	58	37.9	0.000165843	0.000424125	0.0135787	0.0708932	0.000238208	18.6	18.6	161	0.00212408	0.00704806	1343	50	0.8	0.7	0.85	Malawi	-0.000500583	0.00022845	0.0291168	0.0590754
g733	2.3.1.200	Lipoyl amidotransferase	77	283	27.2	0.000105704	0.000331417	5	58	8.6	1.84e-05	0.000105172	0.00209463	0.018441	8.73e-05	18.6	18.6	162	0.00469626	0.0135302	598	50	0.8	0.7	0.85	Malawi	-0.000343116	0.000124602	0.00621022	0.0167833
g2081	4.4.1.23	2-hydroxypropyl-CoM lyase	189	283	66.8	0.000465838	0.00107383	28	58	48.3	0.000231379	0.000502628	0.0104936	0.0584084	0.000234459	18.5	18.5	163	0.00196695	0.00649799	1426	50	0.8	0.7	0.85	Malawi	-0.000466303	0.000237319	0.0502451	0.0914568
g284	1.14.14.9	4-hydroxyphenylacetate 3-monooxygenase	223	283	78.8	0.00151144	0.00264114	35	58	60.3	0.00042276	0.00083343	0.00420566	0.0300485	0.00108868	18.5	18.5	164	0.00888086	0.0191251	239	50	0.8	0.7	0.85	Malawi	-0.00132217	0.000386862	0.000708468	0.00300361
g130	1.1.1.46	L-arabinose 1-dehydrogenase	135	283	47.7	0.000179158	0.000438893	17	58	29.3	3.12e-05	8.63e-05	0.013258	0.0703091	0.000147933	18.4	18.4	165	0.00394866	0.00892783	741	50	0.8	0.7	0.85	Malawi	-0.000458229	0.000151867	0.00274325	0.0090186
g2278	6.2.1.25	Benzoate--CoA ligase	183	283	64.7	0.000117005	0.000244074	27	58	46.6	9.14e-05	0.000237236	0.0117677	0.0641747	2.56e-05	18.1	18.1	166	0.00263384	0.00646612	1121	50	0.8	0.7	0.85	Malawi	-0.000163826	0.000118711	0.168482	0.240866
g248	1.14.13.113	FAD-dependent urate hydroxylase	139	283	49.1	0.000158512	0.00039326	18	58	31	6.71e-05	0.000209494	0.013768	0.071604	9.15e-05	18.1	18.1	167	0.00165256	0.00588028	1555	50	0.8	0.7	0.85	Malawi	-0.000324776	0.000145794	0.0265608	0.0548187
g801	2.3.2.29	NO NAME	17	283	6	2.32e-05	0.000239642	14	58	24.1	0.000191876	0.000670698	0.000104661	0.00223775	-0.000168642	-18.1	18.1	168	0.00362149	0.00955735	826	50	0.8	0.7	0.85	Malawi	0.000448738	9.88e-05	7.69e-06	6.78e-05
g116	1.1.1.395	NO NAME	134	283	47.3	0.00020444	0.000525535	17	58	29.3	8.49e-05	0.000353771	0.0134532	0.0707696	0.000119517	18	18	169	0.00363911	0.0107512	820	50	0.8	0.7	0.85	Malawi	-0.000399753	0.00016883	0.0184557	0.041032
g1297	3.1.1.53	Sialate O-acetylesterase	80	283	28.3	0.000129523	0.000428594	6	58	10.3	3.02e-05	0.000122399	0.00430574	0.0302074	9.93e-05	18	18	170	0.00200666	0.00839601	1403	50	0.8	0.7	0.85	Malawi	-0.000324321	0.000139049	0.0202636	0.0441977
g1123	2.7.1.95	Kanamycin kinase	213	283	75.3	0.000446962	0.000887867	54	58	93.1	0.00129144	0.00187675	0.00156273	0.0151439	-0.00084448	-17.8	17.8	171	0.0176793	0.0387668	73	50	0.8	0.7	0.85	Malawi	0.00150982	0.000239241	8.68e-10	5.52e-08
g1217	2.7.7.81	Pseudaminic acid cytidylyltransferase	18	283	6.4	7.74e-05	0.00053527	14	58	24.1	0.000219786	0.000967827	0.000161849	0.00303757	-0.00014239	-17.7	17.7	172	0.00255013	0.00784367	1154	50	0.8	0.7	0.85	Malawi	0.000349212	0.000140564	0.0134606	0.0317408
g2024	4.2.2.17	Inulin fructotransferase (DFA-I-forming)	43	283	15.2	4.04e-05	0.000168218	19	58	32.8	0.000350477	0.00122403	0.00272268	0.0219608	-0.000310099	-17.6	17.6	173	0.00334321	0.00974508	905	50	0.8	0.7	0.85	Malawi	0.000582462	0.000128556	8.15e-06	7.03e-05
g2071	4.3.99.4	Choline trimethylamine-lyase	167	283	59	0.000343752	0.00083974	24	58	41.4	0.000610774	0.00162798	0.0196166	0.0898762	-0.000267022	17.6	17.6	174	0.00192853	0.00530529	1440	50	0.8	0.7	0.85	Malawi	4.44e-05	0.000234451	0.849801	0.882709
g691	2.1.4.1	Glycine amidinotransferase	43	283	15.2	5.78e-05	0.000393965	19	58	32.8	4.12e-05	7.92e-05	0.00272268	0.0219608	1.66e-05	-17.6	17.6	175	0.00400648	0.0106323	723	50	0.8	0.7	0.85	Malawi	0.000113255	0.000100814	0.262057	0.342949
g1669	3.5.1.4	Amidase	230	283	81.3	0.000745553	0.00135709	37	58	63.8	0.000375395	0.000762069	0.00498216	0.0328969	0.000370158	17.5	17.5	176	0.00606189	0.0184399	420	50	0.8	0.7	0.85	Malawi	-0.00074403	0.000265237	0.00531953	0.0147684
g1894	4.1.1.9	Malonyl-CoA decarboxylase	152	283	53.7	0.000328612	0.000736531	21	58	36.2	0.000110497	0.000299734	0.0205596	0.0926214	0.000218115	17.5	17.5	177	0.0025029	0.00711836	1178	50	0.8	0.7	0.85	Malawi	-0.000529092	0.000201534	0.0090487	0.0232501
g510	1.5.3.1	Sarcosine oxidase	162	283	57.2	0.00024997	0.000595308	23	58	39.7	8.53e-05	0.000239537	0.0200876	0.091412	0.000164703	17.5	17.5	178	0.0040016	0.0120398	727	50	0.8	0.7	0.85	Malawi	-0.000446685	0.000177051	0.0120958	0.029027
g1273	2.8.3.6	3-oxoadipate CoA-transferase	186	283	65.7	0.00135461	0.00338658	28	58	48.3	0.000373879	0.00105918	0.016624	0.0805485	0.00098073	17.4	17.4	179	0.00533098	0.0111549	511	50	0.8	0.7	0.85	Malawi	-0.00109826	0.000410477	0.00782213	0.0205467
g1560	3.4.14.4	Dipeptidyl-peptidase III	29	283	10.2	5.67e-05	0.000275767	16	58	27.6	0.000419799	0.00127319	0.00105784	0.0113397	-0.000363093	-17.4	17.4	180	0.000935105	0.00326349	1862	50	0.8	0.7	0.85	Malawi	0.000671888	0.00014599	5.91e-06	5.37e-05
g585	2.1.1.130	Precorrin-2 C(20)-methyltransferase	102	283	36	0.000346109	0.000990773	31	58	53.4	0.000770604	0.00141562	0.0176536	0.0835709	-0.000424495	-17.4	17.4	181	0.00197135	0.00513992	1424	50	0.8	0.7	0.85	Malawi	0.000830472	0.00025194	0.00108334	0.00421529
g797	2.3.2.17	glycyltransferase	186	283	65.7	0.000236607	0.000521747	28	58	48.3	0.000271178	0.000660472	0.016624	0.0805485	-3.46e-05	17.4	17.4	182	0.00419675	0.0123953	689	50	0.8	0.7	0.85	Malawi	-8.72e-05	0.000173808	0.616208	0.680772
g2181	5.3.3.10	5-carboxymethyl-2-hydroxymuconate Delta-isomerase	200	283	70.7	0.00118774	0.00204277	31	58	53.4	0.00028625	0.000595311	0.0134968	0.0707696	0.000901493	17.3	17.3	183	0.0102039	0.0257465	191	50	0.8	0.7	0.85	Malawi	-0.00126118	0.000348449	0.000340277	0.00161038
g224	1.13.11.53	Acireductone dioxygenase (Ni(2+)-requiring)	151	283	53.4	0.000220159	0.000530073	21	58	36.2	9.5e-05	0.000305171	0.0208644	0.0936809	0.00012512	17.2	17.2	184	0.00287822	0.00741372	1038	50	0.8	0.7	0.85	Malawi	-0.00038469	0.000169094	0.0235299	0.0497637
g366	1.2.2.1	Formate dehydrogenase (cytochrome)	161	283	56.9	0.000102393	0.00026029	23	58	39.7	2.6e-05	7.46e-05	0.0204028	0.0925339	7.64e-05	17.2	17.2	185	0.00305589	0.00847306	984	50	0.8	0.7	0.85	Malawi	-0.000310842	0.000112438	0.00601151	0.0163767
g1412	3.1.4.56	7,8-dihydroneopterin 2',3'-cyclic phosphate phosphodiesterase	58	283	20.5	6.37e-05	0.000263687	2	58	3.4	5.93e-06	3.93e-05	0.00100738	0.0110585	5.78e-05	17.1	17.1	186	0.00284407	0.00796121	1052	50	0.8	0.7	0.85	Malawi	-0.000258064	9.85e-05	0.00917382	0.0235122
g1452	3.2.1.181	Galactan endo-beta-1,3-galactanase	58	283	20.5	7.74e-05	0.000329886	2	58	3.4	1.12e-06	6.1e-06	0.00100738	0.0110585	7.63e-05	17.1	17.1	187	0.00483918	0.0122377	580	50	0.8	0.7	0.85	Malawi	-0.000308253	0.000107676	0.00446048	0.0129623
g1604	3.4.22.49	Separase	63	283	22.3	0.000137888	0.000563151	3	58	5.2	1.19e-05	6.52e-05	0.00165198	0.0156706	0.000125987	17.1	17.1	188	0.0030837	0.00802452	978	50	0.8	0.7	0.85	Malawi	-0.000373698	0.000144436	0.0100893	0.0252854
g261	1.14.13.2	4-hydroxybenzoate 3-monooxygenase	175	283	61.8	0.000910672	0.00220719	26	58	44.8	0.000210353	0.000634577	0.0191734	0.0881453	0.00070032	17	17	189	0.00447359	0.0107785	629	50	0.8	0.7	0.85	Malawi	-0.000956927	0.000334557	0.00449507	0.0130306
g1383	3.1.3.71	2-phosphosulfolactate phosphatase	45	283	15.9	0.000130333	0.000887553	19	58	32.8	0.000169857	0.00060552	0.00503949	0.0331132	-3.95e-05	-16.9	16.9	190	0.00087283	0.00295285	1886	50	0.8	0.7	0.85	Malawi	0.000257143	0.000161014	0.111193	0.171683
g857	2.4.1.290	acetylgalactosaminyltransferase	40	283	14.1	0.000143241	0.000622702	18	58	31	0.000321637	0.000904135	0.00351896	0.0272413	-0.000178396	-16.9	16.9	191	0.00468149	0.0119268	601	50	0.8	0.7	0.85	Malawi	0.000422646	0.000178868	0.0186971	0.0414473
g1079	2.7.1.27	Erythritol kinase	57	283	20.1	4.73e-05	0.000192715	2	58	3.4	3.45e-06	2.04e-05	0.0010098	0.0110585	4.38e-05	16.7	16.7	192	0.00259105	0.00700571	1139	50	0.8	0.7	0.85	Malawi	-0.000224402	8.47e-05	0.00841386	0.0218117
g1190	2.7.7.47	Streptomycin 3''-adenylyltransferase	182	283	64.3	0.000495575	0.00123423	47	58	81	0.00128346	0.00233867	0.0139518	0.0722808	-0.000787886	-16.7	16.7	193	0.00748299	0.0257936	324	50	0.8	0.7	0.85	Malawi	0.00111775	0.000287725	0.000123163	0.0006848
g1887	4.1.1.86	Diaminobutyrate decarboxylase	179	283	63.3	0.000802856	0.00206106	27	58	46.6	0.000332029	0.000722558	0.0264053	0.113636	0.000470827	16.7	16.7	194	0.00302564	0.0102977	998	50	0.8	0.7	0.85	Malawi	-0.000620133	0.000321281	0.0544171	0.0973409
g203	1.11.2.3	Plant seed peroxygenase	57	283	20.1	7.05e-05	0.000287715	2	58	3.4	5.31e-06	3.44e-05	0.0010098	0.0110585	6.52e-05	16.7	16.7	195	0.00307813	0.00727349	980	50	0.8	0.7	0.85	Malawi	-0.000274365	0.00010342	0.00835566	0.0216885
g2203	5.4.2.9	Phosphoenolpyruvate mutase	26	283	9.2	0.00011437	0.000677433	15	58	25.9	0.000417557	0.0014989	0.00128062	0.0131389	-0.000303187	-16.7	16.7	196	0.00155759	0.00412567	1599	50	0.8	0.7	0.85	Malawi	0.000533165	0.000177153	0.00281163	0.0090962
g2260	6.1.1.24	Glutamate--tRNA(Gln) ligase	223	283	78.8	0.000279126	0.000584361	36	58	62.1	0.000278268	0.000599716	0.0107098	0.0593669	8.57e-07	16.7	16.7	197	0.00362776	0.00919385	824	50	0.8	0.7	0.85	Malawi	-0.00014571	0.000169125	0.389542	0.4727
g2346	6.3.5.6	Asparaginyl-tRNA synthase (glutamine-hydrolyzing)	174	283	61.5	9.39e-05	0.000177429	26	58	44.8	0.000143363	0.000695226	0.0275041	0.116503	-4.95e-05	16.7	16.7	198	0.00530197	0.0148448	518	50	0.8	0.7	0.85	Malawi	-0.000140787	0.000112605	0.212064	0.290411
g882	2.4.1.57	Phosphatidylinositol alpha-mannosyltransferase	192	283	67.8	0.000263868	0.000701392	49	58	84.5	0.000849866	0.00127402	0.0111158	0.0613644	-0.000585998	-16.7	16.7	199	0.0166273	0.0415487	83	50	0.8	0.7	0.85	Malawi	0.00117892	0.000203442	1.56e-08	4.89e-07
g190	1.10.3.10	Ubiquinol oxidase (H(+)-transporting)	158	283	55.8	0.000213841	0.000695763	42	58	72.4	0.000584726	0.00116349	0.0197753	0.0902962	-0.000370885	-16.6	16.6	200	0.0103886	0.0264905	183	50	0.8	0.7	0.85	Malawi	0.000833373	0.000193356	2.14e-05	0.000162633
g2033	4.2.2.6	Oligogalacturonide lyase	164	283	58	0.000403725	0.000952262	24	58	41.4	0.000130479	0.000353899	0.0291258	0.122513	0.000273247	16.6	16.6	201	0.00284749	0.00917028	1050	50	0.8	0.7	0.85	Malawi	-0.000555042	0.000225024	0.0141346	0.0330166
g2146	5.1.99.7	Dihydroneopterin triphosphate 2'-epimerase	86	283	30.4	6.42e-05	0.000170025	8	58	13.8	2.04e-05	6.79e-05	0.00961901	0.0544403	4.38e-05	16.6	16.6	202	0.00158866	0.0055151	1583	50	0.8	0.7	0.85	Malawi	-0.000231109	9.59e-05	0.0165287	0.0374982
g458	1.3.99.33	Urocanate reductase	76	283	26.9	0.000131641	0.000489946	6	58	10.3	1.25e-05	5.44e-05	0.00661549	0.0403216	0.000119116	16.6	16.6	203	0.00371909	0.0101045	797	50	0.8	0.7	0.85	Malawi	-0.000381501	0.000138489	0.00619095	0.0167534
g781	2.3.1.82	Aminoglycoside 6'-N-acetyltransferase	76	283	26.9	0.000183045	0.000756367	6	58	10.3	0.000161384	0.00107691	0.00661549	0.0403216	2.17e-05	16.6	16.6	204	0.00562773	0.0179172	462	50	0.8	0.7	0.85	Malawi	-0.000231346	0.000180534	0.200911	0.278511
g1046	2.7.1.176	UDP-N-acetylglucosamine kinase	120	283	42.4	0.000161392	0.000473336	15	58	25.9	9.19e-05	0.000339958	0.0189645	0.0874837	6.95e-05	16.5	16.5	205	0.00361755	0.0100544	827	50	0.8	0.7	0.85	Malawi	-0.000270408	0.000153967	0.0799452	0.13379
g402	1.3.1.25	1,6-dihydroxycyclohexa-2,4-diene-1-carboxylate dehydrogenase	217	283	76.7	0.00121423	0.00236088	35	58	60.3	0.00045414	0.000871717	0.0135024	0.0707696	0.000760089	16.4	16.4	206	0.00620763	0.0164778	405	50	0.8	0.7	0.85	Malawi	-0.000985116	0.00035109	0.00530779	0.014756
g451	1.3.99.22	Coproporphyrinogen dehydrogenase	188	283	66.4	0.000639571	0.00113346	48	58	82.8	0.0014379	0.00177547	0.018434	0.0862172	-0.000798326	-16.4	16.4	207	0.00435202	0.0127052	650	50	0.8	0.7	0.85	Malawi	0.00121664	0.000286812	2.86e-05	0.000202785
g83	1.1.1.303	Diacetyl reductase ((R)-acetoin forming)	66	283	23.3	0.000160231	0.000601807	4	58	6.9	1.09e-05	5.55e-05	0.00385283	0.0286727	0.000149309	16.4	16.4	208	0.00612106	0.0140219	414	50	0.8	0.7	0.85	Malawi	-0.000407736	0.000155239	0.009018	0.0232005
g1194	2.7.7.50	mRNA guanylyltransferase	51	283	18	3.67e-05	0.000164047	1	58	1.7	2.22e-06	1.69e-05	0.000514148	0.00721414	3.45e-05	16.3	16.3	209	0.00159491	0.00546715	1579	50	0.8	0.7	0.85	Malawi	-0.000193631	7.52e-05	0.0104138	0.0259388
g661	2.1.1.56	; Q06996, L SENDF ; O55528, L SENDO	51	283	18	3.67e-05	0.000164047	1	58	1.7	2.22e-06	1.69e-05	0.000514148	0.00721414	3.45e-05	16.3	16.3	210	0.00242236	0.00690816	1213	50	0.8	0.7	0.85	Malawi	-0.000193631	7.52e-05	0.0104138	0.0259388
g279	1.14.14.3	Alkanal monooxygenase (FMN-linked)	207	283	73.1	0.000510829	0.00105276	33	58	56.9	0.000318912	0.000600679	0.0176341	0.0835709	0.000191917	16.2	16.2	211	0.00244046	0.00784419	1203	50	0.8	0.7	0.85	Malawi	-0.000336996	0.000240493	0.162049	0.233217
g1285	3.1.1.24	3-oxoadipate enol-lactonase	192	283	67.8	0.000533139	0.00117231	30	58	51.7	0.000209107	0.000482042	0.0232377	0.101958	0.000324032	16.1	16.1	212	0.00245282	0.00605237	1198	50	0.8	0.7	0.85	Malawi	-0.000592104	0.000246474	0.0168296	0.0381384
g1445	3.2.1.169	Protein O-GlcNAcase	91	283	32.2	0.000472539	0.0017516	28	58	48.3	0.00144822	0.00264445	0.0232377	0.101958	-0.000975685	-16.1	16.1	213	0.00445654	0.0134051	633	50	0.8	0.7	0.85	Malawi	0.00140531	0.000318899	1.41e-05	0.000113835
g1648	3.5.1.126	NO NAME	109	283	38.5	8.67e-05	0.000269019	13	58	22.4	4.38e-05	0.000149134	0.0236293	0.10334	4.29e-05	16.1	16.1	214	0.00174435	0.00619783	1521	50	0.8	0.7	0.85	Malawi	-0.000198341	0.000113074	0.080321	0.134088
g969	2.5.1.96	4,4'-diapophytoene synthase	65	283	23	3.75e-05	0.000229424	4	58	6.9	1.86e-05	0.000100111	0.00390425	0.0287661	1.89e-05	16.1	16.1	215	0.00195045	0.00551086	1432	50	0.8	0.7	0.85	Malawi	-0.000113386	7.97e-05	0.155713	0.225054
g1466	3.2.1.25	Beta-mannosidase	67	283	23.7	0.000164089	0.000736264	23	58	39.7	0.000695495	0.00204404	0.0145171	0.0737906	-0.000531407	-16	16	216	0.00175839	0.00779707	1512	50	0.8	0.7	0.85	Malawi	0.000781653	0.00021042	0.000237811	0.0012129
g1746	3.5.99.5	2-aminomuconate deaminase	138	283	48.8	0.000285125	0.000708654	19	58	32.8	0.0001131	0.000300999	0.03002	0.12404	0.000172025	16	16	217	0.00121462	0.00391986	1751	50	0.8	0.7	0.85	Malawi	-0.00041024	0.000194713	0.0358609	0.0693399
g395	1.21.98.4	NO NAME	138	283	48.8	0.000190974	0.000467122	19	58	32.8	6.68e-05	0.000192817	0.03002	0.12404	0.000124127	16	16	218	0.00158813	0.00511432	1584	50	0.8	0.7	0.85	Malawi	-0.000365678	0.000158796	0.0218941	0.0468994
g771	2.3.1.50	Serine C-palmitoyltransferase	150	283	53	0.000270144	0.000466105	40	58	69	0.000526942	0.000615813	0.0294995	0.123021	-0.000256798	-16	16	219	0.0030846	0.00946555	976	50	0.8	0.7	0.85	Malawi	0.000689834	0.000188604	0.000295084	0.00144572
g134	1.1.1.50	3-alpha-hydroxysteroid 3-dehydrogenase (Si-specific)	89	283	31.4	0.000103378	0.000428188	9	58	15.5	1.32e-05	5.19e-05	0.0163433	0.0803445	9.02e-05	15.9	15.9	220	0.00405594	0.0105807	716	50	0.8	0.7	0.85	Malawi	-0.000296452	0.000123912	0.0172809	0.0389873
g1753	3.6.1.17	Bis(5'-nucleosyl)-tetraphosphatase (asymmetrical)	89	283	31.4	0.000154496	0.000504692	9	58	15.5	1.87e-05	5.06e-05	0.0163433	0.0803445	0.000135774	15.9	15.9	221	0.00314888	0.00832026	962	50	0.8	0.7	0.85	Malawi	-0.000398605	0.000147954	0.00740905	0.0196065
g1754	3.6.1.19	Nucleoside-triphosphate diphosphatase	196	283	69.3	0.000627822	0.0011763	31	58	53.4	0.000256285	0.000496843	0.0225941	0.0997846	0.000371537	15.9	15.9	222	0.00370882	0.0103138	800	50	0.8	0.7	0.85	Malawi	-0.000695629	0.000256403	0.00700745	0.0186651
g1771	3.6.1.57	UDP-2,4-diacetamido-2,4,6-trideoxy-beta-L-altropyranose hydrolase	14	283	4.9	5.06e-05	0.000517777	12	58	20.7	0.000105924	0.000462851	0.000286069	0.00428149	-5.54e-05	-15.8	15.8	223	0.00155196	0.00397219	1606	50	0.8	0.7	0.85	Malawi	0.000262281	0.000108685	0.0163423	0.0371583
g1946	4.2.1.103	Cyclohexyl-isocyanide hydratase	14	283	4.9	4.22e-05	0.000499649	12	58	20.7	0.000204055	0.000631178	0.000286069	0.00428149	-0.000161808	-15.8	15.8	224	0.000372215	0.00156945	1992	50	0.8	0.7	0.85	Malawi	0.000485035	0.00011514	3.24e-05	0.000222012
g1993	4.2.1.44	Myo-inosose-2 dehydratase	215	283	76	0.00228777	0.00500003	35	58	60.3	0.000818031	0.00202217	0.0216544	0.0969051	0.00146974	15.7	15.7	225	0.00407541	0.0106974	713	50	0.8	0.7	0.85	Malawi	-0.00121931	0.000510027	0.0173628	0.0391288
g527	1.6.5.9	NADH:ubiquinone reductase (non-electrogenic)	54	283	19.1	6.14e-05	0.000249984	2	58	3.4	4.83e-06	3.01e-05	0.00167775	0.0156939	5.66e-05	15.7	15.7	226	0.00325292	0.00838979	929	50	0.8	0.7	0.85	Malawi	-0.000249709	9.68e-05	0.0103167	0.0257918
g1673	3.5.1.59	N-carbamoylsarcosine amidase	59	283	20.8	5.54e-05	0.000412226	3	58	5.2	3.36e-06	1.61e-05	0.00434305	0.0303113	5.21e-05	15.6	15.6	227	0.00156272	0.00470386	1596	50	0.8	0.7	0.85	Malawi	-0.000197182	9.35e-05	0.0357629	0.0692718
g501	1.5.1.39	FMN reductase (NAD(P)H)	185	283	65.4	0.000595614	0.00132494	47	58	81	0.0021656	0.00427176	0.0205021	0.0926214	-0.00156998	-15.6	15.6	228	0.0151457	0.0387499	101	50	0.8	0.7	0.85	Malawi	0.00172658	0.00032125	1.43e-07	2.6e-06
g862	2.4.1.303	galactosyltransferase	34	283	12	7.63e-05	0.000509516	16	58	27.6	8.14e-05	0.000289057	0.00408265	0.0294702	-5.07e-06	-15.6	15.6	229	0.00378524	0.0095093	781	50	0.8	0.7	0.85	Malawi	0.000142959	0.000121911	0.241759	0.322197
g1584	3.4.21.48	Cerevisin	0	283	0	0	0	9	58	15.5	0.000355763	0.00115535	6.89e-08	8.95e-06	-0.000355763	-15.5	15.5	230	0.00209712	0.00612608	1353	50	0.8	0.7	0.85	Malawi	0.000642495	0.000105727	3.29e-09	1.6e-07
g2138	5.1.3.7	UDP-N-acetylglucosamine 4-epimerase	195	283	68.9	0.000648824	0.00116917	31	58	53.4	0.000616952	0.00144781	0.03213	0.129578	3.19e-05	15.5	15.5	231	0.0038214	0.0105352	775	50	0.8	0.7	0.85	Malawi	-0.000299996	0.000281731	0.287711	0.369629
g965	2.5.1.84	All-trans-nonaprenyl-diphosphate synthase (geranyl-diphosphate specific)	39	283	13.8	0.000142707	0.000646714	17	58	29.3	0.000344507	0.000914088	0.00606868	0.0381987	-0.0002018	-15.5	15.5	232	0.00377902	0.00983141	784	50	0.8	0.7	0.85	Malawi	0.000476963	0.000179638	0.00830173	0.021576
g1284	3.1.1.23	Acylglycerol lipase	185	283	65.4	0.000655893	0.00160752	29	58	50	0.000306478	0.000683193	0.0363042	0.143513	0.000349415	15.4	15.4	233	0.00200135	0.00638363	1408	50	0.8	0.7	0.85	Malawi	-0.000484334	0.00028661	0.0919718	0.148189
g35	1.1.1.188	Prostaglandin-F synthase	156	283	55.1	0.00117799	0.00245467	23	58	39.7	0.000161789	0.000416456	0.0427206	0.16119	0.0010162	15.4	15.4	234	0.00458073	0.0116446	609	50	0.8	0.7	0.85	Malawi	-0.00128887	0.000379327	0.000760184	0.00314426
g915	2.4.2.6	Nucleoside deoxyribosyltransferase	185	283	65.4	0.000760817	0.00174976	29	58	50	0.00143147	0.00460283	0.0363042	0.143513	-0.000670648	15.4	15.4	235	0.0035511	0.0100552	847	50	0.8	0.7	0.85	Malawi	6.21e-06	0.000343235	0.985573	0.988572
g1036	2.7.1.160	2'-phosphotransferase	58	283	20.5	8.21e-05	0.000337298	3	58	5.2	1.2e-05	6.69e-05	0.00423846	0.0300485	7.01e-05	15.3	15.3	236	0.00204024	0.00810917	1382	50	0.8	0.7	0.85	Malawi	-0.000268549	0.00011242	0.01745	0.0392817
g1856	4.1.1.33	Diphosphomevalonate decarboxylase	263	283	92.9	0.000728944	0.001019	45	58	77.6	0.00112833	0.00246531	0.00104403	0.0113397	-0.000399388	15.3	15.3	237	0.00716812	0.0167387	337	50	0.8	0.7	0.85	Malawi	3.75e-05	0.000246781	0.879277	0.904615
g846	2.4.1.255	Protein O-GlcNAc transferase	53	283	18.7	6.05e-05	0.000247407	2	58	3.4	4.79e-06	2.91e-05	0.00270388	0.0219608	5.57e-05	15.3	15.3	238	0.00165932	0.00422661	1553	50	0.8	0.7	0.85	Malawi	-0.000245055	9.62e-05	0.0113187	0.0277512
g923	2.4.99.18	Dolichyl-diphosphooligosaccharide--protein glycotransferase	58	283	20.5	6.73e-05	0.000290937	3	58	5.2	6.5e-06	3.85e-05	0.00423846	0.0300485	6.08e-05	15.3	15.3	239	0.00221073	0.00696926	1304	50	0.8	0.7	0.85	Malawi	-0.000252854	0.000101401	0.0131218	0.0310499
g169	1.1.3.21	Glycerol-3-phosphate oxidase	204	283	72.1	0.000211515	0.000462014	33	58	56.9	0.000197738	0.000472745	0.0281029	0.118666	1.38e-05	15.2	15.2	240	0.00683385	0.0147695	360	50	0.8	0.7	0.85	Malawi	-0.000136308	0.000154259	0.37752	0.462247
g165	1.1.1.9	D-xylulose reductase	160	283	56.5	0.00271742	0.00609436	24	58	41.4	0.000408582	0.00105834	0.0426851	0.16119	0.00230884	15.1	15.1	241	0.00302668	0.00832298	997	50	0.8	0.7	0.85	Malawi	-0.00177884	0.000587516	0.00265281	0.00876888
g885	2.4.1.64	Alpha,alpha-trehalose phosphorylase	106	283	37.5	1.34e-05	5.47e-05	13	58	22.4	1.01e-05	2.31e-05	0.0338528	0.136072	3.24e-06	15.1	15.1	242	0.0013908	0.0043409	1678	50	0.8	0.7	0.85	Malawi	-3.1e-05	4.57e-05	0.498561	0.573529
g137	1.1.1.53	3-alpha(or 20-beta)-hydroxysteroid dehydrogenase	62	283	21.9	4.86e-05	0.000182093	4	58	6.9	4.22e-05	0.000263765	0.00616767	0.0382318	6.43e-06	15	15	243	0.00137058	0.00464474	1687	50	0.8	0.7	0.85	Malawi	-0.000149967	9.23e-05	0.104966	0.164312
g1756	3.6.1.21	ADP-sugar diphosphatase	52	283	18.4	6.62e-05	0.00027389	2	58	3.4	5.29e-06	3.23e-05	0.00268052	0.0219608	6.09e-05	15	15	244	0.00236361	0.00735261	1238	50	0.8	0.7	0.85	Malawi	-0.000254945	0.000100694	0.0117968	0.0285452
g770	2.3.1.4	Glucosamine-phosphate N-acetyltransferase	62	283	21.9	8.77e-05	0.000341505	4	58	6.9	3.4e-05	0.000218871	0.00616767	0.0382318	5.38e-05	15	15	245	0.00271962	0.00702247	1093	50	0.8	0.7	0.85	Malawi	-0.000245942	0.000118571	0.0388139	0.0740959
g1855	4.1.1.32	Phosphoenolpyruvate carboxykinase (GTP)	148	283	52.3	0.000200929	0.00061917	39	58	67.2	0.000444569	0.00107374	0.0427176	0.16119	-0.00024364	-14.9	14.9	246	0.00955244	0.0231996	214	50	0.8	0.7	0.85	Malawi	0.00053722	0.000182661	0.00349563	0.0108544
g2136	5.1.3.5	UDP-arabinose 4-epimerase	57	283	20.1	7.68e-05	0.000306792	3	58	5.2	5.79e-06	3.39e-05	0.00428813	0.0302074	7.1e-05	14.9	14.9	247	0.00242023	0.00696257	1214	50	0.8	0.7	0.85	Malawi	-0.000280543	0.000107868	0.00970788	0.0246328
g2368	7.1.3.1	NO NAME	26	283	9.2	2.97e-05	0.000159938	14	58	24.1	3.94e-05	0.000102107	0.0029304	0.0233565	-9.76e-06	-14.9	14.9	248	0.00135106	0.00400186	1696	50	0.8	0.7	0.85	Malawi	0.000142154	7.7e-05	0.0658283	0.114009
g615	2.1.1.188	23S rRNA (guanine(748)-N(1))-methyltransferase	257	283	90.8	0.000975145	0.00146765	44	58	75.9	0.000800868	0.00122014	0.0029304	0.0233565	0.000174277	14.9	14.9	249	0.00376995	0.0107348	786	50	0.8	0.7	0.85	Malawi	-0.000460136	0.000271807	0.0913973	0.147497
g1072	2.7.1.218	NO NAME	159	283	56.2	0.000463716	0.00089724	24	58	41.4	0.000462624	0.000881573	0.0436664	0.163385	1.09e-06	14.8	14.8	250	0.0025041	0.00717391	1177	50	0.8	0.7	0.85	Malawi	-9.19e-05	0.000246775	0.709787	0.759419
g160	1.1.1.90	Aryl-alcohol dehydrogenase	203	283	71.7	0.000713417	0.00174986	33	58	56.9	0.000228845	0.000516504	0.029463	0.123021	0.000484572	14.8	14.8	251	0.00501276	0.0134156	553	50	0.8	0.7	0.85	Malawi	-0.000708085	0.000289675	0.0150178	0.0345922
g2238	5.5.1.2	3-carboxy-cis,cis-muconate cycloisomerase	159	283	56.2	0.000598505	0.00147794	24	58	41.4	0.000184075	0.000571815	0.0436664	0.163385	0.00041443	14.8	14.8	252	0.00395111	0.0101692	740	50	0.8	0.7	0.85	Malawi	-0.000705993	0.000277526	0.0114062	0.0279112
g2374	7.2.4.1	NO NAME	110	283	38.9	0.000250088	0.000779478	14	58	24.1	0.000153307	0.00044289	0.036326	0.143513	9.68e-05	14.8	14.8	253	0.00225119	0.00919784	1291	50	0.8	0.7	0.85	Malawi	-0.000264241	0.000193324	0.172584	0.245428
g295	1.15.1.2	Superoxide reductase	100	283	35.3	0.000382511	0.00100434	29	58	50	0.000276931	0.000499369	0.0386707	0.148827	0.00010558	-14.7	14.7	254	0.00200588	0.00501191	1404	50	0.8	0.7	0.85	Malawi	9.01e-05	0.000238319	0.705504	0.756827
g350	1.2.1.59	Glyceraldehyde-3-phosphate dehydrogenase (NAD(P)(+)) (phosphorylating)	61	283	21.6	6.6e-06	1.8e-05	4	58	6.9	2.4e-06	1.11e-05	0.0093603	0.0534433	4.2e-06	14.7	14.7	255	0.00236291	0.00621841	1241	50	0.8	0.7	0.85	Malawi	-7.22e-05	3.19e-05	0.0243716	0.0510775
g1053	2.7.1.190	NO NAME	95	283	33.6	0.00014055	0.000960755	11	58	19	0.000158194	0.00106645	0.0296532	0.12328	-1.76e-05	14.6	14.6	256	0.00157364	0.00507049	1589	50	0.8	0.7	0.85	Malawi	-0.000136213	0.000161644	0.400004	0.484241
g1408	3.1.4.4	Phospholipase D	90	283	31.8	0.0002902	0.000965923	10	58	17.2	7.6e-05	0.000397827	0.0270295	0.114854	0.000214228	14.6	14.6	257	0.00516112	0.0140214	531	50	0.8	0.7	0.85	Malawi	-0.00044599	0.000209336	0.03385	0.0661718
g2085	4.4.1.2	Homocysteine desulfhydrase	90	283	31.8	9.44e-05	0.000324799	10	58	17.2	7.14e-05	0.000376486	0.0270295	0.114854	2.3e-05	14.6	14.6	258	0.00180284	0.00537822	1491	50	0.8	0.7	0.85	Malawi	-0.000182097	0.00012381	0.142279	0.209203
g461	1.3.99.5	3-oxo-5-alpha-steroid 4-dehydrogenase (acceptor)	32	283	11.3	6.47e-05	0.000348281	15	58	25.9	0.000197781	0.000574786	0.00604389	0.0381987	-0.000133113	-14.6	14.6	259	0.00145755	0.00522473	1646	50	0.8	0.7	0.85	Malawi	0.000396014	0.000127014	0.00197745	0.00687882
g703	2.3.1.111	Mycocerosate synthase	100	283	35.3	0.000125937	0.000352364	12	58	20.7	0.000140146	0.000489669	0.0320894	0.129578	-1.42e-05	14.6	14.6	260	0.0023196	0.00628469	1257	50	0.8	0.7	0.85	Malawi	-0.000132838	0.000144801	0.359593	0.444576
g1329	3.1.2.30	(3S)-malyl-CoA thioesterase	41	283	14.5	4.27e-05	0.000196334	0	58	0	0	0	0.000539746	0.00741875	4.27e-05	14.5	14.5	261	0.00303437	0.0082798	992	50	0.8	0.7	0.85	Malawi	-0.000207407	8.16e-05	0.0114731	0.0279613
g2036	4.2.2.9	Pectate disaccharide-lyase	37	283	13.1	0.000137605	0.000760623	16	58	27.6	0.000501268	0.00139444	0.00901764	0.0523567	-0.000363663	-14.5	14.5	262	0.00505276	0.0126995	545	50	0.8	0.7	0.85	Malawi	0.000641434	0.000191005	0.000873723	0.00352084
g46	1.1.1.21	Aldehyde reductase	42	283	14.8	8.48e-05	0.000498936	17	58	29.3	0.000161694	0.000504173	0.0124658	0.067166	-7.69e-05	-14.5	14.5	263	0.00150252	0.00479005	1629	50	0.8	0.7	0.85	Malawi	0.000292178	0.000134909	0.0310277	0.0619032
g858	2.4.1.291	4-alpha-N-acetylgalactosaminyltransferase	81	283	28.6	8.84e-05	0.000340759	25	58	43.1	0.000233676	0.000689427	0.042068	0.160072	-0.000145254	-14.5	14.5	264	0.00839168	0.024444	267	50	0.8	0.7	0.85	Malawi	0.000386276	0.000137458	0.00523968	0.0146065
g2013	4.2.1.84	Nitrile hydratase	13	283	4.6	1.53e-05	0.000164538	11	58	19	9.8e-05	0.000414293	0.000586334	0.00759416	-8.27e-05	-14.4	14.4	265	0.00347725	0.0105431	872	50	0.8	0.7	0.85	Malawi	0.000270585	7.56e-05	0.000391636	0.00181979
g2134	5.1.3.41	NO NAME	158	283	55.8	0.000356377	0.0006897	24	58	41.4	0.000343226	0.000691235	0.0597425	0.211215	1.32e-05	14.4	14.4	266	0.00399943	0.0106218	728	50	0.8	0.7	0.85	Malawi	-0.000125355	0.000216567	0.563089	0.632737
g249	1.14.13.114	6-hydroxynicotinate 3-monooxygenase	158	283	55.8	0.000104374	0.000234882	24	58	41.4	9.48e-05	0.000248035	0.0597425	0.211215	9.61e-06	14.4	14.4	267	0.00229873	0.00590595	1266	50	0.8	0.7	0.85	Malawi	-0.000112393	0.000119035	0.345742	0.43059
g354	1.2.1.68	Coniferyl-aldehyde dehydrogenase	158	283	55.8	0.000191646	0.00044768	24	58	41.4	8.36e-05	0.000215478	0.0597425	0.211215	0.000108042	14.4	14.4	268	0.0014	0.00412217	1673	50	0.8	0.7	0.85	Malawi	-0.000306401	0.000157296	0.0522488	0.094261
g537	1.7.1.6	Azobenzene reductase	275	283	97.2	0.00153764	0.00210311	48	58	82.8	0.00125656	0.00172659	0.000142847	0.00278862	0.000281084	14.4	14.4	269	0.00675961	0.0153542	366	50	0.8	0.7	0.85	Malawi	-0.000593953	0.000308387	0.0549403	0.0980873
g565	1.8.4.2	Protein-disulfide reductase (glutathione)	13	283	4.6	1.09e-05	7.38e-05	11	58	19	3.92e-05	0.000107996	0.000586334	0.00759416	-2.82e-05	-14.4	14.4	270	0.00100653	0.00351063	1841	50	0.8	0.7	0.85	Malawi	0.000188585	5.49e-05	0.000660097	0.00282205
g2091	4.6.1.13	Phosphatidylinositol diacylglycerol-lyase	72	283	25.4	9.68e-05	0.000364711	23	58	39.7	0.000279445	0.000673757	0.0360926	0.143513	-0.000182601	-14.3	14.3	271	0.00361642	0.0096	828	50	0.8	0.7	0.85	Malawi	0.000482434	0.000145995	0.00105328	0.00411407
g2230	5.4.99.43	21S rRNA pseudouridine(2819) synthase	60	283	21.2	7.93e-05	0.000335966	4	58	6.9	5.79e-06	3.02e-05	0.00936349	0.0534433	7.35e-05	14.3	14.3	272	0.00219404	0.00582702	1311	50	0.8	0.7	0.85	Malawi	-0.000275695	0.000109664	0.0123999	0.0295824
g752	2.3.1.254	NO NAME	60	283	21.2	0.000118159	0.000500791	4	58	6.9	1.08e-05	6.22e-05	0.00936349	0.0534433	0.000107339	14.3	14.3	273	0.00239891	0.00849692	1223	50	0.8	0.7	0.85	Malawi	-0.000332196	0.0001341	0.0137281	0.032185
g253	1.14.13.149	Phenylacetyl-CoA 1,2-epoxidase	206	283	72.8	0.000250606	0.000342362	34	58	58.6	0.000184691	0.000283035	0.0397351	0.152054	6.59e-05	14.2	14.2	274	0.00285513	0.0075419	1046	50	0.8	0.7	0.85	Malawi	-0.000235743	0.000152813	0.123838	0.186674
g957	2.5.1.66	N(2)-(2-carboxyethyl)arginine synthase	45	283	15.9	2.86e-05	0.000117676	1	58	1.7	1.48e-06	1.13e-05	0.00240841	0.0201499	2.71e-05	14.2	14.2	275	0.0018905	0.00482294	1452	50	0.8	0.7	0.85	Malawi	-0.000166361	6.66e-05	0.012938	0.0307221
g339	1.2.1.32	Aminomuconate-semialdehyde dehydrogenase	118	283	41.7	7.06e-05	0.000302732	16	58	27.6	1.51e-05	4.74e-05	0.0547342	0.196784	5.55e-05	14.1	14.1	276	0.0014832	0.00442052	1634	50	0.8	0.7	0.85	Malawi	-0.000209798	0.00010112	0.0387648	0.0740718
g397	1.3.1.10	Enoyl-[acyl-carrier-protein] reductase (NADPH, Si-specific)	196	283	69.3	0.000519463	0.000924546	32	58	55.2	0.000346559	0.000712324	0.0463473	0.172458	0.000172903	14.1	14.1	277	0.00469572	0.0153511	599	50	0.8	0.7	0.85	Malawi	-0.000362677	0.000242006	0.1349	0.200674
g694	2.2.1.10	2-amino-3,7-dideoxy-D-threo-hept-6-ulosonate synthase	4	283	1.4	1.04e-06	9.32e-06	9	58	15.5	4.23e-05	0.000125438	2.78e-05	0.000925328	-4.13e-05	-14.1	14.1	278	0.00012504	0.0012504	2022	50	0.8	0.7	0.85	Malawi	0.000228257	3.84e-05	7.14e-09	2.79e-07
g1016	2.6.1.92	UDP-4-amino-4,6-dideoxy-N-acetyl-beta-L-altrosamine transaminase	19	283	6.7	2.83e-05	0.000187058	12	58	20.7	0.000108	0.000499182	0.00205147	0.0181798	-7.97e-05	-14	14	279	0.00118542	0.003527	1762	50	0.8	0.7	0.85	Malawi	0.000260429	8.97e-05	0.00394205	0.0118549
g798	2.3.2.18	glycyltransferase	127	283	44.9	0.000234964	0.000859753	18	58	31	7.95e-05	0.000250881	0.0585436	0.209173	0.000155459	13.9	13.9	280	0.00239356	0.00641711	1227	50	0.8	0.7	0.85	Malawi	-0.000347871	0.000182714	0.0577692	0.102049
g856	2.4.1.289	N-acetylglucosaminyl-diphospho-decaprenol L-rhamnosyltransferase	34	283	12	0.00021608	0.000985048	15	58	25.9	0.000846938	0.00307157	0.0121051	0.0657485	-0.000630858	-13.9	13.9	281	0.00183169	0.00664775	1480	50	0.8	0.7	0.85	Malawi	0.000639217	0.000246566	0.00994123	0.0250668
g1491	3.2.1.70	Glucan 1,6-alpha-glucosidase	244	283	86.2	0.000771987	0.00131576	42	58	72.4	0.000450698	0.000705385	0.0170876	0.081911	0.000321289	13.8	13.8	282	0.0045974	0.0116557	606	50	0.8	0.7	0.85	Malawi	-0.000570853	0.000256571	0.0267435	0.0551398
g2056	4.3.1.2	Methylaspartate ammonia-lyase	118	283	41.7	0.000696602	0.00159392	32	58	55.2	0.00117081	0.00209891	0.0808168	0.265513	-0.00047421	-13.5	13.5	283	0.00337213	0.0102975	895	50	0.8	0.7	0.85	Malawi	0.000737506	0.000337934	0.0297665	0.0597974
g2001	4.2.1.55	3-hydroxybutyryl-CoA dehydratase	45	283	15.9	8.3e-05	0.000374862	17	58	29.3	8.2e-05	0.000260793	0.0237486	0.103525	1.04e-06	-13.4	13.4	284	0.00421982	0.0105273	681	50	0.8	0.7	0.85	Malawi	9.16e-05	0.00012395	0.460325	0.53992
g91	1.1.1.317	Perakine reductase	206	283	72.8	0.0018716	0.00288499	50	58	86.2	0.00416516	0.00557856	0.0310786	0.127726	-0.00229355	-13.4	13.4	285	0.0403832	0.0755432	15	50	0.8	0.7	0.85	Malawi	0.00192162	0.000456065	3.23e-05	0.000221901
g1240	2.7.8.40	N-acetylgalactosaminephosphotransferase	11	283	3.9	7.33e-05	0.00101384	10	58	17.2	6.26e-05	0.000205389	0.000749367	0.00909367	1.07e-05	-13.3	13.3	286	0.0015915	0.00417605	1581	50	0.8	0.7	0.85	Malawi	0.000189248	0.000120334	0.116722	0.177948
g1565	3.4.17.11	Glutamate carboxypeptidase	62	283	21.9	6.96e-05	0.000280751	5	58	8.6	3.87e-05	0.000240312	0.018542	0.0862735	3.09e-05	13.3	13.3	287	0.00249115	0.00803354	1183	50	0.8	0.7	0.85	Malawi	-0.000174353	0.000108078	0.107627	0.167704
g1600	3.4.22.37	Gingipain R	11	283	3.9	3.77e-05	0.000256576	10	58	17.2	0.000145333	0.000525129	0.000749367	0.00909367	-0.000107589	-13.3	13.3	288	0.00198766	0.00553295	1415	50	0.8	0.7	0.85	Malawi	0.000303376	0.000104372	0.00389322	0.0117373
g1882	4.1.1.7	Benzoylformate decarboxylase	11	283	3.9	5.44e-06	6.37e-05	10	58	17.2	5.11e-05	0.000192557	0.000749367	0.00909367	-4.57e-05	-13.3	13.3	289	0.00238955	0.0061116	1229	50	0.8	0.7	0.85	Malawi	0.000203104	5.04e-05	6.91e-05	0.000423689
g388	1.20.4.3	Mycoredoxin	52	283	18.4	7.81e-05	0.000311504	3	58	5.2	2.37e-06	1.06e-05	0.0104261	0.0582738	7.58e-05	13.2	13.2	290	0.00310817	0.00917423	968	50	0.8	0.7	0.85	Malawi	-0.000288147	0.000108735	0.00842664	0.0218171
g583	2.1.1.113	Site-specific DNA-methyltransferase (cytosine-N(4)-specific)	109	283	38.5	9.14e-05	0.000213342	30	58	51.7	0.000155201	0.000240097	0.077993	0.25876	-6.38e-05	-13.2	13.2	291	0.00228101	0.00654507	1276	50	0.8	0.7	0.85	Malawi	0.000269915	0.000120791	0.0260976	0.0541372
g889	2.4.1.83	Dolichyl-phosphate beta-D-mannosyltransferase	119	283	42	0.000110968	0.000577401	32	58	55.2	0.000156883	0.000297819	0.0814654	0.266642	-4.59e-05	-13.2	13.2	292	0.00725942	0.0175257	332	50	0.8	0.7	0.85	Malawi	0.000289403	0.000134666	0.0323386	0.0639543
g952	2.5.1.56	N-acetylneuraminate synthase	70	283	24.7	0.000122074	0.000525704	22	58	37.9	0.000352291	0.00103201	0.0506546	0.186426	-0.000230217	-13.2	13.2	293	0.00176516	0.00747365	1507	50	0.8	0.7	0.85	Malawi	0.000440186	0.000166557	0.00860255	0.0222442
g1660	3.5.1.32	Hippurate hydrolase	159	283	56.2	0.000269226	0.000886619	25	58	43.1	0.000450185	0.00123291	0.0826363	0.268197	-0.00018096	13.1	13.1	294	0.00192955	0.00514959	1439	50	0.8	0.7	0.85	Malawi	7.72e-05	0.000210728	0.714486	0.762843
g1485	3.2.1.58	Glucan 1,3-beta-glucosidase	183	283	64.7	0.00172287	0.00209341	30	58	51.7	0.000907807	0.00138592	0.074317	0.2484	0.000815065	13	13	295	0.00162954	0.00450102	1564	50	0.8	0.7	0.85	Malawi	-0.00110419	0.000390123	0.00492696	0.0138677
g2150	5.2.1.5	Linoleate isomerase	105	283	37.1	0.000359914	0.0011575	14	58	24.1	0.000277655	0.00070558	0.06959	0.237311	8.23e-05	13	13	296	0.00213014	0.0059852	1340	50	0.8	0.7	0.85	Malawi	-0.000251027	0.000233916	0.283967	0.366206
g515	1.5.99.8	Transferred entry	227	283	80.2	4.19e-05	8.42e-05	39	58	67.2	1.81e-05	2.4e-05	0.0367567	0.143513	2.38e-05	13	13	297	0.00380834	0.00871698	777	50	0.8	0.7	0.85	Malawi	-0.000140647	6.17e-05	0.0233369	0.0495727
g2125	5.1.3.23	UDP-2,3-diacetamido-2,3-dideoxyglucuronic acid 2-epimerase	27	283	9.5	0.000227172	0.00158822	13	58	22.4	0.000436428	0.00182917	0.0117069	0.0641747	-0.000209257	-12.9	12.9	298	0.00178565	0.00461044	1503	50	0.8	0.7	0.85	Malawi	0.000389232	0.000226269	0.0863049	0.141195
g210	1.12.98.2	5,10-methenyltetrahydromethanopterin hydrogenase	41	283	14.5	2.91e-05	0.000111285	1	58	1.7	3.89e-06	2.96e-05	0.00384443	0.0286727	2.52e-05	12.8	12.8	299	0.0024494	0.00921561	1200	50	0.8	0.7	0.85	Malawi	-0.00015462	6.8e-05	0.0235491	0.0497637
g276	1.14.14.10	Nitrilotriacetate monooxygenase	202	283	71.4	0.000738089	0.0016089	34	58	58.6	0.000329841	0.000708003	0.0618703	0.21608	0.000408248	12.8	12.8	300	0.00248006	0.00683195	1188	50	0.8	0.7	0.85	Malawi	-0.000578176	0.000293141	0.0493826	0.0902907
g90	1.1.1.313	Sulfoacetaldehyde reductase	134	283	47.3	0.000238577	0.000570274	20	58	34.5	9.34e-05	0.000262583	0.0828285	0.268197	0.000145187	12.8	12.8	301	0.00156241	0.00438184	1598	50	0.8	0.7	0.85	Malawi	-0.000359332	0.000178501	0.0448999	0.083981
g1068	2.7.1.206	NO NAME	114	283	40.3	0.00023363	0.000667952	16	58	27.6	7.12e-05	0.000199966	0.0761431	0.253873	0.000162422	12.7	12.7	302	0.00290424	0.007721	1027	50	0.8	0.7	0.85	Malawi	-0.000384968	0.000180315	0.0334795	0.0656367
g2187	5.3.3.4	Muconolactone Delta-isomerase	153	283	54.1	0.000408453	0.00100419	24	58	41.4	0.000193066	0.000490158	0.0848653	0.270245	0.000215387	12.7	12.7	303	0.00275111	0.00739982	1082	50	0.8	0.7	0.85	Malawi	-0.000420374	0.000232528	0.0715172	0.122713
g1280	3.1.1.10	Tropinesterase	104	283	36.7	0.000124324	0.000328415	14	58	24.1	5.14e-05	0.000163543	0.0704987	0.237999	7.29e-05	12.6	12.6	304	0.00435494	0.0110348	648	50	0.8	0.7	0.85	Malawi	-0.000261983	0.000133244	0.0500918	0.0912971
g1526	3.2.2.3	Uridine nucleosidase	104	283	36.7	0.000510891	0.00158758	14	58	24.1	0.000377438	0.00111241	0.0704987	0.237999	0.000133452	12.6	12.6	305	0.000754799	0.00288818	1911	50	0.8	0.7	0.85	Malawi	-0.000291295	0.000281198	0.300984	0.384255
g179	1.1.99.14	Glycolate dehydrogenase	70	283	24.7	4.38e-05	0.000324526	7	58	12.1	8.5e-06	3.49e-05	0.0384761	0.148502	3.53e-05	12.6	12.6	306	0.00214071	0.00564833	1335	50	0.8	0.7	0.85	Malawi	-0.000121316	8.43e-05	0.150937	0.219398
g1799	3.6.3.32	Quaternary-amine-transporting ATPase	265	283	93.6	0.00169106	0.00321073	47	58	81	0.0012308	0.00178627	0.00396945	0.0289019	0.000460256	12.6	12.6	307	0.00310698	0.00815554	969	50	0.8	0.7	0.85	Malawi	-0.000410249	0.000388921	0.29225	0.373809
g756	2.3.1.275	NO NAME	270	283	95.4	0.00178144	0.00254405	48	58	82.8	0.00294094	0.00809409	0.00182391	0.0164886	-0.0011595	12.6	12.6	308	0.00868076	0.0196017	250	50	0.8	0.7	0.85	Malawi	-0.000194941	0.000408072	0.633162	0.694227
g927	2.5.1.120	Aminodeoxyfutalosine synthase	18	283	6.4	3.84e-05	0.000296628	11	58	19	0.000184399	0.000672823	0.00396945	0.0289019	-0.000146047	-12.6	12.6	309	0.00157512	0.00408114	1588	50	0.8	0.7	0.85	Malawi	0.000345814	0.000110408	0.00188649	0.00660758
g2180	5.3.2.6	2-hydroxymuconate tautomerase	50	283	17.7	8.08e-05	0.00034906	3	58	5.2	9.51e-06	5.41e-05	0.0159843	0.0794495	7.13e-05	12.5	12.5	310	0.00253721	0.0071944	1163	50	0.8	0.7	0.85	Malawi	-0.000253904	0.000112167	0.0242293	0.050884
g686	2.1.3.1	Methylmalonyl-CoA carboxytransferase	206	283	72.8	0.000983371	0.0023942	35	58	60.3	0.000773571	0.00168928	0.0805883	0.265409	0.0002098	12.5	12.5	311	0.00316291	0.00991639	954	50	0.8	0.7	0.85	Malawi	-0.000271788	0.000352651	0.441421	0.523873
g701	2.3.1.102	N(6)-hydroxylysine O-acetyltransferase	150	283	53	0.00117827	0.00250843	38	58	65.5	0.00307232	0.00449765	0.0843681	0.26962	-0.00189405	-12.5	12.5	312	0.00136034	0.00400274	1691	50	0.8	0.7	0.85	Malawi	0.00189495	0.000434988	1.75e-05	0.00013736
g10	1.1.1.122	D-threo-aldose 1-dehydrogenase	194	283	68.6	0.000282192	0.000829852	47	58	81	0.00113724	0.00196556	0.0591756	0.210872	-0.000855045	-12.4	12.4	313	0.0233071	0.0542724	47	50	0.8	0.7	0.85	Malawi	0.00137134	0.000221343	1.68e-09	9.52e-08
g1248	2.7.9.1	Pyruvate, phosphate dikinase	248	283	87.6	0.0038124	0.0064217	58	58	100	0.00684433	0.0062596	0.00151917	0.0148284	-0.00303193	-12.4	12.4	314	0.0362529	0.0833714	21	50	0.8	0.7	0.85	Malawi	0.00287859	0.00061863	4.7e-06	4.4e-05
g1300	3.1.1.6	Acetylesterase	4	283	1.4	8.1e-06	9.77e-05	8	58	13.8	2.85e-05	9.54e-05	0.000128072	0.00253971	-2.04e-05	-12.4	12.4	315	0.0010303	0.00327778	1826	50	0.8	0.7	0.85	Malawi	0.000153283	4.78e-05	0.00148252	0.00539699
g2218	5.4.99.1	Methylaspartate mutase	131	283	46.3	0.00161392	0.00359717	34	58	58.6	0.00276504	0.00494264	0.112185	0.332118	-0.00115112	-12.3	12.3	316	0.00163703	0.00509685	1560	50	0.8	0.7	0.85	Malawi	0.00110838	0.000510945	0.0307563	0.0614824
g2233	5.4.99.61	Precorrin-8X methylmutase	97	283	34.3	0.00024407	0.00078001	27	58	46.6	0.000327404	0.000901568	0.0987186	0.300167	-8.33e-05	-12.3	12.3	317	0.00187651	0.00617306	1457	50	0.8	0.7	0.85	Malawi	0.000233665	0.000203859	0.252516	0.332856
g2003	4.2.1.68	L-fuconate dehydratase	254	283	89.8	0.014585	0.00997949	45	58	77.6	0.00772143	0.00906306	0.0153399	0.0768405	0.00686353	12.2	12.2	318	0.00700707	0.0171038	347	50	0.8	0.7	0.85	Malawi	-0.00394194	0.000799808	1.3e-06	1.5e-05
g1956	4.2.1.119	Enoyl-CoA hydratase 2	88	283	31.1	0.000152634	0.000445936	11	58	19	5.93e-05	0.000269226	0.0800674	0.264688	9.33e-05	12.1	12.1	319	0.00559949	0.0153745	465	50	0.8	0.7	0.85	Malawi	-0.000313005	0.000151239	0.039247	0.0747125
g2166	5.3.1.30	5-deoxy-glucuronate isomerase	49	283	17.3	8.14e-05	0.000351135	3	58	5.2	1.16e-05	6.91e-05	0.0161529	0.0799923	6.98e-05	12.1	12.1	320	0.00134583	0.00453175	1699	50	0.8	0.7	0.85	Malawi	-0.000226236	0.000114056	0.0481118	0.0886309
g242	1.14.12.18	Biphenyl 2,3-dioxygenase	239	283	84.5	0.000681231	0.000876362	42	58	72.4	0.000550618	0.000684072	0.0367571	0.143513	0.000130614	12.1	12.1	321	0.00370809	0.00940289	802	50	0.8	0.7	0.85	Malawi	-0.000288425	0.000233111	0.216837	0.295989
g266	1.14.13.59	L-lysine N(6)-monooxygenase (NADPH)	156	283	55.1	0.000677608	0.00147415	39	58	67.2	0.00192297	0.00279193	0.108996	0.326261	-0.00124536	-12.1	12.1	322	0.00360663	0.00997261	831	50	0.8	0.7	0.85	Malawi	0.0015674	0.000330938	3.21e-06	3.26e-05
g839	2.4.1.243	6(G)-fructosyltransferase	39	283	13.8	0.000208204	0.00100439	1	58	1.7	4.89e-05	0.000372293	0.00621586	0.0382318	0.000159319	12.1	12.1	323	0.00142259	0.00435678	1659	50	0.8	0.7	0.85	Malawi	-0.00030941	0.000187151	0.0992019	0.15698
g1606	3.4.22.71	Sortase B	171	283	60.4	0.000312368	0.00109618	42	58	72.4	0.00044011	0.000955789	0.101753	0.308695	-0.000127742	-12	12	324	0.00590257	0.0146136	438	50	0.8	0.7	0.85	Malawi	0.000378409	0.000214122	0.0780845	0.131215
g227	1.13.11.63	Beta-carotene 15,15'-dioxygenase	73	283	25.8	5.2e-05	0.000425194	8	58	13.8	3.15e-05	0.000104682	0.0616912	0.21608	2.05e-05	12	12	325	0.00227754	0.00653703	1279	50	0.8	0.7	0.85	Malawi	-6.43e-05	9.42e-05	0.495389	0.570782
g359	1.2.1.77	3,4-dehydroadipyl-CoA semialdehyde dehydrogenase (NADP(+))	229	283	80.9	0.00115146	0.00176213	40	58	69	0.000684386	0.00109279	0.0517947	0.187547	0.000467077	11.9	11.9	326	0.00554164	0.0145124	475	50	0.8	0.7	0.85	Malawi	-0.000640809	0.000328661	0.0520293	0.0940316
g394	1.21.98.1	Cyclic dehypoxanthinyl futalosine synthase	20	283	7.1	4.29e-05	0.000322282	11	58	19	0.000141081	0.000567857	0.00957575	0.0544242	-9.82e-05	-11.9	11.9	327	0.000944165	0.00371763	1859	50	0.8	0.7	0.85	Malawi	0.000277886	0.000107527	0.0101745	0.0254675
g477	1.4.3.21	Primary-amine oxidase	229	283	80.9	0.000923245	0.00147755	40	58	69	0.000610172	0.00112444	0.0517947	0.187547	0.000313073	11.9	11.9	328	0.002733	0.0076606	1087	50	0.8	0.7	0.85	Malawi	-0.000488323	0.000298567	0.10286	0.161887
g9	1.1.1.121	Aldose 1-dehydrogenase (NAD(+))	68	283	24	0.000107898	0.000998331	7	58	12.1	4.62e-05	0.000224067	0.054729	0.196784	6.17e-05	11.9	11.9	329	0.00131284	0.00368747	1709	50	0.8	0.7	0.85	Malawi	-0.000156846	0.000134947	0.24594	0.326476
g911	2.4.2.45	Decaprenyl-phosphate phosphoribosyltransferase	15	283	5.3	7.21e-05	0.000520729	10	58	17.2	0.000788859	0.00328587	0.00390809	0.0287661	-0.000716776	-11.9	11.9	330	0.0015914	0.00417811	1582	50	0.8	0.7	0.85	Malawi	0.000682215	0.000194178	0.000502503	0.00223478
g1308	3.1.1.88	Pyrethroid hydrolase	48	283	17	0.000119309	0.000705837	3	58	5.2	7.2e-06	3.2e-05	0.0245242	0.106219	0.000112109	11.8	11.8	331	0.000980295	0.00389912	1848	50	0.8	0.7	0.85	Malawi	-0.00027257	0.000137876	0.0488599	0.0896573
g1834	3.8.1.3	Haloacetate dehalogenase	155	283	54.8	0.000247362	0.000679281	25	58	43.1	8.21e-05	0.000178178	0.113932	0.336548	0.000165295	11.7	11.7	332	0.00116742	0.00346027	1768	50	0.8	0.7	0.85	Malawi	-0.000368518	0.00017779	0.0389494	0.0742153
g2192	5.3.99.n1	Transferred entry	1	283	0.4	2.1e-07	3.53e-06	7	58	12.1	8.14e-05	0.000319553	2.08e-05	0.000719897	-8.12e-05	-11.7	11.7	333	0.0010894	0.0035149	1801	50	0.8	0.7	0.85	Malawi	0.000254793	5.19e-05	1.44e-06	1.63e-05
g1552	3.4.13.19	Membrane dipeptidase	174	283	61.5	0.000268945	0.000775801	29	58	50	0.000242386	0.000616579	0.108903	0.326261	2.66e-05	11.5	11.5	334	0.0027522	0.0067158	1080	50	0.8	0.7	0.85	Malawi	-0.000111724	0.00019174	0.560493	0.630167
g697	2.2.1.3	Formaldehyde transketolase	57	283	20.1	3.8e-05	0.000158168	5	58	8.6	1.09e-05	5.77e-05	0.0399417	0.152412	2.71e-05	11.5	11.5	335	0.00159669	0.00553528	1577	50	0.8	0.7	0.85	Malawi	-0.000148336	7.77e-05	0.0570544	0.100962
g1269	2.8.3.1	Propionate CoA-transferase	41	283	14.5	3.72e-06	1.47e-05	15	58	25.9	3.59e-05	0.000215112	0.0496637	0.184289	-3.22e-05	-11.4	11.4	336	0.00254851	0.00704704	1156	50	0.8	0.7	0.85	Malawi	0.000118567	4.16e-05	0.00461629	0.0132499
g1498	3.2.1.83	Kappa-carrageenase	80	283	28.3	0.000431919	0.00189933	23	58	39.7	0.000765363	0.00198662	0.115587	0.338136	-0.000333444	-11.4	11.4	337	0.00293888	0.00936646	1020	50	0.8	0.7	0.85	Malawi	0.000578967	0.000290595	0.0471339	0.0871978
g1596	3.4.21.96	Lactocepin	76	283	26.9	0.000285804	0.00152451	9	58	15.5	3.98e-05	0.000204318	0.0944895	0.293861	0.000245995	11.4	11.4	338	0.00454256	0.0123709	614	50	0.8	0.7	0.85	Malawi	-0.000403059	0.000211796	0.0578806	0.102135
g1868	4.1.1.53	Phenylalanine decarboxylase	42	283	14.8	7.43e-05	0.000990797	2	58	3.4	4.12e-05	0.000228565	0.016844	0.0813223	3.31e-05	11.4	11.4	339	0.00137129	0.003835	1686	50	0.8	0.7	0.85	Malawi	-6.1e-05	0.000117238	0.60299	0.668935
g2113	5.1.2.2	Mandelate racemase	252	283	89	0.00240176	0.00359064	45	58	77.6	0.00139492	0.0027641	0.0291957	0.122513	0.00100684	11.4	11.4	340	0.00373953	0.0093923	793	50	0.8	0.7	0.85	Malawi	-0.00111089	0.000467483	0.0180407	0.0403155
g465	1.4.1.14	Glutamate synthase (NADH)	85	283	30	0.000162987	0.000661463	24	58	41.4	0.00021829	0.000615147	0.121427	0.351719	-5.53e-05	-11.4	11.4	341	0.00495518	0.0129014	564	50	0.8	0.7	0.85	Malawi	0.000229562	0.000170919	0.180137	0.254569
g6	1.1.1.107	Pyridoxal 4-dehydrogenase	159	283	56.2	0.000405822	0.000829387	26	58	44.8	0.000451047	0.000997976	0.147572	0.395975	-4.52e-05	11.4	11.4	342	0.00278665	0.00796066	1067	50	0.8	0.7	0.85	Malawi	-6.15e-05	0.000238688	0.796788	0.836669
g1203	2.7.7.64	UTP-monosaccharide-1-phosphate uridylyltransferase	115	283	40.6	0.00107844	0.00248139	17	58	29.3	0.000474526	0.00155671	0.138497	0.382148	0.000603912	11.3	11.3	343	0.00271285	0.00714916	1095	50	0.8	0.7	0.85	Malawi	-0.000839925	0.00038354	0.0292106	0.0592068
g1508	3.2.1.97	Endo-alpha-N-acetylgalactosaminidase	154	283	54.4	0.00034161	0.00130605	25	58	43.1	0.000367973	0.00109834	0.148583	0.397501	-2.64e-05	11.3	11.3	344	0.00294549	0.00737097	1017	50	0.8	0.7	0.85	Malawi	2.67e-05	0.000231641	0.908287	0.929761
g8	1.1.1.11	D-arabinitol 4-dehydrogenase	183	283	64.7	0.000506107	0.00121823	31	58	53.4	0.000414291	0.000866712	0.135534	0.379552	9.18e-05	11.3	11.3	345	0.00306528	0.00775827	983	50	0.8	0.7	0.85	Malawi	-0.000181403	0.000254327	0.476171	0.554988
g1391	3.1.3.83	D-glycero-alpha-D-manno-heptose-1,7-bisphosphate 7-phosphatase	17	283	6	6.03e-05	0.000475951	10	58	17.2	0.000140474	0.000592272	0.0127681	0.0682488	-8.02e-05	-11.2	11.2	346	0.000672849	0.00234467	1927	50	0.8	0.7	0.85	Malawi	0.000236774	0.000120726	0.0506671	0.0920974
g611	2.1.1.184	23S rRNA (adenine(2085)-N(6))-dimethyltransferase	266	283	94	0.0132651	0.0151164	48	58	82.8	0.00239535	0.00398954	0.0127681	0.0682488	0.0108697	11.2	11.2	347	0.0858446	0.162537	3	50	0.8	0.7	0.85	Malawi	-0.00614835	0.000860011	5.4e-12	1.22e-09
g805	2.3.3.10	Hydroxymethylglutaryl-CoA synthase	256	283	90.5	0.000856994	0.00133954	46	58	79.3	0.00201984	0.00458363	0.0223837	0.0991803	-0.00116284	11.2	11.2	348	0.00793203	0.02038	295	50	0.8	0.7	0.85	Malawi	0.000558624	0.000310612	0.0729935	0.124511
g1783	3.6.3.15	Sodium-transporting two-sector ATPase	81	283	28.6	5.14e-05	0.000198817	23	58	39.7	0.000110241	0.000316417	0.11709	0.341387	-5.89e-05	-11.1	11.1	349	0.00265292	0.00656889	1113	50	0.8	0.7	0.85	Malawi	0.000216877	0.000100624	0.0318412	0.0632782
g22	1.1.1.144	Perillyl-alcohol dehydrogenase	32	283	11.3	0.000275163	0.00168561	13	58	22.4	0.000282603	0.00161403	0.0319641	0.129578	-7.44e-06	-11.1	11.1	350	0.0025766	0.00706531	1146	50	0.8	0.7	0.85	Malawi	0.00014926	0.000232785	0.521832	0.593587
g989	2.6.1.33	dTDP-4-amino-4,6-dideoxy-D-glucose transaminase	32	283	11.3	0.000134696	0.000778277	13	58	22.4	0.000343259	0.00102815	0.0319641	0.129578	-0.000208563	-11.1	11.1	351	0.00203526	0.00520333	1384	50	0.8	0.7	0.85	Malawi	0.000416164	0.000178993	0.02066	0.0448208
g244	1.14.12.1	Anthranilate 1,2-dioxygenase (deaminating, decarboxylating)	207	283	73.1	0.000249287	0.000376173	36	58	62.1	0.000281005	0.00043625	0.11065	0.329747	-3.17e-05	11	11	352	0.00306664	0.00802968	982	50	0.8	0.7	0.85	Malawi	-5.53e-06	0.000161043	0.972639	0.979377
g1828	3.7.1.22	3D-(3,5/4)-trihydroxycyclohexane-1,2-dione acylhydrolase (decyclizing)	60	283	21.2	5.66e-05	0.000282278	6	58	10.3	5.2e-05	0.00026557	0.0674833	0.230711	4.59e-06	10.9	10.9	353	0.00123772	0.00383168	1741	50	0.8	0.7	0.85	Malawi	-7.11e-05	0.000101499	0.483846	0.561644
g1883	4.1.1.81	Threonine-phosphate decarboxylase	192	283	67.8	0.000890844	0.00182337	33	58	56.9	0.000549717	0.00120069	0.128231	0.365948	0.000341127	10.9	10.9	354	0.00336536	0.0101294	898	50	0.8	0.7	0.85	Malawi	-0.000450781	0.000324681	0.165933	0.237799
g838	2.4.1.230	Kojibiose phosphorylase	226	283	79.9	0.00120422	0.0018353	40	58	69	0.00212584	0.00266305	0.0815565	0.266642	-0.000921624	10.9	10.9	355	0.00337453	0.00920012	894	50	0.8	0.7	0.85	Malawi	0.000831627	0.000360226	0.0215655	0.046391
g84	1.1.1.304	Diacetyl reductase ((S)-acetoin forming)	260	283	91.9	0.00107488	0.00166091	47	58	81	0.000613426	0.000959542	0.0268793	0.114854	0.000461449	10.9	10.9	356	0.00687191	0.0150924	356	50	0.8	0.7	0.85	Malawi	-0.000726557	0.000287655	0.0119989	0.0288627
g1860	4.1.1.3	Oxaloacetate decarboxylase	216	283	76.3	0.00232423	0.00613809	38	58	65.5	0.0014905	0.00280925	0.0985288	0.300167	0.000833727	10.8	10.8	357	0.00203425	0.00566916	1386	50	0.8	0.7	0.85	Malawi	-0.000352452	0.00053947	0.513986	0.586302
g268	1.14.13.7	Phenol 2-monooxygenase	18	283	6.4	3.27e-06	1.6e-05	10	58	17.2	3.09e-05	0.000104337	0.0144261	0.0736258	-2.77e-05	-10.8	10.8	358	0.00199206	0.00604207	1412	50	0.8	0.7	0.85	Malawi	0.000162035	3.85e-05	3.37e-05	0.00022929
g1325	3.1.2.27	Choloyl-CoA hydrolase	128	283	45.2	0.001306	0.00293064	20	58	34.5	0.000509377	0.00163447	0.147429	0.395975	0.00079662	10.7	10.7	359	0.00408786	0.0129385	711	50	0.8	0.7	0.85	Malawi	-0.00100312	0.000412435	0.0155247	0.0355373
g1406	3.1.4.44	Glycerophosphoinositol glycerophosphodiesterase	45	283	15.9	7.54e-05	0.000920476	3	58	5.2	4.49e-05	0.000251355	0.0366451	0.143513	3.05e-05	10.7	10.7	360	0.00163061	0.00538252	1563	50	0.8	0.7	0.85	Malawi	-6.81e-05	0.000117938	0.563936	0.633339
g1644	3.5.1.115	Mycothiol S-conjugate amidase	116	283	41	5.43e-05	0.000144961	30	58	51.7	0.000125859	0.000257283	0.146513	0.395496	-7.16e-05	-10.7	10.7	361	0.00702672	0.0178142	346	50	0.8	0.7	0.85	Malawi	0.00028156	9.68e-05	0.00386408	0.0117015
g1654	3.5.1.23	Ceramidase	4	283	1.4	1.38e-06	1.58e-05	7	58	12.1	3.31e-05	0.000123783	0.000559105	0.00753114	-3.18e-05	-10.7	10.7	362	0.000312794	0.00158606	1998	50	0.8	0.7	0.85	Malawi	0.000168124	3.6e-05	4.45e-06	4.29e-05
g1806	3.6.3.40	Teichoic-acid-transporting ATPase	245	283	86.6	0.000822082	0.001096	44	58	75.9	0.000536876	0.000838957	0.0458148	0.170949	0.000285206	10.7	10.7	363	0.00624946	0.0154871	399	50	0.8	0.7	0.85	Malawi	-0.000585261	0.000249133	0.0193879	0.0428386
g184	1.1.99.31	(S)-mandelate dehydrogenase	45	283	15.9	9.93e-05	0.000543092	3	58	5.2	5.79e-05	0.000287947	0.0366451	0.143513	4.15e-05	10.7	10.7	364	0.00216673	0.00666539	1324	50	0.8	0.7	0.85	Malawi	-0.000114474	0.000133483	0.391723	0.475063
g1008	2.6.1.77	Taurine--pyruvate aminotransferase	176	283	62.2	0.000890373	0.00228566	30	58	51.7	0.000200749	0.000508206	0.143404	0.389995	0.000689624	10.5	10.5	365	0.00513751	0.013941	536	50	0.8	0.7	0.85	Malawi	-0.000835107	0.000332943	0.0125992	0.0300227
g1147	2.7.4.14	UMP/CMP kinase	176	283	62.2	0.000101275	0.000201949	30	58	51.7	8.21e-05	0.000182567	0.143404	0.389995	1.91e-05	10.5	10.5	366	0.00353945	0.00997199	851	50	0.8	0.7	0.85	Malawi	-0.000127562	0.000108558	0.240795	0.321535
g1591	3.4.21.72	IgA-specific serine endopeptidase	136	283	48.1	0.00022327	0.000648462	34	58	58.6	0.000537571	0.000975558	0.151967	0.404545	-0.000314302	-10.5	10.5	367	0.00184155	0.00566784	1472	50	0.8	0.7	0.85	Malawi	0.000658961	0.000195625	0.000842783	0.00342328
g1623	3.4.24.57	O-sialoglycoprotein endopeptidase	264	283	93.3	0.00159706	0.00237604	48	58	82.8	0.00158279	0.00250774	0.0169082	0.0813407	1.43e-05	10.5	10.5	368	0.00143891	0.00473117	1653	50	0.8	0.7	0.85	Malawi	-0.000246447	0.000344341	0.474665	0.55355
g587	2.1.1.132	Precorrin-6B C(5,15)-methyltransferase (decarboxylating)	219	283	77.4	0.00134081	0.00241648	51	58	87.9	0.00286018	0.00390437	0.0774846	0.257708	-0.00151937	-10.5	10.5	369	0.017874	0.0462911	69	50	0.8	0.7	0.85	Malawi	0.00168752	0.000393339	2.33e-05	0.000172513
g591	2.1.1.148	Thymidylate synthase (FAD)	136	283	48.1	0.000786369	0.00225058	34	58	58.6	0.00118501	0.00260349	0.151967	0.404545	-0.000398643	-10.5	10.5	370	0.00413451	0.0118382	704	50	0.8	0.7	0.85	Malawi	0.000681439	0.000359281	0.0587207	0.103371
g1913	4.1.2.51	2-dehydro-3-deoxy-D-gluconate aldolase	39	283	13.8	4.1e-05	0.000181768	2	58	3.4	7.03e-07	3.76e-06	0.0260073	0.112282	4.03e-05	10.4	10.4	371	0.00264766	0.00905618	1116	50	0.8	0.7	0.85	Malawi	-0.000184176	8.03e-05	0.0224248	0.0477847
g645	2.1.1.265	Tellurite methyltransferase	195	283	68.9	0.000238486	0.000379777	46	58	79.3	0.000328018	0.000433039	0.153419	0.407293	-8.95e-05	-10.4	10.4	372	0.00235094	0.00586141	1244	50	0.8	0.7	0.85	Malawi	0.000311167	0.00015586	0.0466838	0.0866732
g860	2.4.1.293	GalNAc(5)-diNAcBac-PP-undecaprenol beta-1,3-glucosyltransferase	78	283	27.6	0.00127302	0.00353114	10	58	17.2	0.000204258	0.000919231	0.137276	0.382148	0.00106876	10.4	10.4	373	0.00459015	0.0116991	607	50	0.8	0.7	0.85	Malawi	-0.00101867	0.000436032	0.0200615	0.043898
g1091	2.7.1.41	Glucose-1-phosphate phosphodismutase	122	283	43.1	0.000164923	0.00050144	19	58	32.8	7.63e-05	0.000194109	0.187469	0.472886	8.86e-05	10.3	10.3	374	0.00206019	0.00538364	1374	50	0.8	0.7	0.85	Malawi	-0.000241972	0.000150106	0.107891	0.167791
g18	1.1.1.136	UDP-N-acetylglucosamine 6-dehydrogenase	39	283	13.8	0.000334734	0.00167781	14	58	24.1	0.000806646	0.00233082	0.0709503	0.238925	-0.000471911	-10.3	10.3	375	0.00184129	0.00440013	1473	50	0.8	0.7	0.85	Malawi	0.000643632	0.0002786	0.021475	0.046294
g865	2.4.1.306	acetylgalactosaminyltransferase	34	283	12	7.8e-05	0.000316853	1	58	1.7	4.69e-06	3.57e-05	0.0159521	0.0794495	7.33e-05	10.3	10.3	376	0.000873744	0.00282292	1885	50	0.8	0.7	0.85	Malawi	-0.000234342	0.000111801	0.0368171	0.0709497
g128	1.1.1.43	Phosphogluconate 2-dehydrogenase	29	283	10.2	3.91e-06	1.39e-05	0	58	0	0	0	0.00742852	0.0442753	3.91e-06	10.2	10.2	377	0.000725492	0.003073	1915	50	0.8	0.7	0.85	Malawi	-6.04e-05	2.48e-05	0.0154018	0.0352958
g1514	3.2.2.15	DNA-deoxyinosine glycosylase	59	283	20.8	3.59e-05	0.000125591	18	58	31	3.36e-05	7.99e-05	0.11948	0.346852	2.35e-06	-10.2	10.2	378	0.00253886	0.0065747	1161	50	0.8	0.7	0.85	Malawi	5.41e-05	7.85e-05	0.490625	0.567931
g1682	3.5.1.87	N-carbamoyl-L-amino-acid hydrolase	219	283	77.4	0.00143518	0.00302347	39	58	67.2	0.000568064	0.00127571	0.129554	0.367389	0.00086712	10.2	10.2	379	0.0039643	0.0097471	738	50	0.8	0.7	0.85	Malawi	-0.000918765	0.000397918	0.0215483	0.046391
g907	2.4.2.31	NAD(+)--protein-arginine ADP-ribosyltransferase	58	283	20.5	0.000111026	0.000625106	6	58	10.3	4.18e-05	0.000183535	0.0951553	0.294653	6.92e-05	10.2	10.2	380	0.000739149	0.00278895	1912	50	0.8	0.7	0.85	Malawi	-0.000182927	0.000135188	0.176916	0.251063
g1446	3.2.1.170	Mannosylglycerate hydrolase	230	283	81.3	0.00165514	0.00278302	53	58	91.4	0.00235106	0.00276967	0.0825028	0.268197	-0.00069592	-10.1	10.1	381	0.00708595	0.0224039	342	50	0.8	0.7	0.85	Malawi	0.00104879	0.000415227	0.0119974	0.0288627
g380	1.2.98.1	Formaldehyde dismutase	214	283	75.6	0.0008874	0.0013184	38	58	65.5	0.000815046	0.00142983	0.138809	0.382148	7.24e-05	10.1	10.1	382	0.00226435	0.00554073	1283	50	0.8	0.7	0.85	Malawi	-0.000265831	0.000306216	0.385945	0.470298
g158	1.1.1.88	Hydroxymethylglutaryl-CoA reductase	277	283	97.9	0.00185724	0.00229111	51	58	87.9	0.00273283	0.00516608	0.00218236	0.0189654	-0.000875584	10	10	383	0.00428929	0.0115099	665	50	0.8	0.7	0.85	Malawi	6.65e-05	0.000362964	0.854685	0.885132
g2372	7.2.2.7	NO NAME	79	283	27.9	9.52e-05	0.000315937	22	58	37.9	0.000273937	0.000541859	0.154972	0.409309	-0.000178763	-10	10	384	0.00756764	0.0229772	317	50	0.8	0.7	0.85	Malawi	0.00049188	0.000142774	0.000642397	0.00275216
g1315	3.1.12.1	5' to 3' exodeoxyribonuclease (nucleoside 3'-phosphate-forming)	231	283	81.6	0.00592116	0.00808013	53	58	91.4	0.00598177	0.00692699	0.0820546	0.267621	-6.06e-05	-9.8	9.8	385	0.0103942	0.0243076	182	50	0.8	0.7	0.85	Malawi	0.000767698	0.000744125	0.302958	0.386533
g1453	3.2.1.183	UDP-N-acetylglucosamine 2-epimerase (hydrolyzing)	16	283	5.7	2.31e-05	0.000148553	9	58	15.5	0.000121852	0.000584456	0.021983	0.0977263	-9.87e-05	-9.8	9.8	386	0.00109919	0.00383054	1797	50	0.8	0.7	0.85	Malawi	0.00020401	8.86e-05	0.0218924	0.0468994
g763	2.3.1.38	[Acyl-carrier-protein] S-acetyltransferase	267	283	94.3	0.00194998	0.00143541	49	58	84.5	0.000997082	0.00118148	0.021983	0.0977263	0.000952896	9.8	9.8	387	0.0134991	0.0306952	128	50	0.8	0.7	0.85	Malawi	-0.00146227	0.000266909	8.38e-08	1.72e-06
g1438	3.2.1.145	Galactan 1,3-beta-galactosidase	86	283	30.4	0.000257702	0.000929582	12	58	20.7	0.000210879	0.000777161	0.153875	0.407293	4.68e-05	9.7	9.7	388	0.00340447	0.00839319	884	50	0.8	0.7	0.85	Malawi	-0.000151941	0.000207388	0.464283	0.54331
g1375	3.1.3.46	Fructose-2,6-bisphosphate 2-phosphatase	271	283	95.8	0.0110439	0.00726467	50	58	86.2	0.00545104	0.00578598	0.010315	0.0578929	0.00559291	9.6	9.6	389	0.0103649	0.0261578	185	50	0.8	0.7	0.85	Malawi	-0.0035581	0.000628257	3.17e-08	8.37e-07
g1465	3.2.1.24	Alpha-mannosidase	271	283	95.8	0.010212	0.00726521	50	58	86.2	0.00551123	0.00603622	0.010315	0.0578929	0.0047008	9.6	9.6	390	0.0037407	0.0101163	792	50	0.8	0.7	0.85	Malawi	-0.00309668	0.000648124	2.64e-06	2.77e-05
g1666	3.5.1.46	6-aminohexanoate-oligomer exohydrolase	193	283	68.2	0.00101676	0.00210346	34	58	58.6	0.000794324	0.00172705	0.170957	0.446279	0.000222433	9.6	9.6	391	0.0024895	0.00667622	1185	50	0.8	0.7	0.85	Malawi	-0.000317783	0.000351362	0.366409	0.451631
g197	1.11.1.1	NADH peroxidase	232	283	82	0.00153845	0.00256308	42	58	72.4	0.00270494	0.00385854	0.103951	0.313951	-0.00116649	9.6	9.6	392	0.00228891	0.00626295	1268	50	0.8	0.7	0.85	Malawi	0.00089954	0.000421767	0.0336602	0.0658639
g2123	5.1.3.21	Maltose epimerase	110	283	38.9	0.000295573	0.00101935	17	58	29.3	0.000229039	0.000929553	0.18288	0.467788	6.65e-05	9.6	9.6	393	0.00114921	0.0049448	1777	50	0.8	0.7	0.85	Malawi	-0.000217269	0.000215249	0.31351	0.397009
g346	1.2.1.4	Aldehyde dehydrogenase (NADP(+))	46	283	16.3	5.47e-05	0.000311034	15	58	25.9	7.75e-05	0.000242944	0.0915708	0.286851	-2.28e-05	-9.6	9.6	394	0.00203249	0.00540416	1390	50	0.8	0.7	0.85	Malawi	0.000144208	0.000104209	0.167318	0.239615
g595	2.1.1.156	Glycine/sarcosine N-methyltransferase	115	283	40.6	0.000196445	0.000553397	18	58	31	0.000162193	0.000418438	0.186365	0.470982	3.43e-05	9.6	9.6	395	0.00119147	0.0038048	1758	50	0.8	0.7	0.85	Malawi	-0.000135516	0.00017161	0.43027	0.512946
g1981	4.2.1.28	Propanediol dehydratase	217	283	76.7	0.00326792	0.0070674	39	58	67.2	0.00143919	0.00292614	0.136312	0.380937	0.00182873	9.5	9.5	396	0.00469953	0.0156558	596	50	0.8	0.7	0.85	Malawi	-0.00124	0.000604035	0.0408531	0.0773358
g221	1.13.11.39	Biphenyl-2,3-diol 1,2-dioxygenase	61	283	21.6	6.46e-05	0.000237303	7	58	12.1	4.02e-05	0.000166031	0.107636	0.324353	2.44e-05	9.5	9.5	397	0.00116444	0.00510049	1769	50	0.8	0.7	0.85	Malawi	-0.000135368	0.000103836	0.193232	0.269518
g2284	6.2.1.33	4-chlorobenzoate--CoA ligase	227	283	80.2	0.000215337	0.000268749	52	58	89.7	0.000316138	0.000308126	0.0957376	0.2951	-0.000100801	-9.5	9.5	398	0.00475107	0.0108667	591	50	0.8	0.7	0.85	Malawi	0.000389608	0.000132119	0.00341043	0.0106282
g405	1.3.1.2	Dihydropyrimidine dehydrogenase (NADP(+))	227	283	80.2	0.00152768	0.002856	52	58	89.7	0.00103582	0.00182866	0.0957376	0.2951	0.000491869	-9.5	9.5	399	0.00418954	0.0146759	692	50	0.8	0.7	0.85	Malawi	-0.000288352	0.000389739	0.459897	0.539729
g630	2.1.1.217	tRNA (adenine(22)-N(1))-methyltransferase	227	283	80.2	0.000282778	0.000569551	41	58	70.7	0.000417868	0.000767435	0.115548	0.338136	-0.00013509	9.5	9.5	400	0.00353369	0.00874359	854	50	0.8	0.7	0.85	Malawi	0.000187513	0.000177003	0.290181	0.371965
g1202	2.7.7.63	Lipoate--protein ligase	183	283	64.7	0.000695465	0.00131089	43	58	74.1	0.000759723	0.001259	0.174079	0.452672	-6.43e-05	-9.4	9.4	401	0.0013895	0.00410574	1680	50	0.8	0.7	0.85	Malawi	0.000190342	0.000289612	0.511479	0.584176
g1816	3.6.3.6	Proton-exporting ATPase	173	283	61.1	0.00135636	0.00281116	30	58	51.7	0.000997253	0.00235591	0.189722	0.477674	0.000359108	9.4	9.4	402	0.00180566	0.00501977	1489	50	0.8	0.7	0.85	Malawi	-0.000547118	0.00041113	0.184161	0.259354
g472	1.4.1.9	Leucine dehydrogenase	261	283	92.2	0.000884255	0.00129091	48	58	82.8	0.000814533	0.00116901	0.0436531	0.163385	6.97e-05	9.4	9.4	403	0.00464854	0.0117982	602	50	0.8	0.7	0.85	Malawi	-0.000276706	0.000254579	0.277846	0.360598
g1183	2.7.7.39	Glycerol-3-phosphate cytidylyltransferase	203	283	71.7	0.000601846	0.00151809	47	58	81	0.00101489	0.00150067	0.191752	0.481884	-0.000413048	-9.3	9.3	404	0.00675487	0.0180387	367	50	0.8	0.7	0.85	Malawi	0.000745565	0.000279313	0.0079671	0.0208662
g1903	4.1.2.28	2-dehydro-3-deoxy-D-pentonate aldolase	124	283	43.8	0.000313155	0.000740926	20	58	34.5	0.000536606	0.00108756	0.242924	0.579148	-0.00022345	9.3	9.3	405	0.00186607	0.00511062	1459	50	0.8	0.7	0.85	Malawi	0.000259225	0.000230031	0.260577	0.341451
g2025	4.2.2.1	Hyaluronate lyase	75	283	26.5	7.49e-05	0.00036559	10	58	17.2	8.54e-05	0.000393936	0.181895	0.467788	-1.05e-05	9.3	9.3	406	0.00156429	0.00408176	1593	50	0.8	0.7	0.85	Malawi	-4.95e-05	0.000117434	0.673355	0.730425
g2312	6.3.2.38	N(2)-citryl-N(6)-acetyl-N(6)-hydroxylysine synthase	76	283	26.9	0.000212371	0.000696342	21	58	36.2	0.000572533	0.00112854	0.153907	0.407293	-0.000360162	-9.3	9.3	407	0.00163456	0.0065513	1561	50	0.8	0.7	0.85	Malawi	0.00066637	0.000210823	0.00171522	0.00606578
g2349	6.3.5.9	Hydrogenobyrinic acid a,c-diamide synthase (glutamine-hydrolyzing)	47	283	16.6	4.28e-05	0.0001836	15	58	25.9	5.04e-05	0.000163677	0.133036	0.373332	-7.63e-06	-9.3	9.3	408	0.000896223	0.00271929	1878	50	0.8	0.7	0.85	Malawi	8.91e-05	8.95e-05	0.320144	0.404403
g328	1.2.1.18	Malonate-semialdehyde dehydrogenase (acetylating)	41	283	14.5	3.68e-05	0.000165741	3	58	5.2	1.84e-06	9.43e-06	0.0547839	0.196784	3.49e-05	9.3	9.3	409	0.00129265	0.00405557	1722	50	0.8	0.7	0.85	Malawi	-0.000165155	7.6e-05	0.0305713	0.0612328
g647	2.1.1.271	Cobalt-precorrin-4 methyltransferase	153	283	54.1	0.000207531	0.000511615	26	58	44.8	0.000342827	0.00100331	0.248179	0.584733	-0.000135296	9.3	9.3	410	0.00104433	0.00364642	1821	50	0.8	0.7	0.85	Malawi	6.02e-05	0.000181435	0.740195	0.785757
g1021	2.7.1.105	6-phosphofructo-2-kinase	270	283	95.4	0.0109786	0.00727648	50	58	86.2	0.00544616	0.0057807	0.01443	0.0736258	0.00553245	9.2	9.2	411	0.00662617	0.0169108	371	50	0.8	0.7	0.85	Malawi	-0.00350794	0.000633179	6.07e-08	1.39e-06
g1166	2.7.7.10	UTP--hexose-1-phosphate uridylyltransferase	280	283	98.9	0.00521351	0.00396905	52	58	89.7	0.00334536	0.00344674	0.00106073	0.0113397	0.00186815	9.2	9.2	412	0.00279263	0.00630349	1066	50	0.8	0.7	0.85	Malawi	-0.0016964	0.000454582	0.000222884	0.00114249
g1561	3.4.14.5	Dipeptidyl-peptidase IV	218	283	77	0.0026282	0.00317767	50	58	86.2	0.00179602	0.00195904	0.159019	0.418356	0.000832181	-9.2	9.2	413	0.00378242	0.00916467	782	50	0.8	0.7	0.85	Malawi	-0.000510702	0.000445584	0.252545	0.332856
g1693	3.5.2.14	N-methylhydantoinase (ATP-hydrolyzing)	109	283	38.5	0.000224164	0.000982044	17	58	29.3	0.000189302	0.000599692	0.232238	0.561127	3.49e-05	9.2	9.2	414	0.00134718	0.00380528	1698	50	0.8	0.7	0.85	Malawi	-8.2e-05	0.000191274	0.668494	0.726313
g1820	3.6.4.6	Vesicle-fusing ATPase	270	283	95.4	0.0130318	0.00910481	50	58	86.2	0.0063473	0.006937	0.01443	0.0736258	0.00668448	9.2	9.2	415	0.0101197	0.0228234	195	50	0.8	0.7	0.85	Malawi	-0.00396717	0.000694586	2.45e-08	6.92e-07
g353	1.2.1.62	4-formylbenzenesulfonate dehydrogenase	65	283	23	0.000128971	0.000575309	8	58	13.8	0.000110008	0.00052375	0.159019	0.418356	1.9e-05	9.2	9.2	416	0.00175574	0.00465673	1515	50	0.8	0.7	0.85	Malawi	-0.000122655	0.000151335	0.418227	0.500937
g864	2.4.1.305	glucosyltransferase	13	283	4.6	2.39e-05	0.000185234	8	58	13.8	9.02e-05	0.000399865	0.01443	0.0736258	-6.63e-05	-9.2	9.2	417	0.00307296	0.00713215	981	50	0.8	0.7	0.85	Malawi	0.000199607	8.33e-05	0.0171561	0.0387918
g1041	2.7.1.168	D-glycero-alpha-D-manno-heptose-7-phosphate kinase	28	283	9.9	0.000162781	0.000807962	11	58	19	0.000388523	0.00129794	0.0671166	0.230041	-0.000225742	-9.1	9.1	418	0.00107296	0.00351392	1808	50	0.8	0.7	0.85	Malawi	0.000365853	0.000196103	0.0629584	0.10988
g1421	3.11.1.1	Phosphonoacetaldehyde hydrolase	221	283	78.1	0.00140225	0.00252096	40	58	69	0.00211476	0.00318851	0.172515	0.449474	-0.00071251	9.1	9.1	419	0.00290827	0.00699647	1025	50	0.8	0.7	0.85	Malawi	0.00064115	0.000411118	0.119804	0.181806
g2167	5.3.1.31	Sulfoquinovose isomerase	211	283	74.6	0.000756797	0.00111418	38	58	65.5	0.00092138	0.00125671	0.193271	0.483895	-0.000164583	9.1	9.1	420	0.00204036	0.00496449	1381	50	0.8	0.7	0.85	Malawi	0.000200643	0.000277822	0.47067	0.549205
g2382	7.5.2.4	NO NAME	138	283	48.8	0.000150434	0.000379979	23	58	39.7	9.98e-05	0.000268834	0.248305	0.584733	5.07e-05	9.1	9.1	421	0.00104589	0.00291556	1820	50	0.8	0.7	0.85	Malawi	-0.000169759	0.000142125	0.233144	0.31312
g264	1.14.13.49	(S)-limonene 7-monooxygenase	28	283	9.9	0.00027171	0.00168449	11	58	19	0.000276289	0.00161459	0.0671166	0.230041	-4.58e-06	-9.1	9.1	422	0.00231852	0.00572841	1258	50	0.8	0.7	0.85	Malawi	0.000125533	0.00023189	0.588625	0.657748
g50	1.1.1.243	Carveol dehydrogenase	28	283	9.9	0.00027171	0.00168449	11	58	19	0.000276289	0.00161459	0.0671166	0.230041	-4.58e-06	-9.1	9.1	423	0.00324769	0.00977387	933	50	0.8	0.7	0.85	Malawi	0.000125533	0.00023189	0.588625	0.657748
g81	1.1.1.301	D-arabitol-phosphate dehydrogenase	60	283	21.2	4.73e-05	0.000193459	7	58	12.1	5.72e-05	0.000295417	0.145845	0.394484	-9.92e-06	9.1	9.1	424	0.00130603	0.00475562	1711	50	0.8	0.7	0.85	Malawi	-6.45e-05	9.41e-05	0.493316	0.570073
g1441	3.2.1.152	Mannosylglycoprotein endo-beta-mannosidase	35	283	12.4	7.62e-05	0.000421708	2	58	3.4	6.6e-06	3.53e-05	0.060742	0.213628	6.96e-05	9	9	425	0.00116244	0.00364967	1771	50	0.8	0.7	0.85	Malawi	-0.000193503	0.000111493	0.0835515	0.137842
g1581	3.4.21.116	SpoIVB peptidase	33	283	11.7	3.52e-05	0.000178457	12	58	20.7	0.000133997	0.000528363	0.0859824	0.272678	-9.88e-05	-9	9	426	0.00191938	0.00684335	1445	50	0.8	0.7	0.85	Malawi	0.000239122	9.91e-05	0.016363	0.0371637
g1963	4.2.1.135	UDP-N-acetylglucosamine 4,6-dehydratase (configuration-retaining)	38	283	13.4	0.000174394	0.000790124	13	58	22.4	0.000428487	0.00129856	0.103923	0.313951	-0.000254093	-9	9	427	0.00155066	0.00522931	1608	50	0.8	0.7	0.85	Malawi	0.000424847	0.000201553	0.0357762	0.0692718
g484	1.4.7.1	Glutamate synthase (ferredoxin)	238	283	84.1	0.00084973	0.00167935	54	58	93.1	0.00224194	0.00370108	0.0985568	0.300167	-0.00139221	-9	9	428	0.0189462	0.0392401	65	50	0.8	0.7	0.85	Malawi	0.00146491	0.000319004	6.19e-06	5.55e-05
g1195	2.7.7.53	ATP adenylyltransferase	269	283	95.1	0.0113543	0.00757894	50	58	86.2	0.00569618	0.0059352	0.0339422	0.136072	0.00565812	8.9	8.9	429	0.00839687	0.0198536	266	50	0.8	0.7	0.85	Malawi	-0.00349403	0.000647032	1.26e-07	2.39e-06
g1558	3.4.14.11	Xaa-Pro dipeptidyl-peptidase	279	283	98.6	0.00371079	0.00441054	52	58	89.7	0.00332057	0.00581655	0.00229981	0.0194017	0.000390223	8.9	8.9	430	0.00543582	0.0158934	495	50	0.8	0.7	0.85	Malawi	-0.000931906	0.000482177	0.0541052	0.0969227
g843	2.4.1.250	D-inositol-3-phosphate glycosyltransferase	243	283	85.9	0.00106453	0.00207766	55	58	94.8	0.00347056	0.00391238	0.0801727	0.264688	-0.00240602	-8.9	8.9	431	0.0218768	0.0545064	51	50	0.8	0.7	0.85	Malawi	0.00253026	0.000355934	6.97e-12	1.42e-09
g120	1.1.1.405	NO NAME	147	283	51.9	9.23e-05	0.000219968	25	58	43.1	0.000115269	0.000227485	0.249878	0.58741	-2.29e-05	8.8	8.8	432	0.00402936	0.0114733	721	50	0.8	0.7	0.85	Malawi	4.27e-05	0.000113968	0.707973	0.758676
g126	1.1.1.41	Isocitrate dehydrogenase (NAD(+))	54	283	19.1	0.000103165	0.00048591	6	58	10.3	5.22e-05	0.000362955	0.131354	0.371709	5.09e-05	8.8	8.8	433	0.00198139	0.00667913	1418	50	0.8	0.7	0.85	Malawi	-0.000175564	0.000133499	0.189368	0.265445
g526	1.6.5.8	NADH:ubiquinone reductase (Na(+)-transporting)	25	283	8.8	7.2e-06	2.86e-05	0	58	0	0	0	0.0117261	0.0641747	7.2e-06	8.8	8.8	434	0.00140416	0.00598761	1671	50	0.8	0.7	0.85	Malawi	-7.45e-05	3.4e-05	0.0288544	0.0586601
g941	2.5.1.30	Heptaprenyl diphosphate synthase	215	283	76	0.000576703	0.00140768	39	58	67.2	0.000373266	0.000665041	0.186282	0.470982	0.000203438	8.8	8.8	435	0.00447986	0.0103053	626	50	0.8	0.7	0.85	Malawi	-0.000361129	0.000244483	0.140573	0.207295
g145	1.1.1.65	Pyridoxine 4-dehydrogenase	185	283	65.4	0.00040846	0.000657365	43	58	74.1	0.000393022	0.00043511	0.222627	0.540322	1.54e-05	-8.7	8.7	436	0.00156315	0.00374678	1595	50	0.8	0.7	0.85	Malawi	0.000152111	0.000203926	0.456238	0.537294
g1455	3.2.1.185	Non-reducing end beta-L-arabinofuranosidase	156	283	55.1	0.00154842	0.00422755	37	58	63.8	0.00260052	0.00471759	0.246999	0.584723	-0.00105209	-8.7	8.7	437	0.00429474	0.00997192	663	50	0.8	0.7	0.85	Malawi	0.00109233	0.000491575	0.0269364	0.0554252
g535	1.7.1.1	Nitrate reductase (NADH)	73	283	25.8	2.09e-06	7.31e-06	20	58	34.5	2.87e-06	6.11e-06	0.196127	0.486526	-7.84e-07	-8.7	8.7	438	0.00265534	0.00931997	1110	50	0.8	0.7	0.85	Malawi	2.76e-05	1.93e-05	0.15314	0.221808
g1983	4.2.1.30	Glycerol dehydratase	239	283	84.5	0.00218485	0.00448199	44	58	75.9	0.00108727	0.0020199	0.12554	0.359793	0.00109759	8.6	8.6	439	0.00348412	0.00849811	869	50	0.8	0.7	0.85	Malawi	-0.000793126	0.000473869	0.0951071	0.152037
g2193	5.4.1.2	Transferred entry	39	283	13.8	2.32e-05	0.000148305	13	58	22.4	3.13e-05	8.24e-05	0.108982	0.326261	-8.05e-06	-8.6	8.6	440	0.00400171	0.0102185	726	50	0.8	0.7	0.85	Malawi	0.000110134	6.8e-05	0.106092	0.165439
g439	1.3.8.13	NO NAME	200	283	70.7	0.000282317	0.00036169	46	58	79.3	0.000517438	0.000515706	0.201547	0.499051	-0.000235121	-8.6	8.6	441	0.00354122	0.0113635	850	50	0.8	0.7	0.85	Malawi	0.000591815	0.000163125	0.000329596	0.00156712
g1549	3.4.11.7	Glutamyl aminopeptidase	278	283	98.2	0.00210669	0.00255357	52	58	89.7	0.00216452	0.00310211	0.00438866	0.0303155	-5.78e-05	8.5	8.5	442	0.00525339	0.0124696	521	50	0.8	0.7	0.85	Malawi	-0.000318338	0.000341987	0.352595	0.438052
g272	1.14.13.84	4-hydroxyacetophenone monooxygenase	15	283	5.3	1.28e-05	0.000138484	8	58	13.8	1.9e-05	6.18e-05	0.0377827	0.146245	-6.18e-06	-8.5	8.5	443	0.000847501	0.00296449	1894	50	0.8	0.7	0.85	Malawi	9.42e-05	5.25e-05	0.0736111	0.125355
g867	2.4.1.309	diphosphoundecaprenol alpha-1,3-galactosyltransferase	29	283	10.2	5.91e-05	0.000263432	1	58	1.7	5.72e-06	4.35e-05	0.0395668	0.151842	5.34e-05	8.5	8.5	444	0.000478418	0.00162393	1969	50	0.8	0.7	0.85	Malawi	-0.000182305	9.83e-05	0.0644002	0.111917
g92	1.1.1.31	3-hydroxyisobutyrate dehydrogenase	98	283	34.6	0.000380311	0.000994757	25	58	43.1	0.000637641	0.00141049	0.232449	0.561127	-0.00025733	-8.5	8.5	445	0.000988591	0.00343874	1847	50	0.8	0.7	0.85	Malawi	0.000409982	0.000259522	0.115094	0.17597
g1705	3.5.3.18	Dimethylargininase	113	283	39.9	0.000151858	0.00042474	28	58	48.3	0.000509947	0.00111771	0.245573	0.582372	-0.000358089	-8.4	8.4	446	0.00215478	0.00558207	1328	50	0.8	0.7	0.85	Malawi	0.000579945	0.000180156	0.00141009	0.00517966
g1966	4.2.1.151	Chorismate dehydratase	20	283	7.1	6e-05	0.00043679	9	58	15.5	0.000162903	0.000640717	0.0652617	0.225404	-0.000102943	-8.4	8.4	447	0.000499387	0.00218315	1967	50	0.8	0.7	0.85	Malawi	0.000278375	0.000123049	0.0243109	0.0510027
g412	1.3.1.44	Trans-2-enoyl-CoA reductase (NAD(+))	25	283	8.8	2.53e-05	0.000187016	10	58	17.2	6.47e-05	0.000241442	0.0923416	0.288594	-3.94e-05	-8.4	8.4	448	0.00146388	0.00403817	1642	50	0.8	0.7	0.85	Malawi	0.000159824	7.86e-05	0.0428256	0.0804709
g1020	2.7.1.100	S-methyl-5-thioribose kinase	204	283	72.1	0.00119389	0.00226135	37	58	63.8	0.000786919	0.00148909	0.209165	0.513197	0.000406976	8.3	8.3	449	0.00349084	0.00825258	864	50	0.8	0.7	0.85	Malawi	-0.000549752	0.000365012	0.132967	0.198391
g1503	3.2.1.91	Cellulose 1,4-beta-cellobiosidase (non-reducing end)	33	283	11.7	2.49e-05	0.000115881	2	58	3.4	3.06e-06	1.7e-05	0.0607342	0.213628	2.18e-05	8.3	8.3	450	0.00203582	0.00671286	1383	50	0.8	0.7	0.85	Malawi	-0.000112207	6.37e-05	0.0792466	0.132949
g1613	3.4.24.11	Neprilysin	126	283	44.5	0.00115742	0.00263186	21	58	36.2	0.000482217	0.00154276	0.308339	0.681991	0.000675207	8.3	8.3	451	0.00326961	0.0084987	919	50	0.8	0.7	0.85	Malawi	-0.000873476	0.000391595	0.0263641	0.0545232
g780	2.3.1.81	Aminoglycoside N(3')-acetyltransferase	243	283	85.9	0.00125184	0.0022144	45	58	77.6	0.00135759	0.0033398	0.11558	0.338136	-0.000105756	8.3	8.3	452	0.0101621	0.0227612	194	50	0.8	0.7	0.85	Malawi	-0.000468465	0.000351958	0.184076	0.259354
g1366	3.1.3.26	4-phytase	245	283	86.6	0.00341708	0.00398241	55	58	94.8	0.00543381	0.00469032	0.117634	0.342231	-0.00201673	-8.2	8.2	453	0.0022835	0.00598328	1275	50	0.8	0.7	0.85	Malawi	0.00169043	0.000510722	0.00103371	0.00405318
g1873	4.1.1.64	2,2-dialkylglycine decarboxylase (pyruvate)	50	283	17.7	0.000121033	0.000607998	15	58	25.9	0.000437439	0.00129799	0.147023	0.395975	-0.000316406	-8.2	8.2	454	0.000524607	0.00246102	1956	50	0.8	0.7	0.85	Malawi	0.000515663	0.000178469	0.00410852	0.0122056
g1905	4.1.2.2	Ketotetrose-phosphate aldolase	155	283	54.8	0.000398177	0.000920041	27	58	46.6	0.000694935	0.00157904	0.31191	0.688759	-0.000296758	8.2	8.2	455	0.000417012	0.00152545	1984	50	0.8	0.7	0.85	Malawi	0.000292013	0.000248091	0.240005	0.32069
g1950	4.2.1.109	Methylthioribulose 1-phosphate dehydratase	174	283	61.5	0.000628782	0.00143415	31	58	53.4	0.000214636	0.000765156	0.302963	0.674146	0.000414146	8.1	8.1	456	0.00603423	0.0162992	423	50	0.8	0.7	0.85	Malawi	-0.000735588	0.00027656	0.00819051	0.0213415
g2126	5.1.3.24	N-acetylneuraminate epimerase	231	283	81.6	0.0020086	0.00298509	52	58	89.7	0.00419231	0.00439978	0.179069	0.462968	-0.00218371	-8.1	8.1	457	0.00348283	0.0110292	870	50	0.8	0.7	0.85	Malawi	0.00198831	0.000438849	8.16e-06	7.03e-05
g1191	2.7.7.48	; Q06996, L SENDF	197	283	69.6	0.000284605	0.000559575	45	58	77.6	0.000313043	0.000536054	0.267351	0.611412	-2.84e-05	-8	8	458	0.00134282	0.00397025	1702	50	0.8	0.7	0.85	Malawi	0.000154019	0.000173347	0.374901	0.459593
g372	1.2.4.4	3-methyl-2-oxobutanoate dehydrogenase (2-methylpropanoyl-transferring)	252	283	89	0.000788327	0.00124742	47	58	81	0.000692201	0.00139145	0.121678	0.351719	9.61e-05	8	8	459	0.00573976	0.0134074	452	50	0.8	0.7	0.85	Malawi	-0.000338782	0.0002624	0.197553	0.274417
g1058	2.7.1.195	NO NAME	149	283	52.7	0.000244704	0.000477521	26	58	44.8	0.000207789	0.000390071	0.313887	0.691989	3.69e-05	7.9	7.9	460	0.0035445	0.0110236	849	50	0.8	0.7	0.85	Malawi	-9.49e-05	0.000177975	0.594204	0.660773
g1668	3.5.1.49	Formamidase	71	283	25.1	0.000173656	0.000878444	10	58	17.2	8.6e-05	0.0004668	0.237666	0.569638	8.77e-05	7.9	7.9	461	0.0018097	0.00702306	1486	50	0.8	0.7	0.85	Malawi	-0.000193949	0.000170467	0.256028	0.336574
g1670	3.5.1.52	Peptide-N(4)-(N-acetyl-beta-glucosaminyl)asparagine amidase	2	283	0.7	3.8e-06	5.51e-05	5	58	8.6	0.000189079	0.000984588	0.00194625	0.0174774	-0.000185279	-7.9	7.9	462	0.000325214	0.00140866	1996	50	0.8	0.7	0.85	Malawi	0.000318367	8.35e-05	0.000164618	0.000877181
g1831	3.7.1.8	2,6-dioxo-6-phenylhexa-3-enoate hydrolase	81	283	28.6	0.000140478	0.000527755	12	58	20.7	9.66e-05	0.000463365	0.258536	0.60355	4.38e-05	7.9	7.9	463	0.00117187	0.00404158	1766	50	0.8	0.7	0.85	Malawi	-0.000171112	0.000152501	0.262638	0.343488
g1837	3.8.1.8	Atrazine chlorohydrolase	81	283	28.6	0.000170461	0.000789406	12	58	20.7	6.19e-05	0.000285678	0.258536	0.60355	0.000108598	7.9	7.9	464	0.00207373	0.00721089	1365	50	0.8	0.7	0.85	Malawi	-0.000239462	0.000164236	0.145758	0.213394
g263	1.14.13.48	(S)-limonene 6-monooxygenase	212	283	74.9	0.000457968	0.00175313	48	58	82.8	0.000507419	0.00166048	0.237666	0.569638	-4.95e-05	-7.9	7.9	465	0.0067015	0.0179568	369	50	0.8	0.7	0.85	Malawi	0.000292331	0.000252098	0.247031	0.327284
g341	1.2.1.39	Phenylacetaldehyde dehydrogenase	242	283	85.5	0.00282922	0.00435752	45	58	77.6	0.00163912	0.00245018	0.16513	0.431904	0.00119009	7.9	7.9	466	0.00589983	0.0182028	439	50	0.8	0.7	0.85	Malawi	-0.000966195	0.000505983	0.0570364	0.100962
g466	1.4.1.16	Diaminopimelate dehydrogenase	246	283	86.9	0.00289944	0.00424785	55	58	94.8	0.00543598	0.00542894	0.115632	0.338136	-0.00253654	-7.9	7.9	467	0.0152772	0.037497	99	50	0.8	0.7	0.85	Malawi	0.00225468	0.000508955	1.27e-05	0.000103653
g996	2.6.1.45	Serine--glyoxylate transaminase	32	283	11.3	2.9e-05	0.000162543	2	58	3.4	1.11e-05	7.19e-05	0.0899307	0.28237	1.79e-05	7.9	7.9	468	0.000701512	0.00266737	1923	50	0.8	0.7	0.85	Malawi	-8.57e-05	7.11e-05	0.228544	0.307801
g1087	2.7.1.36	Mevalonate kinase	276	283	97.5	0.00150048	0.00214963	52	58	89.7	0.00161156	0.00261867	0.0122711	0.0663824	-0.000111085	7.8	7.8	469	0.0100596	0.0264082	197	50	0.8	0.7	0.85	Malawi	-0.000293605	0.000306487	0.338762	0.423452
g1487	3.2.1.65	Levanase	27	283	9.5	1.9e-05	9.08e-05	1	58	1.7	5.09e-07	3.87e-06	0.0622414	0.21608	1.85e-05	7.8	7.8	470	0.000833414	0.00269306	1899	50	0.8	0.7	0.85	Malawi	-0.000105949	5.55e-05	0.0569139	0.100888
g2339	6.3.5.10	Adenosylcobyric acid synthase (glutamine-hydrolyzing)	56	283	19.8	1.71e-05	8.41e-05	16	58	27.6	6.83e-05	0.000305449	0.215848	0.527673	-5.12e-05	-7.8	7.8	471	0.00628933	0.0174645	395	50	0.8	0.7	0.85	Malawi	0.000177234	6.81e-05	0.00962285	0.0244736
g817	2.4.1.122	Glycoprotein-N-acetylgalactosamine 3-beta-galactosyltransferase	27	283	9.5	6.36e-05	0.00028825	1	58	1.7	5.99e-06	4.56e-05	0.0622414	0.21608	5.76e-05	7.8	7.8	472	0.000829767	0.00264289	1902	50	0.8	0.7	0.85	Malawi	-0.000182579	0.000102144	0.0747555	0.126749
g866	2.4.1.308	diphosphoundecaprenol alpha-1,2-fucosyltransferase	27	283	9.5	7.1e-05	0.00031682	1	58	1.7	5.28e-06	4.02e-05	0.0622414	0.21608	6.57e-05	7.8	7.8	473	0.000642505	0.00233581	1934	50	0.8	0.7	0.85	Malawi	-0.000198567	0.000107663	0.0660068	0.114221
g1568	3.4.17.19	Carboxypeptidase Taq	222	283	78.4	0.000937684	0.0017232	41	58	70.7	0.000494248	0.00134655	0.229529	0.55607	0.000443437	7.7	7.7	474	0.00555767	0.0139071	473	50	0.8	0.7	0.85	Malawi	-0.000741558	0.000301341	0.0143583	0.0333552
g55	1.1.1.261	sn-glycerol-1-phosphate dehydrogenase	32	283	11.3	0.000112572	0.000679729	11	58	19	0.000119281	0.000388219	0.127707	0.365227	-6.71e-06	-7.7	7.7	475	0.000844388	0.00252015	1896	50	0.8	0.7	0.85	Malawi	0.000142176	0.000148254	0.338239	0.423058
g1703	3.5.3.12	Agmatine deiminase	203	283	71.7	0.000485728	0.00101725	46	58	79.3	0.000937319	0.00128582	0.259944	0.603698	-0.000451592	-7.6	7.6	476	0.00490198	0.0138638	575	50	0.8	0.7	0.85	Malawi	0.000813606	0.000248441	0.00116633	0.00446143
g1037	2.7.1.162	N-acetylhexosamine 1-kinase	270	283	95.4	0.0107957	0.00782866	51	58	87.9	0.00640684	0.00707257	0.0575389	0.20613	0.00438886	7.5	7.5	477	0.00394314	0.0114465	744	50	0.8	0.7	0.85	Malawi	-0.00283702	0.000669878	2.95e-05	0.000206735
g1436	3.2.1.139	Alpha-glucuronidase	3	283	1.1	1.48e-06	1.65e-05	5	58	8.6	2.55e-05	0.000130298	0.00451043	0.0309977	-2.4e-05	-7.5	7.5	478	0.00102485	0.00309195	1831	50	0.8	0.7	0.85	Malawi	0.000108828	3.33e-05	0.00119785	0.00454615
g1610	3.4.23.48	Plasminogen activator Pla	8	283	2.8	3.63e-05	0.000564738	6	58	10.3	3.93e-05	0.000191983	0.0186381	0.0862735	-3.05e-06	-7.5	7.5	479	0.00119279	0.00331588	1755	50	0.8	0.7	0.85	Malawi	0.000103147	8.69e-05	0.235819	0.316066
g2213	5.4.99.13	Isobutyryl-CoA mutase	8	283	2.8	2.23e-06	1.84e-05	6	58	10.3	2.48e-05	0.000128185	0.0186381	0.0862735	-2.25e-05	-7.5	7.5	480	0.000595147	0.00233913	1944	50	0.8	0.7	0.85	Malawi	0.000111663	3.46e-05	0.001362	0.00505669
g443	1.3.8.4	Isovaleryl-CoA dehydrogenase	36	283	12.7	9.07e-06	4.17e-05	3	58	5.2	1.03e-05	6.76e-05	0.115724	0.338136	-1.22e-06	7.5	7.5	481	0.00102184	0.00386726	1834	50	0.8	0.7	0.85	Malawi	-3.2e-05	4.21e-05	0.448554	0.53101
g1092	2.7.1.45	2-dehydro-3-deoxygluconokinase	260	283	91.9	0.00268665	0.00428522	49	58	84.5	0.00224111	0.00221491	0.086415	0.272678	0.000445543	7.4	7.4	482	0.00536957	0.0124684	506	50	0.8	0.7	0.85	Malawi	-6.25e-05	0.000445098	0.888496	0.912715
g2248	6.1.1.13	D-alanine--poly(phosphoribitol) ligase	143	283	50.5	4.56e-05	0.000143298	25	58	43.1	0.000159405	0.000536681	0.316629	0.695758	-0.000113841	7.4	7.4	483	0.00201852	0.00617129	1396	50	0.8	0.7	0.85	Malawi	0.000221573	9.9e-05	0.0259341	0.0538935
g2308	6.3.2.29	Cyanophycin synthase (L-aspartate-adding)	50	283	17.7	8.52e-05	0.000440783	6	58	10.3	0.000113137	0.000477838	0.241778	0.577439	-2.79e-05	7.4	7.4	484	0.000855041	0.00282278	1891	50	0.8	0.7	0.85	Malawi	-1.43e-06	0.000130601	0.991267	0.992136
g1056	2.7.1.193	NO NAME	228	283	80.6	0.000266697	0.000338393	51	58	87.9	0.000271782	0.000258679	0.261086	0.605307	-5.09e-06	-7.3	7.3	485	0.00212678	0.00755438	1341	50	0.8	0.7	0.85	Malawi	0.000112243	0.000140294	0.424237	0.506942
g1829	3.7.1.2	Fumarylacetoacetase	28	283	9.9	6.09e-06	2.65e-05	10	58	17.2	1.6e-05	5.65e-05	0.111836	0.331813	-9.88e-06	-7.3	7.3	486	0.00231111	0.00634302	1262	50	0.8	0.7	0.85	Malawi	7.46e-05	3.83e-05	0.0522264	0.094261
g277	1.14.14.12	3-hydroxy-9,10-secoandrosta-1,3,5(10)-triene-9,17-dione monooxygenase	77	283	27.2	5.39e-05	0.000194961	20	58	34.5	9.57e-05	0.000285391	0.267133	0.611412	-4.18e-05	-7.3	7.3	487	0.00284068	0.00727065	1054	50	0.8	0.7	0.85	Malawi	0.000153532	0.000101607	0.13171	0.196791
g480	1.4.3.3	D-amino-acid oxidase	28	283	9.9	2.7e-05	0.000164099	10	58	17.2	5.38e-05	0.00020836	0.111836	0.331813	-2.68e-05	-7.3	7.3	488	0.0010674	0.00404197	1810	50	0.8	0.7	0.85	Malawi	0.000121278	7.81e-05	0.121319	0.183557
g2110	5.1.1.8	4-hydroxyproline epimerase	43	283	15.2	6.48e-05	0.000351185	13	58	22.4	0.000109517	0.000378425	0.177483	0.459749	-4.47e-05	-7.2	7.2	489	0.00174862	0.00483451	1518	50	0.8	0.7	0.85	Malawi	0.000163814	0.00011631	0.159922	0.230319
g2240	5.5.1.5	Carboxy-cis,cis-muconate cyclase	43	283	15.2	8.62e-06	3.37e-05	13	58	22.4	3.74e-05	0.000168104	0.177483	0.459749	-2.88e-05	-7.2	7.2	490	0.00599915	0.0183881	425	50	0.8	0.7	0.85	Malawi	0.000126015	4.97e-05	0.0116487	0.0283214
g638	2.1.1.230	23S rRNA (adenosine(1067)-2'-O)-methyltransferase	118	283	41.7	0.00104881	0.0024369	20	58	34.5	0.000460726	0.0014659	0.378519	0.77961	0.000588084	7.2	7.2	491	0.002461	0.00670222	1195	50	0.8	0.7	0.85	Malawi	-0.000790802	0.000376833	0.0365965	0.0705913
g1043	2.7.1.170	Anhydro-N-acetylmuramic acid kinase	258	283	91.2	0.00275604	0.00288442	57	58	98.3	0.00374772	0.00331794	0.0977019	0.300167	-0.000991674	-7.1	7.1	492	0.00214007	0.00551485	1336	50	0.8	0.7	0.85	Malawi	0.00101694	0.000419084	0.015763	0.0360425
g113	1.1.1.391	NO NAME	20	283	7.1	2.18e-05	0.000155759	0	58	0	0	0	0.0316385	0.129143	2.18e-05	7.1	7.1	493	0.000584618	0.00360981	1949	50	0.8	0.7	0.85	Malawi	-9.75e-05	6.02e-05	0.105932	0.165391
g1171	2.7.7.19	Polynucleotide adenylyltransferase	263	283	92.9	0.00388955	0.00390594	58	58	100	0.00477049	0.00402172	0.0316385	0.129143	-0.00088094	-7.1	7.1	494	0.00170879	0.00524653	1534	50	0.8	0.7	0.85	Malawi	0.000888325	0.00048207	0.0662414	0.114432
g1490	3.2.1.6	Endo-1,3(4)-beta-glucanase	9	283	3.2	1.41e-05	0.000113219	6	58	10.3	8.08e-05	0.000365746	0.0269674	0.114854	-6.67e-05	-7.1	7.1	495	0.00080658	0.0035231	1906	50	0.8	0.7	0.85	Malawi	0.000186677	7.1e-05	0.00899327	0.0231662
g1676	3.5.1.68	N-formylglutamate deformylase	64	283	22.6	0.000143244	0.000699161	9	58	15.5	2.9e-05	9.68e-05	0.292162	0.659199	0.000114233	7.1	7.1	496	0.00104119	0.00360852	1822	50	0.8	0.7	0.85	Malawi	-0.000234695	0.000150312	0.119367	0.181277
g749	2.3.1.245	3-hydroxy-5-phosphonooxypentane-2,4-dione thiolase	235	283	83	0.000575524	0.000809805	44	58	75.9	0.000360454	0.000458018	0.195553	0.485996	0.00021507	7.1	7.1	497	0.00543668	0.0134891	493	50	0.8	0.7	0.85	Malawi	-0.000365495	0.00021568	0.0910667	0.14708
g1603	3.4.22.48	Staphopain	49	283	17.3	2.11e-05	8.21e-05	6	58	10.3	3.34e-05	0.000182087	0.240584	0.575606	-1.23e-05	7	7	498	0.00109922	0.00472241	1796	50	0.8	0.7	0.85	Malawi	-1.77e-05	6.57e-05	0.787853	0.828269
g1710	3.5.3.3	Creatinase	54	283	19.1	0.000153795	0.00072471	7	58	12.1	3.29e-05	0.000168837	0.259917	0.603698	0.000120872	7	7	499	0.000466999	0.00230272	1971	50	0.8	0.7	0.85	Malawi	-0.00023596	0.00015827	0.136925	0.202945
g1919	4.1.2.9	Phosphoketolase	54	283	19.1	6.36e-05	0.000317234	7	58	12.1	8.54e-05	0.000347336	0.259917	0.603698	-2.18e-05	7	7	500	0.000995094	0.00350006	1845	50	0.8	0.7	0.85	Malawi	1.68e-05	0.000112333	0.880921	0.905849
g2012	4.2.1.82	Xylonate dehydratase	127	283	44.9	0.000263262	0.000584688	22	58	37.9	0.000374729	0.000732603	0.384149	0.781326	-0.000111468	7	7	501	0.00176262	0.00423787	1508	50	0.8	0.7	0.85	Malawi	0.000151327	0.000204239	0.459248	0.539278
g381	1.2.99.2	Carbon-monoxide dehydrogenase (acceptor)	190	283	67.1	0.000696309	0.00145053	43	58	74.1	0.00113466	0.00220588	0.353556	0.747628	-0.000438352	-7	7	502	0.0116599	0.0343432	156	50	0.8	0.7	0.85	Malawi	0.000643127	0.000300112	0.032828	0.0646708
g391	1.21.4.2	Glycine reductase	127	283	44.9	0.000316062	0.00150486	22	58	37.9	9.2e-05	0.000213204	0.384149	0.781326	0.000224052	7	7	503	0.00366957	0.0102145	812	50	0.8	0.7	0.85	Malawi	-0.000357133	0.000210001	0.0899297	0.145706
g1405	3.1.4.3	Phospholipase C	44	283	15.5	1.01e-05	3.8e-05	13	58	22.4	4.92e-05	0.000207402	0.245	0.582037	-3.91e-05	-6.9	6.9	504	0.00246187	0.00847191	1194	50	0.8	0.7	0.85	Malawi	0.000150666	5.52e-05	0.00668112	0.0178661
g7	1.1.1.108	Carnitine 3-dehydrogenase	44	283	15.5	3.51e-05	0.000203281	13	58	22.4	2.68e-05	9.32e-05	0.245	0.582037	8.32e-06	-6.9	6.9	505	0.00120205	0.00383325	1754	50	0.8	0.7	0.85	Malawi	3.38e-05	7.96e-05	0.67104	0.728691
g1015	2.6.1.90	dTDP-3-amino-3,6-dideoxy-alpha-D-galactopyranose transaminase	10	283	3.5	2.83e-05	0.000315769	6	58	10.3	8.54e-05	0.000354748	0.0374684	0.145446	-5.71e-05	-6.8	6.8	506	0.000844736	0.00299921	1895	50	0.8	0.7	0.85	Malawi	0.000184445	8.73e-05	0.0354442	0.068957
g2019	4.2.1.96	4a-hydroxytetrahydrobiopterin dehydratase	5	283	1.8	2.3e-06	2.06e-05	5	58	8.6	4.93e-06	1.72e-05	0.0153453	0.0768405	-2.64e-06	-6.8	6.8	507	0.000874002	0.00324971	1882	50	0.8	0.7	0.85	Malawi	4.57e-05	2.35e-05	0.0525603	0.0946551
g2190	5.3.4.1	Protein disulfide-isomerase	146	283	51.6	0.000244938	0.00105718	26	58	44.8	0.000198427	0.000352323	0.388415	0.781326	4.65e-05	6.8	6.8	508	0.00145743	0.00455436	1647	50	0.8	0.7	0.85	Malawi	-4.57e-05	0.000181546	0.801557	0.841242
g311	1.17.7.1	(E)-4-hydroxy-3-methylbut-2-enyl-diphosphate synthase (ferredoxin)	273	283	96.5	0.00251643	0.00220251	52	58	89.7	0.00282983	0.00244647	0.0374684	0.145446	-0.000313405	6.8	6.8	509	0.00405285	0.0109224	717	50	0.8	0.7	0.85	Malawi	0.000198112	0.00036424	0.586863	0.656551
g348	1.2.1.51	Pyruvate dehydrogenase (NADP(+))	5	283	1.8	7.68e-06	9.8e-05	5	58	8.6	0.000122466	0.000915367	0.0153453	0.0768405	-0.000114782	-6.8	6.8	510	0.00125154	0.00357419	1736	50	0.8	0.7	0.85	Malawi	0.000151838	7.45e-05	0.0423868	0.0797938
g369	1.2.3.3	Pyruvate oxidase	278	283	98.2	0.00186271	0.00261252	53	58	91.4	0.00315314	0.00574586	0.0153453	0.0768405	-0.00129044	6.8	6.8	511	0.00498229	0.012073	558	50	0.8	0.7	0.85	Malawi	0.000412419	0.000386444	0.286634	0.36871
g872	2.4.1.329	Sucrose 6(F)-phosphate phosphorylase	34	283	12	6.89e-05	0.00039219	3	58	5.2	2.38e-05	0.000115696	0.164994	0.431904	4.51e-05	6.8	6.8	512	0.00147209	0.00580303	1640	50	0.8	0.7	0.85	Malawi	-0.000115284	0.00010914	0.291586	0.373193
g1521	3.2.2.24	ADP-ribosyl-[dinitrogen reductase] hydrolase	147	283	51.9	0.000322918	0.000694637	34	58	58.6	0.000445881	0.000883144	0.388158	0.781326	-0.000122963	-6.7	6.7	513	0.00328974	0.0104261	915	50	0.8	0.7	0.85	Malawi	0.000234755	0.000214463	0.274461	0.356641
g1780	3.6.3.10	Hydrogen/potassium-exchanging ATPase	136	283	48.1	0.000125207	0.000326858	24	58	41.4	0.00024875	0.000630076	0.388158	0.781326	-0.000123543	6.7	6.7	514	0.00879947	0.0214634	242	50	0.8	0.7	0.85	Malawi	0.000218972	0.000145402	0.133005	0.198391
g2142	5.1.99.1	Methylmalonyl-CoA epimerase	225	283	79.5	0.00187098	0.00331822	50	58	86.2	0.00176695	0.00261717	0.277658	0.630699	0.000104034	-6.7	6.7	515	0.00419261	0.01025	691	50	0.8	0.7	0.85	Malawi	0.000171831	0.000429302	0.689219	0.744459
g375	1.2.7.3	2-oxoglutarate synthase	74	283	26.1	0.000111914	0.000696753	19	58	32.8	0.000249189	0.00158017	0.332362	0.708373	-0.000137275	-6.7	6.7	516	0.00185723	0.00548834	1466	50	0.8	0.7	0.85	Malawi	0.000101009	0.000158023	0.52312	0.594067
g51	1.1.1.244	Methanol dehydrogenase	209	283	73.9	0.00110654	0.00214252	39	58	67.2	0.000852599	0.00134316	0.332362	0.708373	0.000253936	6.7	6.7	517	0.00201718	0.00571983	1397	50	0.8	0.7	0.85	Malawi	-0.000239354	0.000351516	0.496387	0.57135
g1689	3.5.1.9	Arylformamidase	108	283	38.2	0.000107545	0.000310123	26	58	44.8	0.000117326	0.000275495	0.377204	0.778191	-9.78e-06	-6.6	6.6	518	0.00188105	0.00551052	1456	50	0.8	0.7	0.85	Malawi	8.32e-05	0.000129194	0.520081	0.591926
g811	2.3.3.5	2-methylcitrate synthase	240	283	84.8	0.00207515	0.00245948	53	58	91.4	0.00307179	0.00293361	0.219613	0.533969	-0.00099664	-6.6	6.6	519	0.00201319	0.00561858	1399	50	0.8	0.7	0.85	Malawi	0.00110775	0.00040175	0.0061437	0.0166922
g1061	2.7.1.198	NO NAME	206	283	72.8	0.000350855	0.000539499	46	58	79.3	0.000469576	0.000477463	0.330119	0.705826	-0.000118721	-6.5	6.5	520	0.00328334	0.00848446	917	50	0.8	0.7	0.85	Malawi	0.000404392	0.00018296	0.0277538	0.0567057
g1124	2.7.10.1	Receptor protein-tyrosine kinase	128	283	45.2	0.00028673	0.000850319	30	58	51.7	0.000957634	0.00328683	0.388483	0.781326	-0.000670904	-6.5	6.5	521	0.00300859	0.00755418	1003	50	0.8	0.7	0.85	Malawi	0.000544353	0.000251241	0.0309572	0.0618233
g1439	3.2.1.14	Chitinase	255	283	90.1	0.00230798	0.00351718	56	58	96.6	0.00688755	0.00595991	0.132844	0.373332	-0.00457956	-6.5	6.5	522	0.107078	0.196208	1	50	0.8	0.7	0.85	Malawi	0.0037781	0.000467663	1.16e-14	8.33e-12
g1515	3.2.2.16	Methylthioadenosine nucleosidase	28	283	9.9	5.01e-05	0.000366853	2	58	3.4	2.38e-05	0.000165721	0.132844	0.373332	2.63e-05	6.5	6.5	523	0.000255218	0.00118152	2007	50	0.8	0.7	0.85	Malawi	-8.45e-05	9.51e-05	0.374804	0.459593
g1532	3.3.2.10	Soluble epoxide hydrolase	38	283	13.4	6.05e-05	0.00032888	4	58	6.9	5.01e-05	0.00022628	0.194633	0.484605	1.03e-05	6.5	6.5	524	0.000612646	0.00248053	1940	50	0.8	0.7	0.85	Malawi	-3.71e-05	0.000106805	0.728234	0.775487
g1646	3.5.1.11	Penicillin amidase	106	283	37.5	0.000246132	0.000745191	18	58	31	0.000117166	0.000269808	0.373528	0.775257	0.000128966	6.5	6.5	525	0.00238063	0.00697518	1234	50	0.8	0.7	0.85	Malawi	-0.000188913	0.000192307	0.326628	0.410555
g2329	6.3.4.16	Carbamoyl-phosphate synthase (ammonia)	38	283	13.4	1.34e-05	5.42e-05	4	58	6.9	2.39e-06	1.01e-05	0.194633	0.484605	1.1e-05	6.5	6.5	526	0.00219399	0.00743246	1312	50	0.8	0.7	0.85	Malawi	-8.22e-05	4.63e-05	0.0765792	0.129005
g715	2.3.1.169	CO-methylating acetyl-CoA synthase	28	283	9.9	1.04e-05	4.52e-05	2	58	3.4	3.92e-06	2.64e-05	0.132844	0.373332	6.52e-06	6.5	6.5	527	0.00061253	0.00241788	1941	50	0.8	0.7	0.85	Malawi	-5.82e-05	4.24e-05	0.170637	0.24317
g725	2.3.1.189	Mycothiol synthase	189	283	66.8	0.000195843	0.000338704	35	58	60.3	0.00049561	0.00143738	0.364641	0.759152	-0.000299767	6.5	6.5	528	0.00475908	0.0115384	589	50	0.8	0.7	0.85	Malawi	0.000355347	0.000168411	0.0355913	0.0691404
g734	2.3.1.201	UDP-2-acetamido-3-amino-2,3-dideoxy-glucuronate N-acetyltransferase	6	283	2.1	1.65e-06	1.45e-05	5	58	8.6	4.06e-05	0.000251486	0.0244758	0.106219	-3.89e-05	-6.5	6.5	529	7.48e-05	0.000526809	2029	50	0.8	0.7	0.85	Malawi	0.000127593	4.06e-05	0.00183152	0.0064372
g1213	2.7.7.76	Molybdenum cofactor cytidylyltransferase	211	283	74.6	0.000666058	0.000886864	47	58	81	0.00113714	0.00116247	0.319747	0.700573	-0.000471083	-6.4	6.4	530	0.00210029	0.00590765	1352	50	0.8	0.7	0.85	Malawi	0.000819033	0.000251006	0.00121462	0.0045858
g1324	3.1.2.26	Bile-acid-CoA hydrolase	18	283	6.4	8.7e-06	4.97e-05	0	58	0	0	0	0.0514811	0.187547	8.7e-06	6.4	6.4	531	0.000384288	0.00237295	1991	50	0.8	0.7	0.85	Malawi	-6.53e-05	3.79e-05	0.0856419	0.140549
g2018	4.2.1.91	Arogenate dehydratase	272	283	96.1	0.00918169	0.00797694	52	58	89.7	0.00566083	0.00655141	0.0502987	0.185623	0.00352086	6.4	6.4	532	0.00284843	0.00622114	1049	50	0.8	0.7	0.85	Malawi	-0.00216283	0.000718871	0.00282049	0.0090962
g2026	4.2.2.20	Chondroitin-sulfate-ABC endolyase	16	283	5.7	5.04e-05	0.000488788	7	58	12.1	7.04e-05	0.000236407	0.0864393	0.272678	-2.01e-05	-6.4	6.4	533	0.000510054	0.00248484	1961	50	0.8	0.7	0.85	Malawi	0.000148008	0.000103446	0.153418	0.222052
g2176	5.3.1.n1	Transferred entry	23	283	8.1	2.6e-05	0.000157798	1	58	1.7	1.2e-06	9.11e-06	0.0946814	0.293861	2.48e-05	6.4	6.4	534	0.000874002	0.00371121	1883	50	0.8	0.7	0.85	Malawi	-0.000106874	6.56e-05	0.104095	0.1632
g2277	6.2.1.22	[Citrate (pro-3S)-lyase] ligase	267	283	94.3	0.00322359	0.00318779	51	58	87.9	0.00339465	0.00301969	0.0864393	0.272678	-0.000171065	6.4	6.4	535	0.00502319	0.0120042	551	50	0.8	0.7	0.85	Malawi	0.000203836	0.000419582	0.627417	0.690159
g345	1.2.1.46	Formaldehyde dehydrogenase	179	283	63.3	0.000117672	0.00017815	33	58	56.9	9.07e-05	0.000162524	0.37567	0.778191	2.7e-05	6.4	6.4	536	0.0020839	0.00691522	1361	50	0.8	0.7	0.85	Malawi	-0.000148021	0.000112458	0.188984	0.265445
g543	1.7.2.5	Nitric-oxide reductase (cytochrome c)	140	283	49.5	0.000248446	0.000725632	25	58	43.1	0.000267217	0.000733352	0.390887	0.781326	-1.88e-05	6.4	6.4	537	0.00152404	0.00459935	1617	50	0.8	0.7	0.85	Malawi	-3.83e-05	0.000193975	0.84349	0.877558
g64	1.1.1.272	D-2-hydroxyacid dehydrogenase (NADP(+))	21	283	7.4	4.98e-05	0.000347671	8	58	13.8	0.000139501	0.000613525	0.12283	0.354287	-8.97e-05	-6.4	6.4	538	0.0011556	0.00323832	1774	50	0.8	0.7	0.85	Malawi	0.000201067	0.000113161	0.0764937	0.129004
g940	2.5.1.2	Thiamine pyridinylase	23	283	8.1	5.66e-05	0.000363885	1	58	1.7	7.13e-07	5.43e-06	0.0946814	0.293861	5.59e-05	6.4	6.4	539	0.00119252	0.00507532	1756	50	0.8	0.7	0.85	Malawi	-0.000160047	9.66e-05	0.0985715	0.156347
g96	1.1.1.341	CDP-abequose synthase	11	283	3.9	3.18e-05	0.000203781	6	58	10.3	9.81e-05	0.000596567	0.0502987	0.185623	-6.63e-05	-6.4	6.4	540	0.000929234	0.00339303	1864	50	0.8	0.7	0.85	Malawi	0.000123372	9.31e-05	0.185824	0.261515
g2047	4.3.1.12	Ornithine cyclodeaminase	135	283	47.7	0.000185256	0.000886933	24	58	41.4	0.000164593	0.000454591	0.390588	0.781326	2.07e-05	6.3	6.3	541	0.00139476	0.00417916	1677	50	0.8	0.7	0.85	Malawi	-4.64e-05	0.000168253	0.78268	0.825261
g782	2.3.1.85	Fatty-acid synthase	247	283	87.3	0.00206412	0.00210283	47	58	81	0.00138673	0.00155074	0.212916	0.52145	0.000677389	6.3	6.3	542	0.00321584	0.00738492	941	50	0.8	0.7	0.85	Malawi	-0.000823967	0.00035418	0.0205859	0.0448046
g796	2.3.2.16	Lipid II:glycine glycyltransferase	135	283	47.7	9.72e-05	0.000253586	24	58	41.4	0.000162418	0.000515432	0.390588	0.781326	-6.52e-05	6.3	6.3	543	0.00270564	0.00766577	1097	50	0.8	0.7	0.85	Malawi	9.44e-05	0.000125204	0.451501	0.533568
g1038	2.7.1.165	Glycerate 2-kinase	241	283	85.2	0.00078069	0.00097608	53	58	91.4	0.000969981	0.000930429	0.295051	0.662803	-0.000189292	-6.2	6.2	544	0.00233629	0.00591516	1247	50	0.8	0.7	0.85	Malawi	0.000448094	0.000238506	0.0611362	0.107159
g1126	2.7.11.17	Calcium/calmodulin-dependent protein kinase	120	283	42.4	0.000401395	0.00100513	21	58	36.2	0.000696328	0.00168844	0.464609	0.861695	-0.000294933	6.2	6.2	545	0.00262744	0.00630821	1123	50	0.8	0.7	0.85	Malawi	0.000177814	0.000260035	0.494564	0.570753
g1506	3.2.1.94	Glucan 1,6-alpha-isomaltosidase	2	283	0.7	3.94e-06	5.07e-05	4	58	6.9	0.000102339	0.00049296	0.00874334	0.0512649	-9.84e-05	-6.2	6.2	546	0	0	2034	50	0.8	0.7	0.85	Malawi	0.000217087	6.42e-05	0.000806002	0.0032936
g177	1.1.98.2	Glucose-6-phosphate dehydrogenase (coenzyme-F420)	37	283	13.1	7.52e-05	0.000451667	4	58	6.9	6.4e-05	0.000442173	0.266834	0.611412	1.12e-05	6.2	6.2	547	0.00102524	0.00296725	1830	50	0.8	0.7	0.85	Malawi	-9.58e-05	0.000119112	0.421736	0.504546
g1927	4.1.3.34	Citryl-CoA lyase	252	283	89	0.00184445	0.00327042	48	58	82.8	0.00102091	0.00191063	0.186338	0.470982	0.000823541	6.2	6.2	548	0.0108397	0.0272901	168	50	0.8	0.7	0.85	Malawi	-0.000840343	0.000388815	0.0313727	0.0624938
g1944	4.1.99.2	Tyrosine phenol-lyase	41	283	14.5	4.42e-05	0.000241411	12	58	20.7	0.000110146	0.000535908	0.236426	0.56869	-6.59e-05	-6.2	6.2	549	0.00335099	0.0079168	902	50	0.8	0.7	0.85	Malawi	0.000135198	0.000103073	0.190517	0.266645
g2117	5.1.3.12	UDP-glucuronate 5'-epimerase	76	283	26.9	9.96e-05	0.000438701	12	58	20.7	9.07e-05	0.000339611	0.410597	0.802721	8.9e-06	6.2	6.2	550	0.00142427	0.00565456	1658	50	0.8	0.7	0.85	Malawi	-5.78e-05	0.000132035	0.662065	0.721227
g214	1.13.11.16	3-carboxyethylcatechol 2,3-dioxygenase	246	283	86.9	0.00215423	0.0024138	54	58	93.1	0.00227024	0.00250797	0.266834	0.611412	-0.000116013	-6.2	6.2	551	0.00273122	0.00675985	1088	50	0.8	0.7	0.85	Malawi	0.0002037	0.000396662	0.607912	0.673069
g270	1.14.13.82	Vanillate monooxygenase	76	283	26.9	6.4e-06	1.65e-05	12	58	20.7	5.34e-06	1.79e-05	0.410597	0.802721	1.07e-06	6.2	6.2	552	0.000522107	0.00325122	1957	50	0.8	0.7	0.85	Malawi	-2.7e-05	3.21e-05	0.400675	0.484765
g287	1.14.19.1	Stearoyl-CoA 9-desaturase	2	283	0.7	2.98e-07	4.28e-06	4	58	6.9	1.59e-05	7.86e-05	0.00874334	0.0512649	-1.56e-05	-6.2	6.2	553	0.000181443	0.000914191	2018	50	0.8	0.7	0.85	Malawi	8.94e-05	2.42e-05	0.000256238	0.00129391
g377	1.2.7.5	Aldehyde ferredoxin oxidoreductase	202	283	71.4	6.36e-05	0.00010096	45	58	77.6	9.25e-05	0.000110409	0.42025	0.81685	-2.89e-05	-6.2	6.2	554	0.00151456	0.00463515	1622	50	0.8	0.7	0.85	Malawi	0.000185309	8.28e-05	0.0259536	0.0538935
g689	2.1.3.6	Putrescine carbamoyltransferase	130	283	45.9	0.000220946	0.000570003	23	58	39.7	0.000179583	0.000447097	0.46897	0.861695	4.14e-05	6.2	6.2	555	0.00113732	0.00333729	1782	50	0.8	0.7	0.85	Malawi	-0.000132704	0.000177798	0.455959	0.537277
g1336	3.1.21.5	Type III site-specific deoxyribonuclease	149	283	52.7	0.000386253	0.00088196	27	58	46.6	0.000245729	0.000624502	0.471161	0.861695	0.000140524	6.1	6.1	556	0.00264343	0.00714958	1119	50	0.8	0.7	0.85	Malawi	-0.000301503	0.000226448	0.183937	0.259354
g1488	3.2.1.67	Galacturan 1,4-alpha-galacturonidase	32	283	11.3	4.04e-05	0.000529271	3	58	5.2	3.15e-05	0.000159589	0.233581	0.562851	8.9e-06	6.1	6.1	557	0.000922582	0.00307426	1869	50	0.8	0.7	0.85	Malawi	-1.16e-06	8.83e-05	0.989505	0.990966
g206	1.12.1.3	Hydrogen dehydrogenase (NADP(+))	61	283	21.6	0.000142429	0.000885449	9	58	15.5	8.81e-05	0.000329035	0.373378	0.775257	5.44e-05	6.1	6.1	558	0.00129088	0.00409299	1723	50	0.8	0.7	0.85	Malawi	-9.2e-05	0.00015664	0.557274	0.626895
g2094	4.7.1.1	Alpha-D-ribose 1-methylphosphonate 5-phosphate C-P-lyase	217	283	76.7	0.00046219	0.000692116	48	58	82.8	0.000686143	0.00088874	0.387358	0.781326	-0.000223953	-6.1	6.1	559	0.00170347	0.00675935	1537	50	0.8	0.7	0.85	Malawi	0.000448953	0.000213109	0.0358796	0.0693399
g2197	5.4.2.1	Transferred entry	237	283	83.7	0.00144373	0.0111803	45	58	77.6	0.00196758	0.00488112	0.257248	0.602632	-0.000523853	6.1	6.1	560	0.0039366	0.0104506	748	50	0.8	0.7	0.85	Malawi	0.000441407	0.000462666	0.340738	0.425399
g2355	6.4.1.7	2-oxoglutarate carboxylase	139	283	49.1	0.000375643	0.00192415	32	58	55.2	0.00117519	0.00288321	0.471469	0.861695	-0.000799547	-6.1	6.1	561	0.00315702	0.00890364	955	50	0.8	0.7	0.85	Malawi	0.00106563	0.00029091	0.000289017	0.0014218
g2386	7.6.2.5	NO NAME	217	283	76.7	0.000335887	0.000447448	48	58	82.8	0.000428246	0.000475138	0.387358	0.781326	-9.24e-05	-6.1	6.1	562	0.00116241	0.00350164	1772	50	0.8	0.7	0.85	Malawi	0.000305025	0.000169541	0.072888	0.124435
g246	1.14.12.7	Phthalate 4,5-dioxygenase	212	283	74.9	0.000623648	0.00101923	47	58	81	0.000420802	0.000594917	0.399692	0.789251	0.000202846	-6.1	6.1	563	0.00309504	0.0077456	974	50	0.8	0.7	0.85	Malawi	-0.000237161	0.000238553	0.320852	0.405046
g347	1.2.1.50	Long-chain-fatty-acyl-CoA reductase	256	283	90.5	0.00959459	0.0082155	56	58	96.6	0.00698776	0.00790327	0.193952	0.484605	0.00260683	-6.1	6.1	564	0.00325687	0.00971367	926	50	0.8	0.7	0.85	Malawi	-0.00139673	0.000716303	0.0520096	0.0940316
g317	1.17.99.7	NO NAME	227	283	80.2	0.00113821	0.00129191	50	58	86.2	0.00146414	0.00137038	0.357478	0.750036	-0.000325932	-6	6	565	0.00261462	0.00704907	1128	50	0.8	0.7	0.85	Malawi	0.000584908	0.000294632	0.0479257	0.0884215
g334	1.2.1.25	2-oxoisovalerate dehydrogenase (acylating)	17	283	6	4.88e-06	2.39e-05	0	58	0	0	0	0.0889115	0.279822	4.88e-06	6	6	566	0.000318427	0.00201154	1997	50	0.8	0.7	0.85	Malawi	-5.08e-05	2.83e-05	0.0739832	0.125778
g469	1.4.1.2	Glutamate dehydrogenase	227	283	80.2	0.000543787	0.00116407	50	58	86.2	0.0017364	0.00262163	0.357478	0.750036	-0.00119261	-6	6	567	0.00540741	0.0134404	498	50	0.8	0.7	0.85	Malawi	0.00143834	0.000282522	5.92e-07	7.67e-06
g574	1.9.3.1	Cytochrome-c oxidase	61	283	21.6	0.000101232	0.000630482	16	58	27.6	0.000217813	0.00128404	0.306833	0.679775	-0.000116582	-6	6	568	0.00230009	0.0072236	1264	50	0.8	0.7	0.85	Malawi	0.000134009	0.00015106	0.375642	0.460224
g1117	2.7.1.85	Beta-glucoside kinase	246	283	86.9	0.00107046	0.00210617	47	58	81	0.000600364	0.00120849	0.29827	0.665181	0.000470091	5.9	5.9	569	0.00360568	0.00912703	832	50	0.8	0.7	0.85	Malawi	-0.000479442	0.000329517	0.146599	0.214316
g456	1.3.99.2	Transferred entry	42	283	14.8	8.97e-05	0.000502994	12	58	20.7	0.000176373	0.000954917	0.322232	0.701244	-8.67e-05	-5.9	5.9	570	0.000856994	0.00288285	1889	50	0.8	0.7	0.85	Malawi	0.000139843	0.000141219	0.322754	0.406887
g968	2.5.1.94	Adenosyl-chloride synthase	159	283	56.2	0.000574167	0.00104472	36	58	62.1	0.00115113	0.00151723	0.467471	0.861695	-0.000576965	-5.9	5.9	571	0.00444974	0.0118331	634	50	0.8	0.7	0.85	Malawi	0.000883845	0.000283734	0.00199603	0.00692419
g1423	3.11.1.3	Phosphonopyruvate hydrolase	8	283	2.8	1.43e-05	0.000138519	5	58	8.6	0.000141036	0.000516305	0.0516745	0.187547	-0.000126726	-5.8	5.8	572	0.000534956	0.00178694	1954	50	0.8	0.7	0.85	Malawi	0.000284494	8.39e-05	0.00078058	0.00320905
g1649	3.5.1.14	N-acyl-aliphatic-L-amino acid amidohydrolase	280	283	98.9	0.00998372	0.00848425	54	58	93.1	0.00664728	0.00691915	0.0178061	0.0835709	0.00333645	5.8	5.8	573	0.00289853	0.00625333	1033	50	0.8	0.7	0.85	Malawi	-0.00179851	0.000714773	0.0123241	0.0294361
g171	1.1.3.6	Cholesterol oxidase	3	283	1.1	2.86e-07	3.22e-06	4	58	6.9	7.31e-06	3.43e-05	0.0178061	0.0835709	-7.02e-06	-5.8	5.8	574	0.000452136	0.00164357	1975	50	0.8	0.7	0.85	Malawi	6.09e-05	1.71e-05	0.000425536	0.00193296
g1804	3.6.3.38	Capsular-polysaccharide-transporting ATPase	36	283	12.7	3.73e-05	0.00021734	4	58	6.9	1.41e-05	7.78e-05	0.265959	0.611412	2.32e-05	5.8	5.8	575	0.000830369	0.00308387	1900	50	0.8	0.7	0.85	Malawi	-8.54e-05	8.03e-05	0.288646	0.370596
g1926	4.1.3.32	2,3-dimethylmalate lyase	8	283	2.8	9.05e-06	9.45e-05	5	58	8.6	0.000134582	0.000946276	0.0516745	0.187547	-0.000125532	-5.8	5.8	576	0.00084995	0.00283687	1893	50	0.8	0.7	0.85	Malawi	0.000182938	7.84e-05	0.0202376	0.0441883
g2214	5.4.99.15	(1->4)-alpha-D-glucan 1-alpha-D-glucosylmutase	36	283	12.7	4.54e-05	0.000236476	4	58	6.9	3.01e-06	1.16e-05	0.265959	0.611412	4.24e-05	5.8	5.8	577	0.000425694	0.00180117	1979	50	0.8	0.7	0.85	Malawi	-0.000146811	8.57e-05	0.0874911	0.142549
g321	1.18.1.6	Adrenodoxin-NADP(+) reductase	275	283	97.2	0.00736996	0.00691182	53	58	91.4	0.00260176	0.00320009	0.0516745	0.187547	0.0047682	5.8	5.8	578	0.0471393	0.0960805	10	50	0.8	0.7	0.85	Malawi	-0.00342083	0.000545732	1.11e-09	6.64e-08
g411	1.3.1.43	Arogenate dehydrogenase	280	283	98.9	0.00146137	0.00194071	54	58	93.1	0.00156166	0.00196255	0.0178061	0.0835709	-0.000100287	5.8	5.8	579	0.00332071	0.00704581	909	50	0.8	0.7	0.85	Malawi	5.28e-05	0.000291338	0.856278	0.88633
g422	1.3.1.95	Acryloyl-CoA reductase (NADH)	3	283	1.1	4.4e-07	4.96e-06	4	58	6.9	4.96e-06	1.98e-05	0.0178061	0.0835709	-4.52e-06	-5.8	5.8	580	3.89e-05	0.000388889	2032	50	0.8	0.7	0.85	Malawi	5.05e-05	1.55e-05	0.00122391	0.00460185
g834	2.4.1.216	Trehalose 6-phosphate phosphorylase	26	283	9.2	2.3e-05	0.000125735	2	58	3.4	6.18e-06	3.75e-05	0.1925	0.482864	1.69e-05	5.8	5.8	581	0.000536833	0.00219905	1953	50	0.8	0.7	0.85	Malawi	-7.78e-05	6.29e-05	0.216864	0.295989
g1007	2.6.1.76	Diaminobutyrate--2-oxoglutarate transaminase	192	283	67.8	0.000953432	0.00232265	36	58	62.1	0.000702391	0.00142285	0.444354	0.833627	0.000251041	5.7	5.7	582	0.00109474	0.00314765	1800	50	0.8	0.7	0.85	Malawi	-0.000237755	0.000352798	0.500826	0.57482
g1047	2.7.1.177	L-threonine kinase	21	283	7.4	7.96e-06	3.7e-05	1	58	1.7	4.14e-06	3.15e-05	0.143896	0.389995	3.82e-06	5.7	5.7	583	0.000731822	0.00250969	1913	50	0.8	0.7	0.85	Malawi	-4.38e-05	3.79e-05	0.249309	0.329444
g1130	2.7.11.33	[Pyruvate, water dikinase] kinase	262	283	92.6	0.00264881	0.00261115	57	58	98.3	0.00302164	0.00238798	0.143896	0.389995	-0.000372825	-5.7	5.7	584	0.00249276	0.00827384	1182	50	0.8	0.7	0.85	Malawi	0.000562098	0.0003841	0.14428	0.211686
g1154	2.7.4.28	([Pyruvate, water dikinase] phosphate) phosphotransferase	262	283	92.6	0.00264881	0.00261115	57	58	98.3	0.00302164	0.00238798	0.143896	0.389995	-0.000372825	-5.7	5.7	585	0.00174369	0.00487156	1522	50	0.8	0.7	0.85	Malawi	0.000562098	0.0003841	0.14428	0.211686
g182	1.1.99.28	Glucose-fructose oxidoreductase	192	283	67.8	0.000586858	0.00147666	36	58	62.1	0.000677039	0.00138092	0.444354	0.833627	-9.02e-05	5.7	5.7	586	0.00184005	0.00548468	1474	50	0.8	0.7	0.85	Malawi	5.05e-05	0.000275193	0.854494	0.885132
g1876	4.1.1.70	Glutaconyl-CoA decarboxylase	260	283	91.9	0.00272041	0.00388609	50	58	86.2	0.00478702	0.00692163	0.20675	0.508198	-0.00206661	5.7	5.7	587	0.00336825	0.00833632	897	50	0.8	0.7	0.85	Malawi	0.00138038	0.000493555	0.00545547	0.0151252
g498	1.5.1.34	6,7-dihydropteridine reductase	267	283	94.3	0.00250062	0.00252929	58	58	100	0.00423561	0.00330918	0.084469	0.26962	-0.00173499	-5.7	5.7	588	0.0042782	0.011576	667	50	0.8	0.7	0.85	Malawi	0.00159048	0.000385905	4.74e-05	0.000307099
g572	1.8.99.3	Hydrogensulfite reductase	23	283	8.1	3.06e-05	0.000347596	8	58	13.8	0.000105272	0.000476559	0.20675	0.508198	-7.47e-05	-5.7	5.7	589	0.000385005	0.00158972	1990	50	0.8	0.7	0.85	Malawi	0.000204991	9.23e-05	0.0270193	0.0555397
g859	2.4.1.292	1,4-N-acetyl-D-galactosaminyltransferase	13	283	4.6	5.12e-05	0.000517366	6	58	10.3	9.74e-05	0.000552413	0.109293	0.326424	-4.62e-05	-5.7	5.7	590	0.00135616	0.00470682	1694	50	0.8	0.7	0.85	Malawi	0.000133122	0.000109197	0.223656	0.301818
g976	2.6.1.107	Beta-methylphenylalanine transaminase	213	283	75.3	0.000249676	0.000321598	47	58	81	0.000364136	0.000399604	0.400192	0.789251	-0.000114461	-5.7	5.7	591	0.00189465	0.0051316	1450	50	0.8	0.7	0.85	Malawi	0.000362873	0.000148808	0.0152598	0.0350097
g992	2.6.1.37	2-aminoethylphosphonate--pyruvate transaminase	221	283	78.1	0.00200836	0.0034418	42	58	72.4	0.0026503	0.00373847	0.390945	0.781326	-0.000641938	5.7	5.7	592	0.00341096	0.00770743	881	50	0.8	0.7	0.85	Malawi	0.000592857	0.000477643	0.215385	0.294669
g1504	3.2.1.92	Peptidoglycan beta-N-acetylmuramidase	38	283	13.4	1.21e-05	4.93e-05	11	58	19	3.16e-05	0.000149454	0.303791	0.674146	-1.94e-05	-5.6	5.6	593	0.00250836	0.00751509	1173	50	0.8	0.7	0.85	Malawi	8.4e-05	5.36e-05	0.11764	0.17919
g717	2.3.1.174	3-oxoadipyl-CoA thiolase	245	283	86.6	0.00237981	0.00354606	47	58	81	0.00159093	0.00226377	0.303791	0.674146	0.000788878	5.6	5.6	594	0.00368026	0.00951208	809	50	0.8	0.7	0.85	Malawi	-0.000663936	0.000459664	0.149552	0.217696
g792	2.3.1.n4	1-acyl-sn-glycerol-3-phosphate acyltransferase	238	283	84.1	0.000617894	0.000873595	52	58	89.7	0.00102396	0.00128528	0.319861	0.700573	-0.000406061	-5.6	5.6	595	0.00385367	0.00924032	766	50	0.8	0.7	0.85	Malawi	0.000637223	0.000233081	0.0065873	0.0177031
g1609	3.4.23.43	Prepilin peptidase	248	283	87.6	0.00119435	0.00133688	54	58	93.1	0.0018181	0.0019469	0.363083	0.757078	-0.000623761	-5.5	5.5	596	0.00227088	0.00545728	1280	50	0.8	0.7	0.85	Malawi	0.000790341	0.000297118	0.00818474	0.0213415
g1774	3.6.1.65	(d)CTP diphosphatase	204	283	72.1	0.000489182	0.00104667	45	58	77.6	0.000662885	0.00113083	0.422115	0.819292	-0.000173702	-5.5	5.5	597	0.00194538	0.00621627	1435	50	0.8	0.7	0.85	Malawi	0.000437635	0.000231048	0.0590587	0.103876
g462	1.3.99.7	Transferred entry	4	283	1.4	5.77e-07	5.09e-06	4	58	6.9	2.04e-05	0.000101015	0.0311018	0.127726	-1.99e-05	-5.5	5.5	598	0.000660095	0.00240861	1930	50	0.8	0.7	0.85	Malawi	9.68e-05	2.8e-05	0.000620078	0.00266995
g569	1.8.7.1	Assimilatory sulfite reductase (ferredoxin)	87	283	30.7	0.000123215	0.000430672	21	58	36.2	0.00012993	0.000330231	0.440186	0.832073	-6.72e-06	-5.5	5.5	599	0.00451625	0.0156008	618	50	0.8	0.7	0.85	Malawi	8.65e-05	0.000145154	0.551758	0.622065
g1440	3.2.1.151	Xyloglucan-specific endo-beta-1,4-glucanase	9	283	3.2	2.76e-05	0.000300294	5	58	8.6	0.000117063	0.000546541	0.070028	0.237601	-8.95e-05	-5.4	5.4	600	0.000429272	0.0015361	1978	50	0.8	0.7	0.85	Malawi	0.000198684	9.27e-05	0.0327166	0.0645138
g1614	3.4.24.13	IgA-specific metalloendopeptidase	58	283	20.5	2.64e-05	9.81e-05	15	58	25.9	7.7e-05	0.000280001	0.381277	0.781326	-5.06e-05	-5.4	5.4	601	0.00363474	0.0103122	822	50	0.8	0.7	0.85	Malawi	0.000161606	7.87e-05	0.0407973	0.0773021
g1711	3.5.3.4	Allantoicase	9	283	3.2	9.13e-07	6.89e-06	5	58	8.6	1.7e-05	8.81e-05	0.070028	0.237601	-1.61e-05	-5.4	5.4	602	0.000196453	0.00138221	2016	50	0.8	0.7	0.85	Malawi	8.93e-05	2.68e-05	0.000967687	0.0038537
g1752	3.6.1.15	Nucleoside-triphosphate phosphatase	225	283	79.5	0.000863654	0.00196593	43	58	74.1	0.000489272	0.00117872	0.381277	0.781326	0.000374382	5.4	5.4	603	0.00645265	0.0172765	382	50	0.8	0.7	0.85	Malawi	-0.000506454	0.000295957	0.0879514	0.143185
g1790	3.6.3.23	Oligopeptide-transporting ATPase	14	283	4.9	1.21e-05	0.000140323	6	58	10.3	3.31e-06	1.13e-05	0.12478	0.358377	8.75e-06	-5.4	5.4	604	0.000960733	0.00310249	1857	50	0.8	0.7	0.85	Malawi	1.48e-06	4.63e-05	0.974513	0.980779
g2147	5.1.99.8	NO NAME	175	283	61.8	0.000171116	0.000348893	39	58	67.2	0.000218613	0.000341742	0.460539	0.856831	-4.75e-05	-5.4	5.4	605	0.000873905	0.00281833	1884	50	0.8	0.7	0.85	Malawi	0.000201369	0.00014181	0.15653	0.225754
g2179	5.3.2.3	deoxy-alpha-D-galactopyranose-forming)	14	283	4.9	3.39e-05	0.000341174	6	58	10.3	7.43e-05	0.000325407	0.12478	0.358377	-4.03e-05	-5.4	5.4	606	0.000715771	0.00333052	1919	50	0.8	0.7	0.85	Malawi	0.000151642	9.04e-05	0.0942174	0.15097
g27	1.1.1.157	3-hydroxybutyryl-CoA dehydrogenase	253	283	89.4	0.00175566	0.00212414	55	58	94.8	0.00174562	0.00241496	0.326865	0.702212	1e-05	-5.4	5.4	607	0.00287558	0.00728538	1039	50	0.8	0.7	0.85	Malawi	-2.39e-05	0.000362003	0.947459	0.959243
g441	1.3.8.2	4,4'-diapophytoene desaturase (4,4'-diapolycopene-forming)	69	283	24.4	5.46e-05	0.000404471	11	58	19	5.16e-05	0.00023771	0.496174	0.889942	2.92e-06	5.4	5.4	608	0.00108453	0.00303305	1803	50	0.8	0.7	0.85	Malawi	-2.73e-06	0.000100267	0.97832	0.983637
g622	2.1.1.197	Malonyl-[acyl-carrier protein] O-methyltransferase	258	283	91.2	0.00265379	0.00271684	56	58	96.6	0.00461603	0.00401838	0.281853	0.639152	-0.00196224	-5.4	5.4	609	0.00315113	0.00798997	961	50	0.8	0.7	0.85	Malawi	0.00164417	0.000414957	9.05e-05	0.000532531
g1371	3.1.3.37	Sedoheptulose-bisphosphatase	254	283	89.8	0.0112127	0.00967234	49	58	84.5	0.00770802	0.00841844	0.254038	0.596149	0.00350469	5.3	5.3	610	0.00265659	0.00681134	1109	50	0.8	0.7	0.85	Malawi	-0.0018373	0.000810687	0.0240596	0.0506322
g1664	3.5.1.42	Nicotinamide-nucleotide amidase	224	283	79.2	0.000692179	0.00142493	49	58	84.5	0.00109235	0.00130423	0.47046	0.861695	-0.000400172	-5.3	5.3	611	0.00424301	0.0104387	676	50	0.8	0.7	0.85	Malawi	0.000764074	0.000260071	0.00353018	0.0109344
g1724	3.5.4.23	Blasticidin-S deaminase	15	283	5.3	1.23e-05	8.08e-05	0	58	0	0	0	0.0841397	0.26962	1.23e-05	5.3	5.3	612	0.000421643	0.00184953	1981	50	0.8	0.7	0.85	Malawi	-6.77e-05	4.52e-05	0.135211	0.200843
g1968	4.2.1.157	(R)-2-hydroxyisocaproyl-CoA dehydratase	15	283	5.3	7.11e-06	3.88e-05	0	58	0	0	0	0.0841397	0.26962	7.11e-06	5.3	5.3	613	0.000254349	0.00153634	2008	50	0.8	0.7	0.85	Malawi	-5.6e-05	3.43e-05	0.103562	0.16274
g2106	5.1.1.20	L-Ala-D/L-Glu epimerase	224	283	79.2	0.000368678	0.000644911	49	58	84.5	0.000945673	0.00171057	0.47046	0.861695	-0.000576994	-5.3	5.3	614	0.00210057	0.00988646	1351	50	0.8	0.7	0.85	Malawi	0.00090416	0.000209381	2.07e-05	0.000158004
g2206	5.4.3.5	D-ornithine 4,5-aminomutase	15	283	5.3	6.96e-06	3.79e-05	0	58	0	0	0	0.0841397	0.26962	6.96e-06	5.3	5.3	615	0.00021398	0.00117336	2015	50	0.8	0.7	0.85	Malawi	-5.65e-05	3.39e-05	0.0970078	0.154107
g659	2.1.1.51	Transferred entry	15	283	5.3	6.59e-06	3.61e-05	0	58	0	0	0	0.0841397	0.26962	6.59e-06	5.3	5.3	616	0.00117573	0.0042901	1765	50	0.8	0.7	0.85	Malawi	-5.43e-05	3.3e-05	0.101478	0.160083
g1107	2.7.1.66	Undecaprenol kinase	200	283	70.7	0.000346436	0.000687343	44	58	75.9	0.000560637	0.00105006	0.523202	0.91329	-0.000214201	-5.2	5.2	617	0.00264641	0.00664832	1118	50	0.8	0.7	0.85	Malawi	0.000382053	0.00020387	0.0617905	0.10812
g1347	3.1.26.8	Ribonuclease M5	283	283	100	0.00384436	0.00384666	55	58	94.8	0.00508916	0.00694135	0.0047104	0.031884	-0.0012448	5.2	5.2	618	0.00282765	0.00688967	1058	50	0.8	0.7	0.85	Malawi	0.00037313	0.000435622	0.392302	0.475482
g1863	4.1.1.47	Tartronate-semialdehyde synthase	244	283	86.2	0.00333481	0.00411724	53	58	91.4	0.00544797	0.00543123	0.390076	0.781326	-0.00211316	-5.2	5.2	619	0.000612356	0.00204246	1942	50	0.8	0.7	0.85	Malawi	0.00168311	0.000523688	0.00143495	0.00525203
g202	1.11.1.9	Glutathione peroxidase	234	283	82.7	0.000654467	0.000764528	51	58	87.9	0.000759781	0.000746727	0.436477	0.832073	-0.000105314	-5.2	5.2	620	0.00180336	0.00546259	1490	50	0.8	0.7	0.85	Malawi	0.000270192	0.000218991	0.218131	0.29712
g2369	7.2.1.1	NO NAME	239	283	84.5	0.00661483	0.0113159	52	58	89.7	0.0152446	0.0185461	0.415198	0.808196	-0.00862978	-5.2	5.2	621	0.00694051	0.016485	352	50	0.8	0.7	0.85	Malawi	0.00407834	0.000886716	5.99e-06	5.42e-05
g503	1.5.1.41	Riboflavin reductase (NAD(P)H)	239	283	84.5	0.00109619	0.00148649	52	58	89.7	0.000760441	0.000946351	0.415198	0.808196	0.000335747	-5.2	5.2	622	0.00335396	0.00843667	901	50	0.8	0.7	0.85	Malawi	-0.000283929	0.000285739	0.321094	0.405101
g578	1.97.1.9	Selenate reductase	249	283	88	0.000392817	0.000732353	48	58	82.8	0.000783026	0.00106729	0.284973	0.645142	-0.000390209	5.2	5.2	623	0.00253516	0.00690155	1165	50	0.8	0.7	0.85	Malawi	0.000659867	0.000209458	0.0017759	0.00626335
g66	1.1.1.276	Serine 3-dehydrogenase (NADP(+))	283	283	100	0.0119001	0.00702644	55	58	94.8	0.00577003	0.00564864	0.0047104	0.031884	0.00613009	5.2	5.2	624	0.0190047	0.0469821	64	50	0.8	0.7	0.85	Malawi	-0.00373523	0.000548221	4.36e-11	6.56e-09
g823	2.4.1.166	Raffinose--raffinose alpha-galactosyltransferase	88	283	31.1	5.19e-05	0.000215439	15	58	25.9	8.54e-05	0.000190162	0.530365	0.918847	-3.35e-05	5.2	5.2	625	0.00930521	0.0257362	222	50	0.8	0.7	0.85	Malawi	0.000116737	9.75e-05	0.232245	0.312166
g919	2.4.99.12	Lipid IV(A) 3-deoxy-D-manno-octulosonic acid transferase	234	283	82.7	0.000661924	0.000826682	51	58	87.9	0.00133376	0.00157779	0.436477	0.832073	-0.000671836	-5.2	5.2	626	0.00246731	0.00623225	1192	50	0.8	0.7	0.85	Malawi	0.000973492	0.000241767	6.99e-05	0.000427007
g1229	2.7.8.14	CDP-ribitol ribitolphosphotransferase	34	283	12	1.13e-05	6.13e-05	4	58	6.9	2.08e-05	0.000114795	0.35999	0.751792	-9.43e-06	5.1	5.1	627	0.000804633	0.00314615	1907	50	0.8	0.7	0.85	Malawi	3.24e-06	5e-05	0.948426	0.959745
g161	1.1.1.91	Aryl-alcohol dehydrogenase (NADP(+))	112	283	39.6	0.000564752	0.00136755	20	58	34.5	0.000706557	0.00168053	0.554412	0.932973	-0.000141805	5.1	5.1	628	0.00175585	0.00480682	1514	50	0.8	0.7	0.85	Malawi	8.49e-05	0.00030407	0.78032	0.823368
g1629	3.4.24.78	GPR endopeptidase	98	283	34.6	0.000306424	0.000928828	23	58	39.7	0.000312709	0.000847462	0.547025	0.931532	-6.29e-06	-5.1	5.1	629	0.0020943	0.00569552	1355	50	0.8	0.7	0.85	Malawi	8.94e-05	0.000225653	0.692185	0.747215
g1678	3.5.1.77	N-carbamoyl-D-amino-acid hydrolase	249	283	88	0.000995201	0.00130976	54	58	93.1	0.00194421	0.00196381	0.35999	0.751792	-0.000949011	-5.1	5.1	630	0.00524262	0.0148242	523	50	0.8	0.7	0.85	Malawi	0.00126065	0.000281304	1.02e-05	8.52e-05
g1960	4.2.1.129	Squalene--hopanol cyclase	10	283	3.5	4.93e-05	0.000406624	5	58	8.6	9.37e-05	0.000478099	0.148731	0.397501	-4.44e-05	-5.1	5.1	631	0.00110549	0.00387961	1793	50	0.8	0.7	0.85	Malawi	0.0001313	0.000107104	0.221083	0.29968
g1962	4.2.1.130	D-lactate dehydratase	249	283	88	0.00150282	0.00196491	54	58	93.1	0.00236172	0.00217905	0.35999	0.751792	-0.000858906	-5.1	5.1	632	0.00356295	0.00990513	843	50	0.8	0.7	0.85	Malawi	0.00101413	0.000339348	0.00300849	0.00955114
g2387	7.6.2.7	NO NAME	185	283	65.4	0.000210787	0.000354109	35	58	60.3	0.000363639	0.000597525	0.547025	0.931532	-0.000152852	5.1	5.1	633	0.00161907	0.00454856	1567	50	0.8	0.7	0.85	Malawi	0.000249324	0.000160396	0.121016	0.183371
g853	2.4.1.283	2-deoxystreptamine N-acetyl-D-glucosaminyltransferase	73	283	25.8	0.00186456	0.00495653	12	58	20.7	0.000209761	0.000901718	0.505853	0.898612	0.0016548	5.1	5.1	634	0.00346789	0.00898722	874	50	0.8	0.7	0.85	Malawi	-0.00129846	0.000523938	0.0136887	0.0321669
g1232	2.7.8.24	Phosphatidylcholine synthase	15	283	5.3	4.8e-06	3.27e-05	6	58	10.3	2.27e-05	9.88e-05	0.143467	0.389995	-1.79e-05	-5	5	635	0.00207286	0.00587087	1366	50	0.8	0.7	0.85	Malawi	8.85e-05	3.93e-05	0.0248787	0.052033
g1268	2.8.3.19	CoA:oxalate CoA-transferase	225	283	79.5	0.000973647	0.00133547	49	58	84.5	0.00107876	0.00130978	0.469817	0.861695	-0.000105118	-5	5	636	0.00249818	0.00630154	1180	50	0.8	0.7	0.85	Malawi	0.000317899	0.000285669	0.266572	0.347295
g1735	3.5.4.42	NO NAME	225	283	79.5	0.000758148	0.000966591	49	58	84.5	0.00123759	0.00130812	0.469817	0.861695	-0.000479442	-5	5	637	0.00252844	0.00831401	1168	50	0.8	0.7	0.85	Malawi	0.000813236	0.000257155	0.00170586	0.00605834
g1772	3.6.1.61	Diadenosine hexaphosphate hydrolase (ATP-forming)	19	283	6.7	7.57e-06	3.76e-05	1	58	1.7	3.82e-07	2.91e-06	0.218475	0.532161	7.19e-06	5	5	638	0.000105941	0.000772552	2025	50	0.8	0.7	0.85	Malawi	-5.67e-05	3.54e-05	0.110194	0.170529
g2127	5.1.3.26	4-epimerase	107	283	37.8	0.000190495	0.000436436	19	58	32.8	0.000212894	0.000520386	0.550918	0.931583	-2.24e-05	5	5	639	0.00195479	0.00582596	1431	50	0.8	0.7	0.85	Malawi	2.98e-06	0.000173292	0.986312	0.988741
g2289	6.3.1.11	Glutamate--putrescine ligase	254	283	89.8	0.00339008	0.00387964	55	58	94.8	0.00346681	0.00405596	0.323295	0.701244	-7.67e-05	-5	5	640	0.00180152	0.00581705	1492	50	0.8	0.7	0.85	Malawi	0.000170859	0.000492683	0.728962	0.77559
g879	2.4.1.52	Poly(glycerol-phosphate) alpha-glucosyltransferase	268	283	94.7	0.00183945	0.00263664	52	58	89.7	0.00263302	0.00297971	0.143467	0.389995	-0.000793577	5	5	641	0.00683246	0.0163078	361	50	0.8	0.7	0.85	Malawi	0.00071744	0.000356542	0.0449877	0.0840679
g1477	3.2.1.45	Glucosylceramidase	30	283	10.6	0.000108439	0.000517416	9	58	15.5	0.000113035	0.000404862	0.266063	0.611412	-4.6e-06	-4.9	4.9	642	0.000974748	0.00395337	1850	50	0.8	0.7	0.85	Malawi	7.81e-05	0.000144914	0.590316	0.658604
g323	1.19.1.1	NO NAME	201	283	71	0.00046545	0.000647231	44	58	75.9	0.000693626	0.000862501	0.52343	0.91329	-0.000228176	-4.9	4.9	643	0.00209679	0.00568657	1354	50	0.8	0.7	0.85	Malawi	0.000460901	0.000215593	0.0332452	0.0653032
g635	2.1.1.226	23S rRNA (cytidine(1920)-2'-O)-methyltransferase	204	283	72.1	0.000893405	0.00165021	39	58	67.2	0.000708103	0.00141212	0.524196	0.913445	0.000185302	4.9	4.9	644	0.00243454	0.00601189	1208	50	0.8	0.7	0.85	Malawi	-0.000313754	0.000313282	0.317295	0.401303
g97	1.1.1.346	2,5-didehydrogluconate reductase (2-dehydro-L-gulonate-forming)	230	283	81.3	0.000574924	0.000631814	50	58	86.2	0.000719054	0.000652366	0.454145	0.84845	-0.00014413	-4.9	4.9	645	0.00105993	0.00301739	1816	50	0.8	0.7	0.85	Malawi	0.000367908	0.000202849	0.0706074	0.121254
g1129	2.7.11.32	[Pyruvate, phosphate dikinase] kinase	248	283	87.6	0.00186266	0.00289049	48	58	82.8	0.00208832	0.004271	0.295727	0.662803	-0.000225663	4.8	4.8	646	0.00419845	0.0116335	688	50	0.8	0.7	0.85	Malawi	-0.000205763	0.000416984	0.62201	0.685322
g1153	2.7.4.27	([Pyruvate, phosphate dikinase] phosphate) phosphotransferase	248	283	87.6	0.00186266	0.00289049	48	58	82.8	0.00208832	0.004271	0.295727	0.662803	-0.000225663	4.8	4.8	647	0.00447449	0.0119359	628	50	0.8	0.7	0.85	Malawi	-0.000205763	0.000416984	0.62201	0.685322
g1189	2.7.7.46	Gentamicin 2''-nucleotidyltransferase	6	283	2.1	2.22e-05	0.000264541	4	58	6.9	1.63e-05	7.04e-05	0.0713119	0.238948	5.91e-06	-4.8	4.8	648	0.000585729	0.00210118	1947	50	0.8	0.7	0.85	Malawi	5.19e-05	6.59e-05	0.43158	0.514207
g1394	3.1.3.8	3-phytase	1	283	0.4	8.54e-08	1.44e-06	3	58	5.2	3.14e-06	1.43e-05	0.0165421	0.0805485	-3.06e-06	-4.8	4.8	649	3.69e-05	0.000369231	2033	50	0.8	0.7	0.85	Malawi	3.8e-05	1.1e-05	0.000621882	0.00266995
g1741	3.5.5.7	Aliphatic nitrilase	6	283	2.1	1.21e-06	1.06e-05	4	58	6.9	6.5e-05	0.000265824	0.0713119	0.238948	-6.38e-05	-4.8	4.8	650	0.000108	0.00108	2024	50	0.8	0.7	0.85	Malawi	0.000191281	4.87e-05	0.000102382	0.00059358
g390	1.21.4.1	D-proline reductase (dithiol)	77	283	27.2	0.000155737	0.00047145	13	58	22.4	9.94e-05	0.000338117	0.515431	0.907563	5.64e-05	4.8	4.8	651	0.00116419	0.00355831	1770	50	0.8	0.7	0.85	Malawi	-0.000163732	0.000157178	0.298294	0.381059
g684	2.1.3.10	Malonyl-S-ACP:biotin-protein carboxyltransferase	1	283	0.4	2.21e-07	3.71e-06	3	58	5.2	4.67e-06	2.32e-05	0.0165421	0.0805485	-4.45e-06	-4.8	4.8	652	0.000326703	0.00153895	1995	50	0.8	0.7	0.85	Malawi	4.35e-05	1.4e-05	0.00204936	0.00706855
g807	2.3.3.14	Homocitrate synthase	35	283	12.4	7.7e-05	0.000484214	10	58	17.2	7.38e-05	0.00023683	0.295727	0.662803	3.18e-06	-4.8	4.8	653	0.00180703	0.00588192	1488	50	0.8	0.7	0.85	Malawi	8.26e-05	0.000121077	0.495612	0.570782
g1024	2.7.1.113	Deoxyguanosine kinase	184	283	65	0.000582283	0.00144722	35	58	60.3	0.00146724	0.00453368	0.548268	0.931583	-0.000884959	4.7	4.7	654	0.00264814	0.00716738	1114	50	0.8	0.7	0.85	Malawi	0.000454267	0.000319831	0.156429	0.225754
g1909	4.1.2.48	Low-specificity L-threonine aldolase	260	283	91.9	0.00379284	0.00364088	56	58	96.6	0.00513633	0.00381249	0.277111	0.630522	-0.00134349	-4.7	4.7	655	0.00198842	0.00663852	1413	50	0.8	0.7	0.85	Malawi	0.00116565	0.000460914	0.011892	0.0286733
g2098	4.99.1.3	Sirohydrochlorin cobaltochelatase	221	283	78.1	0.00103671	0.00219693	48	58	82.8	0.000548168	0.00103932	0.484293	0.875627	0.000488544	-4.7	4.7	656	0.00299496	0.00734035	1007	50	0.8	0.7	0.85	Malawi	-0.00040923	0.000332636	0.219452	0.29812
g2164	5.3.1.27	6-phospho-3-hexuloisomerase	211	283	74.6	0.000526361	0.0010263	46	58	79.3	0.00119617	0.00214311	0.506353	0.898612	-0.000669809	-4.7	4.7	657	0.00400496	0.00968621	724	50	0.8	0.7	0.85	Malawi	0.000807212	0.000266622	0.00265436	0.00876888
g406	1.3.1.31	2-enoate reductase	21	283	7.4	3.83e-05	0.000241054	7	58	12.1	3.87e-05	0.000169771	0.289965	0.655341	-4e-07	-4.7	4.7	658	0.000717848	0.00272509	1918	50	0.8	0.7	0.85	Malawi	4.14e-05	8.71e-05	0.635137	0.696017
g421	1.3.1.91	tRNA-dihydrouridine(20) synthase (NAD(P)(+))	255	283	90.1	0.00108614	0.00125831	55	58	94.8	0.00145918	0.00143398	0.323089	0.701244	-0.000373039	-4.7	4.7	659	0.00150565	0.00390756	1626	50	0.8	0.7	0.85	Malawi	0.000613153	0.00027211	0.0248771	0.052033
g467	1.4.1.1	Alanine dehydrogenase	255	283	90.1	0.00164527	0.00247008	55	58	94.8	0.00346952	0.0043159	0.323089	0.701244	-0.00182425	-4.7	4.7	660	0.00454541	0.0111301	613	50	0.8	0.7	0.85	Malawi	0.00150068	0.000391522	0.000150904	0.000818906
g590	2.1.1.144	Trans-aconitate 2-methyltransferase	272	283	96.1	0.00630869	0.00882057	53	58	91.4	0.00414459	0.00448861	0.163145	0.428376	0.0021641	4.7	4.7	661	0.00629454	0.0164751	394	50	0.8	0.7	0.85	Malawi	-0.001055	0.000626096	0.0929003	0.149095
g723	2.3.1.184	Acyl-homoserine-lactone synthase	18	283	6.4	8.32e-06	8.92e-05	1	58	1.7	7.2e-07	5.48e-06	0.217448	0.530619	7.6e-06	4.7	4.7	662	0.000505462	0.00247312	1964	50	0.8	0.7	0.85	Malawi	-4.22e-05	3.77e-05	0.263149	0.343637
g816	2.4.1.11	Glycogen(starch) synthase	133	283	47	0.000336356	0.00098211	30	58	51.7	0.000602037	0.00116062	0.564862	0.942837	-0.00026568	-4.7	4.7	663	0.00119188	0.00354366	1757	50	0.8	0.7	0.85	Malawi	0.000471882	0.000235026	0.0454587	0.0847923
g180	1.1.99.1	Choline dehydrogenase	270	283	95.4	0.00375426	0.00391614	58	58	100	0.00443956	0.0039561	NA	NA	-0.000685301	-4.6	4.6	664	0.00127191	0.00420011	1730	50	0.8	0.7	0.85	Malawi	0.00074444	0.000476084	0.118827	0.180728
g2183	5.3.3.17	Trans-2,3-dihydro-3-hydroxyanthranilate isomerase	65	283	23	6.12e-05	0.00029654	16	58	27.6	9.68e-05	0.000262913	0.498391	0.89273	-3.56e-05	-4.6	4.6	665	0.00161819	0.00592834	1568	50	0.8	0.7	0.85	Malawi	0.000156034	0.000108717	0.152141	0.220675
g316	1.17.99.6	Epoxyqueuosine reductase	270	283	95.4	0.00308946	0.00305807	58	58	100	0.0044729	0.00304685	NA	NA	-0.00138344	-4.6	4.6	666	0.00387323	0.010375	760	50	0.8	0.7	0.85	Malawi	0.00131973	0.000395525	0.000941967	0.00377343
g400	1.3.1.1	Dihydrouracil dehydrogenase (NAD(+))	257	283	90.8	0.0031308	0.00355422	50	58	86.2	0.00546942	0.00417602	0.333593	0.709874	-0.00233863	4.6	4.6	667	0.00431738	0.0109624	656	50	0.8	0.7	0.85	Malawi	0.00192007	0.000479898	7.75e-05	0.000463808
g1288	3.1.1.2	Arylesterase	241	283	85.2	0.00106384	0.00121974	52	58	89.7	0.0012739	0.00112018	0.533414	0.919986	-0.000210066	-4.5	4.5	668	0.00205606	0.00594223	1375	50	0.8	0.7	0.85	Malawi	0.000489444	0.000275654	0.0767007	0.129103
g13	1.1.1.130	3-dehydro-L-gulonate 2-dehydrogenase	247	283	87.3	0.00287025	0.00323285	48	58	82.8	0.00427114	0.00433111	0.398041	0.787314	-0.00140089	4.5	4.5	669	0.00168792	0.00483879	1544	50	0.8	0.7	0.85	Malawi	0.00106531	0.000472883	0.0249104	0.0520458
g1996	4.2.1.47	GDP-mannose 4,6-dehydratase	241	283	85.2	0.00277523	0.00351314	52	58	89.7	0.00630584	0.00582026	0.533414	0.919986	-0.00353061	-4.5	4.5	670	0.0127357	0.0356042	138	50	0.8	0.7	0.85	Malawi	0.00260941	0.000490724	1.91e-07	3.33e-06
g274	1.14.13.92	Phenylacetone monooxygenase	2	283	0.7	2.13e-07	2.71e-06	3	58	5.2	8.13e-06	4.91e-05	0.0363436	0.143513	-7.92e-06	-4.5	4.5	671	0	0	2035	50	0.8	0.7	0.85	Malawi	5.38e-05	1.77e-05	0.00256348	0.00851008
g1253	2.8.1.12	Molybdopterin synthase	261	283	92.2	0.00203404	0.00205009	56	58	96.6	0.00274038	0.00257196	0.395754	0.783942	-0.000706339	-4.4	4.4	672	0.00156578	0.00445487	1591	50	0.8	0.7	0.85	Malawi	0.000776679	0.000350214	0.0272362	0.0558163
g1283	3.1.1.1	Carboxylesterase	261	283	92.2	0.0025937	0.00280896	56	58	96.6	0.00372392	0.00309424	0.395754	0.783942	-0.00113021	-4.4	4.4	673	0.00397428	0.0104027	735	50	0.8	0.7	0.85	Malawi	0.00122933	0.000401548	0.00237837	0.00793441
g1483	3.2.1.54	Cyclomaltodextrinase	251	283	88.7	0.00134481	0.00180167	54	58	93.1	0.00187061	0.00198891	0.480514	0.869962	-0.000525796	-4.4	4.4	674	0.00360289	0.00939145	833	50	0.8	0.7	0.85	Malawi	0.000739238	0.000329784	0.0256347	0.0533947
g1553	3.4.13.20	Beta-Ala-His dipeptidase	271	283	95.8	0.00141547	0.00192635	53	58	91.4	0.00265718	0.00416818	0.182193	0.467788	-0.00124171	4.4	4.4	675	0.00922183	0.0214509	228	50	0.8	0.7	0.85	Malawi	0.000962423	0.000318308	0.0026887	0.0088679
g1605	3.4.22.70	Sortase A	32	283	11.3	1.18e-05	6.07e-05	4	58	6.9	2.81e-05	0.000175832	0.480514	0.869962	-1.63e-05	4.4	4.4	676	0.000902721	0.00286538	1872	50	0.8	0.7	0.85	Malawi	1.3e-05	5.32e-05	0.807027	0.845675
g1925	4.1.3.30	Methylisocitrate lyase	251	283	88.7	0.0022146	0.00258007	54	58	93.1	0.00285034	0.00282471	0.480514	0.869962	-0.000635743	-4.4	4.4	677	0.00203495	0.00634852	1385	50	0.8	0.7	0.85	Malawi	0.000750251	0.000404302	0.064368	0.111917
g1930	4.1.3.39	4-hydroxy-2-oxovalerate aldolase	251	283	88.7	0.00216517	0.00247765	54	58	93.1	0.00237356	0.00256267	0.480514	0.869962	-0.000208388	-4.4	4.4	678	0.0025077	0.0077848	1174	50	0.8	0.7	0.85	Malawi	0.000295712	0.000398848	0.458955	0.539245
g2307	6.3.2.28	Transferred entry	7	283	2.5	2.27e-06	1.87e-05	4	58	6.9	5.99e-06	2.35e-05	0.0980754	0.300167	-3.73e-06	-4.4	4.4	679	0.00064323	0.00195327	1933	50	0.8	0.7	0.85	Malawi	4.19e-05	2.42e-05	0.084002	0.138204
g2362	6.6.1.2	Cobaltochelatase	183	283	64.7	0.00067812	0.0015084	35	58	60.3	0.000790611	0.00270396	0.550543	0.931583	-0.000112491	4.4	4.4	680	0.00500377	0.0154222	555	50	0.8	0.7	0.85	Malawi	-0.000137679	0.000310774	0.658034	0.717631
g783	2.3.1.86	Fatty-acyl-CoA synthase	251	283	88.7	0.00532631	0.0048383	54	58	93.1	0.00417291	0.00418942	0.480514	0.869962	0.0011534	-4.4	4.4	681	0.00526426	0.011951	520	50	0.8	0.7	0.85	Malawi	-0.000582975	0.000569121	0.306404	0.390195
g79	1.1.1.29	Glycerate dehydrogenase	134	283	47.3	0.000344692	0.000979866	30	58	51.7	0.000604092	0.00138906	0.566597	0.944425	-0.000259401	-4.4	4.4	682	0.00254887	0.00704512	1155	50	0.8	0.7	0.85	Malawi	0.000423071	0.000241183	0.0803081	0.134088
g985	2.6.1.21	D-amino-acid transaminase	271	283	95.8	0.00206612	0.00311189	53	58	91.4	0.00197231	0.00276174	0.182193	0.467788	9.38e-05	4.4	4.4	683	0.00319741	0.00728305	946	50	0.8	0.7	0.85	Malawi	-0.000136027	0.000392441	0.729093	0.77559
g1470	3.2.1.35	Hyaluronoglucosaminidase	139	283	49.1	0.000200952	0.00160747	31	58	53.4	0.000616113	0.00151151	0.567269	0.944425	-0.000415161	-4.3	4.3	684	0.00923551	0.0226227	226	50	0.8	0.7	0.85	Malawi	0.000722949	0.000207198	0.000548471	0.00240547
g1576	3.4.21.102	C-terminal processing peptidase	266	283	94	0.0046497	0.00424148	57	58	98.3	0.00824554	0.00570681	0.329709	0.705826	-0.00359584	-4.3	4.3	685	0.00768992	0.0182847	309	50	0.8	0.7	0.85	Malawi	0.00240952	0.000500354	2.22e-06	2.42e-05
g2168	5.3.1.32	(4S)-4-hydroxy-5-phosphonooxypentane-2,3-dione isomerase	222	283	78.4	0.000883998	0.00140272	43	58	74.1	0.000476697	0.000655697	0.490145	0.883043	0.000407301	4.3	4.3	686	0.00639088	0.0150521	385	50	0.8	0.7	0.85	Malawi	-0.000530527	0.000280664	0.0595765	0.104606
g2364	7.1.1.2	NO NAME	17	283	6	1.02e-05	9.08e-05	1	58	1.7	3.52e-07	2.68e-06	0.329709	0.705826	9.85e-06	4.3	4.3	687	0.00056047	0.00250602	1951	50	0.8	0.7	0.85	Malawi	-4.83e-05	4.16e-05	0.246427	0.326697
g243	1.14.12.19	3-phenylpropanoate dioxygenase	227	283	80.2	0.00394341	0.0055612	44	58	75.9	0.00490845	0.00649353	0.476639	0.869962	-0.000965043	4.3	4.3	688	0.00206088	0.00550103	1372	50	0.8	0.7	0.85	Malawi	0.000645606	0.000626054	0.303168	0.386558
g410	1.3.1.39	Enoyl-[acyl-carrier-protein] reductase (NADPH, Re-specific)	95	283	33.6	7.19e-05	0.000248296	22	58	37.9	8.44e-05	0.000235452	0.545625	0.931532	-1.26e-05	-4.3	4.3	689	0.00244064	0.00665343	1202	50	0.8	0.7	0.85	Malawi	5.68e-05	0.00010945	0.604366	0.669872
g600	2.1.1.170	16S rRNA (guanine(527)-N(7))-methyltransferase	256	283	90.5	0.00226553	0.00225513	55	58	94.8	0.00316513	0.00264464	0.443766	0.833627	-0.000899598	-4.3	4.3	690	0.00159199	0.00485706	1580	50	0.8	0.7	0.85	Malawi	0.000955866	0.000371701	0.0105487	0.0262108
g788	2.3.1.94	6-deoxyerythronolide-B synthase	183	283	64.7	0.000401382	0.00148997	40	58	69	0.000602559	0.00123665	0.64968	0.994207	-0.000201178	-4.3	4.3	691	0.00219312	0.00620214	1313	50	0.8	0.7	0.85	Malawi	0.000499487	0.000244281	0.0416542	0.07856
g1059	2.7.1.196	NO NAME	232	283	82	0.000372057	0.00056456	50	58	86.2	0.000283278	0.000268461	0.567917	0.944425	8.88e-05	-4.2	4.2	692	0.00254491	0.00749386	1158	50	0.8	0.7	0.85	Malawi	-3.3e-05	0.000169314	0.845637	0.879341
g1106	2.7.1.63	Polyphosphate--glucose phosphotransferase	212	283	74.9	0.00169373	0.00338698	41	58	70.7	0.00095109	0.00194474	0.512417	0.905807	0.000742644	4.2	4.2	693	0.0024594	0.0065805	1196	50	0.8	0.7	0.85	Malawi	-0.000636937	0.000435658	0.144664	0.212098
g1382	3.1.3.70	Mannosyl-3-phosphoglycerate phosphatase	237	283	83.7	0.00195258	0.0022771	51	58	87.9	0.00310076	0.00283969	0.551204	0.931583	-0.00114818	-4.2	4.2	694	0.00192319	0.00670122	1442	50	0.8	0.7	0.85	Malawi	0.00119251	0.000395565	0.0027663	0.00905051
g1742	3.5.99.10	2-iminobutanoate/2-iminopropanoate deaminase	242	283	85.5	0.000975934	0.00108004	52	58	89.7	0.00112403	0.00102035	0.531375	0.918847	-0.000148094	-4.2	4.2	695	0.00168923	0.00455416	1542	50	0.8	0.7	0.85	Malawi	0.000338537	0.000256019	0.186956	0.262927
g223	1.13.11.4	Gentisate 1,2-dioxygenase	42	283	14.8	8.42e-05	0.000409511	11	58	19	5.62e-05	0.000150103	0.429209	0.824743	2.79e-05	-4.2	4.2	696	0.00129394	0.0042303	1719	50	0.8	0.7	0.85	Malawi	3.85e-05	0.000122552	0.753602	0.797079
g259	1.14.13.239	NO NAME	241	283	85.2	0.00132808	0.00158011	47	58	81	0.0012126	0.00146465	0.429209	0.824743	0.000115478	4.2	4.2	697	0.00228677	0.00676623	1271	50	0.8	0.7	0.85	Malawi	-0.000125158	0.000321332	0.697153	0.750918
g393	1.21.4.4	Betaine reductase	32	283	11.3	6.93e-05	0.000776995	9	58	15.5	1.93e-05	6.34e-05	0.377252	0.778191	5e-05	-4.2	4.2	698	0.00241142	0.00644188	1217	50	0.8	0.7	0.85	Malawi	-1.89e-05	0.000109905	0.863497	0.891881
g428	1.3.3.1	Transferred entry	251	283	88.7	0.00960476	0.00834461	49	58	84.5	0.0064804	0.00715206	0.377252	0.778191	0.00312436	4.2	4.2	699	0.00236003	0.00680741	1242	50	0.8	0.7	0.85	Malawi	-0.00176912	0.000753331	0.0194285	0.0428818
g1264	2.8.3.12	Glutaconate CoA-transferase	8	283	2.8	4.33e-06	3.23e-05	4	58	6.9	5.24e-05	0.000216671	0.128853	0.366172	-4.81e-05	-4.1	4.1	700	0.000731597	0.00217414	1914	50	0.8	0.7	0.85	Malawi	0.000149984	4.98e-05	0.00277712	0.00905287
g133	1.1.1.4	(R,R)-butanediol dehydrogenase	236	283	83.4	0.000453056	0.00107291	46	58	79.3	0.000702855	0.00149735	0.449462	0.841506	-0.000249799	4.1	4.1	701	0.00863551	0.0201608	251	50	0.8	0.7	0.85	Malawi	0.000287643	0.000226605	0.205183	0.28283
g201	1.11.1.7	Peroxidase	36	283	12.7	1.9e-05	0.000123481	5	58	8.6	2.6e-05	0.000146169	0.50748	0.898612	-7.03e-06	4.1	4.1	702	0.00100276	0.00315924	1843	50	0.8	0.7	0.85	Malawi	-3.73e-06	6.27e-05	0.95258	0.963469
g2320	6.3.2.7	UDP-N-acetylmuramoyl-L-alanyl-D-glutamate--L-lysine ligase	280	283	98.9	0.00286809	0.00290974	55	58	94.8	0.00277329	0.00322072	0.063944	0.22142	9.48e-05	4.1	4.1	703	0.00503984	0.011012	547	50	0.8	0.7	0.85	Malawi	-0.000432073	0.000348164	0.215463	0.294669
g352	1.2.1.60	5-carboxymethyl-2-hydroxymuconic-semialdehyde dehydrogenase	153	283	54.1	7.66e-05	0.000346703	29	58	50	2.81e-05	5.29e-05	0.664999	1	4.85e-05	4.1	4.1	704	0.00192234	0.0052829	1444	50	0.8	0.7	0.85	Malawi	-0.000110852	0.000103032	0.282736	0.3653
g634	2.1.1.224	23S rRNA (adenine(2503)-C(8))-methyltransferase	8	283	2.8	1.29e-06	1.01e-05	4	58	6.9	1.73e-06	8.48e-06	0.128853	0.366172	-4.39e-07	-4.1	4.1	705	0.00100527	0.00318059	1842	50	0.8	0.7	0.85	Malawi	1.39e-05	1.66e-05	0.404114	0.487476
g714	2.3.1.168	Dihydrolipoyllysine-residue (2-methylpropanoyl)transferase	76	283	26.9	6.46e-06	1.45e-05	18	58	31	2.72e-05	5.42e-05	0.521621	0.91329	-2.07e-05	-4.1	4.1	706	0.01622	0.0398635	89	50	0.8	0.7	0.85	Malawi	0.000151049	3.95e-05	0.000158323	0.000852348
g106	1.1.1.36	Acetoacetyl-CoA reductase	270	283	95.4	0.00117054	0.00162496	53	58	91.4	0.00135293	0.00238969	0.20529	0.506457	-0.000182391	4	4	707	0.00488801	0.0134281	577	50	0.8	0.7	0.85	Malawi	-8.82e-05	0.000284159	0.756405	0.799628
g1062	2.7.1.199	NO NAME	262	283	92.6	0.000466982	0.000487602	56	58	96.6	0.000617209	0.00049024	0.392279	0.781326	-0.000150226	-4	4	708	0.00446617	0.0107389	632	50	0.8	0.7	0.85	Malawi	0.000405539	0.000156572	0.0100082	0.0251441
g1310	3.1.11.1	Exodeoxyribonuclease I	257	283	90.8	0.00489422	0.00516368	55	58	94.8	0.00582955	0.00482882	0.440973	0.832073	-0.000935322	-4	4	709	0.0014205	0.00418286	1661	50	0.8	0.7	0.85	Malawi	0.000871443	0.000561017	0.121278	0.183557
g1320	3.1.2.1	Acetyl-CoA hydrolase	13	283	4.6	1.37e-05	0.000115434	5	58	8.6	1.05e-05	5.16e-05	0.20529	0.506457	3.19e-06	-4	4	710	0.000417842	0.00173604	1982	50	0.8	0.7	0.85	Malawi	2e-05	5.14e-05	0.696976	0.750918
g1369	3.1.3.31	Nucleotidase	16	283	5.7	1.83e-05	0.000157398	1	58	1.7	5.21e-06	3.97e-05	0.324786	0.701244	1.31e-05	4	4	711	0.00051117	0.00255405	1960	50	0.8	0.7	0.85	Malawi	-4.97e-05	5.7e-05	0.383823	0.467992
g1469	3.2.1.31	Beta-glucuronidase	257	283	90.8	0.00281118	0.00310727	55	58	94.8	0.00525735	0.00396764	0.440973	0.832073	-0.00244617	-4	4	712	0.0111008	0.0268954	165	50	0.8	0.7	0.85	Malawi	0.00210601	0.000438563	2.36e-06	2.54e-05
g1734	3.5.4.3	Guanine deaminase	267	283	94.3	0.0037068	0.00383322	57	58	98.3	0.00442057	0.0033382	0.324786	0.701244	-0.000713774	-4	4	713	0.00197773	0.00491722	1419	50	0.8	0.7	0.85	Malawi	0.000839221	0.000465687	0.0724156	0.123837
g1845	4.1.1.18	Lysine decarboxylase	267	283	94.3	0.00905088	0.00941854	57	58	98.3	0.0108024	0.00956771	0.324786	0.701244	-0.00175147	-4	4	714	0.00137736	0.00446084	1685	50	0.8	0.7	0.85	Malawi	0.00113325	0.000747809	0.130598	0.195416
g2226	5.4.99.27	tRNA pseudouridine(13) synthase	262	283	92.6	0.00432736	0.00439181	56	58	96.6	0.0057927	0.00503174	0.392279	0.781326	-0.00146533	-4	4	715	0.00183705	0.00480788	1476	50	0.8	0.7	0.85	Malawi	0.00110973	0.000525982	0.0356065	0.0691404
g2229	5.4.99.2	Methylmalonyl-CoA mutase	267	283	94.3	0.0058071	0.00728436	57	58	98.3	0.00618079	0.00527873	0.324786	0.701244	-0.000373695	-4	4	716	0.00544438	0.0157435	490	50	0.8	0.7	0.85	Malawi	0.000716086	0.000583503	0.220592	0.29927
g2268	6.1.2.1	D-alanine--(R)-lactate ligase	26	283	9.2	1.36e-05	7.19e-05	3	58	5.2	1.34e-05	9.47e-05	0.440973	0.832073	2.05e-07	4	4	717	0.00093192	0.00378081	1863	50	0.8	0.7	0.85	Malawi	-3.12e-05	5.16e-05	0.54544	0.615624
g235	1.13.12.4	Lactate 2-monooxygenase	231	283	81.6	0.000366866	0.000572701	45	58	77.6	0.00081724	0.00261958	0.466905	0.861695	-0.000450374	4	4	718	0.0046911	0.010772	600	50	0.8	0.7	0.85	Malawi	0.00030732	0.000211519	0.147172	0.214845
g53	1.1.1.255	Mannitol dehydrogenase	23	283	8.1	2.96e-05	0.000206192	7	58	12.1	5.89e-05	0.000351446	0.31611	0.695751	-2.93e-05	-4	4	719	0.00072471	0.00210424	1916	50	0.8	0.7	0.85	Malawi	6.73e-05	8.28e-05	0.416724	0.499725
g588	2.1.1.133	Precorrin-4 C(11)-methyltransferase	223	283	78.8	0.00109209	0.00191658	48	58	82.8	0.00218225	0.00268874	0.594001	0.959375	-0.00109016	-4	4	720	0.00948348	0.0252616	216	50	0.8	0.7	0.85	Malawi	0.00135503	0.000347351	0.000115513	0.000656898
g1272	2.8.3.5	3-oxoacid CoA-transferase	216	283	76.3	0.000978623	0.00216764	42	58	72.4	0.000476883	0.000846847	0.506915	0.898612	0.00050174	3.9	3.9	721	0.00141825	0.00446238	1665	50	0.8	0.7	0.85	Malawi	-0.000482006	0.000331409	0.146757	0.214394
g147	1.1.1.69	Gluconate 5-dehydrogenase	255	283	90.1	0.00279569	0.00354329	50	58	86.2	0.00383278	0.00372128	0.355582	0.748388	-0.00103709	3.9	3.9	722	0.00605658	0.0155416	421	50	0.8	0.7	0.85	Malawi	0.000930372	0.000471613	0.0493365	0.0902876
g1471	3.2.1.37	Xylan 1,4-beta-xylosidase	265	283	93.6	0.00619121	0.00643251	52	58	89.7	0.00742493	0.0075028	0.26709	0.611412	-0.00123372	3.9	3.9	723	0.00354692	0.00928565	848	50	0.8	0.7	0.85	Malawi	0.000610149	0.000646573	0.346013	0.430664
g1706	3.5.3.1	Arginase	179	283	63.3	0.000754817	0.00280186	39	58	67.2	0.00146732	0.00285064	0.65315	0.997042	-0.000712505	-3.9	3.9	724	0.00361072	0.0110992	830	50	0.8	0.7	0.85	Malawi	0.000992357	0.000354916	0.0054684	0.0151404
g1808	3.6.3.42	Beta-glucan-transporting ATPase	272	283	96.1	0.00796286	0.00687388	58	58	100	0.0059711	0.00583707	NA	NA	0.00199176	-3.9	3.9	725	0.00390644	0.0107156	751	50	0.8	0.7	0.85	Malawi	-0.000906652	0.000638415	0.15648	0.225754
g1849	4.1.1.21	Phosphoribosylaminoimidazole carboxylase	272	283	96.1	0.000900928	0.000961388	58	58	100	0.00141927	0.00111119	NA	NA	-0.000518339	-3.9	3.9	726	0.00673306	0.0165432	368	50	0.8	0.7	0.85	Malawi	0.000872154	0.000225855	0.000134928	0.000742105
g314	1.17.98.1	Bile-acid 7-alpha-dehydroxylase	143	283	50.5	0.000319537	0.000764672	27	58	46.6	0.000159693	0.000334999	0.665806	1	0.000159843	3.9	3.9	727	0.00295532	0.00703002	1014	50	0.8	0.7	0.85	Malawi	-0.000284358	0.000204463	0.16521	0.23693
g361	1.2.1.88	L-glutamate gamma-semialdehyde dehydrogenase	272	283	96.1	0.00463172	0.00501371	58	58	100	0.00625144	0.00581409	NA	NA	-0.00161972	-3.9	3.9	728	0.00133771	0.00412148	1704	50	0.8	0.7	0.85	Malawi	0.00119403	0.00054436	0.0289533	0.0588024
g114	1.1.1.392	NO NAME	33	283	11.7	9.7e-05	0.000544344	9	58	15.5	0.00010053	0.000403768	0.387958	0.781326	-3.49e-06	-3.8	3.8	729	0.000834322	0.00317757	1898	50	0.8	0.7	0.85	Malawi	6.65e-05	0.000137307	0.628678	0.691051
g1179	2.7.7.28	Nucleoside-triphosphate-aldose-1-phosphate nucleotidyltransferase	77	283	27.2	3.02e-06	1.31e-05	18	58	31	3.05e-06	6.7e-06	0.629709	0.980599	-2.72e-08	-3.8	3.8	730	0.00329722	0.0138701	913	50	0.8	0.7	0.85	Malawi	9.37e-06	2.23e-05	0.674297	0.730894
g2381	7.5.2.1	NO NAME	248	283	87.6	0.00139529	0.00164323	53	58	91.4	0.0014045	0.00127001	0.507679	0.898612	-9.21e-06	-3.8	3.8	731	0.000829995	0.00368357	1901	50	0.8	0.7	0.85	Malawi	0.000193768	0.000304782	0.525362	0.596165
g39	1.1.1.201	7-beta-hydroxysteroid dehydrogenase (NADP(+))	43	283	15.2	0.000121368	0.00063796	11	58	19	0.000106589	0.000334071	0.553142	0.932973	1.48e-05	-3.8	3.8	732	0.00068449	0.00227984	1925	50	0.8	0.7	0.85	Malawi	6.82e-05	0.000149863	0.649228	0.709167
g468	1.4.1.21	Aspartate dehydrogenase	128	283	45.2	0.000249998	0.000642939	24	58	41.4	0.000179127	0.000435421	0.664268	1	7.09e-05	3.8	3.8	733	0.00116833	0.00333144	1767	50	0.8	0.7	0.85	Malawi	-0.000122735	0.000190599	0.520046	0.591926
g504	1.5.1.42	FMN reductase (NADH)	248	283	87.6	0.00139273	0.00159049	53	58	91.4	0.00165332	0.00174218	0.507679	0.898612	-0.000260593	-3.8	3.8	734	0.00169507	0.00478196	1539	50	0.8	0.7	0.85	Malawi	0.000406607	0.000312843	0.194582	0.270844
g517	1.6.1.2	NAD(P)(+) transhydrogenase (Re/Si-specific)	279	283	98.6	0.0072438	0.0064975	55	58	94.8	0.00543374	0.00432647	0.0985473	0.300167	0.00181007	3.8	3.8	735	0.00706231	0.018402	344	50	0.8	0.7	0.85	Malawi	-0.000956627	0.000537687	0.0761106	0.128642
g757	2.3.1.28	Chloramphenicol O-acetyltransferase	243	283	85.9	0.00146277	0.00238198	52	58	89.7	0.00265948	0.00323123	0.53139	0.918847	-0.00119671	-3.8	3.8	736	0.0065494	0.0200126	375	50	0.8	0.7	0.85	Malawi	0.00137148	0.000376281	0.000309503	0.00149962
g1590	3.4.21.69	Protein C (activated)	30	283	10.6	6.83e-06	2.73e-05	4	58	6.9	7.61e-06	3.4e-05	0.478522	0.869962	-7.72e-07	3.7	3.7	737	0.00179	0.00553876	1499	50	0.8	0.7	0.85	Malawi	-6.27e-06	3.66e-05	0.864248	0.891881
g1641	3.5.1.10	Formyltetrahydrofolate deformylase	263	283	92.9	0.00255196	0.00251043	56	58	96.6	0.00407169	0.0030282	0.393273	0.781326	-0.00151973	-3.7	3.7	738	0.00531745	0.0143192	515	50	0.8	0.7	0.85	Malawi	0.0013935	0.000389915	0.000402779	0.00186042
g1992	4.2.1.42	Galactarate dehydratase	263	283	92.9	0.0103045	0.0107146	56	58	96.6	0.0143226	0.012656	0.393273	0.781326	-0.00401811	-3.7	3.7	739	0.0014329	0.00410643	1656	50	0.8	0.7	0.85	Malawi	0.00185866	0.000809855	0.0223403	0.0476546
g2371	7.2.2.6	NO NAME	214	283	75.6	0.000358941	0.000575245	46	58	79.3	0.00040625	0.00142562	0.614358	0.978626	-4.73e-05	-3.7	3.7	740	0.00258097	0.008668	1143	50	0.8	0.7	0.85	Malawi	-0.00010792	0.000192813	0.576045	0.645868
g238	1.14.11.47	50S ribosomal protein L16 3-hydroxylase	214	283	75.6	0.000131635	0.000201955	46	58	79.3	0.000189554	0.000267806	0.614358	0.978626	-5.79e-05	-3.7	3.7	741	0.00272329	0.00701194	1092	50	0.8	0.7	0.85	Malawi	0.00022473	0.00011569	0.0529018	0.0951858
g349	1.2.1.58	Phenylglyoxylate dehydrogenase (acylating)	9	283	3.2	5.34e-06	3.81e-05	4	58	6.9	1.41e-05	6.45e-05	0.247584	0.584733	-8.72e-06	-3.7	3.7	742	6.57e-05	0.000467875	2031	50	0.8	0.7	0.85	Malawi	5.15e-05	3.7e-05	0.165178	0.23693
g438	1.3.7.9	4-hydroxybenzoyl-CoA reductase	263	283	92.9	0.00370668	0.00409796	56	58	96.6	0.00589729	0.00539166	0.393273	0.781326	-0.00219061	-3.7	3.7	743	0.00418451	0.0116633	695	50	0.8	0.7	0.85	Malawi	0.00177406	0.000487517	0.000316366	0.00151841
g463	1.4.1.11	L-erythro-3,5-diaminohexanoate dehydrogenase	14	283	4.9	2.21e-05	0.000155801	5	58	8.6	2.59e-05	0.000175376	0.340004	0.720104	-3.8e-06	-3.7	3.7	744	0.000553488	0.00220696	1952	50	0.8	0.7	0.85	Malawi	1.81e-05	6.77e-05	0.789996	0.829964
g516	1.6.1.1	NAD(P)(+) transhydrogenase (Si-specific)	263	283	92.9	0.00531578	0.00528945	56	58	96.6	0.00722726	0.00624675	0.393273	0.781326	-0.00191148	-3.7	3.7	745	0.000936164	0.00288868	1861	50	0.8	0.7	0.85	Malawi	0.00132026	0.000572372	0.0216768	0.0465811
g582	2.1.1.10	Homocysteine S-methyltransferase	269	283	95.1	0.00165379	0.0023243	53	58	91.4	0.00160281	0.00288641	0.340004	0.720104	5.1e-05	3.7	3.7	746	0.00365707	0.00871635	816	50	0.8	0.7	0.85	Malawi	-0.000281791	0.000355253	0.428209	0.511088
g736	2.3.1.203	UDP-N-acetylbacillosamine N-acetyltransferase	14	283	4.9	7.78e-05	0.000625628	5	58	8.6	0.000196495	0.00106686	0.340004	0.720104	-0.000118695	-3.7	3.7	747	0.0004174	0.00137074	1983	50	0.8	0.7	0.85	Malawi	0.000147683	0.000140744	0.294787	0.376817
g925	2.5.1.101	N,N'-diacetyllegionaminate synthase	53	283	18.7	0.000175259	0.000900963	13	58	22.4	0.000195525	0.000690901	0.583995	0.956984	-2.03e-05	-3.7	3.7	748	0.00146481	0.00424744	1641	50	0.8	0.7	0.85	Malawi	0.000120953	0.000182607	0.508185	0.581313
g1065	2.7.1.201	NO NAME	229	283	80.9	0.00061767	0.000764273	49	58	84.5	0.000785826	0.000631778	0.582937	0.956415	-0.000168155	-3.6	3.6	749	0.00276519	0.00756076	1073	50	0.8	0.7	0.85	Malawi	0.000459649	0.000215378	0.0335474	0.0657063
g1456	3.2.1.187	(Ara-f)(3)-Hyp beta-L-arabinobiosidase	93	283	32.9	0.000432204	0.00149712	17	58	29.3	0.000561023	0.00151805	0.646377	0.994207	-0.000128819	3.6	3.6	750	0.00311773	0.00882921	965	50	0.8	0.7	0.85	Malawi	0.000130798	0.000276016	0.635891	0.696468
g149	1.1.1.76	(S,S)-butanediol dehydrogenase	59	283	20.8	8.14e-05	0.00034013	10	58	17.2	5.9e-05	0.000212175	0.594905	0.959685	2.24e-05	3.6	3.6	751	0.00151915	0.00469238	1619	50	0.8	0.7	0.85	Malawi	-7.47e-05	0.000118069	0.527249	0.597745
g1574	3.4.19.5	Beta-aspartyl-peptidase	259	283	91.5	0.00226951	0.00240347	51	58	87.9	0.00268548	0.00252426	0.449803	0.841506	-0.000415971	3.6	3.6	752	0.00112682	0.00453987	1786	50	0.8	0.7	0.85	Malawi	0.000487556	0.000380823	0.201325	0.278895
g1684	3.5.1.91	N-substituted formamide deformylase	215	283	76	0.00187437	0.00313999	42	58	72.4	0.000866248	0.00154569	0.61616	0.978626	0.00100812	3.6	3.6	753	0.00591049	0.0141833	435	50	0.8	0.7	0.85	Malawi	-0.00102155	0.00043121	0.0183944	0.0409997
g1700	3.5.2.7	Imidazolonepropionase	258	283	91.2	0.00258665	0.00386452	55	58	94.8	0.0029887	0.00332021	0.441672	0.832073	-0.000402047	-3.6	3.6	754	0.00393848	0.0091804	747	50	0.8	0.7	0.85	Malawi	0.000689608	0.000477093	0.149259	0.217425
g178	1.1.98.6	NO NAME	229	283	80.9	0.000586597	0.000823017	49	58	84.5	0.00105006	0.00136116	0.582937	0.956415	-0.000463458	-3.6	3.6	755	0.00249684	0.00717466	1181	50	0.8	0.7	0.85	Malawi	0.000680978	0.000233626	0.00379562	0.011581
g1910	4.1.2.49	L-allo-threonine aldolase	15	283	5.3	3.51e-06	1.93e-05	1	58	1.7	7.44e-07	5.67e-06	0.325894	0.701244	2.76e-06	3.6	3.6	756	0.000275407	0.00142711	2002	50	0.8	0.7	0.85	Malawi	-2.89e-05	2.46e-05	0.241925	0.322197
g2188	5.3.3.6	Methylitaconate Delta-isomerase	258	283	91.2	0.00245152	0.00286696	55	58	94.8	0.00299889	0.00287826	0.441672	0.832073	-0.000547368	-3.6	3.6	757	0.00150561	0.00424467	1627	50	0.8	0.7	0.85	Malawi	0.000651507	0.000413978	0.116473	0.177944
g2217	5.4.99.19	16S rRNA pseudouridine(516) synthase	264	283	93.3	0.00206441	0.00230235	52	58	89.7	0.00301179	0.00255158	0.403313	0.793084	-0.00094738	3.6	3.6	758	0.00297816	0.00653925	1011	50	0.8	0.7	0.85	Malawi	0.00102229	0.000377847	0.00716333	0.0190057
g2361	6.6.1.1	Magnesium chelatase	137	283	48.4	0.000310435	0.000773471	26	58	44.8	0.000223557	0.000513064	0.666492	1	8.69e-05	3.6	3.6	759	0.00318336	0.00950377	949	50	0.8	0.7	0.85	Malawi	-0.000187751	0.000206665	0.36427	0.449812
g33	1.1.1.179	D-xylose 1-dehydrogenase (NADP(+))	258	283	91.2	0.00489038	0.00400088	55	58	94.8	0.00352446	0.00352532	0.441672	0.832073	0.00136592	-3.6	3.6	760	0.00250479	0.00629015	1176	50	0.8	0.7	0.85	Malawi	-0.000970714	0.000495261	0.0508138	0.0921623
g351	1.2.1.5	Aldehyde dehydrogenase (NAD(P)(+))	254	283	89.8	0.00205158	0.00234316	50	58	86.2	0.00204343	0.00235462	0.485601	0.876816	8.15e-06	3.6	3.6	761	0.00227856	0.00649797	1277	50	0.8	0.7	0.85	Malawi	1.44e-05	0.000392728	0.97087	0.97808
g419	1.3.1.87	3-(cis-5,6-dihydroxycyclohexa-1,3-dien-1-yl)propanoate dehydrogenase	215	283	76	0.00134001	0.00192201	42	58	72.4	0.00178373	0.00247226	0.61616	0.978626	-0.000443719	3.6	3.6	762	0.0017066	0.00451441	1535	50	0.8	0.7	0.85	Malawi	0.000490131	0.000372723	0.189398	0.265445
g445	1.3.8.7	Medium-chain acyl-CoA dehydrogenase	229	283	80.9	0.000449218	0.000603605	49	58	84.5	0.000799176	0.000868916	0.582937	0.956415	-0.000349958	-3.6	3.6	763	0.00420525	0.0118165	687	50	0.8	0.7	0.85	Malawi	0.000663179	0.000200287	0.00102925	0.00404346
g470	1.4.1.3	Glutamate dehydrogenase (NAD(P)(+))	190	283	67.1	0.000654489	0.00141561	41	58	70.7	0.00177515	0.00285108	0.646377	0.994207	-0.00112066	-3.6	3.6	764	0.00200819	0.00667848	1401	50	0.8	0.7	0.85	Malawi	0.00123298	0.000324358	0.000170644	0.000899637
g531	1.6.99.5	Transferred entry	229	283	80.9	0.000568113	0.000778448	49	58	84.5	0.0011486	0.00184772	0.582937	0.956415	-0.000580483	-3.6	3.6	765	0.00170953	0.00468429	1533	50	0.8	0.7	0.85	Malawi	0.000735913	0.000230268	0.00152501	0.00550247
g566	1.8.4.8	Phosphoadenylyl-sulfate reductase (thioredoxin)	258	283	91.2	0.00246149	0.00258708	55	58	94.8	0.00298529	0.00264747	0.441672	0.832073	-0.000523798	-3.6	3.6	766	0.000972999	0.00382629	1851	50	0.8	0.7	0.85	Malawi	0.000661669	0.000386977	0.0882099	0.143491
g571	1.8.99.2	Adenylyl-sulfate reductase	19	283	6.7	3.19e-05	0.000242592	6	58	10.3	3.72e-05	0.000200516	0.403313	0.793084	-5.31e-06	-3.6	3.6	767	0.00244606	0.00709242	1201	50	0.8	0.7	0.85	Malawi	4.49e-05	8.09e-05	0.579223	0.649074
g596	2.1.1.157	Sarcosine/dimethylglycine N-methyltransferase	15	283	5.3	6.68e-06	6.22e-05	1	58	1.7	1.64e-05	0.000124943	0.325894	0.701244	-9.73e-06	3.6	3.6	768	0.000435389	0.00198852	1977	50	0.8	0.7	0.85	Malawi	4.9e-06	4.11e-05	0.905181	0.927981
g712	2.3.1.15	Glycerol-3-phosphate 1-O-acyltransferase	268	283	94.7	0.00877264	0.00878804	57	58	98.3	0.0121002	0.0106278	0.325894	0.701244	-0.00332754	-3.6	3.6	769	0.00170644	0.00543348	1536	50	0.8	0.7	0.85	Malawi	0.00172311	0.000738013	0.0201376	0.0440172
g804	2.3.2.6	Leucyltransferase	258	283	91.2	0.00351993	0.00353994	55	58	94.8	0.00582327	0.00474739	0.441672	0.832073	-0.00230334	-3.6	3.6	770	0.00476444	0.012893	587	50	0.8	0.7	0.85	Malawi	0.00174349	0.00046547	0.000211371	0.00109172
g1099	2.7.1.53	L-xylulokinase	249	283	88	0.0024679	0.00294753	49	58	84.5	0.00360907	0.00345094	0.514118	0.906435	-0.00114117	3.5	3.5	771	0.00288296	0.00779258	1036	50	0.8	0.7	0.85	Malawi	0.00101976	0.000435784	0.0198609	0.0436939
g1354	3.1.3.104	NO NAME	234	283	82.7	0.00126007	0.00149625	50	58	86.2	0.00218962	0.00204324	0.699048	1	-0.000929554	-3.5	3.5	772	0.00222269	0.00784027	1302	50	0.8	0.7	0.85	Malawi	0.00114497	0.000321471	0.000421232	0.00191769
g1501	3.2.1.89	Arabinogalactan endo-beta-1,4-galactanase	239	283	84.5	0.00327244	0.0055843	47	58	81	0.00240118	0.00401248	0.556806	0.935183	0.000871259	3.5	3.5	773	0.0035668	0.00855203	842	50	0.8	0.7	0.85	Malawi	-0.000550893	0.000576678	0.340113	0.42488
g1630	3.4.24.84	Ste24 endopeptidase	112	283	39.6	8.39e-05	0.000250067	25	58	43.1	0.00026266	0.0012393	0.660244	1	-0.00017873	-3.5	3.5	774	0.00435445	0.0105579	649	50	0.8	0.7	0.85	Malawi	0.000243524	0.000134792	0.0717004	0.12289
g1698	3.5.2.5	Allantoinase	244	283	86.2	0.00224885	0.00265709	52	58	89.7	0.00315168	0.00307034	0.669855	1	-0.000902833	-3.5	3.5	775	0.00134462	0.00421598	1701	50	0.8	0.7	0.85	Malawi	0.000979254	0.000411876	0.0179824	0.0402575
g2066	4.3.3.5	4'-demethylrebeccamycin synthase	34	283	12	1.86e-05	0.000106848	9	58	15.5	4.62e-05	0.000190862	0.514118	0.906435	-2.76e-05	-3.5	3.5	776	0.00175832	0.00479252	1513	50	0.8	0.7	0.85	Malawi	9.56e-05	6.64e-05	0.151279	0.219738
g62	1.1.1.26	Glyoxylate reductase	73	283	25.8	4.07e-05	0.000143278	17	58	29.3	9.06e-05	0.000278668	0.6243	0.978626	-5e-05	-3.5	3.5	777	0.00373688	0.00951482	794	50	0.8	0.7	0.85	Malawi	0.00015337	9.18e-05	0.095746	0.152818
g1115	2.7.1.7	Mannokinase	5	283	1.8	1.9e-06	1.49e-05	3	58	5.2	1.47e-06	7.06e-06	0.139015	0.382148	4.22e-07	-3.4	3.4	778	0.000514088	0.00223043	1959	50	0.8	0.7	0.85	Malawi	8.81e-06	1.93e-05	0.648372	0.708612
g1169	2.7.7.15	Choline-phosphate cytidylyltransferase	112	283	39.6	7e-05	0.000225186	21	58	36.2	0.000155842	0.000478691	0.660566	1	-8.59e-05	3.4	3.4	779	0.00369959	0.0110243	805	50	0.8	0.7	0.85	Malawi	0.000169358	0.000114996	0.14175	0.208727
g1437	3.2.1.141	4-alpha-D-((1->4)-alpha-D-glucano)trehalose trehalohydrolase	73	283	25.8	9.77e-05	0.000351252	13	58	22.4	9.69e-05	0.000457107	0.740041	1	7.11e-07	3.4	3.4	780	0.000923773	0.00375306	1868	50	0.8	0.7	0.85	Malawi	-7.77e-05	0.000130881	0.553237	0.623368
g1481	3.2.1.51	Alpha-L-fucosidase	249	283	88	0.0135957	0.0123101	53	58	91.4	0.00965061	0.0092304	0.650257	0.994207	0.00394508	-3.4	3.4	781	0.00262494	0.0074849	1125	50	0.8	0.7	0.85	Malawi	-0.0013532	0.000911178	0.138443	0.204449
g1516	3.2.2.1	Purine nucleosidase	278	283	98.2	0.00890324	0.00784933	55	58	94.8	0.00560444	0.00633688	0.139015	0.382148	0.0032988	3.4	3.4	782	0.00497855	0.0109986	559	50	0.8	0.7	0.85	Malawi	-0.00197313	0.000657298	0.00288228	0.00923691
g1582	3.4.21.19	Glutamyl endopeptidase	44	283	15.5	2.66e-05	0.000131724	7	58	12.1	9.21e-06	3.39e-05	0.685805	1	1.74e-05	3.4	3.4	783	0.000506907	0.00201773	1962	50	0.8	0.7	0.85	Malawi	-6.73e-05	6.67e-05	0.313781	0.397105
g1589	3.4.21.66	Thermitase	5	283	1.8	8.28e-06	6.7e-05	3	58	5.2	3.81e-05	0.000225508	0.139015	0.382148	-2.98e-05	-3.4	3.4	784	0.000926255	0.0038324	1866	50	0.8	0.7	0.85	Malawi	8.86e-05	5.21e-05	0.0896264	0.145533
g1667	3.5.1.47	N-acetyldiaminopimelate deacetylase	278	283	98.2	0.00192983	0.00243727	55	58	94.8	0.00219645	0.00386642	0.139015	0.382148	-0.000266618	3.4	3.4	785	0.00898854	0.0202407	235	50	0.8	0.7	0.85	Malawi	-0.000226442	0.000337321	0.50249	0.575769
g1870	4.1.1.5	Acetolactate decarboxylase	283	283	100	0.0170917	0.00885071	56	58	96.6	0.0102903	0.0100986	NA	NA	0.00680141	3.4	3.4	786	0.0181391	0.0472419	66	50	0.8	0.7	0.85	Malawi	-0.00376398	0.000626919	4.96e-09	2.28e-07
g1871	4.1.1.61	4-hydroxybenzoate decarboxylase	195	283	68.9	0.000206713	0.000373729	38	58	65.5	0.000217531	0.000397706	0.6433	0.993721	-1.08e-05	3.4	3.4	787	0.00157559	0.00407026	1587	50	0.8	0.7	0.85	Malawi	-1.21e-05	0.000152785	0.937048	0.952493
g2035	4.2.2.8	Heparin-sulfate lyase	73	283	25.8	9.55e-05	0.000362625	13	58	22.4	0.000147916	0.000511053	0.740041	1	-5.24e-05	3.4	3.4	788	0.000899934	0.00272014	1875	50	0.8	0.7	0.85	Malawi	6.83e-05	0.000134584	0.612296	0.677186
g309	1.17.5.2	Caffeine dehydrogenase	10	283	3.5	1.98e-05	0.00022428	4	58	6.9	7.33e-06	3.71e-05	0.269906	0.615165	1.24e-05	-3.4	3.4	789	0.000457946	0.00244366	1974	50	0.8	0.7	0.85	Malawi	1.68e-06	6e-05	0.977756	0.983556
g48	1.1.1.237	Hydroxyphenylpyruvate reductase	210	283	74.2	0.000366427	0.000513468	45	58	77.6	0.000430214	0.000515009	0.740041	1	-6.38e-05	-3.4	3.4	790	0.00120508	0.00382498	1753	50	0.8	0.7	0.85	Malawi	0.000234333	0.000182031	0.198861	0.276045
[truncated: 1,245 more rows]
