# Supplementary material for: Increased bacterial taxonomic and functional diversity is associated with impaired rotavirus vaccine immunogenicity in infants from India and Malawi
Source: BMC Microbiol. 2023 Nov 18;23:354. doi: 10.1186/s12866-023-03098-z (PMC10656894; doi:10.1186/s12866-023-03098-z)
Supplement: Supplementary file 2 — Additional file 2: Supplementary File 2. Statistical outputs for exploratory analysis of covariates associated with microbiome composition. FDR, false discovery rate; sd, standard deviation. [file 12866_2023_3098_MOESM2_ESM.xlsx]

## Sheet: Sheet1
Supplementary File 2. Statistical outputs for exploratory analysis of covariates associated with microbiome composition. FDR, false discovry rate; sd, standard deviation.
Module	Country	Variable	Group	Class	Beta_R_squared	Beta_P	Beta_FDR_P	N_samples	Alpha_method	Alpha_level_1	Alpha_level_2	Alpha_mean_sd_level_1	Alpha_mean_sd_level_2	Alpha_rho	Alpha_P	Alpha_FDR_P
Genus	India	maternal age (years)	maternal	integer	0.003	0.665	0.77159	283	spearman	NA	NA	NA	NA	0.012	0.8395	0.86419
Genus	India	maternal weight (kg)	maternal	numeric	0.004	0.275	0.56154	283	spearman	NA	NA	NA	NA	-0.022	0.71618	0.86419
Genus	India	years of education completed by mother	maternal	integer	0.008	0.021	0.105	283	spearman	NA	NA	NA	NA	-0.136	0.02177	0.27213
Genus	India	parity	maternal	integer	0.007	0.043	0.17857	283	spearman	NA	NA	NA	NA	0.052	0.38422	0.70794
Genus	India	highest income in household (rupees)	household	integer	0.003	0.679	0.77159	283	spearman	NA	NA	NA	NA	-0.014	0.82063	0.86419
Genus	India	house made of permanent materials	household	factor	0.004	0.418	0.65312	283	wilcoxon	kutcha_mixed	pucca	44.2 (13.4)	46.4 (14.4)	NA	0.13424	0.55933
Genus	India	access to treated water	household	factor	0.001	0.944	0.944	266	wilcoxon	no	yes	45.8 (13.3)	46.2 (14.4)	NA	0.80202	0.86419
Genus	India	kitchen in home	household	factor	0.003	0.601	0.77159	283	wilcoxon	no	yes	44.6 (13.2)	46.2 (14.5)	NA	0.35163	0.70794
Genus	India	refrigerator in home	household	factor	0.004	0.289	0.56154	283	wilcoxon	no	yes	46.1 (14.4)	45.2 (13.8)	NA	0.78985	0.86419
Genus	India	access to sanitation facility	household	factor	0.001	0.929	0.944	283	wilcoxon	no	yes	45.4 (14.3)	46 (13.8)	NA	0.86121	0.86419
Genus	India	more than 4 people per room	household	factor	0.003	0.65	0.77159	283	wilcoxon	up_to_4	over_4	46.2 (14)	45 (14.1)	NA	0.4814	0.70794
Genus	India	female	infant	factor	0.008	0.017	0.105	283	wilcoxon	male	female	45.2 (14.6)	46.1 (13.4)	NA	0.40811	0.70794
Genus	India	delivered by caesarean section	infant	factor	0.012	0.002	0.01667	283	wilcoxon	vaginal	caesarean	45.8 (14.3)	45.1 (13.4)	NA	0.75187	0.86419
Genus	India	delivered in tertiary care facility	infant	factor	0.004	0.276	0.56154	283	wilcoxon	non_tertiary	tertiary	46.3 (14.4)	44.7 (13.6)	NA	0.46592	0.70794
Genus	India	exclusively breastfed	infant	factor	0.019	0.001	0.0125	283	wilcoxon	nonexclusive	exclusive	52.1 (11.3)	44.6 (14.2)	NA	0.00085	0.02125
Genus	India	age at first ORV dose (days)	infant	integer	0.006	0.082	0.25625	283	spearman	NA	NA	NA	NA	0.112	0.05976	0.42775
Genus	India	birth weight (kg)	infant	numeric	0.003	0.554	0.77159	283	spearman	NA	NA	NA	NA	0.094	0.11463	0.55933
Genus	India	exposed to antibiotics during study	infant	factor	0.007	0.05	0.17857	283	wilcoxon	no	yes	46.6 (13.9)	43.2 (14.2)	NA	0.06844	0.42775
Genus	India	height-for-age Z score at 6w	infant	numeric	0.004	0.334	0.59643	282	spearman	NA	NA	NA	NA	NA	0.37863	0.70794
Genus	India	A1AT at 6w (μg/ml)	infant	numeric	0.024	0.001	0.0125	277	spearman	NA	NA	NA	NA	NA	0.31406	0.70794
Genus	India	MPO at 6w (ng/ml)	infant	numeric	0.002	0.8	0.86957	277	spearman	NA	NA	NA	NA	NA	0.40198	0.70794
Genus	India	A1AG at 6w (μg/ml)	infant	numeric	0.006	0.102	0.28333	281	spearman	NA	NA	NA	NA	NA	0.23777	0.70794
Genus	India	maternal RV-IgA (IU/ml)	rotavirus	numeric	0.004	0.377	0.62833	282	spearman	NA	NA	NA	NA	NA	0.86419	0.86419
Genus	India	breastmilk RV-IgA (IU/ml)	rotavirus	numeric	0.004	0.292	0.56154	278	spearman	NA	NA	NA	NA	NA	0.42736	0.70794
Genus	India	infected with RV neonatally	rotavirus	factor	0.003	0.581	0.77159	281	wilcoxon	no	yes	46.4 (15.1)	45 (13.1)	NA	0.41291	0.70794
Genus	Malawi	maternal age (years)	maternal	integer	0.043	0.021	0.104	58	spearman	NA	NA	NA	NA	0.073	0.5876	0.89862
Genus	Malawi	female	infant	factor	0.013	0.659	0.698	58	wilcoxon	male	female	55.2 (14)	56.8 (10)	NA	0.88242	0.89862
Genus	Malawi	age at first ORV dose (days)	infant	integer	0.042	0.053	0.1368	58	spearman	NA	NA	NA	NA	0.02	0.87879	0.89862
Genus	Malawi	birth weight (kg)	infant	numeric	0.02	0.326	0.43467	58	spearman	NA	NA	NA	NA	0.076	0.56971	0.89862
Genus	Malawi	HIV-exposed	infant	factor	0.041	0.026	0.104	56	wilcoxon	negative	positive	54.7 (13.3)	59.3 (7.7)	NA	0.30829	0.89862
Genus	Malawi	exposed to antibiotics during study	infant	factor	0.028	0.099	0.16971	58	wilcoxon	no	yes	54.4 (12.7)	60.3 (9)	NA	0.15757	0.89862
Genus	Malawi	height-for-age Z score at 6w	infant	numeric	0.012	0.698	0.698	58	spearman	NA	NA	NA	NA	-0.186	0.16103	0.89862
Genus	Malawi	A1AT at 6w (μg/ml)	infant	numeric	0.053	0.021	0.104	56	spearman	NA	NA	NA	NA	NA	0.38761	0.89862
Genus	Malawi	MPO at 6w (ng/ml)	infant	numeric	0.036	0.081	0.162	56	spearman	NA	NA	NA	NA	NA	0.89862	0.89862
Genus	Malawi	A1AG at 6w (μg/ml)	infant	numeric	0.03	0.208	0.312	46	spearman	NA	NA	NA	NA	NA	0.68591	0.89862
Genus	Malawi	maternal RV-IgA (IU/ml)	rotavirus	numeric	0.038	0.057	0.1368	56	spearman	NA	NA	NA	NA	NA	0.81575	0.89862
Genus	Malawi	breastmilk RV-IgA (IU/ml)	rotavirus	numeric	0.019	0.543	0.6516	40	spearman	NA	NA	NA	NA	NA	0.69969	0.89862
Species	India	maternal age (years)	maternal	integer	0.002	0.887	0.92396	283	spearman	NA	NA	NA	NA	0.005	0.92709	0.95971
Species	India	maternal weight (kg)	maternal	numeric	0.003	0.392	0.655	283	spearman	NA	NA	NA	NA	-0.06	0.31384	0.72218
Species	India	years of education completed by mother	maternal	integer	0.013	0.004	0.03333	283	spearman	NA	NA	NA	NA	-0.18	0.00238	0.02975
Species	India	parity	maternal	integer	0.008	0.025	0.125	283	spearman	NA	NA	NA	NA	0.06	0.31776	0.72218
Species	India	highest income in household (rupees)	household	integer	0.002	0.848	0.92174	283	spearman	NA	NA	NA	NA	-0.028	0.64137	0.90417
Species	India	house made of permanent materials	household	factor	0.003	0.511	0.75147	283	wilcoxon	kutcha_mixed	pucca	121.4 (31.3)	125.1 (32.7)	NA	0.247	0.72218
Species	India	access to treated water	household	factor	0.001	0.974	0.974	266	wilcoxon	no	yes	124 (32.1)	125.1 (31.8)	NA	0.72334	0.90417
Species	India	kitchen in home	household	factor	0.003	0.495	0.75147	283	wilcoxon	no	yes	122.4 (30.1)	124.4 (33.3)	NA	0.59585	0.90417
Species	India	refrigerator in home	household	factor	0.004	0.311	0.64792	283	wilcoxon	no	yes	125.9 (32.7)	122.1 (31.9)	NA	0.54346	0.90417
Species	India	access to sanitation facility	household	factor	0.002	0.722	0.9	283	wilcoxon	no	yes	123.4 (32.5)	124.3 (32)	NA	0.88139	0.95971
Species	India	more than 4 people per room	household	factor	0.002	0.846	0.92174	283	wilcoxon	up_to_4	over_4	124.1 (32.1)	123.4 (32.4)	NA	0.95655	0.95971
Species	India	female	infant	factor	0.008	0.035	0.14583	283	wilcoxon	male	female	123.4 (33.7)	124.2 (30.7)	NA	0.56537	0.90417
Species	India	delivered by caesarean section	infant	factor	0.012	0.007	0.04375	283	wilcoxon	vaginal	caesarean	124.3 (33.1)	121.9 (28.8)	NA	0.55396	0.90417
Species	India	delivered in tertiary care facility	infant	factor	0.004	0.267	0.60682	283	wilcoxon	non_tertiary	tertiary	125.1 (33.5)	122 (30.6)	NA	0.58581	0.90417
Species	India	exclusively breastfed	infant	factor	0.025	0.001	0.0125	283	wilcoxon	nonexclusive	exclusive	143.9 (24.8)	120.5 (32.1)	NA	0	0
Species	India	age at first ORV dose (days)	infant	integer	0.007	0.044	0.15714	283	spearman	NA	NA	NA	NA	0.099	0.09798	0.67025
Species	India	birth weight (kg)	infant	numeric	0.004	0.359	0.655	283	spearman	NA	NA	NA	NA	0.065	0.27911	0.72218
Species	India	exposed to antibiotics during study	infant	factor	0.005	0.178	0.445	283	wilcoxon	no	yes	125.5 (31.9)	119.3 (32.7)	NA	0.13864	0.6932
Species	India	height-for-age Z score at 6w	infant	numeric	0.004	0.393	0.655	282	spearman	NA	NA	NA	NA	NA	0.67134	0.90417
Species	India	A1AT at 6w (μg/ml)	infant	numeric	0.027	0.001	0.0125	277	spearman	NA	NA	NA	NA	NA	0.79239	0.94332
Species	India	MPO at 6w (ng/ml)	infant	numeric	0.003	0.557	0.77361	277	spearman	NA	NA	NA	NA	NA	0.271	0.72218
Species	India	A1AG at 6w (μg/ml)	infant	numeric	0.005	0.14	0.38889	281	spearman	NA	NA	NA	NA	NA	0.10724	0.67025
Species	India	maternal RV-IgA (IU/ml)	rotavirus	numeric	0.003	0.63	0.82895	282	spearman	NA	NA	NA	NA	NA	0.95971	0.95971
Species	India	breastmilk RV-IgA (IU/ml)	rotavirus	numeric	0.006	0.102	0.31875	278	spearman	NA	NA	NA	NA	NA	0.22582	0.72218
Species	India	infected with RV neonatally	rotavirus	factor	0.002	0.756	0.9	281	wilcoxon	no	yes	124.8 (34.8)	122.9 (30)	NA	0.70539	0.90417
Species	Malawi	maternal age (years)	maternal	integer	0.058	0.007	0.054	58	spearman	NA	NA	NA	NA	0.188	0.15861	0.4438
Species	Malawi	female	infant	factor	0.016	0.492	0.53673	58	wilcoxon	male	female	145.6 (31.7)	152.9 (22.9)	NA	0.42759	0.73301
Species	Malawi	age at first ORV dose (days)	infant	integer	0.033	0.066	0.132	58	spearman	NA	NA	NA	NA	0.018	0.8925	0.8925
Species	Malawi	birth weight (kg)	infant	numeric	0.02	0.296	0.444	58	spearman	NA	NA	NA	NA	0.174	0.19097	0.4438
Species	Malawi	HIV-exposed	infant	factor	0.045	0.023	0.078	56	wilcoxon	negative	positive	145.9 (30.5)	158.9 (17.2)	NA	0.2219	0.4438
Species	Malawi	exposed to antibiotics during study	infant	factor	0.027	0.129	0.22114	58	wilcoxon	no	yes	144.9 (29)	161.6 (19.1)	NA	0.06732	0.4438
Species	Malawi	height-for-age Z score at 6w	infant	numeric	0.014	0.568	0.568	58	spearman	NA	NA	NA	NA	-0.17	0.2028	0.4438
Species	Malawi	A1AT at 6w (μg/ml)	infant	numeric	0.06	0.009	0.054	56	spearman	NA	NA	NA	NA	NA	0.79669	0.8925
Species	Malawi	MPO at 6w (ng/ml)	infant	numeric	0.045	0.034	0.0816	56	spearman	NA	NA	NA	NA	NA	0.85966	0.8925
Species	Malawi	A1AG at 6w (μg/ml)	infant	numeric	0.022	0.383	0.4596	46	spearman	NA	NA	NA	NA	NA	0.69628	0.8925
Species	Malawi	maternal RV-IgA (IU/ml)	rotavirus	numeric	0.043	0.026	0.078	56	spearman	NA	NA	NA	NA	NA	0.14551	0.4438
Species	Malawi	breastmilk RV-IgA (IU/ml)	rotavirus	numeric	0.029	0.335	0.44667	40	spearman	NA	NA	NA	NA	NA	0.72659	0.8925
Pathway	India	maternal age (years)	maternal	integer	0	0.995	0.995	283	spearman	NA	NA	NA	NA	0.054	0.36411	0.6008
Pathway	India	maternal weight (kg)	maternal	numeric	0.004	0.287	0.65227	283	spearman	NA	NA	NA	NA	-0.043	0.46631	0.68575
Pathway	India	years of education completed by mother	maternal	integer	0.003	0.412	0.7	283	spearman	NA	NA	NA	NA	-0.021	0.72501	0.81613
Pathway	India	parity	maternal	integer	0.001	0.76	0.90476	283	spearman	NA	NA	NA	NA	0.026	0.66524	0.81613
Pathway	India	highest income in household (rupees)	household	integer	0.001	0.748	0.90476	283	spearman	NA	NA	NA	NA	0.019	0.75084	0.81613
Pathway	India	house made of permanent materials	household	factor	0.005	0.233	0.6225	283	wilcoxon	kutcha_mixed	pucca	312.7 (56.1)	321.4 (49.1)	NA	0.11533	0.52868
Pathway	India	access to treated water	household	factor	0	0.982	0.995	266	wilcoxon	no	yes	318.7 (51.1)	318.8 (52.9)	NA	0.73236	0.81613
Pathway	India	kitchen in home	household	factor	0.003	0.39	0.7	283	wilcoxon	no	yes	315.1 (53.3)	319.8 (51)	NA	0.3024	0.58154
Pathway	India	refrigerator in home	household	factor	0.004	0.249	0.6225	283	wilcoxon	no	yes	314.9 (53.8)	320.9 (50.1)	NA	0.27442	0.58154
Pathway	India	access to sanitation facility	household	factor	0.003	0.42	0.7	283	wilcoxon	no	yes	316.5 (53.6)	320.6 (49.3)	NA	0.34392	0.6008
Pathway	India	more than 4 people per room	household	factor	0	0.957	0.995	283	wilcoxon	up_to_4	over_4	317.9 (48.9)	318.7 (54.7)	NA	0.21147	0.52868
Pathway	India	female	infant	factor	0.005	0.231	0.6225	283	wilcoxon	male	female	321.3 (47.6)	315.1 (55.8)	NA	0.74968	0.81613
Pathway	India	delivered by caesarean section	infant	factor	0.007	0.137	0.6225	283	wilcoxon	vaginal	caesarean	315.8 (54.3)	327 (40.7)	NA	0.20986	0.52868
Pathway	India	delivered in tertiary care facility	infant	factor	0.001	0.702	0.90476	283	wilcoxon	non_tertiary	tertiary	316.5 (51)	320.7 (52.8)	NA	0.19804	0.52868
Pathway	India	exclusively breastfed	infant	factor	0.024	0.006	0.15	283	wilcoxon	nonexclusive	exclusive	344.8 (32)	313.9 (53.1)	NA	0	0
Pathway	India	age at first ORV dose (days)	infant	integer	0.012	0.051	0.6225	283	spearman	NA	NA	NA	NA	0.109	0.066	0.52868
Pathway	India	birth weight (kg)	infant	numeric	0.002	0.542	0.83676	283	spearman	NA	NA	NA	NA	0.007	0.9049	0.9049
Pathway	India	exposed to antibiotics during study	infant	factor	0.001	0.93	0.995	283	wilcoxon	no	yes	318.6 (52.8)	317.5 (49.1)	NA	0.38451	0.6008
Pathway	India	height-for-age Z score at 6w	infant	numeric	0.003	0.372	0.7	282	spearman	NA	NA	NA	NA	NA	0.29548	0.58154
Pathway	India	A1AT at 6w (μg/ml)	infant	numeric	0.005	0.24	0.6225	277	spearman	NA	NA	NA	NA	NA	0.70228	0.81613
Pathway	India	MPO at 6w (ng/ml)	infant	numeric	0.002	0.569	0.83676	277	spearman	NA	NA	NA	NA	NA	0.11597	0.52868
Pathway	India	A1AG at 6w (μg/ml)	infant	numeric	0.005	0.227	0.6225	281	spearman	NA	NA	NA	NA	NA	0.18818	0.52868
Pathway	India	maternal RV-IgA (IU/ml)	rotavirus	numeric	0.001	0.729	0.90476	282	spearman	NA	NA	NA	NA	NA	0.80988	0.84363
Pathway	India	breastmilk RV-IgA (IU/ml)	rotavirus	numeric	0.005	0.194	0.6225	278	spearman	NA	NA	NA	NA	NA	0.09924	0.52868
Pathway	India	infected with RV neonatally	rotavirus	factor	0.007	0.136	0.6225	281	wilcoxon	no	yes	312.9 (57.1)	322.8 (46.5)	NA	0.15853	0.52868
Pathway	Malawi	maternal age (years)	maternal	integer	0.071	0.02	0.186	58	spearman	NA	NA	NA	NA	0.16	0.22982	0.59925
Pathway	Malawi	female	infant	factor	0.012	0.528	0.58145	58	wilcoxon	male	female	316.3 (43.4)	314.8 (45.6)	NA	0.57545	0.69054
Pathway	Malawi	age at first ORV dose (days)	infant	integer	0.094	0.031	0.186	58	spearman	NA	NA	NA	NA	0.173	0.19471	0.59925
Pathway	Malawi	birth weight (kg)	infant	numeric	0.016	0.349	0.5235	58	spearman	NA	NA	NA	NA	0.078	0.55884	0.69054
Pathway	Malawi	HIV-exposed	infant	factor	0.032	0.156	0.30857	56	wilcoxon	negative	positive	311.5 (50.9)	326.3 (18.2)	NA	0.70437	0.72082
Pathway	Malawi	exposed to antibiotics during study	infant	factor	0.033	0.127	0.30857	58	wilcoxon	no	yes	310.7 (48.9)	329.4 (22)	NA	0.34193	0.59925
Pathway	Malawi	height-for-age Z score at 6w	infant	numeric	0.01	0.533	0.58145	58	spearman	NA	NA	NA	NA	-0.139	0.29631	0.59925
Pathway	Malawi	A1AT at 6w (μg/ml)	infant	numeric	0.029	0.134	0.30857	56	spearman	NA	NA	NA	NA	NA	0.36738	0.59925
Pathway	Malawi	MPO at 6w (ng/ml)	infant	numeric	0.018	0.18	0.30857	56	spearman	NA	NA	NA	NA	NA	0.3995	0.59925
Pathway	Malawi	A1AG at 6w (μg/ml)	infant	numeric	0.004	0.903	0.903	46	spearman	NA	NA	NA	NA	NA	0.72082	0.72082
Pathway	Malawi	maternal RV-IgA (IU/ml)	rotavirus	numeric	0.036	0.11	0.30857	56	spearman	NA	NA	NA	NA	NA	0.05727	0.59925
Pathway	Malawi	breastmilk RV-IgA (IU/ml)	rotavirus	numeric	0.013	0.493	0.58145	40	spearman	NA	NA	NA	NA	NA	0.26537	0.59925
EC	India	maternal age (years)	maternal	integer	0.001	0.936	0.981	283	spearman	NA	NA	NA	NA	0.067	0.26344	0.65102
EC	India	maternal weight (kg)	maternal	numeric	0.004	0.325	0.625	283	spearman	NA	NA	NA	NA	-0.064	0.28645	0.65102
EC	India	years of education completed by mother	maternal	integer	0.004	0.261	0.54375	283	spearman	NA	NA	NA	NA	-0.046	0.43688	0.67347
EC	India	parity	maternal	integer	0.003	0.49	0.76562	283	spearman	NA	NA	NA	NA	0.037	0.54011	0.71067
EC	India	highest income in household (rupees)	household	integer	0.002	0.752	0.89524	283	spearman	NA	NA	NA	NA	0.013	0.83179	0.86645
EC	India	house made of permanent materials	household	factor	0.005	0.178	0.53409	283	wilcoxon	kutcha_mixed	pucca	1428.9 (225.8)	1465.2 (201.1)	NA	0.18614	0.65102
EC	India	access to treated water	household	factor	0.001	0.951	0.981	266	wilcoxon	no	yes	1453.3 (211)	1454.2 (212.1)	NA	1	1
EC	India	kitchen in home	household	factor	0.004	0.228	0.53409	283	wilcoxon	no	yes	1439 (215.4)	1458.6 (208.5)	NA	0.43767	0.67347
EC	India	refrigerator in home	household	factor	0.004	0.235	0.53409	283	wilcoxon	no	yes	1439.8 (216.7)	1461.9 (205.9)	NA	0.34804	0.67347
EC	India	access to sanitation facility	household	factor	0.004	0.353	0.63036	283	wilcoxon	no	yes	1443.9 (219.6)	1462.7 (198.9)	NA	0.4849	0.67347
EC	India	more than 4 people per room	household	factor	0.001	0.883	0.981	283	wilcoxon	up_to_4	over_4	1448.8 (201.9)	1455.7 (219.8)	NA	0.21125	0.65102
EC	India	female	infant	factor	0.005	0.185	0.53409	283	wilcoxon	male	female	1461.3 (198.4)	1442.5 (223.1)	NA	0.82855	0.86645
EC	India	delivered by caesarean section	infant	factor	0.007	0.074	0.41	283	wilcoxon	vaginal	caesarean	1442.6 (222.1)	1486.4 (159.9)	NA	0.23622	0.65102
EC	India	delivered in tertiary care facility	infant	factor	0.002	0.604	0.79474	283	wilcoxon	non_tertiary	tertiary	1447.7 (208.7)	1458.2 (213.8)	NA	0.47459	0.67347
EC	India	exclusively breastfed	infant	factor	0.022	0.006	0.15	283	wilcoxon	nonexclusive	exclusive	1570.7 (136.8)	1432.7 (214.4)	NA	0	0
EC	India	age at first ORV dose (days)	infant	integer	0.011	0.03	0.25	283	spearman	NA	NA	NA	NA	0.116	0.05154	0.64425
EC	India	birth weight (kg)	infant	numeric	0.002	0.567	0.7875	283	spearman	NA	NA	NA	NA	0.023	0.70279	0.79863
EC	India	exposed to antibiotics during study	infant	factor	0.001	0.981	0.981	283	wilcoxon	no	yes	1455.5 (215)	1443.9 (199.9)	NA	0.2209	0.65102
EC	India	height-for-age Z score at 6w	infant	numeric	0.003	0.483	0.76562	282	spearman	NA	NA	NA	NA	NA	0.39959	0.67347
EC	India	A1AT at 6w (μg/ml)	infant	numeric	0.013	0.022	0.25	277	spearman	NA	NA	NA	NA	NA	0.59737	0.74671
EC	India	MPO at 6w (ng/ml)	infant	numeric	0.002	0.642	0.8025	277	spearman	NA	NA	NA	NA	NA	0.15863	0.65102
EC	India	A1AG at 6w (μg/ml)	infant	numeric	0.005	0.213	0.53409	281	spearman	NA	NA	NA	NA	NA	0.10004	0.65102
EC	India	maternal RV-IgA (IU/ml)	rotavirus	numeric	0.002	0.549	0.7875	282	spearman	NA	NA	NA	NA	NA	0.64657	0.76973
EC	India	breastmilk RV-IgA (IU/ml)	rotavirus	numeric	0.007	0.082	0.41	278	spearman	NA	NA	NA	NA	NA	0.17956	0.65102
EC	India	infected with RV neonatally	rotavirus	factor	0.005	0.182	0.53409	281	wilcoxon	no	yes	1432.6 (234.4)	1468.6 (187.3)	NA	0.38628	0.67347
EC	Malawi	maternal age (years)	maternal	integer	0.071	0.005	0.06	58	spearman	NA	NA	NA	NA	0.245	0.06356	0.38136
EC	Malawi	female	infant	factor	0.018	0.355	0.5325	58	wilcoxon	male	female	1443.7 (182.2)	1445.8 (191.9)	NA	0.55454	0.56165
EC	Malawi	age at first ORV dose (days)	infant	integer	0.064	0.04	0.188	58	spearman	NA	NA	NA	NA	0.185	0.16434	0.4243
EC	Malawi	birth weight (kg)	infant	numeric	0.016	0.402	0.536	58	spearman	NA	NA	NA	NA	0.123	0.35803	0.49541
EC	Malawi	HIV-exposed	infant	factor	0.04	0.064	0.188	56	wilcoxon	negative	positive	1425.1 (209.9)	1499.2 (94.2)	NA	0.24751	0.4243
EC	Malawi	exposed to antibiotics during study	infant	factor	0.034	0.094	0.188	58	wilcoxon	no	yes	1422.2 (202.7)	1509.5 (103.6)	NA	0.12022	0.4243
EC	Malawi	height-for-age Z score at 6w	infant	numeric	0.012	0.58	0.58	58	spearman	NA	NA	NA	NA	-0.103	0.44295	0.53154
EC	Malawi	A1AT at 6w (μg/ml)	infant	numeric	0.036	0.081	0.188	56	spearman	NA	NA	NA	NA	NA	0.226	0.4243
EC	Malawi	MPO at 6w (ng/ml)	infant	numeric	0.019	0.208	0.35657	56	spearman	NA	NA	NA	NA	NA	0.37156	0.49541
EC	Malawi	A1AG at 6w (μg/ml)	infant	numeric	0.015	0.559	0.58	46	spearman	NA	NA	NA	NA	NA	0.56165	0.56165
EC	Malawi	maternal RV-IgA (IU/ml)	rotavirus	numeric	0.045	0.048	0.188	56	spearman	NA	NA	NA	NA	NA	0.00885	0.1062
EC	Malawi	breastmilk RV-IgA (IU/ml)	rotavirus	numeric	0.017	0.473	0.5676	40	spearman	NA	NA	NA	NA	NA	0.24463	0.4243
