# Supplementary material for: Increased bacterial taxonomic and functional diversity is associated with impaired rotavirus vaccine immunogenicity in infants from India and Malawi
Source: BMC Microbiol. 2023 Nov 18;23:354. doi: 10.1186/s12866-023-03098-z (PMC10656894; doi:10.1186/s12866-023-03098-z)
Supplement: Supplementary file 3 — Additional file 3: Supplementary File 3. Statistical outputs for analysis of metagenomic composition by oral rotavirus vaccine seroconversion status. Data are provided for (A) genus, (B), species, (C) pathway, and (D) enzyme commission. FDR, false discovery rate; Q1, quartile 1; Q3, quartile 3; RF, Random Forests; sd, standard deviation; se, standard error. [file 12866_2023_3098_MOESM3_ESM.xlsx]

## Sheet: (A) Genus
Supplementary File 3. Statistical outputs for analysis of metagenomic composition by oral rotavirus vaccine seroconversion status. Data are provided for (A) genus, (B), species, (C) pathway, and (D) enzyme commission. FDR, false discovery rate; Q1, quartile 1; Q3, quartile 3; RF, Random Forests; sd, standard deviation; se, standard error.
Module	Country	Feature_ID	Kingdom	Phylum	Class	Order	Family	Genus	Nonresponder_present	Nonresponder_N	Nonresponder_prevalence	Nonresponder_sd_abundance	Responder_present	Responder_N	Responder_prevalence	Responder_mean_abundance	Fisher_P	Fisher_FDR_P	Mean_abundance_difference	Prevalence_difference	Normalised_prevalence_difference	Normalised_prevalence_difference_rank	RF_importance_mean	RF_importance_sd	RF_importance_rank	RF_N_per_group	RF_accuracy_median	RF_accuracy_Q1	RF_accuracy_Q3	Maaslin_coefficient	Maaslin_se	Maaslin_P	Maaslin_FDR_P	Maaslin_adjusted_coefficient	Maaslin_adjusted_se	Maaslin_adjusted_P	Maaslin_adjusted_FDR_P
Genus	India	t1550024	Bacteria	Firmicutes	Clostridia	Eubacteriales	Oscillospiraceae	Ruthenibacterium	76	204	37.3	0.974214	10	78	12.8	0.0906	4.30127e-05	0.00344101	0.00633922	-24.5	24.5	1	0.0707769	0.138513	64	50	0.5	0.45	0.6	0.00056978	0.00392964	0.884819	0.949943	-4.05115e-05	0.00396748	0.99186	0.99186
Genus	India	t292800	Bacteria	Firmicutes	Clostridia	Eubacteriales	Oscillospiraceae	Flavonifractor	117	204	57.4	0.929114	31	78	39.7	0.00595897	0.011077	0.159782	-0.156053	-17.7	17.7	2	0.147506	0.312054	27	50	0.5	0.45	0.6	-0.0084191	0.00448522	0.0615473	0.566141	-0.00943383	0.00455131	0.039125	0.407258
Genus	India	t2823317	Bacteria	Firmicutes	Negativicutes	Acidaminococcales	Acidaminococcaceae	Phascolarctobacterium	83	204	40.7	0.00258819	18	78	23.1	0.00075	0.00564946	0.150652	-0.000205392	-17.6	17.6	3	0.0610949	0.124454	72	50	0.5	0.45	0.6	-0.000503883	0.000351616	0.15296	0.619122	-0.000620865	0.000354292	0.0808178	0.536274
Genus	India	t33038	Bacteria	Firmicutes	Clostridia	Eubacteriales	Lachnospiraceae	Mediterraneibacter	139	204	68.1	3.86389	40	78	51.3	1.01313	0.0125059	0.159782	0.15408	-16.8	16.8	4	0.125828	0.243947	33	50	0.5	0.45	0.6	-0.00140768	0.0122106	0.908303	0.953158	-0.001083	0.0124428	0.930704	0.986154
Genus	India	t187327	Bacteria	Firmicutes	Negativicutes	Acidaminococcales	Acidaminococcaceae	Acidaminococcus	104	204	51	0.358434	27	78	34.6	0.144585	0.0162255	0.159782	0.0527444	-16.4	16.4	5	0.123357	0.245997	37	50	0.5	0.45	0.6	0.00022632	0.00395766	0.954438	0.989357	-0.00107899	0.00398802	0.786935	0.943625
Genus	India	t2109685	Bacteria	Actinobacteria	Coriobacteriia	Coriobacteriales	Atopobiaceae	Olsenella	79	204	38.7	0.0484683	18	78	23.1	0.0489064	0.0168592	0.159782	0.038529	-15.6	15.6	6	0.101787	0.205512	44	50	0.5	0.45	0.6	0.000249298	0.00187041	0.894064	0.949943	7.81031e-05	0.00187389	0.966784	0.99008
Genus	India	t582	Bacteria	Proteobacteria	Gammaproteobacteria	Enterobacterales	Morganellaceae	Morganella	81	204	39.7	0.0837745	19	78	24.4	0.00639744	0.0179754	0.159782	-0.00578002	-15.3	15.3	7	0.0762482	0.150304	58	50	0.5	0.45	0.6	-0.00118046	0.00133217	0.376317	0.695368	-0.000865641	0.00135365	0.523039	0.836747
Genus	India	t1297617	Bacteria	Firmicutes	Clostridia	Eubacteriales	Peptostreptococcaceae	Intestinimonas	79	204	38.7	0.0166997	19	78	24.4	0.000634615	0.0255595	0.185888	-0.00260754	-14.3	14.3	8	0.100881	0.232931	45	50	0.5	0.45	0.6	-0.00123915	0.000621592	0.0471751	0.566141	-0.00128253	0.000631189	0.0431214	0.407258
Genus	India	t1335613	Bacteria	Actinobacteria	Coriobacteriia	Eggerthellales	Eggerthellaceae	Gordonibacter	92	204	45.1	0.057408	24	78	30.8	0.00992564	0.0309861	0.204264	-0.00288269	-14.3	14.3	9	0.113733	0.233892	39	50	0.5	0.45	0.6	-0.00127197	0.00132387	0.337483	0.667118	-0.00152071	0.00132027	0.250396	0.60886
Genus	India	t40545	Bacteria	Proteobacteria	Betaproteobacteria	Burkholderiales	Sutterellaceae	Sutterella	58	204	28.4	0.30171	11	78	14.1	0.00374872	0.0130522	0.159782	-0.0614474	-14.3	14.3	10	0.0709433	0.163652	63	50	0.5	0.45	0.6	-0.00642249	0.0028068	0.0228717	0.566141	-0.00638989	0.00282946	0.024708	0.407258
Genus	India	t410072	Bacteria	Firmicutes	Clostridia	Eubacteriales	Lachnospiraceae	Coprococcus	114	204	55.9	0.0781792	33	78	42.3	0.00869359	0.0461673	0.220564	-0.00894121	-13.6	13.6	11	0.143532	0.286902	28	50	0.5	0.45	0.6	-0.00219849	0.00147932	0.138364	0.619122	-0.00215239	0.00149859	0.15206	0.595305
Genus	India	t28118	Bacteria	Bacteroidetes	Bacteroidia	Bacteroidales	Odoribacteraceae	Odoribacter	60	204	29.4	0.0164197	13	78	16.7	0.0669462	0.0331929	0.204264	0.0630986	-12.7	12.7	12	0.0661991	0.133933	69	50	0.5	0.45	0.6	0.0011288	0.0019316	0.55943	0.754787	0.000465626	0.00193905	0.810407	0.943625
Genus	India	t624	Bacteria	Proteobacteria	Gammaproteobacteria	Enterobacterales	Enterobacteriaceae	Shigella	167	204	81.9	0.247347	54	78	69.2	0.0737705	0.0243689	0.185888	-0.0403113	-12.7	12.7	13	0.180794	0.328209	14	50	0.5	0.45	0.6	-0.00546935	0.00316828	0.0853996	0.566141	-0.00551511	0.0032117	0.0870703	0.536274
Genus	India	t1260	Bacteria	Firmicutes	Tissierellia	Tissierellales	Peptoniphilaceae	Finegoldia	164	204	80.4	0.0211058	53	78	67.9	0.00255897	0.0390556	0.208297	-0.00328024	-12.5	12.5	14	0.177596	0.330699	15	50	0.5	0.45	0.6	-0.00143813	0.000727531	0.0490539	0.566141	-0.00156131	0.000737993	0.0352767	0.407258
Genus	India	t2582419	Bacteria	Firmicutes	Negativicutes	Veillonellales	Veillonellaceae	Dialister	96	204	47.1	0.297322	27	78	34.6	0.00429615	0.0619091	0.265855	-0.0258342	-12.5	12.5	15	0.0951997	0.18407	52	50	0.5	0.45	0.6	-0.00279702	0.00193192	0.148795	0.619122	-0.00319	0.00196439	0.10554	0.560679
Genus	India	t907	Bacteria	Firmicutes	Negativicutes	Veillonellales	Veillonellaceae	Megasphaera	117	204	57.4	0.607711	35	78	44.9	0.0524295	0.0631406	0.265855	-0.0604563	-12.5	12.5	16	0.0984198	0.189188	49	50	0.5	0.45	0.6	-0.00551246	0.00393662	0.16253	0.620833	-0.00471884	0.00400061	0.239207	0.60886
Genus	India	t1379	Bacteria	Firmicutes	Bacilli	Bacillales	Paenibacillaceae	Gemella	190	204	93.1	0.0217912	63	78	80.8	0.00898718	0.00389107	0.150652	0.000573944	-12.3	12.3	17	0.196934	0.357059	9	50	0.5	0.45	0.6	3.67844e-05	0.000909918	0.967782	0.991102	9.4883e-05	0.000928735	0.918701	0.986154
Genus	India	t166486	Bacteria	Firmicutes	Clostridia	Eubacteriales	Lachnospiraceae	Roseburia	121	204	59.3	0.116838	37	78	47.4	0.00869231	0.0818644	0.300808	-0.0124307	-11.9	11.9	18	0.142673	0.286975	30	50	0.5	0.45	0.6	-0.00270829	0.00160801	0.0932468	0.566141	-0.00278863	0.00163043	0.0883275	0.536274
Genus	India	t2093856	Bacteria	Bacteroidetes	Bacteroidia	Bacteroidales	Odoribacteraceae	Butyricimonas	53	204	26	0.0263058	11	78	14.1	0.000446154	0.0385636	0.208297	-0.00447394	-11.9	11.9	19	0.0684654	0.14108	65	50	0.5	0.45	0.6	-0.00179111	0.000763914	0.019744	0.566141	-0.00193795	0.000769612	0.0123674	0.407258
Genus	India	t40324	Bacteria	Proteobacteria	Gammaproteobacteria	Xanthomonadales	Xanthomonadaceae	Stenotrophomonas	88	204	43.1	0.0533817	25	78	32.1	0.000307692	0.10352	0.331263	-0.0037276	-11	11	20	0.0923087	0.17794	54	50	0.5	0.45	0.6	-0.000538225	0.000714458	0.451883	0.747459	-0.000286739	0.000715137	0.688764	0.914764
Genus	India	t54005	Bacteria	Firmicutes	Tissierellia	Tissierellales	Peptoniphilaceae	Peptoniphilus	145	204	71.1	0.0114221	47	78	60.3	0.00440769	0.0880387	0.300808	0.00111897	-10.8	10.8	21	0.142877	0.2586	29	50	0.5	0.45	0.6	-9.77884e-05	0.000657113	0.881807	0.949943	-0.00010212	0.000663024	0.877706	0.986154
Genus	India	t821	Bacteria	Bacteroidetes	Bacteroidia	Bacteroidales	Prevotellaceae	Phocaeicola	110	204	53.9	3.18377	34	78	43.6	0.306751	0.143137	0.394862	-0.434212	-10.3	10.3	22	0.103928	0.189793	42	50	0.5	0.45	0.6	-0.0112905	0.0101609	0.267447	0.660514	-0.0117625	0.0102188	0.250707	0.60886
Genus	India	t239935	Bacteria	Verrucomicrobia	Verrucomicrobiae	Verrucomicrobiales	Akkermansiaceae	Akkermansia	73	204	35.8	0.667681	20	78	25.6	0.825322	0.120172	0.348311	0.758164	-10.2	10.2	23	0.0536811	0.0976497	75	50	0.5	0.45	0.6	0.0154888	0.00718916	0.0320566	0.566141	0.015019	0.00725708	0.0394274	0.407258
Genus	India	t2093857	Bacteria	Firmicutes	Clostridia	Eubacteriales	Oscillospiraceae	Dysosmobacter	39	204	19.1	0.0396298	7	78	9	0.000137179	0.0468698	0.220564	-0.00592802	-10.1	10.1	24	0.0674025	0.142119	66	50	0.5	0.45	0.6	-0.00172968	0.000858043	0.0447721	0.566141	-0.00179348	0.000869705	0.0401303	0.407258
Genus	India	t649756	Bacteria	Firmicutes	Clostridia	Eubacteriales	Lachnospiraceae	Anaerostipes	141	204	69.1	0.448836	46	78	59	0.00401282	0.121909	0.348311	-0.0406137	-10.1	10.1	25	0.124269	0.23228	36	50	0.5	0.45	0.6	-0.00231361	0.00233768	0.323172	0.660514	-0.00170103	0.00235917	0.471504	0.834955
Genus	India	t84030	Bacteria	Firmicutes	Clostridia	Eubacteriales	Lachnospiraceae	Lacrimispora	70	204	34.3	0.015701	19	78	24.4	0.0005	0.117017	0.348311	-0.00266078	-9.9	9.9	26	0.0540671	0.107544	74	50	0.5	0.45	0.6	-0.00112969	0.00061408	0.0668776	0.566141	-0.00119886	0.000621555	0.0547844	0.423334
Genus	India	t2003188	Bacteria	Actinobacteria	Coriobacteriia	Coriobacteriales	Atopobiaceae	Parolsenella	102	204	50	0.194134	32	78	41	0.0474333	0.185387	0.471032	0.00943039	-9	9	27	0.11802	0.222525	38	50	0.5	0.45	0.6	-0.00167748	0.00252641	0.507251	0.747459	-0.00146243	0.00252329	0.562677	0.836747
Genus	India	t2714355	Bacteria	Firmicutes	Clostridia	Eubacteriales	Oscillospiraceae	Oscillibacter	65	204	31.9	0.0600585	18	78	23.1	0.000470513	0.188413	0.471032	-0.0091991	-8.8	8.8	28	0.0419686	0.0812469	82	50	0.5	0.45	0.6	-0.00213998	0.00107575	0.0476421	0.566141	-0.00227899	0.00109018	0.0374937	0.407258
Genus	India	t39488	Bacteria	Firmicutes	Clostridia	Eubacteriales	Lachnospiraceae	Anaerobutyricum	88	204	43.1	0.0729578	27	78	34.6	0.00278974	0.22344	0.53154	-0.00812643	-8.5	8.5	29	0.049057	0.091996	77	50	0.5	0.45	0.6	-0.00169523	0.00116959	0.148339	0.619122	-0.00178342	0.00118739	0.134253	0.570577
Genus	India	t39485	Bacteria	Firmicutes	Clostridia	Eubacteriales	Lachnospiraceae	Lachnospira	59	204	28.9	0.02672	16	78	20.5	0.000135897	0.17637	0.47032	-0.00277734	-8.4	8.4	30	0.0436149	0.0897923	80	50	0.5	0.45	0.6	-0.000804972	0.000600786	0.181375	0.620833	-0.00082452	0.000608911	0.176819	0.595305
Genus	India	t545	Bacteria	Proteobacteria	Gammaproteobacteria	Enterobacterales	Enterobacteriaceae	Citrobacter	179	204	87.7	0.607403	62	78	79.5	0.0370667	0.0901104	0.300808	-0.055176	-8.2	8.2	31	0.200914	0.373576	8	50	0.5	0.45	0.6	-0.00197927	0.00331554	0.551011	0.754787	-0.00186183	0.00334651	0.578425	0.836747
Genus	India	t28901	Bacteria	Proteobacteria	Gammaproteobacteria	Enterobacterales	Enterobacteriaceae	Salmonella	186	204	91.2	0.10794	65	78	83.3	0.0475385	0.0864147	0.300808	0.00475954	-7.9	7.9	32	0.236099	0.441888	2	50	0.5	0.45	0.6	-0.00156551	0.00204531	0.44467	0.747459	-0.00133027	0.00196555	0.499105	0.836747
Genus	India	t143361	Bacteria	Firmicutes	Clostridia	Eubacteriales	Peptostreptococcaceae	Filifactor	58	204	28.4	0.0172193	16	78	20.5	0.000552564	0.225904	0.53154	-0.00287783	-7.9	7.9	33	0.04599	0.0866332	78	50	0.5	0.45	0.6	-0.00110517	0.000645533	0.0879982	0.566141	-0.00133226	0.000651088	0.0416864	0.407258
Genus	India	t817	Bacteria	Bacteroidetes	Bacteroidia	Bacteroidales	Bacteroidaceae	Bacteroides	136	204	66.7	10.5003	46	78	59	3.1438	0.265801	0.607545	-0.0265475	-7.7	7.7	34	0.124967	0.235594	35	50	0.5	0.45	0.6	-0.0131853	0.0242425	0.586948	0.771846	-0.0137361	0.0243907	0.573778	0.836747
Genus	India	t1596	Bacteria	Firmicutes	Bacilli	Lactobacillales	Lactobacillaceae	Lactobacillus	158	204	77.5	3.73943	55	78	70.5	1.37413	0.278133	0.618072	0.245871	-7	7	35	0.153123	0.282504	22	50	0.5	0.45	0.6	0.00861032	0.0130532	0.510031	0.747459	0.0155334	0.0130285	0.234187	0.60886
Genus	India	t823	Bacteria	Bacteroidetes	Bacteroidia	Bacteroidales	Tannerellaceae	Parabacteroides	90	204	44.1	6.98284	29	78	37.2	1.15538	0.345695	0.669566	-0.233453	-6.9	6.9	36	0.0989857	0.19706	48	50	0.5	0.45	0.6	-0.0148108	0.0166058	0.373208	0.695368	-0.0136681	0.016738	0.414869	0.776992
Genus	India	t1834196	Bacteria	Firmicutes	Clostridia	Eubacteriales	Lachnospiraceae	Lachnoclostridium	74	204	36.3	0.507963	23	78	29.5	0.0017141	0.327516	0.669566	-0.0486619	-6.8	6.8	37	0.0573288	0.10593	73	50	0.5	0.45	0.6	-0.0030159	0.00253214	0.234643	0.660514	-0.00342937	0.00254224	0.178461	0.595305
Genus	India	t47715	Bacteria	Firmicutes	Bacilli	Lactobacillales	Lactobacillaceae	Lacticaseibacillus	128	204	62.7	0.364819	44	78	56.4	0.0581449	0.342194	0.669566	-0.00394287	-6.3	6.3	38	0.154046	0.302346	21	50	0.5	0.45	0.6	0.00153123	0.00306253	0.617477	0.771846	0.00105671	0.0030787	0.731685	0.92421
Genus	India	t208479	Bacteria	Firmicutes	Clostridia	Eubacteriales	Lachnospiraceae	Enterocloster	112	204	54.9	2.34824	38	78	48.7	0.00959615	0.423592	0.691578	-0.221313	-6.2	6.2	39	0.0998851	0.181015	47	50	0.5	0.45	0.6	-0.00628819	0.00562933	0.264934	0.660514	-0.00711824	0.00572115	0.214486	0.607711
Genus	India	t1496	Bacteria	Firmicutes	Clostridia	Eubacteriales	Peptostreptococcaceae	Clostridioides	146	204	71.6	0.159321	51	78	65.4	0.0526885	0.31393	0.660905	0.0134399	-6.2	6.2	40	0.148064	0.269836	26	50	0.5	0.45	0.6	0.00107362	0.00245699	0.662473	0.804432	0.000613349	0.0024458	0.802174	0.943625
Genus	India	t1351	Bacteria	Firmicutes	Bacilli	Lactobacillales	Enterococcaceae	Enterococcus	195	204	95.6	6.76124	70	78	89.7	0.904903	0.0902425	0.300808	-0.468009	-5.9	5.9	41	0.201686	0.360136	7	50	0.5	0.45	0.6	-0.00953854	0.0141798	0.501702	0.747459	-0.00466323	0.013719	0.734184	0.92421
Genus	India	t1547	Bacteria	Firmicutes	Erysipelotrichia	Erysipelotrichales	Erysipelotrichaceae	Erysipelatoclostridium	124	204	60.8	0.698953	43	78	55.1	0.0581423	0.417782	0.691578	-0.0606209	-5.7	5.7	42	0.106014	0.195319	41	50	0.5	0.45	0.6	-0.00340236	0.00407055	0.403954	0.700736	-0.00205103	0.00411263	0.618379	0.847778
Genus	India	t1613	Bacteria	Firmicutes	Bacilli	Lactobacillales	Lactobacillaceae	Limosilactobacillus	158	204	77.5	1.37708	56	78	71.8	0.221326	0.351522	0.669566	-0.200077	-5.7	5.7	43	0.168345	0.304618	18	50	0.5	0.45	0.6	-0.00816824	0.00696236	0.241713	0.660514	-0.00598815	0.00691923	0.387554	0.769681
Genus	India	t2823316	Bacteria	Firmicutes	Clostridia	Eubacteriales	Lachnospiraceae	Faecalicatena	77	204	37.7	0.0222276	25	78	32.1	0.00135256	0.407946	0.691578	-0.00299793	-5.6	5.6	44	0.063009	0.122266	70	50	0.5	0.45	0.6	-0.00110438	0.000724483	0.128546	0.619122	-0.00111466	0.000736888	0.131516	0.570577
Genus	India	t2479767	Bacteria	Firmicutes	Clostridia	Eubacteriales	Lachnospiraceae	Blautia	168	204	82.4	0.236824	60	78	76.9	0.0185603	0.312964	0.660905	-0.0378731	-5.5	5.5	45	0.151832	0.285891	23	50	0.5	0.45	0.6	-0.00459154	0.00257743	0.0759239	0.566141	-0.0050963	0.00261676	0.0524854	0.423334
Genus	India	t34062	Bacteria	Proteobacteria	Gammaproteobacteria	Pseudomonadales	Moraxellaceae	Moraxella	78	204	38.2	0.00628879	34	78	43.6	0.00106667	0.417834	0.691578	0.00027402	5.4	5.4	46	0.0968309	0.19277	50	50	0.5	0.45	0.6	0.000434563	0.000362178	0.231207	0.660514	0.000553763	0.000359526	0.124647	0.570577
Genus	India	t729	Bacteria	Proteobacteria	Gammaproteobacteria	Pasteurellales	Pasteurellaceae	Haemophilus	152	204	74.5	1.29829	54	78	69.2	0.0293205	0.372244	0.676807	-0.0726314	-5.3	5.3	47	0.151306	0.271516	24	50	0.5	0.45	0.6	-0.00116565	0.00380666	0.75967	0.884548	-5.35785e-05	0.00381898	0.988817	0.99186
Genus	India	t69966	Bacteria	Firmicutes	Bacilli	Bacillales	Staphylococcaceae	Macrococcus	42	204	20.6	0.331859	12	78	15.4	0.00273974	0.39825	0.691578	-0.0223215	-5.2	5.2	48	0.0300701	0.0577356	84	50	0.5	0.45	0.6	-0.00117533	0.00183313	0.521943	0.751951	-0.000327812	0.00182166	0.857323	0.984763
Genus	India	t202956	Bacteria	Proteobacteria	Gammaproteobacteria	Pseudomonadales	Moraxellaceae	Acinetobacter	121	204	59.3	0.0397127	50	78	64.1	0.0207885	0.497682	0.738632	0.0101242	4.8	4.8	49	0.138376	0.2466	32	50	0.5	0.45	0.6	0.00128046	0.00137527	0.352624	0.681206	0.00189773	0.00133997	0.157832	0.595305
Genus	India	t328813	Bacteria	Bacteroidetes	Bacteroidia	Bacteroidales	Rikenellaceae	Alistipes	57	204	27.9	0.307656	18	78	23.1	0.202003	0.45371	0.711702	0.172434	-4.8	4.8	50	0.074164	0.15096	61	50	0.5	0.45	0.6	0.00224754	0.00374637	0.549042	0.754787	0.00106343	0.00377792	0.77855	0.943625
Genus	India	t111015	Bacteria	Actinobacteria	Actinomycetia	Actinomycetales	Actinomycetaceae	Actinomyces	88	204	43.1	0.308831	30	78	38.5	0.0333667	0.502422	0.738632	0.00505	-4.6	4.6	51	0.0946488	0.17011	53	50	0.5	0.45	0.6	0.000882087	0.00224279	0.694398	0.831321	0.000156838	0.00225967	0.944716	0.986154
Genus	India	t1358	Bacteria	Firmicutes	Bacilli	Lactobacillales	Streptococcaceae	Lactococcus	93	204	45.6	0.744206	32	78	41	0.000987179	0.506076	0.738632	-0.0578025	-4.6	4.6	52	0.0721251	0.131518	62	50	0.5	0.45	0.6	-0.00290104	0.00276082	0.294263	0.660514	-0.0016654	0.00269789	0.537549	0.836747
Genus	India	t437897	Bacteria	Firmicutes	Negativicutes	Selenomonadales	Selenomonadaceae	Megamonas	101	204	49.5	0.286025	35	78	44.9	0.199262	0.50781	0.738632	0.156836	-4.6	4.6	53	0.0767938	0.139423	57	50	0.5	0.45	0.6	0.00181717	0.00391943	0.643272	0.792437	0.00208654	0.00397715	0.600262	0.836747
Genus	India	t1270	Bacteria	Actinobacteria	Actinomycetia	Micrococcales	Micrococcaceae	Micrococcus	51	204	25	0.000287874	23	78	29.5	0.000202564	0.452383	0.711702	8.44268e-05	4.5	4.5	54	0.0670838	0.125287	67	50	0.5	0.45	0.6	0.000140127	0.000141201	0.32186	0.660514	0.00011987	0.000143636	0.4047	0.776992
Genus	India	t33010	Bacteria	Actinobacteria	Actinomycetia	Propionibacteriales	Propionibacteriaceae	Cutibacterium	89	204	43.6	0.812572	31	78	39.7	0.0192103	0.591921	0.830767	-0.0824819	-3.9	3.9	55	0.0914921	0.170835	55	50	0.5	0.45	0.6	-0.00375599	0.00368415	0.308845	0.660514	-0.00437096	0.00373332	0.242694	0.60886
Genus	India	t1667168	Bacteria	Actinobacteria	Actinomycetia	Micrococcales	Dermabacteraceae	Dermabacter	49	204	24	0.0295856	16	78	20.5	0.00107436	0.635822	0.85115	-0.00367025	-3.5	3.5	56	0.0517041	0.0969043	76	50	0.5	0.45	0.6	-0.000673445	0.000789142	0.394173	0.700736	-0.000688606	0.000798728	0.389368	0.769681
Genus	India	t29466	Bacteria	Firmicutes	Negativicutes	Veillonellales	Veillonellaceae	Veillonella	195	204	95.6	2.77429	72	78	92.3	2.09016	0.371854	0.676807	0.579858	-3.3	3.3	57	0.20197	0.361112	6	50	0.5	0.45	0.6	0.00893938	0.0129209	0.489601	0.747459	0.0131648	0.0129446	0.310043	0.642773
Genus	India	t74426	Bacteria	Actinobacteria	Coriobacteriia	Coriobacteriales	Coriobacteriaceae	Collinsella	148	204	72.5	1.51166	54	78	69.2	0.201409	0.657944	0.85115	-0.306422	-3.3	3.3	58	0.188605	0.34934	11	50	0.5	0.45	0.6	-0.014313	0.0078663	0.0698975	0.566141	-0.0128023	0.00782476	0.102958	0.560679
Genus	India	t84112	Bacteria	Actinobacteria	Coriobacteriia	Eggerthellales	Eggerthellaceae	Eggerthella	103	204	50.5	0.358493	37	78	47.4	0.0163962	0.690561	0.863201	-0.0540597	-3.1	3.1	59	0.0953368	0.186531	51	50	0.5	0.45	0.6	-0.00391644	0.0029537	0.185939	0.620833	-0.00406278	0.00299088	0.175454	0.595305
Genus	India	t161879	Bacteria	Actinobacteria	Actinomycetia	Corynebacteriales	Corynebacteriaceae	Corynebacterium	138	204	67.6	0.0689437	55	78	70.5	0.00288077	0.67028	0.85115	-0.00532903	2.9	2.9	60	0.15878	0.291562	20	50	0.5	0.45	0.6	0.000164282	0.000999033	0.869502	0.949943	-6.21074e-05	0.00101699	0.951348	0.986154
Genus	India	t1464	Bacteria	Firmicutes	Bacilli	Bacillales	Paenibacillaceae	Paenibacillus	19	204	9.3	0.0213076	5	78	6.4	0.00101154	0.633391	0.85115	-0.00235562	-2.9	2.9	61	0.0177871	0.0345533	85	50	0.5	0.45	0.6	-0.000742682	0.000674918	0.272102	0.660514	-0.000884083	0.000682803	0.19648	0.596458
Genus	India	t71999	Bacteria	Actinobacteria	Actinomycetia	Micrococcales	Micrococcaceae	Kocuria	62	204	30.4	0.000314559	26	78	33.3	0.000261538	0.667504	0.85115	0.000134087	2.9	2.9	62	0.0620274	0.117894	71	50	0.5	0.45	0.6	0.00020169	0.000148777	0.1763	0.620833	0.000200669	0.000150949	0.184824	0.595305
Genus	India	t165179	Bacteria	Bacteroidetes	Bacteroidia	Bacteroidales	Prevotellaceae	Prevotella	147	204	72.1	2.27628	54	78	69.2	0.0176577	0.660479	0.85115	-0.337325	-2.9	2.9	63	0.150297	0.299605	25	50	0.5	0.45	0.6	-0.00991471	0.0068094	0.146504	0.619122	-0.0108119	0.00686401	0.11637	0.570577
Genus	India	t550	Bacteria	Proteobacteria	Gammaproteobacteria	Enterobacterales	Enterobacteriaceae	Enterobacter	183	204	89.7	2.90336	68	78	87.2	0.655414	0.529637	0.756624	-0.000412368	-2.5	2.5	64	0.17688	0.320836	16	50	0.5	0.45	0.6	-0.00203696	0.0100619	0.839717	0.949943	0.00309289	0.0092872	0.739368	0.92421
Genus	India	t604330	Bacteria	Actinobacteria	Coriobacteriia	Coriobacteriales	Atopobiaceae	Parafannyhessea	110	204	53.9	0.0184111	44	78	56.4	0.00342308	0.789383	0.915227	0.000610822	2.5	2.5	65	0.103024	0.188857	43	50	0.5	0.45	0.6	0.000329302	0.000657966	0.617127	0.771846	0.000224082	0.000670763	0.738581	0.92421
Genus	India	t28141	Bacteria	Proteobacteria	Gammaproteobacteria	Enterobacterales	Enterobacteriaceae	Cronobacter	83	204	40.7	0.095113	30	78	38.5	0.0115449	0.786635	0.915227	0.0030934	-2.2	2.2	66	0.0836814	0.154945	56	50	0.5	0.45	0.6	0.00090327	0.00124063	0.467175	0.747459	0.00133523	0.00119864	0.266271	0.611705
Genus	India	t43675	Bacteria	Actinobacteria	Actinomycetia	Micrococcales	Micrococcaceae	Rothia	190	204	93.1	0.235071	74	78	94.9	0.120927	0.786997	0.915227	0.0209603	1.8	1.8	67	0.24574	0.45145	1	50	0.5	0.45	0.6	0.00254821	0.00303274	0.401493	0.700736	0.00188403	0.0030592	0.538497	0.836747
Genus	India	t1624	Bacteria	Firmicutes	Bacilli	Lactobacillales	Lactobacillaceae	Ligilactobacillus	163	204	79.9	1.04508	61	78	78.2	0.383694	0.744305	0.915227	0.149914	-1.7	1.7	68	0.159649	0.298863	19	50	0.5	0.45	0.6	-5.33643e-05	0.00654523	0.993501	0.99696	0.000967906	0.0066322	0.884075	0.986154
Genus	India	t584	Bacteria	Proteobacteria	Gammaproteobacteria	Enterobacterales	Morganellaceae	Proteus	49	204	24	0.39754	20	78	25.6	0.0834372	0.759448	0.915227	0.0298151	1.6	1.6	69	0.0665185	0.123379	68	50	0.5	0.45	0.6	0.000943572	0.00327772	0.773656	0.888659	0.000827149	0.00334378	0.804807	0.943625
Genus	India	t2774055	Bacteria	Proteobacteria	Gammaproteobacteria	Enterobacterales	Enterobacteriaceae	Kluyvera	50	204	24.5	0.0162691	18	78	23.1	0.000229487	0.876974	0.966037	-0.00185041	-1.4	1.4	70	0.0446935	0.0873369	79	50	0.5	0.45	0.6	-0.000544956	0.000511774	0.287867	0.660514	-0.00040609	0.000503345	0.42049	0.776992
Genus	India	t1660	Bacteria	Actinobacteria	Actinomycetia	Actinomycetales	Actinomycetaceae	Schaalia	149	204	73	0.0563404	56	78	71.8	0.0116808	0.881509	0.966037	7.39065e-05	-1.2	1.2	71	0.139072	0.249078	31	50	0.5	0.45	0.6	0.0006522	0.00129247	0.614226	0.771846	0.000858226	0.00130745	0.512109	0.836747
Genus	India	t1736	Bacteria	Firmicutes	Clostridia	Eubacteriales	Eubacteriaceae	Eubacterium	112	204	54.9	0.0728673	42	78	53.8	0.0397974	0.894259	0.966766	0.0295411	-1.1	1.1	72	0.125405	0.245846	34	50	0.5	0.45	0.6	0.00224219	0.00172722	0.195305	0.620833	0.0022091	0.00174498	0.206593	0.60553
Genus	India	t1583	Bacteria	Firmicutes	Bacilli	Lactobacillales	Lactobacillaceae	Weissella	48	204	23.5	0.0121235	19	78	24.4	0.000119231	0.876823	0.966037	-0.00159695	0.9	0.9	73	0.0392655	0.0728135	83	50	0.5	0.45	0.6	-0.000593516	0.000459155	0.197206	0.620833	-0.000491726	0.000466424	0.292696	0.637927
Genus	India	t1492	Bacteria	Firmicutes	Clostridia	Eubacteriales	Clostridiaceae	Clostridium	161	204	78.9	2.73997	61	78	78.2	0.256337	0.872343	0.966037	-0.145041	-0.7	0.7	74	0.171155	0.318027	17	50	0.5	0.45	0.6	-0.00402606	0.00785537	0.608689	0.771846	-0.00417824	0.00796911	0.600489	0.836747
Genus	India	t1590	Bacteria	Firmicutes	Bacilli	Lactobacillales	Lactobacillaceae	Lactiplantibacillus	119	204	58.3	0.123049	46	78	59	0.0274654	1	1	-0.00771599	0.7	0.7	75	0.109313	0.196176	40	50	0.5	0.45	0.6	-0.000631853	0.00204306	0.757348	0.884548	0.000235304	0.00205162	0.908773	0.986154
Genus	India	t197	Bacteria	Proteobacteria	Epsilonproteobacteria	Campylobacterales	Campylobacteraceae	Campylobacter	38	204	18.6	0.900699	14	78	17.9	0.00556154	1	1	-0.0916022	-0.7	0.7	76	0.0429854	0.0886443	81	50	0.5	0.45	0.6	-0.00367649	0.00357549	0.304721	0.660514	-0.00258718	0.00357917	0.47039	0.834955
Genus	India	t83655	Bacteria	Proteobacteria	Gammaproteobacteria	Enterobacterales	Enterobacteriaceae	Leclercia	83	204	40.7	0.011433	32	78	41	0.00143077	1	1	-0.000220701	0.3	0.3	77	0.0762246	0.135761	59	50	0.5	0.45	0.6	6.60243e-05	0.000487913	0.892456	0.949943	0.000254034	0.00046925	0.588696	0.836747
Genus	India	t853	Bacteria	Firmicutes	Clostridia	Eubacteriales	Oscillospiraceae	Faecalibacterium	180	204	88.2	2.70024	69	78	88.5	0.00565769	1	1	-0.273211	0.3	0.3	78	0.186551	0.337862	12	50	0.5	0.45	0.6	-0.00667308	0.00617865	0.281061	0.660514	-0.0070887	0.00626187	0.258603	0.610589
Genus	India	t562	Bacteria	Proteobacteria	Gammaproteobacteria	Enterobacterales	Enterobacteriaceae	Escherichia	201	204	98.5	17.4271	77	78	98.7	12.3429	NA	NA	-2.3442	0.2	0.2	79	0.223134	0.402346	4	50	0.5	0.45	0.6	-0.0523817	0.0349109	0.134628	0.619122	-0.0464573	0.035288	0.189097	0.595305
Genus	India	t287	Bacteria	Proteobacteria	Gammaproteobacteria	Pseudomonadales	Pseudomonadaceae	Pseudomonas	107	204	52.5	0.0157404	41	78	52.6	0.00159744	1	1	-0.00173541	0.1	0.1	80	0.100114	0.181446	46	50	0.5	0.45	0.6	-0.000431036	0.000624976	0.490964	0.747459	-0.000400731	0.000635589	0.528899	0.836747
Genus	India	t573	Bacteria	Proteobacteria	Gammaproteobacteria	Enterobacterales	Enterobacteriaceae	Klebsiella	199	204	97.5	13.984	76	78	97.4	4.51705	NA	NA	-1.30828	-0.1	0.1	81	0.195082	0.349576	10	50	0.5	0.45	0.6	-0.0172103	0.0280097	0.539423	0.754787	-0.0131145	0.0273583	0.632064	0.852784
Genus	India	t1290	Bacteria	Firmicutes	Bacilli	Bacillales	Staphylococcaceae	Staphylococcus	204	204	100	0.62903	78	78	100	0.496019	NA	NA	0.219021	0	0	82	0.235318	0.41926	3	50	0.5	0.45	0.6	0.00622879	0.00568741	0.274375	0.660514	0.00593182	0.00575651	0.303702	0.642773
Genus	India	t1316412	Bacteria	Firmicutes	Bacilli	Lactobacillales	Streptococcaceae	Streptococcus	204	204	100	6.09966	78	78	100	5.55143	NA	NA	0.780651	0	0	83	0.18396	0.327544	13	50	0.5	0.45	0.6	0.0112677	0.0162365	0.488274	0.747459	0.0173133	0.01635	0.290567	0.637927
Genus	India	t1382	Bacteria	Actinobacteria	Coriobacteriia	Coriobacteriales	Atopobiaceae	Lancefieldella	68	204	33.3	0.0250032	26	78	33.3	0.00542436	1	1	-0.00119378	0	0	84	0.0757872	0.138937	60	50	0.5	0.45	0.6	-3.64112e-06	0.000954934	0.99696	0.99696	-6.11035e-05	0.000949112	0.948715	0.986154
Genus	India	t216816	Bacteria	Actinobacteria	Actinomycetia	Bifidobacteriales	Bifidobacteriaceae	Bifidobacterium	204	204	100	30.1953	78	78	100	62.8104	NA	NA	3.86945	0	0	85	0.2065	0.366595	5	50	0.5	0.45	0.6	0.0473157	0.0481255	0.326372	0.660514	0.0281201	0.0466347	0.547015	0.836747
Genus	India (exposed)	t1550024	Bacteria	Firmicutes	Clostridia	Eubacteriales	Oscillospiraceae	Ruthenibacterium	38	104	36.5	0.00835105	7	45	15.6	0.156962	0.0114832	0.653785	0.154996	-20.9	20.9	1	0.0586719	0.118348	62	45	0.5	0.444444	0.611111	0.00695873	0.00388759	0.0755147	0.626657	0.00737875	0.00397422	0.0654323	0.660978
Genus	India (exposed)	t582	Bacteria	Proteobacteria	Gammaproteobacteria	Enterobacterales	Morganellaceae	Morganella	40	104	38.5	0.0983216	9	45	20	0.0109933	0.0362259	0.653785	-0.00371724	-18.5	18.5	2	0.0826473	0.164574	47	45	0.5	0.444444	0.611111	-0.000813065	0.00202431	0.688524	0.813718	-0.000344834	0.00206783	0.867795	0.95793
Genus	India (exposed)	t1382	Bacteria	Actinobacteria	Coriobacteriia	Coriobacteriales	Atopobiaceae	Lancefieldella	28	104	26.9	0.0151813	20	45	44.4	0.00721333	0.0552941	0.653785	0.00261045	17.5	17.5	3	0.100801	0.187055	38	45	0.5	0.444444	0.611111	0.00169951	0.00117281	0.149442	0.626657	0.00158674	0.00118931	0.184284	0.660978
Genus	India (exposed)	t33038	Bacteria	Firmicutes	Clostridia	Eubacteriales	Lachnospiraceae	Mediterraneibacter	69	104	66.3	3.29941	22	45	48.9	0.420509	0.0665603	0.653785	-0.336066	-17.4	17.4	4	0.102927	0.190629	35	45	0.5	0.444444	0.611111	-0.0099274	0.0139355	0.477356	0.699574	-0.00795419	0.0144333	0.58243	0.785929
Genus	India (exposed)	t624	Bacteria	Proteobacteria	Gammaproteobacteria	Enterobacterales	Enterobacteriaceae	Shigella	88	104	84.6	0.25487	31	45	68.9	0.0599067	0.0436471	0.653785	-0.0670856	-15.7	15.7	5	0.265885	0.516717	2	45	0.5	0.444444	0.611111	-0.00892361	0.00428092	0.0388437	0.626657	-0.0095818	0.00441058	0.0314804	0.660978
Genus	India (exposed)	t1270	Bacteria	Actinobacteria	Actinomycetia	Micrococcales	Micrococcaceae	Micrococcus	24	104	23.1	0.0003097	17	45	37.8	0.000273333	0.0744818	0.653785	0.000151218	14.7	14.7	6	0.0635785	0.126777	59	45	0.5	0.444444	0.611111	0.000324979	0.000205295	0.115573	0.626657	0.000312227	0.000213239	0.145346	0.660978
Genus	India (exposed)	t143361	Bacteria	Firmicutes	Clostridia	Eubacteriales	Peptostreptococcaceae	Filifactor	29	104	27.9	0.0192718	6	45	13.3	0.000388889	0.0605612	0.653785	-0.00289573	-14.6	14.6	7	0.0519881	0.110593	64	45	0.5	0.444444	0.611111	-0.00127113	0.000838287	0.131579	0.626657	-0.0014943	0.000860021	0.0844646	0.660978
Genus	India (exposed)	t187327	Bacteria	Firmicutes	Negativicutes	Acidaminococcales	Acidaminococcaceae	Acidaminococcus	49	104	47.1	0.25195	15	45	33.3	0.0698822	0.149758	0.888153	-0.00229855	-13.8	13.8	8	0.0828962	0.151924	46	45	0.5	0.444444	0.611111	-0.00215119	0.00436973	0.623245	0.769333	-0.00319977	0.0044577	0.474055	0.733069
Genus	India (exposed)	t239935	Bacteria	Verrucomicrobia	Verrucomicrobiae	Verrucomicrobiales	Akkermansiaceae	Akkermansia	37	104	35.6	0.131209	10	45	22.2	0.912513	0.126657	0.888153	0.896753	-13.4	13.4	9	0.0682826	0.127881	55	45	0.5	0.444444	0.611111	0.0201969	0.00986199	0.0423443	0.626657	0.022265	0.0100025	0.0275944	0.660978
Genus	India (exposed)	t1260	Bacteria	Firmicutes	Tissierellia	Tissierellales	Peptoniphilaceae	Finegoldia	85	104	81.7	0.00724258	31	45	68.9	0.00182444	0.0903304	0.71361	-0.00186979	-12.8	12.8	10	0.128078	0.233523	23	45	0.5	0.444444	0.611111	-0.00124744	0.000721451	0.0858955	0.626657	-0.00121351	0.000737192	0.101951	0.660978
Genus	India (exposed)	t2823317	Bacteria	Firmicutes	Negativicutes	Acidaminococcales	Acidaminococcaceae	Phascolarctobacterium	38	104	36.5	0.00206335	11	45	24.4	0.000488889	0.184899	0.888153	-0.000232265	-12.1	12.1	11	0.0527777	0.11003	63	45	0.5	0.444444	0.611111	-0.000478549	0.000408582	0.243395	0.626657	-0.000653447	0.00041159	0.114597	0.660978
Genus	India (exposed)	t2774055	Bacteria	Proteobacteria	Gammaproteobacteria	Enterobacterales	Enterobacteriaceae	Kluyvera	31	104	29.8	0.0143159	8	45	17.8	0.000153333	0.156689	0.888153	-0.00163224	-12	12	12	0.0467766	0.0915748	70	45	0.5	0.444444	0.611111	-0.000716382	0.000621164	0.250663	0.626657	-0.000628456	0.000632718	0.32227	0.733069
Genus	India (exposed)	t1297617	Bacteria	Firmicutes	Clostridia	Eubacteriales	Peptostreptococcaceae	Intestinimonas	37	104	35.6	0.0129739	11	45	24.4	0.000951111	0.251769	0.962417	-0.00199024	-11.2	11.2	13	0.0397445	0.0734022	77	45	0.5	0.444444	0.611111	-0.000945984	0.000805751	0.242277	0.626657	-0.00109157	0.000824323	0.187564	0.660978
Genus	India (exposed)	t729	Bacteria	Proteobacteria	Gammaproteobacteria	Pasteurellales	Pasteurellaceae	Haemophilus	81	104	77.9	0.0276074	30	45	66.7	0.0445556	0.157722	0.888153	0.0339277	-11.2	11.2	14	0.182828	0.344569	12	45	0.5	0.444444	0.611111	0.00147977	0.00233002	0.526356	0.710163	0.00103294	0.00239958	0.667509	0.822293
Genus	India (exposed)	t34062	Bacteria	Proteobacteria	Gammaproteobacteria	Pseudomonadales	Moraxellaceae	Moraxella	38	104	36.5	0.00876639	21	45	46.7	0.00112667	0.276344	0.962417	-0.000209872	10.2	10.2	15	0.102604	0.190915	37	45	0.5	0.444444	0.611111	0.000295481	0.000593523	0.619339	0.769333	0.000532999	0.00058941	0.367372	0.733069
Genus	India (exposed)	t2003188	Bacteria	Actinobacteria	Coriobacteriia	Coriobacteriales	Atopobiaceae	Parolsenella	45	104	43.3	0.248387	24	45	53.3	0.0810422	0.286327	0.962417	0.0428384	10	10	16	0.122989	0.22948	26	45	0.5	0.444444	0.611111	0.00316808	0.00388215	0.415785	0.699242	0.00176395	0.00396186	0.65683	0.821037
Genus	India (exposed)	t1379	Bacteria	Firmicutes	Bacilli	Bacillales	Paenibacillaceae	Gemella	98	104	94.2	0.0125321	38	45	84.4	0.0123333	0.0631861	0.653785	0.0061641	-9.8	9.8	17	0.16699	0.300198	15	45	0.5	0.444444	0.611111	0.00155521	0.00113393	0.172303	0.626657	0.00153063	0.00117396	0.194405	0.660978
Genus	India (exposed)	t40545	Bacteria	Proteobacteria	Betaproteobacteria	Burkholderiales	Sutterellaceae	Sutterella	24	104	23.1	0.373005	6	45	13.3	0.00633111	0.191122	0.888153	-0.0756564	-9.8	9.8	18	0.0467131	0.0961142	71	45	0.5	0.444444	0.611111	-0.00632735	0.00420405	0.134454	0.626657	-0.00705897	0.00431791	0.104304	0.660978
Genus	India (exposed)	t47715	Bacteria	Firmicutes	Bacilli	Lactobacillales	Lactobacillaceae	Lacticaseibacillus	61	104	58.7	0.42545	22	45	48.9	0.00948667	0.286555	0.962417	-0.054346	-9.8	9.8	19	0.102832	0.185378	36	45	0.5	0.444444	0.611111	-0.00275878	0.00370808	0.45807	0.699242	-0.0041597	0.00381054	0.276844	0.733069
Genus	India (exposed)	t550	Bacteria	Proteobacteria	Gammaproteobacteria	Enterobacterales	Enterobacteriaceae	Enterobacter	98	104	94.2	2.67268	38	45	84.4	0.874671	0.0631861	0.653785	0.111397	-9.8	9.8	20	0.195774	0.364573	7	45	0.5	0.444444	0.611111	-0.00554514	0.0147778	0.708027	0.824415	-0.00159648	0.0133592	0.905045	0.95793
Genus	India (exposed)	t39485	Bacteria	Firmicutes	Clostridia	Eubacteriales	Lachnospiraceae	Lachnospira	26	104	25	0.0205084	7	45	15.6	0.000113333	0.282669	0.962417	-0.00214147	-9.4	9.4	21	0.0257698	0.0492672	83	45	0.5	0.444444	0.611111	-0.000682117	0.000701366	0.332372	0.688792	-0.000769883	0.000724593	0.289811	0.733069
Genus	India (exposed)	t1335613	Bacteria	Actinobacteria	Coriobacteriia	Eggerthellales	Eggerthellaceae	Gordonibacter	42	104	40.4	0.0414285	14	45	31.1	0.0132267	0.357595	0.962417	0.00328532	-9.3	9.3	22	0.0516273	0.0959661	65	45	0.5	0.444444	0.611111	0.000158362	0.00173361	0.92734	0.989276	-0.000491083	0.00175964	0.780588	0.934507
Genus	India (exposed)	t292800	Bacteria	Firmicutes	Clostridia	Eubacteriales	Oscillospiraceae	Flavonifractor	58	104	55.8	1.21438	21	45	46.7	0.00963778	0.372083	0.962417	-0.230133	-9.1	9.1	23	0.0808457	0.145448	49	45	0.5	0.444444	0.611111	-0.00984316	0.00723615	0.175825	0.626657	-0.0122492	0.00744099	0.101939	0.660978
Genus	India (exposed)	t649756	Bacteria	Firmicutes	Clostridia	Eubacteriales	Lachnospiraceae	Anaerostipes	74	104	71.2	0.598356	28	45	62.2	0.00346	0.337748	0.962417	-0.0591092	-9	9	24	0.0976328	0.177871	41	45	0.5	0.444444	0.611111	-0.00269777	0.00369243	0.466173	0.699242	-0.00055073	0.00376528	0.883919	0.95793
Genus	India (exposed)	t74426	Bacteria	Actinobacteria	Coriobacteriia	Coriobacteriales	Coriobacteriaceae	Collinsella	74	104	71.2	1.31496	36	45	80	0.198369	0.313192	0.962417	-0.157894	8.8	8.8	25	0.122907	0.223939	27	45	0.5	0.444444	0.611111	-0.00555282	0.00928991	0.550943	0.731721	-0.00912734	0.00938952	0.332665	0.733069
Genus	India (exposed)	t83655	Bacteria	Proteobacteria	Gammaproteobacteria	Enterobacterales	Enterobacteriaceae	Leclercia	46	104	44.2	0.00183178	16	45	35.6	0.00162222	0.368371	0.962417	0.000921261	-8.6	8.6	26	0.0629654	0.11791	60	45	0.5	0.444444	0.611111	1.40249e-05	0.000499476	0.977637	0.989276	0.000121159	0.000464527	0.794607	0.938077
Genus	India (exposed)	t821	Bacteria	Bacteroidetes	Bacteroidia	Bacteroidales	Prevotellaceae	Phocaeicola	57	104	54.8	3.84065	21	45	46.7	0.530127	0.377657	0.962417	-0.491863	-8.1	8.1	27	0.105257	0.197966	33	45	0.5	0.444444	0.611111	-0.00466665	0.016124	0.772666	0.875688	-0.0114109	0.0163647	0.486762	0.733069
Genus	India (exposed)	t1492	Bacteria	Firmicutes	Clostridia	Eubacteriales	Clostridiaceae	Clostridium	82	104	78.8	3.80673	39	45	86.7	0.390791	0.361597	0.962417	-0.327624	7.9	7.9	28	0.236954	0.438681	5	45	0.5	0.444444	0.611111	-0.00918057	0.0138335	0.507956	0.707807	-0.0100857	0.0142288	0.479596	0.733069
Genus	India (exposed)	t2714355	Bacteria	Firmicutes	Clostridia	Eubacteriales	Oscillospiraceae	Oscillibacter	31	104	29.8	0.0392779	10	45	22.2	0.000677778	0.425654	0.980156	-0.00724145	-7.6	7.6	29	0.0395937	0.0743652	78	45	0.5	0.444444	0.611111	-0.00165602	0.00129769	0.203921	0.626657	-0.00190859	0.00133827	0.156017	0.660978
Genus	India (exposed)	t28901	Bacteria	Proteobacteria	Gammaproteobacteria	Enterobacterales	Enterobacteriaceae	Salmonella	98	104	94.2	0.0707249	39	45	86.7	0.05324	0.185773	0.888153	0.0116467	-7.5	7.5	30	0.259673	0.495934	3	45	0.5	0.444444	0.611111	-0.00277912	0.00273137	0.310595	0.660015	-0.00367141	0.00257838	0.156663	0.660978
Genus	India (exposed)	t545	Bacteria	Proteobacteria	Gammaproteobacteria	Enterobacterales	Enterobacteriaceae	Citrobacter	91	104	87.5	0.820997	36	45	80	0.0293978	0.313764	0.962417	-0.106714	-7.5	7.5	31	0.193378	0.360953	8	45	0.5	0.444444	0.611111	-0.00539279	0.00524857	0.305883	0.660015	-0.004885	0.00537982	0.365404	0.733069
Genus	India (exposed)	t166486	Bacteria	Firmicutes	Clostridia	Eubacteriales	Lachnospiraceae	Roseburia	58	104	55.8	0.037596	22	45	48.9	0.00262	0.477419	0.980156	-0.00854538	-6.9	6.9	32	0.15938	0.320013	17	45	0.5	0.444444	0.611111	-0.0030497	0.00142447	0.0339283	0.626657	-0.00292858	0.00146085	0.0468956	0.660978
Genus	India (exposed)	t43675	Bacteria	Actinobacteria	Actinomycetia	Micrococcales	Micrococcaceae	Rothia	95	104	91.3	0.19711	44	45	97.8	0.145596	0.283129	0.962417	0.0460109	6.5	6.5	33	0.18888	0.34035	11	45	0.5	0.444444	0.611111	0.00508829	0.00419386	0.226972	0.626657	0.00503272	0.00434287	0.248464	0.733069
Genus	India (exposed)	t287	Bacteria	Proteobacteria	Gammaproteobacteria	Pseudomonadales	Pseudomonadaceae	Pseudomonas	58	104	55.8	0.021773	28	45	62.2	0.00201111	0.477397	0.980156	-0.0036062	6.4	6.4	34	0.117371	0.216213	29	45	0.5	0.444444	0.611111	-0.000775668	0.00106412	0.467205	0.699242	-0.00059016	0.00109796	0.591759	0.785929
Genus	India (exposed)	t1496	Bacteria	Firmicutes	Clostridia	Eubacteriales	Peptostreptococcaceae	Clostridioides	72	104	69.2	0.207077	34	45	75.6	0.06368	0.555231	0.980156	0.0130896	6.4	6.4	35	0.126753	0.239433	24	45	0.5	0.444444	0.611111	0.00151112	0.00371963	0.685145	0.813718	0.00175029	0.00374358	0.640828	0.81299
Genus	India (exposed)	t1613	Bacteria	Firmicutes	Bacilli	Lactobacillales	Lactobacillaceae	Limosilactobacillus	76	104	73.1	1.8284	30	45	66.7	0.17302	0.437266	0.980156	-0.395488	-6.4	6.4	36	0.136209	0.243349	21	45	0.5	0.444444	0.611111	-0.014792	0.0105249	0.162003	0.626657	-0.0105999	0.0104869	0.313843	0.733069
Genus	India (exposed)	t2093857	Bacteria	Firmicutes	Clostridia	Eubacteriales	Oscillospiraceae	Dysosmobacter	18	104	17.3	0.0245343	5	45	11.1	0.000208889	0.460375	0.980156	-0.00318534	-6.2	6.2	37	0.0218141	0.0430724	84	45	0.5	0.444444	0.611111	-0.00114979	0.000852828	0.179664	0.626657	-0.00122502	0.000880142	0.166145	0.660978
Genus	India (exposed)	t2582419	Bacteria	Firmicutes	Negativicutes	Veillonellales	Veillonellaceae	Dialister	41	104	39.4	0.018488	15	45	33.3	0.00233778	0.581256	0.980156	-0.00326991	-6.1	6.1	38	0.073326	0.135884	52	45	0.5	0.444444	0.611111	-0.0014891	0.00109243	0.174933	0.626657	-0.00164875	0.00111867	0.142736	0.660978
Genus	India (exposed)	t54005	Bacteria	Firmicutes	Tissierellia	Tissierellales	Peptoniphilaceae	Peptoniphilus	71	104	68.3	0.0154623	28	45	62.2	0.00285556	0.571158	0.980156	-0.00147041	-6.1	6.1	39	0.0990084	0.180057	39	45	0.5	0.444444	0.611111	-0.000636129	0.000937655	0.498568	0.706305	-0.000472714	0.00095966	0.623066	0.802434
Genus	India (exposed)	t2109685	Bacteria	Actinobacteria	Coriobacteriia	Coriobacteriales	Atopobiaceae	Olsenella	34	104	32.7	0.0307759	12	45	26.7	0.0842933	0.563505	0.980156	0.0771328	-6	6	40	0.0498311	0.0940828	67	45	0.5	0.444444	0.611111	0.00344352	0.00305023	0.260763	0.633281	0.00230533	0.00310081	0.458431	0.733069
Genus	India (exposed)	t69966	Bacteria	Firmicutes	Bacilli	Bacillales	Staphylococcaceae	Macrococcus	20	104	19.2	0.0211152	6	45	13.3	0.00464667	0.48398	0.980156	0.0016409	-5.9	5.9	41	0.027994	0.0517996	82	45	0.5	0.444444	0.611111	-5.63178e-05	0.00103946	0.956865	0.989276	0.000710029	0.000997744	0.477859	0.733069
Genus	India (exposed)	t1596	Bacteria	Firmicutes	Bacilli	Lactobacillales	Lactobacillaceae	Lactobacillus	80	104	76.9	4.83658	32	45	71.1	1.52516	0.536089	0.980156	0.0628449	-5.8	5.8	42	0.12323	0.223985	25	45	0.5	0.444444	0.611111	0.00140356	0.0198777	0.943804	0.989276	0.0101155	0.0200484	0.614655	0.802434
Genus	India (exposed)	t410072	Bacteria	Firmicutes	Clostridia	Eubacteriales	Lachnospiraceae	Coprococcus	52	104	50	0.0520193	20	45	44.4	0.00552444	0.594111	0.980156	-0.00559575	-5.6	5.6	43	0.0814973	0.16252	48	45	0.5	0.444444	0.611111	-0.00131658	0.00157168	0.403567	0.699242	-0.00139723	0.00161088	0.387201	0.733069
Genus	India (exposed)	t823	Bacteria	Bacteroidetes	Bacteroidia	Bacteroidales	Tannerellaceae	Parabacteroides	45	104	43.3	8.01484	17	45	37.8	2.00102	0.589675	0.980156	0.49639	-5.5	5.5	44	0.0697166	0.126744	54	45	0.5	0.444444	0.611111	0.000840466	0.0257427	0.973999	0.989276	0.00140331	0.0263417	0.957589	0.977762
Genus	India (exposed)	t165179	Bacteria	Bacteroidetes	Bacteroidia	Bacteroidales	Prevotellaceae	Prevotella	73	104	70.2	1.97276	34	45	75.6	0.0291711	0.556932	0.980156	-0.31008	5.4	5.4	45	0.129231	0.233999	22	45	0.5	0.444444	0.611111	-0.00828304	0.00880259	0.34826	0.688792	-0.0101582	0.00899219	0.260519	0.733069
Genus	India (exposed)	t907	Bacteria	Firmicutes	Negativicutes	Veillonellales	Veillonellaceae	Megasphaera	54	104	51.9	0.689937	21	45	46.7	0.00721333	0.595538	0.980156	-0.0976809	-5.2	5.2	46	0.108425	0.206023	31	45	0.5	0.444444	0.611111	-0.00591929	0.00476529	0.216153	0.626657	-0.00326105	0.00481245	0.499111	0.733069
Genus	India (exposed)	t39488	Bacteria	Firmicutes	Clostridia	Eubacteriales	Lachnospiraceae	Anaerobutyricum	42	104	40.4	0.0318237	16	45	35.6	0.00113778	0.714665	0.982345	-0.00623145	-4.8	4.8	47	0.0479499	0.0894326	69	45	0.5	0.444444	0.611111	-0.00170397	0.00123803	0.170803	0.626657	-0.00186534	0.00128324	0.14826	0.660978
Genus	India (exposed)	t40324	Bacteria	Proteobacteria	Gammaproteobacteria	Xanthomonadales	Xanthomonadaceae	Stenotrophomonas	42	104	40.4	0.0747566	16	45	35.6	0.000295556	0.714665	0.982345	-0.00738233	-4.8	4.8	48	0.0621269	0.114508	61	45	0.5	0.444444	0.611111	-0.000942957	0.00129858	0.468904	0.699242	-0.000126208	0.00131662	0.923769	0.95793
Genus	India (exposed)	t328813	Bacteria	Bacteroidetes	Bacteroidia	Bacteroidales	Rikenellaceae	Alistipes	23	104	22.1	0.0831455	12	45	26.7	0.350102	0.536271	0.980156	0.337077	4.6	4.6	49	0.0376386	0.0680853	79	45	0.5	0.444444	0.611111	0.00709725	0.00614452	0.249943	0.626657	0.00457244	0.00625937	0.466291	0.733069
Genus	India (exposed)	t84112	Bacteria	Actinobacteria	Coriobacteriia	Eggerthellales	Eggerthellaceae	Eggerthella	51	104	49	0.435348	20	45	44.4	0.0196489	0.721215	0.982345	-0.0577992	-4.6	4.6	50	0.0757636	0.13949	51	45	0.5	0.444444	0.611111	-0.00218591	0.00419442	0.603049	0.769333	-0.00162229	0.00420777	0.700409	0.850497
Genus	India (exposed)	t1547	Bacteria	Firmicutes	Erysipelotrichia	Erysipelotrichales	Erysipelotrichaceae	Erysipelatoclostridium	60	104	57.7	0.41946	24	45	53.3	0.0837133	0.719438	0.982345	0.0182124	-4.4	4.4	51	0.0942764	0.185498	42	45	0.5	0.444444	0.611111	0.00125165	0.00457016	0.784566	0.877475	0.00423587	0.00459088	0.357744	0.733069
Genus	India (exposed)	t2093856	Bacteria	Bacteroidetes	Bacteroidia	Bacteroidales	Odoribacteraceae	Butyricimonas	25	104	24	0.0158147	9	45	20	0.000735556	0.674088	0.982345	-0.00341156	-4	4	52	0.0449338	0.0905564	73	45	0.5	0.444444	0.611111	-0.00134646	0.000942281	0.155143	0.626657	-0.00179944	0.000953203	0.0610961	0.660978
Genus	India (exposed)	t2479767	Bacteria	Firmicutes	Clostridia	Eubacteriales	Lachnospiraceae	Blautia	85	104	81.7	0.0617765	35	45	77.8	0.00608222	0.653221	0.982345	-0.0132043	-3.9	3.9	53	0.113662	0.206188	30	45	0.5	0.444444	0.611111	-0.00285278	0.00189845	0.135065	0.626657	-0.00288901	0.00196219	0.143143	0.660978
Genus	India (exposed)	t2823316	Bacteria	Firmicutes	Clostridia	Eubacteriales	Lachnospiraceae	Faecalicatena	33	104	31.7	0.00587024	16	45	35.6	0.000688889	0.705454	0.982345	-0.0012765	3.9	3.9	54	0.0645937	0.120735	56	45	0.5	0.444444	0.611111	-0.000592571	0.00064071	0.356551	0.688792	-0.000586447	0.000660319	0.375974	0.733069
Genus	India (exposed)	t202956	Bacteria	Proteobacteria	Gammaproteobacteria	Pseudomonadales	Moraxellaceae	Acinetobacter	61	104	58.7	0.0537609	28	45	62.2	0.0165956	0.719312	0.982345	0.000208056	3.5	3.5	55	0.0983778	0.17784	40	45	0.5	0.444444	0.611111	-2.59735e-05	0.00204499	0.989884	0.989884	8.51142e-05	0.00200855	0.966259	0.977762
Genus	India (exposed)	t584	Bacteria	Proteobacteria	Gammaproteobacteria	Enterobacterales	Morganellaceae	Proteus	22	104	21.2	0.534063	11	45	24.4	0.000975556	0.67143	0.982345	-0.077836	3.2	3.2	56	0.0455902	0.0853643	72	45	0.5	0.444444	0.611111	-0.00428429	0.00417011	0.305929	0.660015	-0.00462283	0.00432917	0.287409	0.733069
Genus	India (exposed)	t1464	Bacteria	Firmicutes	Bacilli	Bacillales	Paenibacillaceae	Paenibacillus	6	104	5.8	0.00580448	4	45	8.9	0.00125556	0.490243	0.980156	0.000137286	3.1	3.1	57	0.016325	0.0329905	85	45	0.5	0.444444	0.611111	0.000143479	0.000595214	0.809849	0.893989	9.84727e-05	0.000614037	0.872818	0.95793
Genus	India (exposed)	t1660	Bacteria	Actinobacteria	Actinomycetia	Actinomycetales	Actinomycetaceae	Schaalia	77	104	74	0.0207004	32	45	71.1	0.0192022	0.693235	0.982345	0.0135503	-2.9	2.9	58	0.17445	0.321499	14	45	0.5	0.444444	0.611111	0.00362885	0.00152198	0.0183876	0.626657	0.0033128	0.00157612	0.03733	0.660978
Genus	India (exposed)	t817	Bacteria	Bacteroidetes	Bacteroidia	Bacteroidales	Bacteroidaceae	Bacteroides	70	104	67.3	9.12525	29	45	64.4	4.68811	0.850313	0.999152	2.46305	-2.9	2.9	59	0.118796	0.212632	28	45	0.5	0.444444	0.611111	0.0290674	0.0326202	0.374339	0.698668	0.0223689	0.0330724	0.499911	0.733069
Genus	India (exposed)	t84030	Bacteria	Firmicutes	Clostridia	Eubacteriales	Lachnospiraceae	Lacrimispora	25	104	24	0.00716305	12	45	26.7	0.000328889	0.836676	0.999152	-0.0011115	2.7	2.7	60	0.0373835	0.0705883	80	45	0.5	0.444444	0.611111	-0.000460778	0.000560693	0.412521	0.699242	-0.000553131	0.000574807	0.33754	0.733069
Genus	India (exposed)	t71999	Bacteria	Actinobacteria	Actinomycetia	Micrococcales	Micrococcaceae	Kocuria	32	104	30.8	0.00037695	15	45	33.3	0.00034	0.848079	0.999152	0.000205385	2.5	2.5	61	0.0438633	0.0795497	75	45	0.5	0.444444	0.611111	0.000278532	0.000221084	0.209721	0.626657	0.000305439	0.000226416	0.179478	0.660978
Genus	India (exposed)	t853	Bacteria	Firmicutes	Clostridia	Eubacteriales	Oscillospiraceae	Faecalibacterium	90	104	86.5	2.55404	40	45	88.9	0.00365778	0.794213	0.999152	-0.257759	2.4	2.4	62	0.136783	0.24897	20	45	0.5	0.444444	0.611111	-0.00637043	0.00788179	0.420255	0.699242	-0.00678876	0.00817308	0.407581	0.733069
Genus	India (exposed)	t1358	Bacteria	Firmicutes	Bacilli	Lactobacillales	Streptococcaceae	Lactococcus	46	104	44.2	0.0360486	19	45	42.2	0.000586667	0.858774	0.999152	-0.00547679	-2	2	63	0.0725736	0.133456	53	45	0.5	0.444444	0.611111	-0.00151291	0.00110772	0.17409	0.626657	-0.000665202	0.00106229	0.532191	0.747083
Genus	India (exposed)	t1590	Bacteria	Firmicutes	Bacilli	Lactobacillales	Lactobacillaceae	Lactiplantibacillus	58	104	55.8	0.167411	26	45	57.8	0.0333578	0.858774	0.999152	-0.0163634	2	2	64	0.0903745	0.162277	44	45	0.5	0.444444	0.611111	-0.00131696	0.00328715	0.689267	0.813718	-1.86374e-05	0.00334521	0.995563	0.995563
Genus	India (exposed)	t111015	Bacteria	Actinobacteria	Actinomycetia	Actinomycetales	Actinomycetaceae	Actinomyces	49	104	47.1	0.0493747	22	45	48.9	0.0351133	0.860029	0.999152	0.0270643	1.8	1.8	65	0.107827	0.202432	32	45	0.5	0.444444	0.611111	0.00251181	0.00217083	0.249118	0.626657	0.00215327	0.00224895	0.339965	0.733069
Genus	India (exposed)	t1583	Bacteria	Firmicutes	Bacilli	Lactobacillales	Lactobacillaceae	Weissella	26	104	25	0.00626468	12	45	26.7	0.00012	0.839916	0.999152	-0.00130212	1.7	1.7	66	0.0498024	0.0918094	68	45	0.5	0.444444	0.611111	-0.000723419	0.000543372	0.185135	0.626657	-0.000517913	0.000554417	0.351809	0.733069
Genus	India (exposed)	t1834196	Bacteria	Firmicutes	Clostridia	Eubacteriales	Lachnospiraceae	Lachnoclostridium	33	104	31.7	0.664148	15	45	33.3	0.00170222	0.850707	0.999152	-0.0660449	1.6	1.6	67	0.0513488	0.0956503	66	45	0.5	0.444444	0.611111	-0.00295886	0.00390598	0.44995	0.699242	-0.00324802	0.00400569	0.418809	0.733069
Genus	India (exposed)	t28118	Bacteria	Bacteroidetes	Bacteroidia	Bacteroidales	Odoribacteraceae	Odoribacter	27	104	26	0.0112123	11	45	24.4	0.115876	1	1	0.112847	-1.6	1.6	68	0.043552	0.0839793	76	45	0.5	0.444444	0.611111	0.00379648	0.00342928	0.270068	0.63766	0.00223074	0.00347965	0.522503	0.747083
Genus	India (exposed)	t1351	Bacteria	Firmicutes	Bacilli	Lactobacillales	Enterococcaceae	Enterococcus	100	104	96.2	9.13864	44	45	97.8	0.914347	NA	NA	-0.856103	1.6	1.6	69	0.190855	0.336409	10	45	0.5	0.444444	0.611111	-0.0110082	0.0224431	0.624517	0.769333	0.00291395	0.022114	0.895353	0.95793
Genus	India (exposed)	t437897	Bacteria	Firmicutes	Negativicutes	Selenomonadales	Selenomonadaceae	Megamonas	50	104	48.1	0.359651	21	45	46.7	0.344936	1	1	0.285059	-1.4	1.4	70	0.0643755	0.117038	57	45	0.5	0.444444	0.611111	0.00471199	0.00686478	0.493542	0.706305	0.0044118	0.0071139	0.536142	0.747083
Genus	India (exposed)	t29466	Bacteria	Firmicutes	Negativicutes	Veillonellales	Veillonellaceae	Veillonella	98	104	94.2	2.90178	43	45	95.6	1.64387	1	1	-0.00279776	1.4	1.4	71	0.165646	0.295332	16	45	0.5	0.444444	0.611111	-0.00526248	0.0168513	0.755263	0.867531	-0.00377992	0.0171262	0.825635	0.948364
Genus	India (exposed)	t1667168	Bacteria	Actinobacteria	Actinomycetia	Micrococcales	Dermabacteraceae	Dermabacter	24	104	23.1	0.0360427	11	45	24.4	0.000693333	0.836619	0.999152	-0.00458551	1.3	1.3	72	0.0446208	0.08236	74	45	0.5	0.444444	0.611111	-0.000711336	0.00109332	0.516308	0.707842	-0.000269034	0.0011095	0.808756	0.941702
Genus	India (exposed)	t208479	Bacteria	Firmicutes	Clostridia	Eubacteriales	Lachnospiraceae	Enterocloster	52	104	50	3.26485	23	45	51.1	0.00636444	1	1	-0.372527	1.1	1.1	73	0.0922411	0.17223	43	45	0.5	0.444444	0.611111	-0.0084863	0.00959914	0.378103	0.698668	-0.010449	0.00993529	0.294721	0.733069
Genus	India (exposed)	t562	Bacteria	Proteobacteria	Gammaproteobacteria	Enterobacterales	Enterobacteriaceae	Escherichia	103	104	99	15.5155	45	45	100	10.3419	NA	NA	-4.17079	1	1	74	0.34887	0.660332	1	45	0.5	0.444444	0.611111	-0.0816238	0.0427354	0.0580834	0.626657	-0.0815756	0.0439973	0.0657988	0.660978
Genus	India (exposed)	t33010	Bacteria	Actinobacteria	Actinomycetia	Propionibacteriales	Propionibacteriaceae	Cutibacterium	43	104	41.3	1.11015	19	45	42.2	0.000757778	1	1	-0.153312	0.9	0.9	75	0.0798804	0.149165	50	45	0.5	0.444444	0.611111	-0.00767302	0.00582217	0.189589	0.626657	-0.00932221	0.00601603	0.123473	0.660978
Genus	India (exposed)	t28141	Bacteria	Proteobacteria	Gammaproteobacteria	Enterobacterales	Enterobacteriaceae	Cronobacter	38	104	36.5	0.133084	16	45	35.6	0.0177778	1	1	0.00254893	-0.9	0.9	76	0.0643077	0.117178	58	45	0.5	0.444444	0.611111	0.00108574	0.00219984	0.62236	0.769333	0.00152437	0.00215136	0.479757	0.733069
Genus	India (exposed)	t197	Bacteria	Proteobacteria	Epsilonproteobacteria	Campylobacterales	Campylobacteraceae	Campylobacter	17	104	16.3	1.19645	7	45	15.6	0.00312222	1	1	-0.122312	-0.7	0.7	77	0.0352201	0.0721373	81	45	0.5	0.444444	0.611111	-0.00420691	0.00538652	0.436054	0.699242	-0.000508433	0.0053287	0.924121	0.95793
Genus	India (exposed)	t1736	Bacteria	Firmicutes	Clostridia	Eubacteriales	Eubacteriaceae	Eubacterium	56	104	53.8	0.00674422	24	45	53.3	0.0233689	1	1	0.021167	-0.5	0.5	78	0.103111	0.188086	34	45	0.5	0.444444	0.611111	0.00241047	0.00155053	0.12219	0.626657	0.00262631	0.00155034	0.0924528	0.660978
Genus	India (exposed)	t604330	Bacteria	Actinobacteria	Coriobacteriia	Coriobacteriales	Atopobiaceae	Parafannyhessea	56	104	53.8	0.00349931	24	45	53.3	0.00521778	1	1	0.00419278	-0.5	0.5	79	0.0882471	0.162266	45	45	0.5	0.444444	0.611111	0.00109961	0.000765557	0.153027	0.626657	0.000760215	0.000778774	0.330641	0.733069
Genus	India (exposed)	t573	Bacteria	Proteobacteria	Gammaproteobacteria	Enterobacterales	Enterobacteriaceae	Klebsiella	102	104	98.1	14.9871	44	45	97.8	4.37675	NA	NA	-2.55711	-0.3	0.3	80	0.174786	0.311414	13	45	0.5	0.444444	0.611111	-0.0356404	0.0382697	0.353227	0.688792	-0.0320892	0.0379202	0.39885	0.733069
Genus	India (exposed)	t161879	Bacteria	Actinobacteria	Actinomycetia	Corynebacteriales	Corynebacteriaceae	Corynebacterium	76	104	73.1	0.00329097	33	45	73.3	0.00282444	1	1	0.000913868	0.2	0.2	81	0.142006	0.257433	19	45	0.5	0.444444	0.611111	0.00048967	0.000607988	0.421893	0.699242	0.000336492	0.000622678	0.589772	0.785929
Genus	India (exposed)	t1624	Bacteria	Firmicutes	Bacilli	Lactobacillales	Lactobacillaceae	Ligilactobacillus	83	104	79.8	0.772234	36	45	80	0.246776	1	1	0.0637659	0.2	0.2	82	0.157501	0.285664	18	45	0.5	0.444444	0.611111	0.000542085	0.0074529	0.942116	0.989276	0.00146812	0.00760529	0.847203	0.95793
Genus	India (exposed)	t1290	Bacteria	Firmicutes	Bacilli	Bacillales	Staphylococcaceae	Staphylococcus	104	104	100	0.453339	45	45	100	0.611787	NA	NA	0.381967	0	0	83	0.196998	0.354785	6	45	0.5	0.444444	0.611111	0.0103124	0.00791107	0.194427	0.626657	0.010074	0.00817275	0.219751	0.718415
Genus	India (exposed)	t1316412	Bacteria	Firmicutes	Bacilli	Lactobacillales	Streptococcaceae	Streptococcus	104	104	100	6.43198	45	45	100	4.84168	NA	NA	0.161887	0	0	84	0.254942	0.479866	4	45	0.5	0.444444	0.611111	0.00418029	0.0204347	0.838193	0.913415	0.016173	0.0205673	0.432976	0.733069
Genus	India (exposed)	t216816	Bacteria	Actinobacteria	Actinomycetia	Bifidobacteriales	Bifidobacteriaceae	Bifidobacterium	104	104	100	31.074	45	45	100	63.2865	NA	NA	5.66043	0	0	85	0.191626	0.343616	9	45	0.5	0.444444	0.611111	0.067868	0.0649844	0.298027	0.660015	0.041791	0.0618314	0.500212	0.733069
Genus	India (unexposed)	t2003188	Bacteria	Actinobacteria	Coriobacteriia	Coriobacteriales	Atopobiaceae	Parolsenella	56	99	56.6	0.114932	8	33	24.2	0.00160303	0.00135385	0.0368962	-0.0365717	-32.4	32.4	1	0.129036	0.261075	10	33	0.577381	0.5	0.673077	-0.00780186	0.00302884	0.011117	0.630666	-0.00589914	0.00293034	0.04625	0.60163
Genus	India (unexposed)	t1550024	Bacteria	Firmicutes	Clostridia	Eubacteriales	Oscillospiraceae	Ruthenibacterium	38	99	38.4	1.39676	3	33	9.1	0.000106061	0.00113854	0.0368962	-0.171457	-29.3	29.3	2	0.086409	0.163625	31	33	0.577381	0.5	0.673077	-0.00731354	0.00729236	0.31777	0.751988	-0.0105189	0.00736016	0.155452	0.60163
Genus	India (unexposed)	t292800	Bacteria	Firmicutes	Clostridia	Eubacteriales	Oscillospiraceae	Flavonifractor	59	99	59.6	0.474402	10	33	30.3	0.000942424	0.0046515	0.0941928	-0.0810202	-29.3	29.3	3	0.0788445	0.166299	37	33	0.577381	0.5	0.673077	-0.00725355	0.00482731	0.135366	0.630666	-0.0106158	0.00490959	0.0325027	0.60163
Genus	India (unexposed)	t2109685	Bacteria	Actinobacteria	Coriobacteriia	Coriobacteriales	Atopobiaceae	Olsenella	45	99	45.5	0.0620187	6	33	18.2	0.000651515	0.00680267	0.10509	-0.0132101	-27.3	27.3	4	0.0603115	0.125321	53	33	0.577381	0.5	0.673077	-0.00386812	0.00189532	0.043287	0.630666	-0.00301936	0.001906	0.115691	0.60163
Genus	India (unexposed)	t28118	Bacteria	Bacteroidetes	Bacteroidia	Bacteroidales	Odoribacteraceae	Odoribacter	33	99	33.3	0.0206073	2	33	6.1	0.000224242	0.00136653	0.0368962	-0.00452222	-27.2	27.2	5	0.0636324	0.131246	47	33	0.577381	0.5	0.673077	-0.00242628	0.00112078	0.0322289	0.630666	-0.00275123	0.00115565	0.0187911	0.60163
Genus	India (unexposed)	t84030	Bacteria	Firmicutes	Clostridia	Eubacteriales	Lachnospiraceae	Lacrimispora	45	99	45.5	0.0212148	7	33	21.2	0.000733333	0.0143593	0.145388	-0.00426667	-24.3	24.3	6	0.0712314	0.14152	43	33	0.577381	0.5	0.673077	-0.00182889	0.00116676	0.119431	0.630666	-0.00187275	0.00121027	0.124298	0.60163
Genus	India (unexposed)	t2823317	Bacteria	Firmicutes	Negativicutes	Acidaminococcales	Acidaminococcaceae	Phascolarctobacterium	44	99	44.4	0.00304565	7	33	21.2	0.00110606	0.0227047	0.180011	-0.00010101	-23.2	23.2	7	0.0805643	0.169068	35	33	0.577381	0.5	0.673077	-0.000447272	0.000600315	0.457579	0.803844	-0.000775367	0.0006185	0.212318	0.651225
Genus	India (unexposed)	t410072	Bacteria	Firmicutes	Clostridia	Eubacteriales	Lachnospiraceae	Coprococcus	62	99	62.6	0.0985822	13	33	39.4	0.0130152	0.0256104	0.180011	-0.0116414	-23.2	23.2	8	0.0792419	0.159482	36	33	0.577381	0.5	0.673077	-0.00304027	0.00265672	0.254574	0.690374	-0.00345895	0.00276957	0.214031	0.651225
Genus	India (unexposed)	t1382	Bacteria	Actinobacteria	Coriobacteriia	Coriobacteriales	Atopobiaceae	Lancefieldella	40	99	40.4	0.0322982	6	33	18.2	0.00298485	0.0214716	0.180011	-0.00581717	-22.2	22.2	9	0.045506	0.0874714	67	33	0.577381	0.5	0.673077	-0.00214757	0.00155994	0.17097	0.666266	-0.00157578	0.00156362	0.315508	0.651225
Genus	India (unexposed)	t1496	Bacteria	Firmicutes	Clostridia	Eubacteriales	Peptostreptococcaceae	Clostridioides	73	99	73.7	0.0848618	17	33	51.5	0.0377	0.0296573	0.184788	0.010799	-22.2	22.2	10	0.0652483	0.118938	45	33	0.577381	0.5	0.673077	0.000330639	0.00308234	0.914741	0.990783	-0.000363119	0.00306591	0.905911	0.973854
Genus	India (unexposed)	t2093856	Bacteria	Bacteroidetes	Bacteroidia	Bacteroidales	Odoribacteraceae	Butyricimonas	28	99	28.3	0.0341894	2	33	6.1	5.15152e-05	0.00778444	0.10509	-0.0057303	-22.2	22.2	11	0.0500679	0.106116	63	33	0.577381	0.5	0.673077	-0.00237408	0.00125898	0.0615636	0.630666	-0.00255263	0.00131399	0.0543069	0.60163
Genus	India (unexposed)	t74426	Bacteria	Actinobacteria	Coriobacteriia	Coriobacteriales	Coriobacteriaceae	Collinsella	74	99	74.7	1.69169	18	33	54.5	0.205555	0.0475366	0.256698	-0.46663	-20.2	20.2	12	0.0981522	0.190469	25	33	0.577381	0.5	0.673077	-0.0237412	0.0131919	0.0742309	0.630666	-0.0162051	0.0133499	0.227083	0.651225
Genus	India (unexposed)	t907	Bacteria	Firmicutes	Negativicutes	Veillonellales	Veillonellaceae	Megasphaera	62	99	62.6	0.514217	14	33	42.4	0.114088	0.0662032	0.271405	-0.00832121	-20.2	20.2	13	0.136917	0.266827	6	33	0.577381	0.5	0.673077	-0.00432785	0.00654982	0.509937	0.803844	-0.00487099	0.00678398	0.474089	0.715292
Genus	India (unexposed)	t1335613	Bacteria	Actinobacteria	Coriobacteriia	Eggerthellales	Eggerthellaceae	Gordonibacter	49	99	49.5	0.0707286	10	33	30.3	0.00542424	0.0692907	0.271405	-0.0105242	-19.2	19.2	14	0.0507331	0.0973734	60	33	0.577381	0.5	0.673077	-0.00294234	0.00205198	0.154	0.630666	-0.00216328	0.00203616	0.290088	0.651225
Genus	India (unexposed)	t40545	Bacteria	Proteobacteria	Betaproteobacteria	Burkholderiales	Sutterellaceae	Sutterella	34	99	34.3	0.204191	5	33	15.2	0.000227273	0.0468951	0.256698	-0.0479879	-19.1	19.1	15	0.0562241	0.131862	55	33	0.577381	0.5	0.673077	-0.00677493	0.00364434	0.0652844	0.630666	-0.006038	0.00377275	0.112029	0.60163
Genus	India (unexposed)	t1297617	Bacteria	Firmicutes	Clostridia	Eubacteriales	Peptostreptococcaceae	Intestinimonas	42	99	42.4	0.0200111	8	33	24.2	0.00020303	0.0665861	0.271405	-0.00338788	-18.2	18.2	16	0.0595549	0.116274	54	33	0.577381	0.5	0.673077	-0.00162853	0.000980866	0.0992644	0.630666	-0.0018933	0.00102267	0.0664826	0.60163
Genus	India (unexposed)	t40324	Bacteria	Proteobacteria	Gammaproteobacteria	Xanthomonadales	Xanthomonadaceae	Stenotrophomonas	45	99	45.5	0.000579825	9	33	27.3	0.000324242	0.0703643	0.271405	7.57576e-05	-18.2	18.2	17	0.0530962	0.0988709	58	33	0.577381	0.5	0.673077	-0.000116142	0.000275514	0.674051	0.852476	-0.000113731	0.000282837	0.688292	0.870487
Genus	India (unexposed)	t187327	Bacteria	Firmicutes	Negativicutes	Acidaminococcales	Acidaminococcaceae	Acidaminococcus	54	99	54.5	0.44557	12	33	36.4	0.246452	0.107017	0.333398	0.133534	-18.1	18.1	18	0.113374	0.218095	18	33	0.577381	0.5	0.673077	0.00418041	0.0069714	0.549782	0.803844	0.000493975	0.00712126	0.944809	0.98256
Genus	India (unexposed)	t2582419	Bacteria	Firmicutes	Negativicutes	Veillonellales	Veillonellaceae	Dialister	54	99	54.5	0.425938	12	33	36.4	0.00696667	0.107017	0.333398	-0.0492172	-18.1	18.1	19	0.0764674	0.156631	41	33	0.577381	0.5	0.673077	-0.00397793	0.00404154	0.326815	0.751988	-0.00487498	0.00422026	0.250237	0.651225
Genus	India (unexposed)	t1834196	Bacteria	Firmicutes	Clostridia	Eubacteriales	Lachnospiraceae	Lachnoclostridium	41	99	41.4	0.264991	8	33	24.2	0.0017303	0.0968971	0.333398	-0.0309061	-17.2	17.2	20	0.037124	0.076213	71	33	0.577381	0.5	0.673077	-0.00313683	0.00309572	0.312809	0.751988	-0.00482578	0.00315307	0.12842	0.60163
Genus	India (unexposed)	t166486	Bacteria	Firmicutes	Clostridia	Eubacteriales	Lachnospiraceae	Roseburia	62	99	62.6	0.162994	15	33	45.5	0.0169727	0.103725	0.333398	-0.0148192	-17.1	17.1	21	0.126506	0.250473	12	33	0.577381	0.5	0.673077	-0.00203424	0.0031133	0.514649	0.803844	-0.00314421	0.00323651	0.333185	0.651225
Genus	India (unexposed)	t1351	Bacteria	Firmicutes	Bacilli	Lactobacillales	Enterococcaceae	Enterococcus	94	99	94.9	2.56442	26	33	78.8	0.892024	0.0104398	0.120803	-0.0676747	-16.1	16.1	22	0.154768	0.288675	3	33	0.577381	0.5	0.673077	-0.00869553	0.0161934	0.592198	0.817229	-0.0135976	0.0160054	0.397192	0.665205
Genus	India (unexposed)	t1379	Bacteria	Firmicutes	Bacilli	Bacillales	Paenibacillaceae	Gemella	91	99	91.9	0.0283993	25	33	75.8	0.00442424	0.0266683	0.180011	-0.00642929	-16.1	16.1	23	0.148758	0.26628	4	33	0.577381	0.5	0.673077	-0.00195428	0.00146968	0.185935	0.666266	-0.0024852	0.00150545	0.10129	0.60163
Genus	India (unexposed)	t2823316	Bacteria	Firmicutes	Clostridia	Eubacteriales	Lachnospiraceae	Faecalicatena	43	99	43.4	0.0312162	9	33	27.3	0.00225758	0.149174	0.377596	-0.00463939	-16.1	16.1	24	0.0324661	0.0599188	75	33	0.577381	0.5	0.673077	-0.00157557	0.00139566	0.261016	0.690374	-0.00217366	0.00144427	0.134841	0.60163
Genus	India (unexposed)	t328813	Bacteria	Bacteroidetes	Bacteroidia	Bacteroidales	Rikenellaceae	Alistipes	34	99	34.3	0.433803	6	33	18.2	4.84848e-05	0.124532	0.367855	-0.047197	-16.1	16.1	25	0.0611588	0.132071	52	33	0.577381	0.5	0.673077	-0.00420707	0.00375736	0.264911	0.690374	-0.00466904	0.0039262	0.236614	0.651225
Genus	India (unexposed)	t54005	Bacteria	Firmicutes	Tissierellia	Tissierellales	Peptoniphilaceae	Peptoniphilus	73	99	73.7	0.00407835	19	33	57.6	0.00652424	0.0860064	0.31666	0.00430606	-16.1	16.1	26	0.154956	0.300546	2	33	0.577381	0.5	0.673077	0.000601134	0.000922961	0.515996	0.803844	0.000144422	0.000943968	0.878649	0.971254
Genus	India (unexposed)	t111015	Bacteria	Actinobacteria	Actinomycetia	Actinomycetales	Actinomycetaceae	Actinomyces	39	99	39.4	0.440556	8	33	24.2	0.0309848	0.143448	0.377596	-0.0189091	-15.2	15.2	27	0.0437579	0.0897242	68	33	0.577381	0.5	0.673077	-0.00112255	0.00422653	0.790971	0.920264	-0.00229854	0.00418348	0.583689	0.798814
Genus	India (unexposed)	t33038	Bacteria	Firmicutes	Clostridia	Eubacteriales	Lachnospiraceae	Mediterraneibacter	69	99	69.7	4.41042	18	33	54.5	1.82124	0.138585	0.377596	0.845873	-15.2	15.2	28	0.0737173	0.133517	42	33	0.577381	0.5	0.673077	0.0111495	0.0211319	0.598668	0.817229	0.00938199	0.0219546	0.669869	0.870487
Genus	India (unexposed)	t817	Bacteria	Bacteroidetes	Bacteroidia	Bacteroidales	Bacteroidaceae	Bacteroides	66	99	66.7	11.7796	17	33	51.5	1.03791	0.146341	0.377596	-3.15748	-15.2	15.2	29	0.0917661	0.18777	27	33	0.577381	0.5	0.673077	-0.0652154	0.036229	0.0741653	0.630666	-0.0689277	0.0378699	0.0711339	0.60163
Genus	India (unexposed)	t208479	Bacteria	Firmicutes	Clostridia	Eubacteriales	Lachnospiraceae	Enterocloster	60	99	60.6	0.41453	15	33	45.5	0.014003	0.156806	0.384888	-0.0637828	-15.1	15.1	30	0.0499715	0.0989828	64	33	0.577381	0.5	0.673077	-0.00400569	0.00480673	0.406176	0.803844	-0.0058288	0.00496434	0.242574	0.651225
Genus	India (unexposed)	t2093857	Bacteria	Firmicutes	Clostridia	Eubacteriales	Oscillospiraceae	Dysosmobacter	21	99	21.2	0.0510327	2	33	6.1	3.93939e-05	0.0622974	0.271405	-0.00889293	-15.1	15.1	31	0.0253512	0.0556251	79	33	0.577381	0.5	0.673077	-0.00239614	0.00159841	0.136278	0.630666	-0.0030873	0.00164638	0.0630975	0.60163
Genus	India (unexposed)	t165179	Bacteria	Bacteroidetes	Bacteroidia	Bacteroidales	Prevotellaceae	Prevotella	74	99	74.7	2.57695	20	33	60.6	0.00195758	0.12716	0.367855	-0.373137	-14.1	14.1	32	0.0828976	0.152745	33	33	0.577381	0.5	0.673077	-0.0121945	0.0107868	0.260347	0.690374	-0.0129601	0.0112195	0.250235	0.651225
Genus	India (unexposed)	t821	Bacteria	Bacteroidetes	Bacteroidia	Bacteroidales	Prevotellaceae	Phocaeicola	53	99	53.5	2.30665	13	33	39.4	0.00214848	0.227529	0.449508	-0.45108	-14.1	14.1	33	0.137484	0.279585	5	33	0.577381	0.5	0.673077	-0.0222433	0.0112839	0.0508195	0.630666	-0.0200494	0.0117542	0.0905432	0.60163
Genus	India (unexposed)	t39488	Bacteria	Firmicutes	Clostridia	Eubacteriales	Lachnospiraceae	Anaerobutyricum	46	99	46.5	0.0996596	11	33	33.3	0.00504242	0.225845	0.449508	-0.0097101	-13.2	13.2	34	0.0408451	0.0813025	70	33	0.577381	0.5	0.673077	-0.00157927	0.00211955	0.457556	0.803844	-0.00217286	0.00220037	0.325307	0.651225
Genus	India (unexposed)	t649756	Bacteria	Firmicutes	Clostridia	Eubacteriales	Lachnospiraceae	Anaerostipes	67	99	67.7	0.200739	18	33	54.5	0.00476667	0.209163	0.449508	-0.0214616	-13.2	13.2	35	0.0622227	0.114584	50	33	0.577381	0.5	0.673077	-0.00190913	0.00269327	0.479686	0.803844	-0.00233864	0.00280684	0.406324	0.665205
Genus	India (unexposed)	t1260	Bacteria	Firmicutes	Tissierellia	Tissierellales	Peptoniphilaceae	Finegoldia	78	99	78.8	0.0292769	22	33	66.7	0.00356061	0.16723	0.387019	-0.0045798	-12.1	12.1	36	0.108034	0.204531	23	33	0.577381	0.5	0.673077	-0.00153837	0.00135125	0.257014	0.690374	-0.0023073	0.00135261	0.0905269	0.60163
Genus	India (unexposed)	t1492	Bacteria	Firmicutes	Clostridia	Eubacteriales	Clostridiaceae	Clostridium	78	99	78.8	0.320721	22	33	66.7	0.0729909	0.16723	0.387019	0.000611111	-12.1	12.1	37	0.0772254	0.141517	40	33	0.577381	0.5	0.673077	0.000230292	0.00485351	0.962229	0.990783	4.50762e-05	0.00506767	0.992917	0.993972
Genus	India (unexposed)	t83655	Bacteria	Proteobacteria	Gammaproteobacteria	Enterobacterales	Enterobacteriaceae	Leclercia	36	99	36.4	0.0162856	16	33	48.5	0.0011697	0.225394	0.449508	-0.00149495	12.1	12.1	38	0.087951	0.176775	29	33	0.577381	0.5	0.673077	0.000183134	0.000898883	0.838879	0.949258	-0.000119683	0.000879416	0.891966	0.971254
Genus	India (unexposed)	t2774055	Bacteria	Proteobacteria	Gammaproteobacteria	Enterobacterales	Enterobacteriaceae	Kluyvera	19	99	19.2	0.018238	10	33	30.3	0.000333333	0.225139	0.449508	-0.00207677	11.1	11.1	39	0.0486698	0.0928082	66	33	0.577381	0.5	0.673077	-0.000328715	0.000855116	0.701303	0.863842	-0.000250754	0.00083063	0.763242	0.913638
Genus	India (unexposed)	t1464	Bacteria	Firmicutes	Bacilli	Bacillales	Paenibacillaceae	Paenibacillus	13	99	13.1	0.0298959	1	33	3	0.000678788	0.187735	0.422404	-0.00508485	-10.1	10.1	40	0.0111849	0.0235619	85	33	0.577381	0.5	0.673077	-0.00174534	0.0013012	0.18215	0.666266	-0.0021934	0.00134609	0.105733	0.60163
Genus	India (unexposed)	t2714355	Bacteria	Firmicutes	Clostridia	Eubacteriales	Oscillospiraceae	Oscillibacter	34	99	34.3	0.0764344	8	33	24.2	0.000187879	0.388308	0.619741	-0.0114182	-10.1	10.1	41	0.0281257	0.0576943	78	33	0.577381	0.5	0.673077	-0.00273213	0.0018042	0.132373	0.630666	-0.00346278	0.00186416	0.0655855	0.60163
Genus	India (unexposed)	t287	Bacteria	Proteobacteria	Gammaproteobacteria	Pseudomonadales	Pseudomonadaceae	Pseudomonas	49	99	49.5	0.00191226	13	33	39.4	0.00103333	0.420812	0.619741	6.66667e-05	-10.1	10.1	42	0.054326	0.0982627	56	33	0.577381	0.5	0.673077	-0.00021303	0.000503249	0.67277	0.852476	-0.000416154	0.000520411	0.425422	0.665205
Genus	India (unexposed)	t582	Bacteria	Proteobacteria	Gammaproteobacteria	Enterobacterales	Morganellaceae	Morganella	40	99	40.4	0.0660489	10	33	30.3	0.000130303	0.407521	0.619741	-0.00950808	-10.1	10.1	43	0.053937	0.115421	57	33	0.577381	0.5	0.673077	-0.00183092	0.00167373	0.276013	0.698152	-0.00205338	0.0017331	0.238344	0.651225
Genus	India (unexposed)	t28901	Bacteria	Proteobacteria	Gammaproteobacteria	Enterobacterales	Enterobacteriaceae	Salmonella	87	99	87.9	0.137345	26	33	78.8	0.0397636	0.251222	0.473233	-0.0045697	-9.1	9.1	44	0.113446	0.21454	17	33	0.577381	0.5	0.673077	-0.000207215	0.0031278	0.947281	0.990783	-0.000221575	0.00311564	0.943418	0.98256
Genus	India (unexposed)	t545	Bacteria	Proteobacteria	Gammaproteobacteria	Enterobacterales	Enterobacteriaceae	Citrobacter	87	99	87.9	0.227197	26	33	78.8	0.0475242	0.251222	0.473233	0.000462626	-9.1	9.1	45	0.134032	0.250783	7	33	0.577381	0.5	0.673077	0.00186893	0.00374753	0.618827	0.831549	0.00186555	0.00386051	0.629772	0.833237
Genus	India (unexposed)	t1270	Bacteria	Actinobacteria	Actinomycetia	Micrococcales	Micrococcaceae	Micrococcus	27	99	27.3	0.000265869	6	33	18.2	0.000106061	0.358834	0.593175	-9.09091e-06	-9.1	9.1	46	0.0215421	0.0436817	81	33	0.577381	0.5	0.673077	-0.000113802	0.000190589	0.551474	0.803844	-0.000180535	0.000194928	0.356147	0.661286
Genus	India (unexposed)	t33010	Bacteria	Actinobacteria	Actinomycetia	Propionibacteriales	Propionibacteriaceae	Cutibacterium	45	99	45.5	0.249853	12	33	36.4	0.0443727	0.42019	0.619741	0.00346768	-9.1	9.1	47	0.0515839	0.0966873	59	33	0.577381	0.5	0.673077	0.00187011	0.00398076	0.639294	0.838687	0.00168394	0.00415606	0.68604	0.870487
Genus	India (unexposed)	t823	Bacteria	Bacteroidetes	Bacteroidia	Bacteroidales	Tannerellaceae	Parabacteroides	45	99	45.5	5.78292	12	33	36.4	0.00224848	0.42019	0.619741	-1.27898	-9.1	9.1	48	0.0779649	0.154545	39	33	0.577381	0.5	0.673077	-0.0362022	0.0198869	0.0709984	0.630666	-0.0383623	0.0199641	0.0569364	0.60163
Genus	India (unexposed)	t29466	Bacteria	Firmicutes	Negativicutes	Veillonellales	Veillonellaceae	Veillonella	96	99	97	2.65227	29	33	87.9	2.69875	0.0651969	0.271405	1.31675	-9.1	9.1	49	0.122007	0.222231	13	33	0.577381	0.5	0.673077	0.0259423	0.020163	0.200509	0.689752	0.0300727	0.0207922	0.150583	0.60163
Genus	India (unexposed)	t624	Bacteria	Proteobacteria	Gammaproteobacteria	Enterobacterales	Enterobacteriaceae	Shigella	78	99	78.8	0.240916	23	33	69.7	0.0926758	0.34371	0.592351	-0.00873232	-9.1	9.1	50	0.0934581	0.169967	26	33	0.577381	0.5	0.673077	-0.00135481	0.00476376	0.776557	0.920264	-0.0019083	0.00495048	0.700538	0.873134
Genus	India (unexposed)	t1667168	Bacteria	Actinobacteria	Actinomycetia	Micrococcales	Dermabacteraceae	Dermabacter	24	99	24.2	0.0209028	5	33	15.2	0.00159394	0.33781	0.592351	-0.00227677	-9	9	51	0.0284969	0.0571115	77	33	0.577381	0.5	0.673077	-0.000401299	0.00111755	0.720111	0.872247	-0.0003723	0.00113759	0.744011	0.913638
Genus	India (unexposed)	t1358	Bacteria	Firmicutes	Bacilli	Lactobacillales	Streptococcaceae	Lactococcus	47	99	47.5	1.06758	13	33	39.4	0.00153333	0.545249	0.76353	-0.113239	-8.1	8.1	52	0.0501932	0.0968395	62	33	0.577381	0.5	0.673077	-0.00432336	0.00595598	0.469214	0.803844	-0.00615324	0.00578927	0.28989	0.651225
Genus	India (unexposed)	t437897	Bacteria	Firmicutes	Negativicutes	Selenomonadales	Selenomonadaceae	Megamonas	50	99	50.5	0.181247	14	33	42.4	0.000615152	0.546725	0.76353	-0.0239061	-8.1	8.1	53	0.0505321	0.098967	61	33	0.577381	0.5	0.673077	-0.00252299	0.00268068	0.34836	0.768179	-0.00243852	0.0027614	0.378892	0.664994
Genus	India (unexposed)	t1596	Bacteria	Firmicutes	Bacilli	Lactobacillales	Lactobacillaceae	Lactobacillus	77	99	77.8	2.03265	23	33	69.7	1.16818	0.356429	0.593175	0.379474	-8.1	8.1	54	0.127774	0.245251	11	33	0.577381	0.5	0.673077	0.0158783	0.016316	0.332274	0.751988	0.0172713	0.0167283	0.303851	0.651225
Genus	India (unexposed)	t2479767	Bacteria	Firmicutes	Clostridia	Eubacteriales	Lachnospiraceae	Blautia	83	99	83.8	0.330281	25	33	75.8	0.0355758	0.306067	0.563442	-0.0604505	-8	8	55	0.170356	0.318811	1	33	0.577381	0.5	0.673077	-0.00603182	0.00515591	0.244188	0.690374	-0.00780748	0.00535343	0.147237	0.60163
Genus	India (unexposed)	t550	Bacteria	Proteobacteria	Gammaproteobacteria	Enterobacterales	Enterobacteriaceae	Enterobacter	84	99	84.8	3.15059	30	33	90.9	0.356427	0.559739	0.768455	-0.192424	6.1	6.1	56	0.110301	0.201277	20	33	0.577381	0.5	0.673077	0.000911998	0.0134741	0.94614	0.990783	0.00263563	0.0131058	0.840944	0.971254
Genus	India (unexposed)	t202956	Bacteria	Proteobacteria	Gammaproteobacteria	Pseudomonadales	Moraxellaceae	Acinetobacter	60	99	60.6	0.0125699	22	33	66.7	0.0265061	0.679066	0.854722	0.0217465	6.1	6.1	57	0.078788	0.145498	38	33	0.577381	0.5	0.673077	0.00271531	0.00179382	0.132529	0.630666	0.00307644	0.00177863	0.086157	0.60163
Genus	India (unexposed)	t239935	Bacteria	Verrucomicrobia	Verrucomicrobiae	Verrucomicrobiales	Akkermansiaceae	Akkermansia	36	99	36.4	0.948406	10	33	30.3	0.706424	0.673647	0.854722	0.584595	-6.1	6.1	58	0.0336598	0.0686926	74	33	0.577381	0.5	0.673077	0.00956832	0.0106639	0.371236	0.783636	0.00569496	0.0106484	0.593724	0.798814
Genus	India (unexposed)	t604330	Bacteria	Actinobacteria	Coriobacteriia	Coriobacteriales	Atopobiaceae	Parafannyhessea	54	99	54.5	0.0261179	20	33	60.6	0.000975758	0.685888	0.854722	-0.00374242	6.1	6.1	59	0.0889804	0.168463	28	33	0.577381	0.5	0.673077	-0.000595459	0.00112457	0.597361	0.817229	-0.000715334	0.00116329	0.539723	0.760921
Genus	India (unexposed)	t901	Bacteria	Proteobacteria	Deltaproteobacteria	Desulfovibrionales	Desulfovibrionaceae	Desulfovibrio	6	99	6.1	0.00281756	0	33	0	0	0.335927	0.592351	-0.000492929	-6.1	6.1	60	0.00109044	0.00321676	86	33	0.577381	0.5	0.673077	-0.000459159	0.000381041	0.230387	0.690374	-0.000414905	0.000396262	0.297097	0.651225
Genus	India (unexposed)	t1547	Bacteria	Firmicutes	Erysipelotrichia	Erysipelotrichales	Erysipelotrichaceae	Erysipelatoclostridium	63	99	63.6	0.905864	19	33	57.6	0.0232727	0.541481	0.76353	-0.152639	-6	6	61	0.0616725	0.118136	51	33	0.577381	0.5	0.673077	-0.00884712	0.0071134	0.215838	0.690374	-0.00693861	0.00732259	0.345181	0.659679
Genus	India (unexposed)	t39485	Bacteria	Firmicutes	Clostridia	Eubacteriales	Lachnospiraceae	Lachnospira	33	99	33.3	0.0321836	9	33	27.3	0.000166667	0.666636	0.854722	-0.00346768	-6	6	62	0.0210026	0.0421019	82	33	0.577381	0.5	0.673077	-0.000920394	0.00103086	0.373594	0.783636	-0.00109369	0.0010741	0.310529	0.651225
Genus	India (unexposed)	t161879	Bacteria	Actinobacteria	Actinomycetia	Corynebacteriales	Corynebacteriaceae	Corynebacterium	61	99	61.6	0.0987246	22	33	66.7	0.00295758	0.680261	0.854722	-0.0119495	5.1	5.1	63	0.121554	0.233707	14	33	0.577381	0.5	0.673077	-0.000207382	0.00208901	0.921075	0.990783	-0.000332193	0.00218828	0.879585	0.971254
Genus	India (unexposed)	t1624	Bacteria	Firmicutes	Bacilli	Lactobacillales	Lactobacillaceae	Ligilactobacillus	79	99	79.8	1.2764	25	33	75.8	0.5704	0.628634	0.848656	0.280929	-4	4	64	0.0808897	0.146444	34	33	0.577381	0.5	0.673077	-0.000200173	0.011396	0.986013	0.996378	0.000772655	0.0118886	0.948285	0.98256
Genus	India (unexposed)	t43675	Bacteria	Actinobacteria	Actinomycetia	Micrococcales	Micrococcaceae	Rothia	94	99	94.9	0.271173	30	33	90.9	0.0872879	0.411914	0.619741	-0.0140424	-4	4	65	0.115342	0.205556	16	33	0.577381	0.5	0.673077	-0.00109819	0.00442941	0.804578	0.922583	-0.00299745	0.00446469	0.503224	0.721288
Genus	India (unexposed)	t69966	Bacteria	Firmicutes	Bacilli	Bacillales	Staphylococcaceae	Macrococcus	22	99	22.2	0.476006	6	33	18.2	0.000139394	0.806499	0.958896	-0.0483444	-4	4	66	0.0187578	0.038519	83	33	0.577381	0.5	0.673077	-0.00246785	0.00386017	0.523745	0.803844	-0.00118281	0.00394669	0.764907	0.913638
Genus	India (unexposed)	t1613	Bacteria	Firmicutes	Bacilli	Lactobacillales	Lactobacillaceae	Limosilactobacillus	81	99	81.8	0.605815	26	33	78.8	0.287197	0.798008	0.958896	0.0161586	-3	3	67	0.0853621	0.159944	32	33	0.577381	0.5	0.673077	-0.000637796	0.00881196	0.942412	0.990783	-0.00123895	0.00912336	0.892198	0.971254
Genus	India (unexposed)	t71999	Bacteria	Actinobacteria	Actinomycetia	Micrococcales	Micrococcaceae	Kocuria	30	99	30.3	0.000235291	11	33	33.3	0.000154545	0.828675	0.958896	3.33333e-05	3	3	68	0.0360528	0.0695902	72	33	0.577381	0.5	0.673077	9.06778e-05	0.000195556	0.643643	0.838687	4.48792e-05	0.000201426	0.82405	0.970798
Genus	India (unexposed)	t1736	Bacteria	Firmicutes	Clostridia	Eubacteriales	Eubacteriaceae	Eubacterium	56	99	56.6	0.103955	18	33	54.5	0.0622	0.842569	0.961241	0.0433788	-2.1	2.1	69	0.0647313	0.119954	46	33	0.577381	0.5	0.673077	0.00228721	0.00333257	0.493733	0.803844	0.00292304	0.00344275	0.397481	0.665205
Genus	India (unexposed)	t143361	Bacteria	Firmicutes	Clostridia	Eubacteriales	Peptostreptococcaceae	Filifactor	28	99	28.3	0.0149555	10	33	30.3	0.000775758	0.827164	0.958896	-0.00284141	2	2	70	0.0320649	0.0619661	76	33	0.577381	0.5	0.673077	-0.000834925	0.00101572	0.412579	0.803844	-0.00146034	0.0010354	0.160901	0.60163
Genus	India (unexposed)	t28141	Bacteria	Proteobacteria	Gammaproteobacteria	Enterobacterales	Enterobacteriaceae	Cronobacter	44	99	44.4	0.00496619	14	33	42.4	0.00304545	1	1	0.00162929	-2	2	71	0.0498179	0.0922981	65	33	0.577381	0.5	0.673077	0.000486069	0.000762856	0.525135	0.803844	0.000661642	0.000733986	0.36909	0.661286
Genus	India (unexposed)	t853	Bacteria	Firmicutes	Clostridia	Eubacteriales	Oscillospiraceae	Faecalibacterium	89	99	89.9	2.87156	29	33	87.9	0.00838485	0.748838	0.919028	-0.291625	-2	2	72	0.133845	0.250422	8	33	0.577381	0.5	0.673077	-0.0069549	0.00991202	0.484143	0.803844	-0.00834722	0.0103125	0.419809	0.665205
Genus	India (unexposed)	t1583	Bacteria	Firmicutes	Bacilli	Lactobacillales	Lactobacillaceae	Weissella	22	99	22.2	0.0162166	7	33	21.2	0.000118182	1	1	-0.00192424	-1	1	73	0.0183373	0.0373743	84	33	0.577381	0.5	0.673077	-0.000470776	0.000781011	0.547706	0.803844	-0.000558956	0.00081024	0.491558	0.716509
Genus	India (unexposed)	t1660	Bacteria	Actinobacteria	Actinomycetia	Actinomycetales	Actinomycetaceae	Schaalia	71	99	71.7	0.0777498	24	33	72.7	0.00142424	1	1	-0.0165495	1	1	74	0.0632095	0.117074	49	33	0.577381	0.5	0.673077	-0.0031493	0.00216321	0.147847	0.630666	-0.00277367	0.00221377	0.212576	0.651225
Genus	India (unexposed)	t34062	Bacteria	Proteobacteria	Gammaproteobacteria	Pseudomonadales	Moraxellaceae	Moraxella	40	99	40.4	0.000715036	13	33	39.4	0.000984848	1	1	0.000755556	-1	1	75	0.0410903	0.0870408	69	33	0.577381	0.5	0.673077	0.000541078	0.000366806	0.142602	0.630666	0.000371654	0.000366315	0.312268	0.651225
Genus	India (unexposed)	t47715	Bacteria	Firmicutes	Bacilli	Lactobacillales	Lactobacillaceae	Lacticaseibacillus	67	99	67.7	0.292241	22	33	66.7	0.124497	1	1	0.0636152	-1	1	76	0.11032	0.210477	19	33	0.577381	0.5	0.673077	0.007599	0.00503081	0.133345	0.630666	0.00630734	0.00504042	0.213143	0.651225
Genus	India (unexposed)	t562	Bacteria	Proteobacteria	Gammaproteobacteria	Enterobacterales	Enterobacteriaceae	Escherichia	97	99	98	19.3784	32	33	97	15.0715	NA	NA	0.133037	-1	1	77	0.109096	0.201712	21	33	0.577381	0.5	0.673077	-0.0152924	0.0578282	0.791855	0.920264	-0.0316642	0.0593247	0.594466	0.798814
Genus	India (unexposed)	t729	Bacteria	Proteobacteria	Gammaproteobacteria	Pasteurellales	Pasteurellaceae	Haemophilus	71	99	71.7	1.8634	24	33	72.7	0.00854545	1	1	-0.190373	1	1	78	0.0868939	0.156637	30	33	0.577381	0.5	0.673077	-0.00434453	0.00794549	0.585459	0.817229	-0.00713516	0.00780322	0.362274	0.661286
Genus	India (unexposed)	t84112	Bacteria	Actinobacteria	Coriobacteriia	Eggerthellales	Eggerthellaceae	Eggerthella	52	99	52.5	0.258591	17	33	51.5	0.0119606	1	1	-0.0518616	-1	1	79	0.0634306	0.1165	48	33	0.577381	0.5	0.673077	-0.00607645	0.00418113	0.148549	0.630666	-0.00422369	0.00428967	0.326714	0.651225
Genus	India (unexposed)	t1290	Bacteria	Firmicutes	Bacilli	Bacillales	Staphylococcaceae	Staphylococcus	99	99	100	0.773128	33	33	100	0.338155	NA	NA	0.00883333	0	0	80	0.121362	0.217934	15	33	0.577381	0.5	0.673077	0.000983836	0.00826056	0.90538	0.990783	-6.43209e-05	0.00849698	0.993972	0.993972
Genus	India (unexposed)	t1316412	Bacteria	Firmicutes	Bacilli	Lactobacillales	Streptococcaceae	Streptococcus	99	99	100	5.77523	33	33	100	6.51927	NA	NA	1.60752	0	0	81	0.108503	0.198422	22	33	0.577381	0.5	0.673077	0.0197761	0.0262127	0.451943	0.803844	0.0209568	0.0270953	0.440718	0.676817
Genus	India (unexposed)	t1590	Bacteria	Firmicutes	Bacilli	Lactobacillales	Lactobacillaceae	Lactiplantibacillus	60	99	60.6	0.0380728	20	33	60.6	0.0194303	1	1	-0.000666667	0	0	82	0.0675866	0.124197	44	33	0.577381	0.5	0.673077	1.00819e-05	0.00221654	0.996378	0.996378	0.000403264	0.00230511	0.861407	0.971254
Genus	India (unexposed)	t197	Bacteria	Proteobacteria	Epsilonproteobacteria	Campylobacterales	Campylobacteraceae	Campylobacter	21	99	21.2	0.417321	7	33	21.2	0.00888788	1	1	-0.0595586	0	0	83	0.0239098	0.0448595	80	33	0.577381	0.5	0.673077	-0.00299929	0.00459546	0.515126	0.803844	-0.00332819	0.0048048	0.489796	0.716509
Genus	India (unexposed)	t216816	Bacteria	Actinobacteria	Actinomycetia	Bifidobacteriales	Bifidobacteriaceae	Bifidobacterium	99	99	100	29.3542	33	33	100	62.1612	NA	NA	2.14061	0	0	84	0.107986	0.193115	24	33	0.577381	0.5	0.673077	0.0277028	0.0725311	0.703127	0.863842	0.0588333	0.0721358	0.416286	0.665205
Genus	India (unexposed)	t573	Bacteria	Proteobacteria	Gammaproteobacteria	Enterobacterales	Enterobacteriaceae	Klebsiella	96	99	97	12.8918	32	33	97	4.70836	NA	NA	-0.00108687	0	0	85	0.129327	0.235249	9	33	0.577381	0.5	0.673077	0.00168464	0.0415761	0.967741	0.990783	0.00142372	0.0416848	0.972808	0.993972
Genus	India (unexposed)	t584	Bacteria	Proteobacteria	Gammaproteobacteria	Enterobacterales	Morganellaceae	Proteus	27	99	27.3	0.161887	9	33	27.3	0.195885	1	1	0.168183	0	0	86	0.034826	0.0711878	73	33	0.577381	0.5	0.673077	0.00774689	0.00520787	0.139295	0.630666	0.00542077	0.00535417	0.313284	0.651225
Genus	Malawi	t2714355	Bacteria	Firmicutes	Clostridia	Eubacteriales	Oscillospiraceae	Oscillibacter	24	46	52.2	0.0194403	1	10	10	0.00069	0.0313951	0.684704	-0.00311217	-42.2	42.2	1	0.051982	0.11341	2	10	0.5	0.5	0.75	-0.00168478	0.00185152	0.366897	0.829917	-0.00104871	0.00187796	0.579043	0.91518
Genus	Malawi	t111015	Bacteria	Actinobacteria	Actinomycetia	Actinomycetales	Actinomycetaceae	Actinomyces	27	46	58.7	0.0297109	2	10	20	0.00026	0.0375246	0.684704	-0.00904435	-38.7	38.7	2	0.0346157	0.0715603	12	10	0.5	0.5	0.75	-0.00414291	0.00269932	0.130672	0.824008	-0.00400519	0.00286363	0.168093	0.847777
Genus	Malawi	t292800	Bacteria	Firmicutes	Clostridia	Eubacteriales	Oscillospiraceae	Flavonifractor	36	46	78.3	0.772122	4	10	40	0.03783	0.0240228	0.684704	-0.0892374	-38.3	38.3	3	0.0496429	0.0979523	4	10	0.5	0.5	0.75	-0.00306879	0.0114491	0.789692	0.930322	0.000606365	0.0118346	0.959341	0.98924
Genus	Malawi	t1547	Bacteria	Firmicutes	Erysipelotrichia	Erysipelotrichales	Erysipelotrichaceae	Erysipelatoclostridium	35	46	76.1	0.112863	4	10	40	0.00027	0.0519672	0.684704	-0.0236148	-36.1	36.1	4	0.0284908	0.0630903	24	10	0.5	0.5	0.75	-0.00586963	0.00447367	0.195057	0.824008	-0.00633145	0.00465708	0.180078	0.847777
Genus	Malawi	t239935	Bacteria	Verrucomicrobia	Verrucomicrobiae	Verrucomicrobiales	Akkermansiaceae	Akkermansia	30	46	65.2	5.20949	3	10	30	0.29519	0.0731366	0.684704	-0.474627	-35.2	35.2	5	0.0394566	0.0953717	8	10	0.5	0.5	0.75	0.0015236	0.0308017	0.960731	0.972034	0.0128122	0.0310908	0.682035	0.91518
Genus	Malawi	t2823317	Bacteria	Firmicutes	Negativicutes	Acidaminococcales	Acidaminococcaceae	Phascolarctobacterium	28	46	60.9	0.200545	3	10	30	0.00016	0.0920782	0.697529	-0.0376617	-30.9	30.9	6	0.017588	0.0470105	52	10	0.5	0.5	0.75	-0.0055812	0.00594466	0.351984	0.829917	-0.00476662	0.00617185	0.443562	0.91518
Genus	Malawi	t1834196	Bacteria	Firmicutes	Clostridia	Eubacteriales	Lachnospiraceae	Lachnoclostridium	32	46	69.6	0.0375046	4	10	40	0.01383	0.142087	0.697529	0.00625609	-29.6	29.6	7	0.028574	0.0556859	23	10	0.5	0.5	0.75	0.00192012	0.00292807	0.514762	0.903459	0.002178	0.0030571	0.479504	0.91518
Genus	Malawi	t28118	Bacteria	Bacteroidetes	Bacteroidia	Bacteroidales	Odoribacteraceae	Odoribacter	32	46	69.6	0.0898014	4	10	40	0.01302	0.142087	0.697529	-0.0252387	-29.6	29.6	8	0.00780621	0.0185031	74	10	0.5	0.5	0.75	-0.00550956	0.00532365	0.305319	0.824008	-0.00535589	0.00552544	0.337054	0.91518
Genus	Malawi	t1335613	Bacteria	Actinobacteria	Coriobacteriia	Eggerthellales	Eggerthellaceae	Gordonibacter	31	46	67.4	0.0141582	4	10	40	0.00416	0.151666	0.697529	-0.00427696	-27.4	27.4	9	0.0182767	0.0451252	49	10	0.5	0.5	0.75	-0.00297204	0.00229646	0.20111	0.824008	-0.0030003	0.00242477	0.221736	0.847777
Genus	Malawi	t1496	Bacteria	Firmicutes	Clostridia	Eubacteriales	Peptostreptococcaceae	Clostridioides	44	46	95.7	0.0165269	7	10	70	0.00145	0.0351095	0.684704	-0.00624348	-25.7	25.7	10	0.0250735	0.0525813	29	10	0.5	0.5	0.75	-0.00312978	0.00206407	0.135272	0.824008	-0.00342394	0.00203976	0.0994699	0.847777
Genus	Malawi	t1736	Bacteria	Firmicutes	Clostridia	Eubacteriales	Eubacteriaceae	Eubacterium	30	46	65.2	0.35892	4	10	40	0.00165	0.167461	0.725664	-0.055987	-25.2	25.2	11	0.0171099	0.0364044	53	10	0.5	0.5	0.75	-0.0038207	0.00750756	0.612886	0.928069	-0.00299394	0.0076748	0.69812	0.91518
Genus	Malawi	t39488	Bacteria	Firmicutes	Clostridia	Eubacteriales	Lachnospiraceae	Anaerobutyricum	25	46	54.3	0.0300298	3	10	30	8e-05	0.295464	0.730798	-0.00695696	-24.3	24.3	12	0.0306599	0.0762092	19	10	0.5	0.5	0.75	-0.00339903	0.00240116	0.162641	0.824008	-0.00331525	0.00245041	0.182163	0.847777
Genus	Malawi	t40324	Bacteria	Proteobacteria	Gammaproteobacteria	Xanthomonadales	Xanthomonadaceae	Stenotrophomonas	34	46	73.9	0.0493533	5	10	50	0.00116	0.152026	0.697529	-0.00723348	-23.9	23.9	13	0.0219978	0.0449702	39	10	0.5	0.5	0.75	-0.0016141	0.00274787	0.559383	0.922744	-0.00185457	0.00280321	0.511274	0.91518
Genus	Malawi	t649756	Bacteria	Firmicutes	Clostridia	Eubacteriales	Lachnospiraceae	Anaerostipes	34	46	73.9	0.0390584	5	10	50	0.00724	0.152026	0.697529	-0.00519478	-23.9	23.9	14	0.0303547	0.0734359	21	10	0.5	0.5	0.75	-0.00123648	0.00320843	0.701467	0.928069	-0.00125743	0.00340713	0.713642	0.91518
Genus	Malawi	t1550024	Bacteria	Firmicutes	Clostridia	Eubacteriales	Oscillospiraceae	Ruthenibacterium	20	46	43.5	0.0167392	2	10	20	0.00021	0.285249	0.730798	-0.00301174	-23.5	23.5	15	0.00868973	0.0242183	72	10	0.5	0.5	0.75	-0.00133924	0.00172985	0.44219	0.884379	-0.000830201	0.00173155	0.633704	0.91518
Genus	Malawi	t2479767	Bacteria	Firmicutes	Clostridia	Eubacteriales	Lachnospiraceae	Blautia	43	46	93.5	0.047098	7	10	70	0.00308	0.0631614	0.684704	-0.0158396	-23.5	23.5	16	0.0366115	0.0713261	10	10	0.5	0.5	0.75	-0.00490955	0.00345522	0.161092	0.824008	-0.00454688	0.00354613	0.205682	0.847777
Genus	Malawi	t823	Bacteria	Bacteroidetes	Bacteroidia	Bacteroidales	Tannerellaceae	Parabacteroides	43	46	93.5	7.46082	7	10	70	0.26496	0.0631614	0.684704	-3.17311	-23.5	23.5	17	0.0259932	0.0536976	27	10	0.5	0.5	0.75	-0.0834949	0.0517289	0.112338	0.824008	-0.0896955	0.054886	0.108495	0.847777
Genus	Malawi	t2093856	Bacteria	Bacteroidetes	Bacteroidia	Bacteroidales	Odoribacteraceae	Butyricimonas	29	46	63	0.0625039	4	10	40	0.0564	0.287798	0.730798	0.0321109	-23	23	18	0.0133337	0.0284931	65	10	0.5	0.5	0.75	0.00263833	0.00519252	0.613452	0.928069	0.00271015	0.0054451	0.620861	0.91518
Genus	Malawi	t2109685	Bacteria	Actinobacteria	Coriobacteriia	Coriobacteriales	Atopobiaceae	Olsenella	33	46	71.7	0.852747	5	10	50	0.01182	0.263403	0.730798	-0.143597	-21.7	21.7	19	0.0322452	0.0719139	18	10	0.5	0.5	0.75	-0.00967542	0.0120653	0.426114	0.872518	-0.00604612	0.0125427	0.63188	0.91518
Genus	Malawi	t1297617	Bacteria	Firmicutes	Clostridia	Eubacteriales	Peptostreptococcaceae	Intestinimonas	19	46	41.3	0.00967867	2	10	20	0.00031	0.290473	0.730798	-0.00145304	-21.3	21.3	20	0.00777668	0.0209898	75	10	0.5	0.5	0.75	-0.000899224	0.00127653	0.484192	0.885968	-0.000555813	0.00131182	0.673604	0.91518
Genus	Malawi	t2774055	Bacteria	Proteobacteria	Gammaproteobacteria	Enterobacterales	Enterobacteriaceae	Kluyvera	4	46	8.7	0.0104651	3	10	30	0.00091	0.0993483	0.697529	-0.000659565	21.3	21.3	21	0.00731551	0.0165388	79	10	0.5	0.5	0.75	0.000761352	0.0013165	0.565455	0.922744	0.000947292	0.00136646	0.491362	0.91518
Genus	Malawi	t2003188	Bacteria	Actinobacteria	Coriobacteriia	Coriobacteriales	Atopobiaceae	Parolsenella	37	46	80.4	0.351521	6	10	60	0.01001	0.217634	0.730798	-0.108453	-20.4	20.4	22	0.0298236	0.0687643	22	10	0.5	0.5	0.75	-0.0104678	0.0099062	0.295358	0.824008	-0.0086617	0.0103089	0.404788	0.91518
Genus	Malawi	t39485	Bacteria	Firmicutes	Clostridia	Eubacteriales	Lachnospiraceae	Lachnospira	23	46	50	0.00286265	3	10	30	0.00012	0.310237	0.730798	-0.00069087	-20	20	23	0.0190333	0.05321	47	10	0.5	0.5	0.75	-0.000925736	0.000789378	0.246047	0.824008	-0.000806588	0.000812403	0.325567	0.91518
Genus	Malawi	t582	Bacteria	Proteobacteria	Gammaproteobacteria	Enterobacterales	Morganellaceae	Morganella	18	46	39.1	1.2771	2	10	20	9e-05	0.303557	0.730798	-0.201984	-19.1	19.1	24	0.0155674	0.0458129	59	10	0.5	0.5	0.75	-0.0101556	0.0142826	0.480116	0.885968	-0.011645	0.0150818	0.443676	0.91518
Genus	Malawi	t208479	Bacteria	Firmicutes	Clostridia	Eubacteriales	Lachnospiraceae	Enterocloster	27	46	58.7	0.14227	4	10	40	0.0357	0.315042	0.730798	0.00643696	-18.7	18.7	25	0.0144551	0.0312602	62	10	0.5	0.5	0.75	0.00225693	0.0057904	0.698239	0.928069	0.00369012	0.00596032	0.538652	0.91518
Genus	Malawi	t143361	Bacteria	Firmicutes	Clostridia	Eubacteriales	Peptostreptococcaceae	Filifactor	10	46	21.7	0.00622355	4	10	40	0.00016	0.247246	0.730798	-0.000957391	18.3	18.3	26	0.0115539	0.0276583	66	10	0.5	0.5	0.75	-0.0002325	0.00103788	0.823591	0.936483	-0.000557258	0.00104484	0.59616	0.91518
Genus	Malawi	t33038	Bacteria	Firmicutes	Clostridia	Eubacteriales	Lachnospiraceae	Mediterraneibacter	36	46	78.3	3.10711	6	10	60	0.0011	0.247246	0.730798	-1.01903	-18.3	18.3	27	0.0473963	0.0962859	5	10	0.5	0.5	0.75	-0.0477759	0.0289166	0.104298	0.824008	-0.0515697	0.0297426	0.0891047	0.847777
Genus	Malawi	t410072	Bacteria	Firmicutes	Clostridia	Eubacteriales	Lachnospiraceae	Coprococcus	36	46	78.3	0.144831	6	10	60	0.00079	0.247246	0.730798	-0.03061	-18.3	18.3	28	0.0260842	0.0590041	26	10	0.5	0.5	0.75	-0.00620051	0.0050779	0.227361	0.824008	-0.00628658	0.00513657	0.226731	0.847777
Genus	Malawi	t901	Bacteria	Proteobacteria	Deltaproteobacteria	Desulfovibrionales	Desulfovibrionaceae	Desulfovibrio	13	46	28.3	0.12944	1	10	10	0.00026	0.422562	0.867148	-0.020727	-18.3	18.3	29	0.00392029	0.00887733	84	10	0.5	0.5	0.75	-0.00298571	0.00453963	0.513526	0.903459	-0.00329284	0.00479857	0.495749	0.91518
Genus	Malawi	t821	Bacteria	Bacteroidetes	Bacteroidia	Bacteroidales	Prevotellaceae	Phocaeicola	45	46	97.8	10.2849	8	10	80	0.27957	0.0790043	0.684704	-4.96869	-17.8	17.8	30	0.0368169	0.0724939	9	10	0.5	0.5	0.75	-0.115978	0.0619879	0.0667707	0.824008	-0.123593	0.065631	0.0655027	0.847777
Genus	Malawi	t84030	Bacteria	Firmicutes	Clostridia	Eubacteriales	Lachnospiraceae	Lacrimispora	22	46	47.8	0.00151986	3	10	30	0.00169	0.484896	0.867148	0.00106391	-17.8	17.8	31	0.0101512	0.0236954	69	10	0.5	0.5	0.75	0.000396676	0.000869434	0.650043	0.928069	0.000431443	0.000922941	0.642198	0.91518
Genus	Malawi	t54005	Bacteria	Firmicutes	Tissierellia	Tissierellales	Peptoniphilaceae	Peptoniphilus	31	46	67.4	0.0254223	5	10	50	0.00057	0.467706	0.867148	-0.0043213	-17.4	17.4	32	0.0178439	0.0443496	51	10	0.5	0.5	0.75	-0.00172364	0.00201307	0.395658	0.829917	-0.0015079	0.00212422	0.481088	0.91518
Genus	Malawi	t287	Bacteria	Proteobacteria	Gammaproteobacteria	Pseudomonadales	Pseudomonadaceae	Pseudomonas	35	46	76.1	0.0377179	6	10	60	0.00127	0.43096	0.867148	-0.00975609	-16.1	16.1	33	0.0207963	0.0485885	42	10	0.5	0.5	0.75	-0.00331334	0.00285861	0.251526	0.824008	-0.0022595	0.00287416	0.435495	0.91518
Genus	Malawi	t1351	Bacteria	Firmicutes	Bacilli	Lactobacillales	Enterococcaceae	Enterococcus	44	46	95.7	2.52771	8	10	80	0.04712	0.142408	0.697529	-0.610202	-15.7	15.7	34	0.0426114	0.08912	7	10	0.5	0.5	0.75	-0.0264681	0.0238482	0.271978	0.824008	-0.021289	0.0240046	0.379394	0.91518
Genus	Malawi	t33010	Bacteria	Actinobacteria	Actinomycetia	Propionibacteriales	Propionibacteriaceae	Cutibacterium	21	46	45.7	0.0670756	3	10	30	0.00038	0.489189	0.867148	-0.0227135	-15.7	15.7	35	0.00737646	0.0173391	78	10	0.5	0.5	0.75	-0.00543459	0.00444003	0.226267	0.824008	-0.00580367	0.00457051	0.210031	0.847777
Genus	Malawi	t161879	Bacteria	Actinobacteria	Actinomycetia	Corynebacteriales	Corynebacteriaceae	Corynebacterium	30	46	65.2	0.0234702	8	10	80	0.01842	0.473537	0.867148	0.0108222	14.8	14.8	36	0.0222977	0.0452096	38	10	0.5	0.5	0.75	0.00384365	0.00276451	0.170125	0.824008	0.00457007	0.00247016	0.0702107	0.847777
Genus	Malawi	t1613	Bacteria	Firmicutes	Bacilli	Lactobacillales	Lactobacillaceae	Limosilactobacillus	34	46	73.9	0.912981	6	10	60	0.00948	0.447611	0.867148	-0.31937	-13.9	13.9	37	0.0509372	0.108575	3	10	0.5	0.5	0.75	-0.0245438	0.0157758	0.125601	0.824008	-0.0237945	0.0165743	0.157335	0.847777
Genus	Malawi	t197	Bacteria	Proteobacteria	Epsilonproteobacteria	Campylobacterales	Campylobacteraceae	Campylobacter	11	46	23.9	2.12202	1	10	10	4e-05	0.671488	0.899954	-0.312977	-13.9	13.9	38	0.00421606	0.0112542	83	10	0.5	0.5	0.75	-0.008767	0.0182528	0.632947	0.928069	-0.0102059	0.0193686	0.600571	0.91518
Genus	Malawi	t729	Bacteria	Proteobacteria	Gammaproteobacteria	Pasteurellales	Pasteurellaceae	Haemophilus	34	46	73.9	1.16406	6	10	60	0.0104	0.447611	0.867148	-0.177337	-13.9	13.9	39	0.0329293	0.0736452	16	10	0.5	0.5	0.75	-0.00476524	0.0135922	0.727262	0.928069	-0.00429513	0.0144025	0.766771	0.942033
Genus	Malawi	t2823316	Bacteria	Firmicutes	Clostridia	Eubacteriales	Lachnospiraceae	Faecalicatena	20	46	43.5	0.00268634	3	10	30	0.00021	0.500278	0.867148	-0.000968261	-13.5	13.5	40	0.00986998	0.0288697	70	10	0.5	0.5	0.75	-0.0011282	0.00094449	0.237499	0.824008	-0.00153199	0.000919152	0.10182	0.847777
Genus	Malawi	t74426	Bacteria	Actinobacteria	Coriobacteriia	Coriobacteriales	Coriobacteriaceae	Collinsella	43	46	93.5	0.967938	8	10	80	0.08749	0.21394	0.730798	-0.337882	-13.5	13.5	41	0.0253722	0.0513458	28	10	0.5	0.5	0.75	-0.0221411	0.0170732	0.200201	0.824008	-0.0238592	0.0181181	0.193886	0.847777
Genus	Malawi	t1260	Bacteria	Firmicutes	Tissierellia	Tissierellales	Peptoniphilaceae	Finegoldia	40	46	87	0.0561392	10	10	100	0.0103	0.57782	0.899954	-0.00258913	13	13	42	0.0247531	0.0494072	30	10	0.5	0.5	0.75	0.0002376	0.00330565	0.942965	0.965417	0.000129348	0.00339322	0.969744	0.98924
Genus	Malawi	t34062	Bacteria	Proteobacteria	Gammaproteobacteria	Pseudomonadales	Moraxellaceae	Moraxella	31	46	67.4	0.0451747	8	10	80	0.08702	0.706265	0.899954	0.0764091	12.6	12.6	43	0.0145272	0.0302924	61	10	0.5	0.5	0.75	0.00851579	0.00485489	0.0850934	0.824008	0.00916181	0.00489734	0.0672351	0.847777
Genus	Malawi	t604330	Bacteria	Actinobacteria	Coriobacteriia	Coriobacteriales	Atopobiaceae	Parafannyhessea	24	46	52.2	0.0117407	4	10	40	0.00053	0.728735	0.899954	-0.0035287	-12.2	12.2	44	0.0168379	0.0398044	54	10	0.5	0.5	0.75	-0.00186305	0.00181915	0.310337	0.824008	-0.00144512	0.0019191	0.45497	0.91518
Genus	Malawi	t2093857	Bacteria	Firmicutes	Clostridia	Eubacteriales	Oscillospiraceae	Dysosmobacter	10	46	21.7	0.00537829	1	10	10	0.00068	0.667048	0.899954	-0.000339565	-11.7	11.7	45	0.00304789	0.00729803	85	10	0.5	0.5	0.75	-0.000216977	0.00104062	0.835617	0.936483	8.94358e-05	0.00105558	0.932817	0.98924
Genus	Malawi	t69966	Bacteria	Firmicutes	Bacilli	Bacillales	Staphylococcaceae	Macrococcus	10	46	21.7	0.000256669	1	10	10	0.00029	0.667048	0.899954	0.00017913	-11.7	11.7	46	0.00682935	0.0178961	80	10	0.5	0.5	0.75	7.16412e-05	0.00038886	0.85452	0.936483	0.000108527	0.000393588	0.783885	0.949495
Genus	Malawi	t1464	Bacteria	Firmicutes	Bacilli	Bacillales	Paenibacillaceae	Paenibacillus	4	46	8.7	0.00697513	2	10	20	0.00131	0.28933	0.730798	-0.000420435	11.3	11.3	47	0.0028088	0.0069794	86	10	0.5	0.5	0.75	0.000508604	0.00137972	0.713845	0.928069	0.000293049	0.00136265	0.830597	0.982202
Genus	Malawi	t202956	Bacteria	Proteobacteria	Gammaproteobacteria	Pseudomonadales	Moraxellaceae	Acinetobacter	42	46	91.3	1.79591	8	10	80	0.48184	0.28933	0.730798	-0.0448426	-11.3	11.3	48	0.0465219	0.0989367	6	10	0.5	0.5	0.75	-0.00557533	0.0228084	0.807815	0.936483	-0.00217667	0.0218811	0.921157	0.98924
Genus	Malawi	t2582419	Bacteria	Firmicutes	Negativicutes	Veillonellales	Veillonellaceae	Dialister	23	46	50	0.0872719	4	10	40	0.00115	0.730753	0.899954	-0.0161326	-10	10	49	0.0104138	0.0240354	68	10	0.5	0.5	0.75	-0.00289104	0.00395883	0.468377	0.885968	-0.00360871	0.00405027	0.377208	0.91518
Genus	Malawi	t1379	Bacteria	Firmicutes	Bacilli	Bacillales	Paenibacillaceae	Gemella	37	46	80.4	0.0346165	9	10	90	0.01341	0.670235	0.899954	-0.000605217	9.6	9.6	50	0.0162288	0.0329289	58	10	0.5	0.5	0.75	0.00120965	0.00318299	0.70541	0.928069	0.00128336	0.0030278	0.673487	0.91518
Genus	Malawi	t1596	Bacteria	Firmicutes	Bacilli	Lactobacillales	Lactobacillaceae	Lactobacillus	33	46	71.7	12.9268	8	10	80	0.50198	0.712718	0.899954	-3.68597	8.3	8.3	51	0.0211492	0.042878	40	10	0.5	0.5	0.75	-0.0595346	0.0666471	0.37567	0.829917	-0.0578963	0.0690497	0.405756	0.91518
Genus	Malawi	t1590	Bacteria	Firmicutes	Bacilli	Lactobacillales	Lactobacillaceae	Lactiplantibacillus	22	46	47.8	0.040463	4	10	40	0.00547	0.736736	0.899954	-0.0103496	-7.8	7.8	52	0.00975983	0.0228119	71	10	0.5	0.5	0.75	-0.00209844	0.00363638	0.566292	0.922744	-0.00208638	0.00376509	0.581953	0.91518
Genus	Malawi	t817	Bacteria	Bacteroidetes	Bacteroidia	Bacteroidales	Bacteroidaceae	Bacteroides	45	46	97.8	19.541	9	10	90	7.87766	0.327922	0.730798	-3.44477	-7.8	7.8	53	0.0239202	0.0450014	32	10	0.5	0.5	0.75	-0.0996447	0.103262	0.338861	0.829917	-0.117145	0.10038	0.248738	0.870502
Genus	Malawi	t853	Bacteria	Firmicutes	Clostridia	Eubacteriales	Oscillospiraceae	Faecalibacterium	45	46	97.8	0.0310526	9	10	90	0.00293	0.327922	0.730798	-0.00783087	-7.8	7.8	54	0.0666693	0.133585	1	10	0.5	0.5	0.75	-0.00277529	0.00241319	0.255191	0.824008	-0.00291276	0.00251903	0.253053	0.870502
Genus	Malawi	t328813	Bacteria	Bacteroidetes	Bacteroidia	Bacteroidales	Rikenellaceae	Alistipes	31	46	67.4	0.262117	6	10	60	0.04839	0.719822	0.899954	-0.0197752	-7.4	7.4	55	0.0166705	0.0349327	56	10	0.5	0.5	0.75	-0.00216731	0.00800422	0.787599	0.930322	-0.00165916	0.00849914	0.846016	0.982202
Genus	Malawi	t71999	Bacteria	Actinobacteria	Actinomycetia	Micrococcales	Micrococcaceae	Kocuria	31	46	67.4	0.0302035	6	10	60	0.00224	0.719822	0.899954	-0.00304478	-7.4	7.4	56	0.0329538	0.0793751	15	10	0.5	0.5	0.75	-0.000654991	0.002219	0.768993	0.930322	-0.000779586	0.00231233	0.73742	0.919103
Genus	Malawi	t84112	Bacteria	Actinobacteria	Coriobacteriia	Eggerthellales	Eggerthellaceae	Eggerthella	31	46	67.4	0.0184696	6	10	60	0.01124	0.719822	0.899954	0.00174217	-7.4	7.4	57	0.0162349	0.0389479	57	10	0.5	0.5	0.75	-0.00038171	0.00267186	0.88693	0.936483	-0.000223452	0.00284833	0.937783	0.98924
Genus	Malawi	t1382	Bacteria	Actinobacteria	Coriobacteriia	Coriobacteriales	Atopobiaceae	Lancefieldella	26	46	56.5	0.0652539	5	10	50	0.01637	0.738424	0.899954	-0.00352348	-6.5	6.5	58	0.0114814	0.0260893	67	10	0.5	0.5	0.75	-0.000525804	0.00433074	0.903815	0.936483	7.87907e-05	0.00431146	0.985492	0.98924
Genus	Malawi	t28901	Bacteria	Proteobacteria	Gammaproteobacteria	Enterobacterales	Enterobacteriaceae	Salmonella	43	46	93.5	0.16234	10	10	100	0.02899	1	1	-0.033773	6.5	6.5	59	0.0208321	0.045031	41	10	0.5	0.5	0.75	-0.00254398	0.00598456	0.67246	0.928069	-0.00261344	0.00585854	0.657457	0.91518
Genus	Malawi	t47715	Bacteria	Firmicutes	Bacilli	Lactobacillales	Lactobacillaceae	Lacticaseibacillus	26	46	56.5	0.133374	5	10	50	0.20204	0.738424	0.899954	0.170249	-6.5	6.5	60	0.0137175	0.0277143	63	10	0.5	0.5	0.75	0.00862807	0.00809204	0.291059	0.824008	0.00933556	0.00851591	0.278222	0.91518
Genus	Malawi	t1583	Bacteria	Firmicutes	Bacilli	Lactobacillales	Lactobacillaceae	Weissella	11	46	23.9	0.000245392	3	10	30	0.00137	0.698353	0.899954	0.00126783	6.1	6.1	61	0.00585618	0.0131165	81	10	0.5	0.5	0.75	0.000990603	0.000587974	0.0978041	0.824008	0.00101741	0.000610215	0.101709	0.847777
Genus	Malawi	t28141	Bacteria	Proteobacteria	Gammaproteobacteria	Enterobacterales	Enterobacteriaceae	Cronobacter	12	46	26.1	0.000475816	2	10	20	0.00025	1	1	5.65217e-05	-6.1	6.1	62	0.00429212	0.0100936	82	10	0.5	0.5	0.75	5.76004e-05	0.000451618	0.898985	0.936483	6.4783e-06	0.000477951	0.98924	0.98924
Genus	Malawi	t584	Bacteria	Proteobacteria	Gammaproteobacteria	Enterobacterales	Morganellaceae	Proteus	11	46	23.9	0.000581789	3	10	30	0.00014	0.698353	0.899954	-1.86957e-05	6.1	6.1	63	0.0078597	0.0180146	73	10	0.5	0.5	0.75	0.000142718	0.000400373	0.722883	0.928069	0.000175479	0.000403595	0.665586	0.91518
Genus	Malawi	t1358	Bacteria	Firmicutes	Bacilli	Lactobacillales	Streptococcaceae	Lactococcus	34	46	73.9	0.00101892	8	10	80	0.00062	1	1	-0.000195217	6.1	6.1	64	0.0168321	0.0366382	55	10	0.5	0.5	0.75	-0.000215467	0.000619052	0.729149	0.928069	-0.000215758	0.000575356	0.709248	0.91518
Genus	Malawi	t165179	Bacteria	Bacteroidetes	Bacteroidia	Bacteroidales	Prevotellaceae	Prevotella	44	46	95.7	6.71738	9	10	90	6.85776	0.452381	0.867148	5.33309	-5.7	5.7	65	0.0333848	0.0766638	14	10	0.5	0.5	0.75	0.0644439	0.0578643	0.270338	0.824008	0.0633857	0.0610982	0.304522	0.91518
Genus	Malawi	t1270	Bacteria	Actinobacteria	Actinomycetia	Micrococcales	Micrococcaceae	Micrococcus	39	46	84.8	0.0177577	8	10	80	0.01139	0.655578	0.899954	0.00324652	-4.8	4.8	66	0.0224562	0.0498648	37	10	0.5	0.5	0.75	0.00046975	0.00239849	0.845461	0.936483	0.000876108	0.0024637	0.723631	0.91518
Genus	Malawi	t1492	Bacteria	Firmicutes	Clostridia	Eubacteriales	Clostridiaceae	Clostridium	44	46	95.7	0.219103	10	10	100	1.52241	NA	NA	1.47333	4.3	4.3	67	0.035904	0.0799157	11	10	0.5	0.5	0.75	0.0331829	0.0189437	0.0855101	0.824008	0.0352782	0.0200935	0.085263	0.847777
Genus	Malawi	t43675	Bacteria	Actinobacteria	Actinomycetia	Micrococcales	Micrococcaceae	Rothia	44	46	95.7	0.53127	10	10	100	0.2084	NA	NA	-0.0494522	4.3	4.3	68	0.022938	0.0515109	35	10	0.5	0.5	0.75	0.00220481	0.0131022	0.866993	0.936483	0.00149398	0.0131074	0.90971	0.98924
Genus	Malawi	t437897	Bacteria	Firmicutes	Negativicutes	Selenomonadales	Selenomonadaceae	Megamonas	21	46	45.7	0.170149	5	10	50	0.16711	1	1	0.139173	4.3	4.3	69	0.0134895	0.0284826	64	10	0.5	0.5	0.75	0.00928441	0.00779367	0.238755	0.824008	0.0122167	0.00767561	0.117772	0.847777
Genus	Malawi	t573	Bacteria	Proteobacteria	Gammaproteobacteria	Enterobacterales	Enterobacteriaceae	Klebsiella	44	46	95.7	2.08504	10	10	100	3.28061	NA	NA	2.26527	4.3	4.3	70	0.0194403	0.0381026	46	10	0.5	0.5	0.75	0.0299608	0.0345749	0.390024	0.829917	0.0258241	0.0363337	0.480543	0.91518
Genus	Malawi	t166486	Bacteria	Firmicutes	Clostridia	Eubacteriales	Lachnospiraceae	Roseburia	35	46	76.1	0.0334918	8	10	80	0.00154	1	1	-0.00803826	3.9	3.9	71	0.0226478	0.0483914	36	10	0.5	0.5	0.75	-0.00257477	0.00259634	0.32577	0.824008	-0.00273639	0.00259503	0.296735	0.91518
Genus	Malawi	t545	Bacteria	Proteobacteria	Gammaproteobacteria	Enterobacterales	Enterobacteriaceae	Citrobacter	43	46	93.5	0.102789	9	10	90	0.03948	0.555705	0.899954	0.0155974	-3.5	3.5	72	0.0206509	0.0442204	43	10	0.5	0.5	0.75	0.00163201	0.00477463	0.733822	0.928069	-0.00199117	0.00418467	0.636273	0.91518
Genus	Malawi	t907	Bacteria	Firmicutes	Negativicutes	Veillonellales	Veillonellaceae	Megasphaera	26	46	56.5	0.0918574	6	10	60	0.03244	1	1	0.0161443	3.5	3.5	73	0.0179639	0.0377517	50	10	0.5	0.5	0.75	0.0020831	0.00456554	0.650029	0.928069	7.36956e-05	0.00467854	0.987495	0.98924
Genus	Malawi	t624	Bacteria	Proteobacteria	Gammaproteobacteria	Enterobacterales	Enterobacteriaceae	Shigella	38	46	82.6	0.225712	8	10	80	0.09794	1	1	-0.0281948	-2.6	2.6	74	0.0200976	0.0417378	44	10	0.5	0.5	0.75	-0.00244674	0.00807576	0.763074	0.930322	-0.00467632	0.00780442	0.551753	0.91518
Genus	Malawi	t1624	Bacteria	Firmicutes	Bacilli	Lactobacillales	Lactobacillaceae	Ligilactobacillus	33	46	71.7	1.66162	7	10	70	0.0648	1	1	-0.198185	-1.7	1.7	75	0.0183466	0.0379597	48	10	0.5	0.5	0.75	0.000552961	0.0165039	0.973396	0.973396	-0.000969191	0.0174844	0.956015	0.98924
Genus	Malawi	t1667168	Bacteria	Actinobacteria	Actinomycetia	Micrococcales	Dermabacteraceae	Dermabacter	19	46	41.3	0.00300051	4	10	40	0.00188	1	1	0.00105826	-1.3	1.3	76	0.0152375	0.0320378	60	10	0.5	0.5	0.75	0.00125432	0.000971361	0.202098	0.824008	0.001439	0.000979086	0.147897	0.847777
Genus	Malawi	t550	Bacteria	Proteobacteria	Gammaproteobacteria	Enterobacterales	Enterobacteriaceae	Enterobacter	41	46	89.1	0.0674458	9	10	90	0.13974	1	1	0.116523	0.9	0.9	77	0.0338377	0.070299	13	10	0.5	0.5	0.75	0.0138883	0.00584411	0.021055	0.824008	0.0132275	0.00586909	0.0286269	0.847777
Genus	Malawi	t187327	Bacteria	Firmicutes	Negativicutes	Acidaminococcales	Acidaminococcaceae	Acidaminococcus	18	46	39.1	0.139537	4	10	40	0.00148	1	1	-0.024233	0.9	0.9	78	0.00758992	0.0188508	76	10	0.5	0.5	0.75	-0.00354698	0.00491034	0.473196	0.885968	-0.00467572	0.00497091	0.351424	0.91518
Genus	Malawi	t40545	Bacteria	Proteobacteria	Betaproteobacteria	Burkholderiales	Sutterellaceae	Sutterella	28	46	60.9	0.859045	6	10	60	0.06745	1	1	-0.260057	-0.9	0.9	79	0.0229843	0.048751	34	10	0.5	0.5	0.75	-0.0144476	0.016634	0.388933	0.829917	-0.00951966	0.0172897	0.584362	0.91518
Genus	Malawi	t1660	Bacteria	Actinobacteria	Actinomycetia	Actinomycetales	Actinomycetaceae	Schaalia	37	46	80.4	0.0785715	8	10	80	0.00332	1	1	-0.0274843	-0.4	0.4	80	0.0262154	0.062055	25	10	0.5	0.5	0.75	-0.00612235	0.00466661	0.195088	0.824008	-0.00621799	0.00491067	0.211302	0.847777
Genus	Malawi	t83655	Bacteria	Proteobacteria	Gammaproteobacteria	Enterobacterales	Enterobacteriaceae	Leclercia	14	46	30.4	0.00274937	3	10	30	0.00072	1	1	2.86957e-05	-0.4	0.4	81	0.00751849	0.0171556	77	10	0.5	0.5	0.75	0.000250467	0.000852609	0.770063	0.930322	0.000160415	0.000882973	0.856571	0.982202
Genus	Malawi	t1290	Bacteria	Firmicutes	Bacilli	Bacillales	Staphylococcaceae	Staphylococcus	46	46	100	1.39475	10	10	100	0.40246	NA	NA	-0.134512	0	0	82	0.0244504	0.0542821	31	10	0.5	0.5	0.75	0.00657298	0.0190247	0.731063	0.928069	0.00366354	0.0188138	0.846396	0.982202
Genus	Malawi	t1316412	Bacteria	Firmicutes	Bacilli	Lactobacillales	Streptococcaceae	Streptococcus	46	46	100	10.0636	10	10	100	3.93556	NA	NA	-2.51979	0	0	83	0.0199339	0.0403978	45	10	0.5	0.5	0.75	-0.033192	0.0578733	0.568668	0.922744	-0.0398896	0.0562085	0.481204	0.91518
Genus	Malawi	t216816	Bacteria	Actinobacteria	Actinomycetia	Bifidobacteriales	Bifidobacteriaceae	Bifidobacterium	46	46	100	26.9596	10	10	100	44.5521	NA	NA	12.3527	0	0	84	0.0305071	0.0619435	20	10	0.5	0.5	0.75	0.129545	0.122677	0.295678	0.824008	0.148087	0.119133	0.219653	0.847777
Genus	Malawi	t29466	Bacteria	Firmicutes	Negativicutes	Veillonellales	Veillonellaceae	Veillonella	46	46	100	6.28351	10	10	100	3.53076	NA	NA	0.957767	0	0	85	0.0327132	0.0689501	17	10	0.5	0.5	0.75	0.0444474	0.044397	0.321226	0.824008	0.0433117	0.0471099	0.362313	0.91518
Genus	Malawi	t562	Bacteria	Proteobacteria	Gammaproteobacteria	Enterobacterales	Enterobacteriaceae	Escherichia	46	46	100	23.806	10	10	100	24.5649	NA	NA	-0.220084	0	0	86	0.02353	0.052925	33	10	0.5	0.5	0.75	-0.0138193	0.113427	0.903482	0.936483	-0.0125622	0.114507	0.91308	0.98924

## Sheet: (B) Species
Supplementary File 3. Statistical outputs for analysis of metagenomic composition by oral rotavirus vaccine seroconversion status. Data are provided for (A) genus, (B), species, (C) pathway, and (D) enzyme commission. FDR, false discovery rate; Q1, quartile 1; Q3, quartile 3; RF, Random Forests; sd, standard deviation; se, standard error.
Module	Country	Feature_ID	Kingdom	Phylum	Class	Order	Family	Genus	Species	Nonresponder_present	Nonresponder_N	Nonresponder_prevalence	Nonresponder_sd_abundance	Responder_present	Responder_N	Responder_prevalence	Responder_mean_abundance	Fisher_P	Fisher_FDR_P	Mean_abundance_difference	Prevalence_difference	Normalised_prevalence_difference	Normalised_prevalence_difference_rank	RF_importance_mean	RF_importance_sd	RF_importance_rank	RF_N_per_group	RF_accuracy_median	RF_accuracy_Q1	RF_accuracy_Q3	Maaslin_coefficient	Maaslin_se	Maaslin_P	Maaslin_FDR_P	Maaslin_adjusted_coefficient	Maaslin_adjusted_se	Maaslin_adjusted_P	Maaslin_adjusted_FDR_P
Species	India	t1550024	Bacteria	Firmicutes	Clostridia	Eubacteriales	Oscillospiraceae	Ruthenibacterium	Ruthenibacterium lactatiformans	76	204	37.3	0.974214	10	78	12.8	0.0906	4.30127e-05	0.00941978	0.00633922	-24.5	24.5	1	0.0444594	0.10913	98	50	0.55	0.45	0.6	0.00056978	0.00392964	0.884819	0.980928	-4.05115e-05	0.00396748	0.99186	0.997517
Species	India	t33038	Bacteria	Firmicutes	Clostridia	Eubacteriales	Lachnospiraceae	Mediterraneibacter	Mediterraneibacter [Ruminococcus] gnavus	134	204	65.7	3.82238	35	78	44.9	1.00911	0.00176309	0.176748	0.204124	-20.8	20.8	2	0.0572878	0.129609	71	50	0.55	0.45	0.6	0.00108029	0.0120175	0.928437	0.980928	0.00152481	0.0122366	0.900923	0.97438
Species	India	t2479767	Bacteria	Firmicutes	Clostridia	Eubacteriales	Lachnospiraceae	Blautia	Blautia sp. SC05B48	102	204	50	0.146914	25	78	32.1	0.00141282	0.00748078	0.178038	-0.0198063	-17.9	17.9	3	0.0404465	0.0965396	106	50	0.55	0.45	0.6	-0.00313461	0.00158849	0.0494415	0.634729	-0.00348464	0.00160843	0.0311327	0.643461
Species	India	t292800	Bacteria	Firmicutes	Clostridia	Eubacteriales	Oscillospiraceae	Flavonifractor	Flavonifractor plautii	117	204	57.4	0.929114	31	78	39.7	0.00595897	0.011077	0.200185	-0.156053	-17.7	17.7	4	0.065307	0.146623	55	50	0.55	0.45	0.6	-0.0084191	0.00448522	0.0615473	0.634729	-0.00943383	0.00455131	0.039125	0.643461
Species	India	t2823317	Bacteria	Firmicutes	Negativicutes	Acidaminococcales	Acidaminococcaceae	Phascolarctobacterium	Phascolarctobacterium sp. Marseille-Q4147	83	204	40.7	0.00258819	18	78	23.1	0.00075	0.00564946	0.176748	-0.000205392	-17.6	17.6	5	0.0366787	0.0896096	115	50	0.55	0.45	0.6	-0.000503883	0.000351616	0.15296	0.634729	-0.000620865	0.000354292	0.0808178	0.643461
Species	India	t187327	Bacteria	Firmicutes	Negativicutes	Acidaminococcales	Acidaminococcaceae	Acidaminococcus	Acidaminococcus intestini	104	204	51	0.358434	27	78	34.6	0.144585	0.0162255	0.253814	0.0527444	-16.4	16.4	6	0.0473452	0.0998391	92	50	0.55	0.45	0.6	0.00022632	0.00395766	0.954438	0.992892	-0.00107899	0.00398802	0.786935	0.94203
Species	India	t208962	Bacteria	Proteobacteria	Gammaproteobacteria	Enterobacterales	Enterobacteriaceae	Escherichia	Escherichia albertii	169	204	82.8	0.294012	52	78	66.7	0.00260769	0.00555067	0.176748	-0.0227869	-16.1	16.1	7	0.0808977	0.158075	13	50	0.55	0.45	0.6	-0.00236238	0.00171768	0.170128	0.634729	-0.00179204	0.00173092	0.301432	0.699044
Species	India	t1499973	Bacteria	Proteobacteria	Gammaproteobacteria	Enterobacterales	Enterobacteriaceae	Escherichia	Escherichia marmotae	163	204	79.9	0.0044669	50	78	64.1	0.0014641	0.00820383	0.178038	-0.000827074	-15.8	15.8	8	0.0652802	0.124262	56	50	0.55	0.45	0.6	-0.000847004	0.000417198	0.0432795	0.634729	-0.00074682	0.000420227	0.0766438	0.643461
Species	India	t582	Bacteria	Proteobacteria	Gammaproteobacteria	Enterobacterales	Morganellaceae	Morganella	Morganella morganii	81	204	39.7	0.0837745	19	78	24.4	0.00639744	0.0179754	0.262441	-0.00578002	-15.3	15.3	9	0.0331058	0.0710893	126	50	0.55	0.45	0.6	-0.00118046	0.00133217	0.376317	0.7212	-0.000865641	0.00135365	0.523039	0.804462
Species	India	t623	Bacteria	Proteobacteria	Gammaproteobacteria	Enterobacterales	Enterobacteriaceae	Shigella	Shigella flexneri	164	204	80.4	0.0749129	51	78	65.4	0.0134051	0.0118831	0.200185	-0.0139086	-15	15	10	0.0849011	0.162169	9	50	0.55	0.45	0.6	-0.00333201	0.00151362	0.0285264	0.634729	-0.00328924	0.00153509	0.033015	0.643461
Species	India	t108981	Bacteria	Proteobacteria	Gammaproteobacteria	Pseudomonadales	Moraxellaceae	Acinetobacter	Acinetobacter schindleri	35	204	17.2	0.00433889	25	78	32.1	0.00141795	0.00894256	0.178038	0.000806184	14.9	14.9	11	0.0281569	0.0590417	154	50	0.55	0.45	0.6	0.000299255	0.000372889	0.422927	0.729698	0.000357217	0.000379245	0.347062	0.708585
Species	India	t40520	Bacteria	Firmicutes	Clostridia	Eubacteriales	Lachnospiraceae	Blautia	Blautia obeum	106	204	52	0.102962	29	78	37.2	0.00227692	0.0327911	0.272385	-0.0108334	-14.8	14.8	12	0.0376799	0.0809461	112	50	0.55	0.45	0.6	-0.00197745	0.00125252	0.115517	0.634729	-0.00212399	0.00126499	0.0942751	0.643461
Species	India	t410072	Bacteria	Firmicutes	Clostridia	Eubacteriales	Lachnospiraceae	Coprococcus	Coprococcus comes	106	204	52	0.0475271	29	78	37.2	0.00413205	0.0327911	0.272385	-0.00591207	-14.8	14.8	13	0.0420778	0.0841242	105	50	0.55	0.45	0.6	-0.00170067	0.00111148	0.127121	0.634729	-0.00165434	0.00112574	0.142827	0.643461
Species	India	t817	Bacteria	Bacteroidetes	Bacteroidia	Bacteroidales	Bacteroidaceae	Bacteroides	Bacteroides fragilis	106	204	52	7.51492	29	78	37.2	0.930087	0.0327911	0.272385	-0.805968	-14.8	14.8	14	0.0431447	0.0806441	101	50	0.55	0.45	0.6	-0.0199331	0.0167346	0.23461	0.645929	-0.0184439	0.0168263	0.273976	0.682642
Species	India	t1335613	Bacteria	Actinobacteria	Coriobacteriia	Eggerthellales	Eggerthellaceae	Gordonibacter	Gordonibacter urolithinfaciens	74	204	36.3	0.0463919	17	78	21.8	0.00617436	0.0226506	0.272385	-0.000342798	-14.5	14.5	15	0.030093	0.0625241	143	50	0.55	0.45	0.6	-0.000257194	0.00100953	0.799091	0.976266	-0.000644068	0.00100167	0.520764	0.804462
Species	India	t1297617	Bacteria	Firmicutes	Clostridia	Eubacteriales	Peptostreptococcaceae	Intestinimonas	Intestinimonas butyriciproducens	79	204	38.7	0.0166997	19	78	24.4	0.000634615	0.0255595	0.272385	-0.00260754	-14.3	14.3	16	0.028464	0.0643963	152	50	0.55	0.45	0.6	-0.00123915	0.000621592	0.0471751	0.634729	-0.00128253	0.000631189	0.0431214	0.643461
Species	India	t28131	Bacteria	Bacteroidetes	Bacteroidia	Bacteroidales	Prevotellaceae	Prevotella	Prevotella intermedia	84	204	41.2	0.0197954	21	78	26.9	0.00049359	0.0282217	0.272385	-0.00288582	-14.3	14.3	17	0.0301931	0.0668966	142	50	0.55	0.45	0.6	-0.0011076	0.000633173	0.0813387	0.634729	-0.00117032	0.000634935	0.0663739	0.643461
Species	India	t40545	Bacteria	Proteobacteria	Betaproteobacteria	Burkholderiales	Sutterellaceae	Sutterella	Sutterella wadsworthensis	42	204	20.6	0.184425	5	78	6.4	0.00368718	0.00386632	0.176748	-0.0316496	-14.2	14.2	18	0.0576564	0.123898	70	50	0.55	0.45	0.6	-0.00383984	0.0021088	0.0696943	0.634729	-0.00359198	0.00213476	0.0935845	0.643461
Species	India	t1812935	Bacteria	Proteobacteria	Gammaproteobacteria	Enterobacterales	Enterobacteriaceae	Enterobacter	Enterobacter roggenkampii	154	204	75.5	0.0806779	48	78	61.5	0.240172	0.026413	0.272385	0.218889	-14	14	19	0.0583803	0.112802	67	50	0.55	0.45	0.6	0.00328045	0.00377002	0.384968	0.7212	0.00285567	0.00314005	0.363916	0.719028
Species	India	t2109685	Bacteria	Actinobacteria	Coriobacteriia	Coriobacteriales	Atopobiaceae	Olsenella	Olsenella sp. GAM18	75	204	36.8	0.045366	18	78	23.1	0.0437487	0.0335817	0.272385	0.0352169	-13.7	13.7	20	0.0381517	0.0800961	110	50	0.55	0.45	0.6	0.000355784	0.00175003	0.839047	0.980928	0.000186131	0.00175278	0.915507	0.97438
Species	India	t357276	Bacteria	Bacteroidetes	Bacteroidia	Bacteroidales	Prevotellaceae	Phocaeicola	Phocaeicola dorei	85	204	41.7	0.513223	22	78	28.2	0.022991	0.0402721	0.272408	-0.0619104	-13.5	13.5	21	0.0350779	0.0739976	121	50	0.55	0.45	0.6	-0.00443758	0.00328831	0.178266	0.634729	-0.00458031	0.00330068	0.166357	0.643461
Species	India	t571	Bacteria	Proteobacteria	Gammaproteobacteria	Enterobacterales	Enterobacteriaceae	Klebsiella	Klebsiella oxytoca	158	204	77.5	0.316969	50	78	64.1	0.00787949	0.0334615	0.272385	-0.0289931	-13.4	13.4	22	0.0594242	0.117704	65	50	0.55	0.45	0.6	-0.00210284	0.00213988	0.32661	0.706886	-0.00205139	0.00216962	0.345231	0.708585
Species	India	t622	Bacteria	Proteobacteria	Gammaproteobacteria	Enterobacterales	Enterobacteriaceae	Shigella	Shigella dysenteriae	158	204	77.5	0.0173925	50	78	64.1	0.0088359	0.0334615	0.272385	-0.000867044	-13.4	13.4	23	0.0506792	0.0960604	84	50	0.55	0.45	0.6	-0.000888251	0.000928992	0.339824	0.706886	-0.000928379	0.000942215	0.325335	0.701936
Species	India	t1584	Bacteria	Firmicutes	Bacilli	Lactobacillales	Lactobacillaceae	Lactobacillus	Lactobacillus delbrueckii	90	204	44.1	0.118844	24	78	30.8	0.011959	0.0430231	0.277119	0.00218152	-13.3	13.3	24	0.0586936	0.113083	66	50	0.55	0.45	0.6	-0.000138143	0.00133752	0.917812	0.980928	0.000409077	0.00133833	0.760094	0.938622
Species	India	t1492	Bacteria	Firmicutes	Clostridia	Eubacteriales	Clostridiaceae	Clostridium	Clostridium butyricum	76	204	37.3	2.68772	19	78	24.4	0.214056	0.0484875	0.286994	-0.13682	-12.9	12.9	25	0.0318039	0.0701197	132	50	0.55	0.45	0.6	-0.0022948	0.00753702	0.760995	0.967616	-0.00265426	0.00763247	0.728287	0.92451
Species	India	t166486	Bacteria	Firmicutes	Clostridia	Eubacteriales	Lachnospiraceae	Roseburia	Roseburia intestinalis	118	204	57.8	0.0712079	35	78	44.9	0.00827692	0.0613312	0.321314	-0.00610886	-12.9	12.9	26	0.0745791	0.197213	28	50	0.55	0.45	0.6	-0.00205063	0.00135017	0.129944	0.634729	-0.00213016	0.00136626	0.12012	0.643461
Species	India	t28118	Bacteria	Bacteroidetes	Bacteroidia	Bacteroidales	Odoribacteraceae	Odoribacter	Odoribacter splanchnicus	60	204	29.4	0.0164197	13	78	16.7	0.0669462	0.0331929	0.272385	0.0630986	-12.7	12.7	27	0.0447794	0.12429	97	50	0.55	0.45	0.6	0.0011288	0.0019316	0.55943	0.815836	0.000465626	0.00193905	0.810407	0.94203
Species	India	t471189	Bacteria	Actinobacteria	Coriobacteriia	Eggerthellales	Eggerthellaceae	Gordonibacter	Gordonibacter pamelaeae	86	204	42.2	0.0181894	23	78	29.5	0.00375128	0.0562706	0.308081	-0.00253989	-12.7	12.7	28	0.0367282	0.076553	114	50	0.55	0.45	0.6	-0.00147655	0.000890096	0.0982617	0.634729	-0.00144955	0.000891819	0.105227	0.643461
Species	India	t1260	Bacteria	Firmicutes	Tissierellia	Tissierellales	Peptoniphilaceae	Finegoldia	Finegoldia magna	164	204	80.4	0.0211058	53	78	67.9	0.00255897	0.0390556	0.272408	-0.00328024	-12.5	12.5	29	0.0886524	0.183109	4	50	0.55	0.45	0.6	-0.00143813	0.000727531	0.0490539	0.634729	-0.00156131	0.000737993	0.0352767	0.643461
Species	India	t301301	Bacteria	Firmicutes	Clostridia	Eubacteriales	Lachnospiraceae	Roseburia	Roseburia hominis	70	204	34.3	0.055219	17	78	21.8	0.000415385	0.0444983	0.278432	-0.00632187	-12.5	12.5	30	0.0235858	0.0610688	167	50	0.55	0.45	0.6	-0.00157443	0.000904429	0.082817	0.634729	-0.00161558	0.000919638	0.0800721	0.643461
Species	India	t621	Bacteria	Proteobacteria	Gammaproteobacteria	Enterobacterales	Enterobacteriaceae	Shigella	Shigella boydii	164	204	80.4	0.0486255	53	78	67.9	0.0224603	0.0390556	0.272408	1.71192e-05	-12.5	12.5	31	0.0704053	0.139845	37	50	0.55	0.45	0.6	-0.00179188	0.00150223	0.233954	0.645929	-0.00179719	0.00152667	0.240134	0.668396
Species	India	t907	Bacteria	Firmicutes	Negativicutes	Veillonellales	Veillonellaceae	Megasphaera	Megasphaera elsdenii	117	204	57.4	0.607711	35	78	44.9	0.0524295	0.0631406	0.321577	-0.0604563	-12.5	12.5	32	0.0461353	0.0884521	93	50	0.55	0.45	0.6	-0.00551246	0.00393662	0.16253	0.634729	-0.00471884	0.00400061	0.239207	0.668396
Species	India	t1379	Bacteria	Firmicutes	Bacilli	Bacillales	Paenibacillaceae	Gemella	Gemella haemolysans	190	204	93.1	0.0217912	63	78	80.8	0.00898718	0.00389107	0.176748	0.000573944	-12.3	12.3	33	0.0746429	0.137656	26	50	0.55	0.45	0.6	3.67844e-05	0.000909918	0.967782	0.992892	9.4883e-05	0.000928735	0.918701	0.97438
Species	India	t1283	Bacteria	Firmicutes	Bacilli	Bacillales	Staphylococcaceae	Staphylococcus	Staphylococcus haemolyticus	163	204	79.9	0.00725625	53	78	67.9	0.00528333	0.0410477	0.272408	0.00265343	-12	12	34	0.0709216	0.138183	36	50	0.55	0.45	0.6	0.000397452	0.000610391	0.515488	0.795853	0.000483113	0.000619668	0.436278	0.74307
Species	India	t150055	Bacteria	Firmicutes	Bacilli	Lactobacillales	Streptococcaceae	Streptococcus	Streptococcus lutetiensis	142	204	69.6	0.41019	45	78	57.7	0.0442641	0.0674821	0.330558	-0.0127977	-11.9	11.9	35	0.0748917	0.166196	25	50	0.55	0.45	0.6	6.27093e-05	0.00285593	0.982497	0.995722	0.00161254	0.00282005	0.567916	0.838189
Species	India	t2093856	Bacteria	Bacteroidetes	Bacteroidia	Bacteroidales	Odoribacteraceae	Butyricimonas	Butyricimonas faecalis	53	204	26	0.0263058	11	78	14.1	0.000446154	0.0385636	0.272408	-0.00447394	-11.9	11.9	36	0.0248565	0.0504483	164	50	0.55	0.45	0.6	-0.00179111	0.000763914	0.019744	0.634729	-0.00193795	0.000769612	0.0123674	0.643461
Species	India	t546	Bacteria	Proteobacteria	Gammaproteobacteria	Enterobacterales	Enterobacteriaceae	Citrobacter	Citrobacter freundii	178	204	87.3	0.103817	59	78	75.6	0.0164385	0.0278774	0.272385	-0.000159578	-11.7	11.7	37	0.0568973	0.10492	72	50	0.55	0.45	0.6	0.000308401	0.00140183	0.826032	0.980928	0.000678076	0.0014049	0.629727	0.852393
Species	India	t1280	Bacteria	Firmicutes	Bacilli	Bacillales	Staphylococcaceae	Staphylococcus	Staphylococcus aureus	193	204	94.6	0.147145	65	78	83.3	0.111218	0.00406662	0.176748	0.0630905	-11.3	11.3	38	0.0876226	0.172296	5	50	0.55	0.45	0.6	0.00492367	0.00268316	0.067562	0.634729	0.00484747	0.00271936	0.0757577	0.643461
Species	India	t28116	Bacteria	Bacteroidetes	Bacteroidia	Bacteroidales	Bacteroidaceae	Bacteroides	Bacteroides ovatus	75	204	36.8	1.46996	20	78	25.6	0.474636	0.0911949	0.384588	0.26936	-11.2	11.2	39	0.0240547	0.0603048	166	50	0.55	0.45	0.6	0.0033858	0.00697257	0.627639	0.878695	0.00208157	0.0070772	0.768886	0.941885
Species	India	t756892	Bacteria	Proteobacteria	Gammaproteobacteria	Pseudomonadales	Moraxellaceae	Acinetobacter	Acinetobacter indicus	66	204	32.4	0.00246333	34	78	43.6	0.000728205	0.0948298	0.384588	0.000221833	11.2	11.2	40	0.0279133	0.0533777	155	50	0.55	0.45	0.6	0.000195204	0.000289937	0.501336	0.795853	0.000269224	0.000294221	0.360973	0.719028
Species	India	t40324	Bacteria	Proteobacteria	Gammaproteobacteria	Xanthomonadales	Xanthomonadaceae	Stenotrophomonas	Stenotrophomonas maltophilia	88	204	43.1	0.0533817	25	78	32.1	0.000307692	0.10352	0.397733	-0.0037276	-11	11	41	0.0438575	0.0937891	99	50	0.55	0.45	0.6	-0.000538225	0.000714458	0.451883	0.758296	-0.000286739	0.000715137	0.688764	0.892985
Species	India	t2763022	Bacteria	Bacteroidetes	Bacteroidia	Bacteroidales	Bacteroidaceae	Bacteroides	Bacteroides sp. M10	51	204	25	0.0742776	11	78	14.1	0.0441949	0.0541088	0.303842	0.0320704	-10.9	10.9	42	0.01401	0.029696	205	50	0.55	0.45	0.6	0.00136373	0.0018719	0.466901	0.768174	0.00105267	0.00189727	0.57946	0.841728
Species	India	t550	Bacteria	Proteobacteria	Gammaproteobacteria	Enterobacterales	Enterobacteriaceae	Enterobacter	Enterobacter cloacae	166	204	81.4	2.73377	55	78	70.5	0.343683	0.0534315	0.303842	-0.157225	-10.9	10.9	43	0.0577208	0.114473	69	50	0.55	0.45	0.6	-0.00128657	0.00870799	0.88265	0.980928	0.00433826	0.00827225	0.600398	0.841728
Species	India	t328812	Bacteria	Bacteroidetes	Bacteroidia	Bacteroidales	Tannerellaceae	Parabacteroides	Parabacteroides goldsteinii	43	204	21.1	0.0114263	8	78	10.3	0.00122051	0.0380578	0.272408	-0.000852036	-10.8	10.8	44	0.0161232	0.0359013	195	50	0.55	0.45	0.6	-0.000608347	0.000547538	0.267496	0.694218	-0.000605284	0.000554352	0.275843	0.682642
Species	India	t54005	Bacteria	Firmicutes	Tissierellia	Tissierellales	Peptoniphilaceae	Peptoniphilus	Peptoniphilus harei	145	204	71.1	0.0114221	47	78	60.3	0.00440769	0.0880387	0.384588	0.00111897	-10.8	10.8	45	0.0721257	0.14347	34	50	0.55	0.45	0.6	-9.77884e-05	0.000657113	0.881807	0.980928	-0.00010212	0.000663024	0.877706	0.964296
Species	India	t2584944	Bacteria	Proteobacteria	Betaproteobacteria	Burkholderiales	Sutterellaceae	Sutterella	Sutterella faecalis	45	204	22.1	0.240171	9	78	11.5	6.15385e-05	0.0616218	0.321314	-0.0297978	-10.6	10.6	46	0.0314803	0.073216	135	50	0.55	0.45	0.6	-0.00325613	0.0019302	0.0927284	0.634729	-0.0034792	0.00195389	0.0760728	0.643461
Species	India	t624	Bacteria	Proteobacteria	Gammaproteobacteria	Enterobacterales	Enterobacteriaceae	Shigella	Shigella sonnei	113	204	55.4	0.0805717	35	78	44.9	0.0260372	0.142379	0.438249	-0.0160564	-10.5	10.5	47	0.0533898	0.107553	80	50	0.55	0.45	0.6	-0.00356758	0.0020518	0.0831763	0.634729	-0.00354165	0.00207888	0.0895787	0.643461
Species	India	t1805478	Bacteria	Actinobacteria	Coriobacteriia	Coriobacteriales	Atopobiaceae	Olsenella	Olsenella timonensis	50	204	24.5	0.00849877	11	78	14.1	0.00515769	0.07459	0.355113	0.0033121	-10.4	10.4	48	0.0124262	0.0293026	215	50	0.55	0.45	0.6	-2.86529e-05	0.000674943	0.966168	0.992892	-0.000116538	0.000680254	0.864102	0.957941
Species	India	t1796613	Bacteria	Bacteroidetes	Bacteroidia	Bacteroidales	Bacteroidaceae	Bacteroides	Bacteroides caecimuris	55	204	27	0.0157207	13	78	16.7	0.00685641	0.0867187	0.384588	0.00343239	-10.3	10.3	49	0.0125126	0.0247154	214	50	0.55	0.45	0.6	0.000147112	0.000833502	0.86003	0.980928	-3.41026e-06	0.000845212	0.996784	0.997517
Species	India	t2107999	Bacteria	Firmicutes	Bacilli	Lactobacillales	Lactobacillaceae	Lactobacillus	Lactobacillus paragasseri	89	204	43.6	1.95828	42	78	53.8	0.704371	0.142558	0.438249	0.244043	10.2	10.2	50	0.04315	0.0843006	100	50	0.55	0.45	0.6	0.00770075	0.00891147	0.388251	0.7212	0.0111933	0.00899415	0.21437	0.666597
Species	India	t239935	Bacteria	Verrucomicrobia	Verrucomicrobiae	Verrucomicrobiales	Akkermansiaceae	Akkermansia	Akkermansia muciniphila	73	204	35.8	0.667681	20	78	25.6	0.825322	0.120172	0.421252	0.758164	-10.2	10.2	51	0.0275454	0.056977	158	50	0.55	0.45	0.6	0.0154888	0.00718916	0.0320566	0.634729	0.015019	0.00725708	0.0394274	0.643461
Species	India	t2709390	Bacteria	Bacteroidetes	Bacteroidia	Bacteroidales	Bacteroidaceae	Bacteroides	Bacteroides sp. ZJ-18	47	204	23	1.87757	10	78	12.8	0.382159	0.0679228	0.330558	0.203312	-10.2	10.2	52	0.0172132	0.0394233	192	50	0.55	0.45	0.6	0.000215168	0.00668919	0.974362	0.994661	0.000426736	0.00680439	0.950039	0.985401
Species	India	t2093857	Bacteria	Firmicutes	Clostridia	Eubacteriales	Oscillospiraceae	Dysosmobacter	Dysosmobacter welbionis	39	204	19.1	0.0396298	7	78	9	0.000137179	0.0468698	0.285125	-0.00592802	-10.1	10.1	53	0.016064	0.043169	196	50	0.55	0.45	0.6	-0.00172968	0.000858043	0.0447721	0.634729	-0.00179348	0.000869705	0.0401303	0.643461
Species	India	t649756	Bacteria	Firmicutes	Clostridia	Eubacteriales	Lachnospiraceae	Anaerostipes	Anaerostipes hadrus	141	204	69.1	0.448836	46	78	59	0.00401282	0.121909	0.421252	-0.0406137	-10.1	10.1	54	0.0558071	0.109313	75	50	0.55	0.45	0.6	-0.00231361	0.00233768	0.323172	0.706886	-0.00170103	0.00235917	0.471504	0.77652
Species	India	t28111	Bacteria	Bacteroidetes	Bacteroidia	Bacteroidales	Bacteroidaceae	Bacteroides	Bacteroides eggerthii	78	204	38.2	0.0551514	22	78	28.2	0.00220385	0.127335	0.424757	-0.0071687	-10	10	55	0.027071	0.060617	159	50	0.55	0.45	0.6	-0.0016047	0.00107861	0.137941	0.634729	-0.00170272	0.00108374	0.117296	0.643461
Species	India	t84030	Bacteria	Firmicutes	Clostridia	Eubacteriales	Lachnospiraceae	Lacrimispora	Lacrimispora saccharolytica	70	204	34.3	0.015701	19	78	24.4	0.0005	0.117017	0.421252	-0.00266078	-9.9	9.9	56	0.0163781	0.0340522	194	50	0.55	0.45	0.6	-0.00112969	0.00061408	0.0668776	0.634729	-0.00119886	0.000621555	0.0547844	0.643461
Species	India	t116085	Bacteria	Firmicutes	Clostridia	Eubacteriales	Lachnospiraceae	Coprococcus	Coprococcus catus	80	204	39.2	0.0371934	23	78	29.5	0.00456154	0.166555	0.467634	-0.00302915	-9.7	9.7	57	0.037054	0.0843133	113	50	0.55	0.45	0.6	-0.0012778	0.00101068	0.207177	0.645929	-0.00130724	0.00102647	0.203906	0.651947
Species	India	t1502	Bacteria	Firmicutes	Clostridia	Eubacteriales	Clostridiaceae	Clostridium	Clostridium perfringens	127	204	62.3	0.297637	41	78	52.6	0.0152346	0.17474	0.467908	-0.0265801	-9.7	9.7	58	0.0531808	0.11611	81	50	0.55	0.45	0.6	-0.00248632	0.00232421	0.285653	0.704066	-0.00240026	0.00233373	0.304615	0.699044
Species	India	t2420310	Bacteria	Firmicutes	Bacilli	Lactobacillales	Streptococcaceae	Streptococcus	Streptococcus sp. FDAARGOS_522	43	204	21.1	0.0249622	24	78	30.8	0.0211205	0.117045	0.421252	0.0129504	9.7	9.7	59	0.0302111	0.058158	141	50	0.55	0.45	0.6	0.00269131	0.00131328	0.0413636	0.634729	0.00296969	0.00132797	0.0261364	0.643461
Species	India	t1531	Bacteria	Firmicutes	Clostridia	Eubacteriales	Lachnospiraceae	Enterocloster	Enterocloster clostridioformis	56	204	27.5	0.336597	14	78	17.9	0.000461538	0.123106	0.421252	-0.033539	-9.6	9.6	60	0.0234637	0.0502786	168	50	0.55	0.45	0.6	-0.00313067	0.00206656	0.130921	0.634729	-0.00354004	0.00207548	0.0892018	0.643461
Species	India	t2650158	Bacteria	Bacteroidetes	Bacteroidia	Bacteroidales	Bacteroidaceae	Bacteroides	Bacteroides luhongzhouii	56	204	27.5	0.0277176	14	78	17.9	0.00884487	0.123106	0.421252	0.00371546	-9.6	9.6	61	0.0186655	0.0443458	187	50	0.55	0.45	0.6	7.95375e-05	0.000997598	0.93651	0.984742	-0.000165221	0.00100979	0.870151	0.960301
Species	India	t387090	Bacteria	Bacteroidetes	Bacteroidia	Bacteroidales	Prevotellaceae	Phocaeicola	Phocaeicola coprophilus	51	204	25	0.0337828	12	78	15.4	0.00229103	0.109314	0.412756	-0.00319133	-9.6	9.6	62	0.0209965	0.0490113	180	50	0.55	0.45	0.6	-0.000850563	0.00087342	0.330982	0.706886	-0.000998995	0.000883532	0.259174	0.668396
Species	India	t46503	Bacteria	Bacteroidetes	Bacteroidia	Bacteroidales	Tannerellaceae	Parabacteroides	Parabacteroides merdae	61	204	29.9	0.0972403	16	78	20.5	1.11278	0.135495	0.438249	1.09156	-9.4	9.4	63	0.0210085	0.042657	179	50	0.55	0.45	0.6	0.0140914	0.00907866	0.121757	0.634729	0.0169432	0.00911654	0.0641649	0.643461
Species	India	t1759399	Bacteria	Firmicutes	Bacilli	Lactobacillales	Streptococcaceae	Streptococcus	Streptococcus sp. A12	197	204	96.6	0.00633793	68	78	87.2	0.00685769	0.00873103	0.178038	0.00194299	-9.4	9.4	64	0.0701674	0.132963	38	50	0.55	0.45	0.6	0.000588592	0.000564882	0.298323	0.704066	0.000569336	0.000575595	0.323471	0.701936
Species	India	t564	Bacteria	Proteobacteria	Gammaproteobacteria	Enterobacterales	Enterobacteriaceae	Escherichia	Escherichia fergusonii	168	204	82.4	0.0732967	57	78	73.1	0.0381641	0.0975609	0.38847	0.0229724	-9.3	9.3	65	0.0687007	0.132357	43	50	0.55	0.45	0.6	0.0010381	0.00168015	0.537168	0.795853	0.00172956	0.00168399	0.305297	0.699044
Species	India	t1134687	Bacteria	Proteobacteria	Gammaproteobacteria	Enterobacterales	Enterobacteriaceae	Klebsiella	Klebsiella michiganensis	147	204	72.1	0.203541	49	78	62.8	0.0122731	0.148921	0.446763	-0.0168838	-9.3	9.3	66	0.0360857	0.06561	117	50	0.55	0.45	0.6	-0.00153531	0.00184421	0.405834	0.7212	-0.00116044	0.00185949	0.533102	0.804462
Species	India	t28129	Bacteria	Bacteroidetes	Bacteroidia	Bacteroidales	Prevotellaceae	Prevotella	Prevotella denticola	45	204	22.1	0.0120197	10	78	12.8	0.000161538	0.0935023	0.384588	-0.00139483	-9.3	9.3	67	0.01208	0.0246432	218	50	0.55	0.45	0.6	-0.000603083	0.000442242	0.173759	0.634729	-0.000645266	0.000446792	0.149816	0.643461
Species	India	t1912897	Bacteria	Firmicutes	Clostridia	Eubacteriales	Lachnospiraceae	Blautia	Blautia argi	76	204	37.3	0.0727112	22	78	28.2	0.0115859	0.164684	0.467634	-0.000824887	-9.1	9.1	68	0.0157821	0.0305631	198	50	0.55	0.45	0.6	-0.000634508	0.00139883	0.650468	0.895307	-0.00077504	0.00142621	0.587277	0.841728
Species	India	t823	Bacteria	Bacteroidetes	Bacteroidia	Bacteroidales	Tannerellaceae	Parabacteroides	Parabacteroides distasonis	84	204	41.2	5.35994	25	78	32.1	0.0399333	0.173577	0.467908	-1.03694	-9.1	9.1	69	0.0326378	0.0628205	130	50	0.55	0.45	0.6	-0.0257039	0.0120328	0.033534	0.634729	-0.0270862	0.0121467	0.0265607	0.643461
Species	India	t821	Bacteria	Bacteroidetes	Bacteroidia	Bacteroidales	Prevotellaceae	Phocaeicola	Phocaeicola vulgatus	97	204	47.5	3.00791	30	78	38.5	0.281469	0.183004	0.467908	-0.36911	-9	9	70	0.0309941	0.0583403	136	50	0.55	0.45	0.6	-0.00933226	0.00964616	0.33415	0.706886	-0.00971115	0.00972646	0.318951	0.701936
Species	India	t39950	Bacteria	Firmicutes	Negativicutes	Veillonellales	Veillonellaceae	Dialister	Dialister pneumosintes	86	204	42.2	0.0257621	26	78	33.3	0.00143333	0.2207	0.515345	-0.00437696	-8.9	8.9	71	0.0288198	0.0580641	147	50	0.55	0.45	0.6	-0.00161847	0.000823811	0.0504471	0.634729	-0.00191949	0.000831888	0.021776	0.643461
Species	India	t2003188	Bacteria	Actinobacteria	Coriobacteriia	Coriobacteriales	Atopobiaceae	Parolsenella	Parolsenella catena	94	204	46.1	0.184645	29	78	37.2	0.0367308	0.183069	0.467908	0.00419695	-8.9	8.9	72	0.0494812	0.110804	87	50	0.55	0.45	0.6	-0.00181018	0.00233034	0.437941	0.741363	-0.00156702	0.00232665	0.50119	0.797348
Species	India	t2715212	Bacteria	Bacteroidetes	Bacteroidia	Bacteroidales	Bacteroidaceae	Bacteroides	Bacteroides sp. CBA7301	68	204	33.3	0.123928	19	78	24.4	0.00448333	0.152733	0.452007	-0.0066049	-8.9	8.9	73	0.0141715	0.0286088	203	50	0.55	0.45	0.6	-0.0004996	0.00124813	0.689256	0.927844	-0.000645973	0.0012602	0.608645	0.842475
Species	India	t1463165	Bacteria	Proteobacteria	Gammaproteobacteria	Enterobacterales	Enterobacteriaceae	Klebsiella	Klebsiella quasipneumoniae	170	204	83.3	1.27706	58	78	74.4	0.207288	0.0929777	0.384588	-0.0100542	-8.9	8.9	74	0.0487825	0.0888828	90	50	0.55	0.45	0.6	0.000776923	0.00569006	0.891492	0.980928	0.00121169	0.0057581	0.833486	0.949787
Species	India	t2714355	Bacteria	Firmicutes	Clostridia	Eubacteriales	Oscillospiraceae	Oscillibacter	Oscillibacter sp. MM50	54	204	26.5	0.0445549	14	78	17.9	0.000120513	0.161843	0.466363	-0.00506527	-8.6	8.6	75	0.0229165	0.0488816	170	50	0.55	0.45	0.6	-0.00141718	0.000795251	0.0758235	0.634729	-0.00149567	0.000806715	0.0648071	0.643461
Species	India	t1598	Bacteria	Firmicutes	Bacilli	Lactobacillales	Lactobacillaceae	Limosilactobacillus	Limosilactobacillus reuteri	127	204	62.3	0.0170773	42	78	53.8	0.00221154	0.222284	0.515345	-0.00126885	-8.5	8.5	76	0.037781	0.0764994	111	50	0.55	0.45	0.6	-0.000172937	0.000649056	0.790093	0.976266	0.00017677	0.000646979	0.784886	0.94203
Species	India	t39488	Bacteria	Firmicutes	Clostridia	Eubacteriales	Lachnospiraceae	Anaerobutyricum	Anaerobutyricum hallii	88	204	43.1	0.0729578	27	78	34.6	0.00278974	0.22344	0.515345	-0.00812643	-8.5	8.5	77	0.0182073	0.0390443	189	50	0.55	0.45	0.6	-0.00169523	0.00116959	0.148339	0.634729	-0.00178342	0.00118739	0.134253	0.643461
Species	India	t1177574	Bacteria	Bacteroidetes	Bacteroidia	Bacteroidales	Prevotellaceae	Prevotella	Prevotella jejuni	72	204	35.3	0.0162423	21	78	26.9	0.000285897	0.204053	0.496631	-0.00189891	-8.4	8.4	78	0.0203858	0.042431	184	50	0.55	0.45	0.6	-0.000692846	0.000515584	0.180098	0.634729	-0.000743745	0.000519569	0.153433	0.643461
Species	India	t39485	Bacteria	Firmicutes	Clostridia	Eubacteriales	Lachnospiraceae	Lachnospira	Lachnospira eligens	59	204	28.9	0.02672	16	78	20.5	0.000135897	0.17637	0.467908	-0.00277734	-8.4	8.4	79	0.0135149	0.0323978	209	50	0.55	0.45	0.6	-0.000804972	0.000600786	0.181375	0.634729	-0.00082452	0.000608911	0.176819	0.643461
Species	India	t2109687	Bacteria	Firmicutes	Clostridia	Eubacteriales	Oscillospiraceae	Oscillibacter	Oscillibacter sp. PEA192	35	204	17.2	0.0252836	7	78	9	0.00035	0.0944258	0.384588	-0.00413382	-8.2	8.2	80	0.010715	0.0244273	225	50	0.55	0.45	0.6	-0.00130671	0.000744006	0.0801272	0.634729	-0.00139109	0.000754957	0.0664618	0.643461
Species	India	t729	Bacteria	Proteobacteria	Gammaproteobacteria	Pasteurellales	Pasteurellaceae	Haemophilus	Haemophilus parainfluenzae	142	204	69.6	1.26839	48	78	61.5	0.0267654	0.204095	0.496631	-0.0719905	-8.1	8.1	81	0.0550922	0.10178	77	50	0.55	0.45	0.6	-0.00132725	0.00375169	0.723774	0.953312	-0.000241788	0.00376453	0.948835	0.985401
Species	India	t28901	Bacteria	Proteobacteria	Gammaproteobacteria	Enterobacterales	Enterobacteriaceae	Salmonella	Salmonella enterica	186	204	91.2	0.0695001	65	78	83.3	0.0388667	0.0864147	0.384588	0.00113137	-7.9	7.9	82	0.077115	0.148353	18	50	0.55	0.45	0.6	-0.00173852	0.00181735	0.339582	0.706886	-0.00154272	0.00177478	0.38547	0.720721
Species	India	t143361	Bacteria	Firmicutes	Clostridia	Eubacteriales	Peptostreptococcaceae	Filifactor	Filifactor alocis	58	204	28.4	0.0172193	16	78	20.5	0.000552564	0.225904	0.515345	-0.00287783	-7.9	7.9	83	0.0165601	0.0333133	193	50	0.55	0.45	0.6	-0.00110517	0.000645533	0.0879982	0.634729	-0.00133226	0.000651088	0.0416864	0.643461
Species	India	t67827	Bacteria	Proteobacteria	Gammaproteobacteria	Enterobacterales	Enterobacteriaceae	Citrobacter	Citrobacter werkmanii	68	204	33.3	0.054033	20	78	25.6	0.00149615	0.251057	0.555369	-0.00516414	-7.7	7.7	84	0.0261616	0.0576566	160	50	0.55	0.45	0.6	-0.000863915	0.000934709	0.356146	0.706886	-0.000945622	0.000944635	0.317685	0.701936
Species	India	t169679	Bacteria	Firmicutes	Clostridia	Eubacteriales	Clostridiaceae	Clostridium	Clostridium saccharobutylicum	39	204	19.1	0.00362744	9	78	11.5	0.00221667	0.157355	0.459478	0.00162059	-7.6	7.6	85	0.0120477	0.0249858	219	50	0.55	0.45	0.6	0.000143249	0.000420442	0.733576	0.953312	7.35475e-05	0.000422732	0.862008	0.957941
Species	India	t371601	Bacteria	Bacteroidetes	Bacteroidia	Bacteroidales	Bacteroidaceae	Bacteroides	Bacteroides xylanisolvens	86	204	42.2	2.00346	27	78	34.6	0.175112	0.278427	0.5978	-0.15132	-7.6	7.6	86	0.0298236	0.0598036	144	50	0.55	0.45	0.6	-0.00499879	0.00691835	0.470565	0.76859	-0.00662095	0.00700048	0.345088	0.708585
Species	India	t818	Bacteria	Bacteroidetes	Bacteroidia	Bacteroidales	Bacteroidaceae	Bacteroides	Bacteroides thetaiotaomicron	99	204	48.5	1.63821	32	78	41	0.891609	0.286927	0.604202	0.682272	-7.5	7.5	87	0.0326858	0.0685481	128	50	0.55	0.45	0.6	0.00628839	0.00920268	0.494968	0.792597	0.00743251	0.00933707	0.426706	0.74307
Species	India	t626932	Bacteria	Bacteroidetes	Bacteroidia	Bacteroidales	Rikenellaceae	Alistipes	Alistipes indistinctus	28	204	13.7	0.0264673	5	78	6.4	0.000147436	0.0998788	0.390598	-0.00250158	-7.3	7.3	88	0.00593737	0.015243	239	50	0.55	0.45	0.6	-0.000748314	0.000580324	0.198297	0.639245	-0.000763944	0.000586985	0.194187	0.650509
Species	India	t641107	Bacteria	Firmicutes	Clostridia	Eubacteriales	Clostridiaceae	Clostridium	Clostridium sp. DL-VIII	41	204	20.1	0.00267631	10	78	12.8	0.00161026	0.170623	0.467908	0.00113869	-7.3	7.3	89	0.0100865	0.0210972	228	50	0.55	0.45	0.6	6.52739e-05	0.000363326	0.857552	0.980928	2.56121e-06	0.000366338	0.994427	0.997517
Species	India	t2585118	Bacteria	Bacteroidetes	Bacteroidia	Bacteroidales	Rikenellaceae	Alistipes	Alistipes communis	35	204	17.2	0.0163771	8	78	10.3	0.00815513	0.194772	0.489664	0.00650856	-6.9	6.9	90	0.00850288	0.0176161	229	50	0.55	0.45	0.6	0.000484172	0.000773043	0.531615	0.795853	0.000241025	0.000780116	0.757585	0.938622
Species	India	t1834196	Bacteria	Firmicutes	Clostridia	Eubacteriales	Lachnospiraceae	Lachnoclostridium	Lachnoclostridium sp. YL32	74	204	36.3	0.507963	23	78	29.5	0.0017141	0.327516	0.648121	-0.0486619	-6.8	6.8	91	0.0183635	0.0404747	188	50	0.55	0.45	0.6	-0.0030159	0.00253214	0.234643	0.645929	-0.00342937	0.00254224	0.178461	0.643461
Species	India	t2161821	Bacteria	Firmicutes	Negativicutes	Veillonellales	Veillonellaceae	Dialister	Dialister massiliensis	27	204	13.2	0.148152	5	78	6.4	0.000288462	0.141211	0.438249	-0.0108258	-6.8	6.8	92	0.00499304	0.011241	243	50	0.55	0.45	0.6	-0.00111206	0.00119513	0.352916	0.706886	-0.00121252	0.00121763	0.320221	0.701936
Species	India	t545	Bacteria	Proteobacteria	Gammaproteobacteria	Enterobacterales	Enterobacteriaceae	Citrobacter	Citrobacter koseri	74	204	36.3	0.568727	23	78	29.5	0.00223718	0.327516	0.648121	-0.0476118	-6.8	6.8	93	0.0251719	0.0478048	162	50	0.55	0.45	0.6	-0.00243544	0.00254248	0.338939	0.706886	-0.0027137	0.00256299	0.290619	0.696218
Species	India	t43765	Bacteria	Actinobacteria	Actinomycetia	Corynebacteriales	Corynebacteriaceae	Corynebacterium	Corynebacterium amycolatum	44	204	21.6	0.000378029	22	78	28.2	0.000242308	0.27156	0.588828	9.27979e-05	6.6	6.6	94	0.0384185	0.083707	109	50	0.55	0.45	0.6	0.000263567	0.000156464	0.093195	0.634729	0.000261157	0.000158923	0.101466	0.643461
Species	India	t1491	Bacteria	Firmicutes	Clostridia	Eubacteriales	Clostridiaceae	Clostridium	Clostridium botulinum	123	204	60.3	0.0101064	42	78	53.8	0.00714359	0.346301	0.654723	0.00422104	-6.5	6.5	95	0.0515341	0.099868	83	50	0.55	0.45	0.6	-0.000284217	0.000758567	0.708184	0.942963	-0.000180467	0.000755157	0.8113	0.94203
Species	India	t244366	Bacteria	Proteobacteria	Gammaproteobacteria	Enterobacterales	Enterobacteriaceae	Klebsiella	Klebsiella variicola	157	204	77	0.681954	55	78	70.5	0.0343295	0.282411	0.600467	-0.0459882	-6.5	6.5	96	0.0520391	0.099451	82	50	0.55	0.45	0.6	-0.00108661	0.00317401	0.732348	0.953312	-0.00133068	0.00317952	0.675896	0.890293
Species	India	t1871022	Bacteria	Actinobacteria	Coriobacteriia	Coriobacteriales	Atopobiaceae	Parolsenella	Parolsenella massiliensis	68	204	33.3	0.0173902	21	78	26.9	0.0107026	0.319785	0.648121	0.00523345	-6.4	6.4	97	0.0224522	0.0482218	174	50	0.55	0.45	0.6	-0.0002687	0.00102942	0.794269	0.976266	-0.000294692	0.00103447	0.775956	0.94203
Species	India	t2690837	Bacteria	Actinobacteria	Coriobacteriia	Eggerthellales	Eggerthellaceae	Eggerthella	Eggerthella sp. HF-1101	60	204	29.4	0.212617	18	78	23.1	0.00504487	0.302508	0.627843	-0.015536	-6.3	6.3	98	0.0174636	0.0335911	191	50	0.55	0.45	0.6	-0.00118846	0.00166922	0.477067	0.774049	-0.00154232	0.0016895	0.362104	0.719028
Species	India	t36745	Bacteria	Firmicutes	Clostridia	Eubacteriales	Clostridiaceae	Clostridium	Clostridium saccharoperbutylacetonicum	73	204	35.8	0.0030338	23	78	29.5	0.00205385	0.330074	0.648121	0.00150924	-6.3	6.3	99	0.0246327	0.0523961	165	50	0.55	0.45	0.6	0.000153034	0.000394022	0.698024	0.934512	0.000100208	0.000396073	0.800454	0.94203
Species	India	t40214	Bacteria	Proteobacteria	Gammaproteobacteria	Pseudomonadales	Moraxellaceae	Acinetobacter	Acinetobacter johnsonii	29	204	14.2	0.0010754	16	78	20.5	0.000485897	0.206433	0.4968	0.000282466	6.3	6.3	100	0.0150144	0.0309578	200	50	0.55	0.45	0.6	0.00039586	0.000210963	0.0616337	0.634729	0.000436266	0.000212647	0.0411558	0.643461
Species	India	t470	Bacteria	Proteobacteria	Gammaproteobacteria	Pseudomonadales	Moraxellaceae	Acinetobacter	Acinetobacter baumannii	86	204	42.2	0.0341619	28	78	35.9	0.0146705	0.346794	0.654723	0.00659943	-6.3	6.3	101	0.0306224	0.0665627	138	50	0.55	0.45	0.6	0.000672694	0.00121853	0.581353	0.832932	0.00131434	0.0011582	0.25744	0.668396
Species	India	t2025876	Bacteria	Bacteroidetes	Bacteroidia	Bacteroidales	Tannerellaceae	Parabacteroides	Parabacteroides sp. CT06	31	204	15.2	4.05206	7	78	9	0.00145513	0.241303	0.539238	-0.287222	-6.2	6.2	102	0.0066905	0.0153121	234	50	0.55	0.45	0.6	-0.00534358	0.00689151	0.438766	0.741363	-0.00589432	0.00702283	0.402025	0.729056
Species	India	t1496	Bacteria	Firmicutes	Clostridia	Eubacteriales	Peptostreptococcaceae	Clostridioides	Clostridioides difficile	146	204	71.6	0.159321	51	78	65.4	0.0526885	0.31393	0.642529	0.0134399	-6.2	6.2	103	0.0493659	0.0949874	88	50	0.55	0.45	0.6	0.00107362	0.00245699	0.662473	0.906737	0.000613349	0.0024458	0.802174	0.94203
Species	India	t1352	Bacteria	Firmicutes	Bacilli	Lactobacillales	Enterococcaceae	Enterococcus	Enterococcus faecium	180	204	88.2	6.3686	64	78	82.1	0.0906474	0.177436	0.467908	-0.482253	-6.1	6.1	104	0.0694886	0.129912	39	50	0.55	0.45	0.6	-0.00877663	0.0105831	0.407637	0.7212	-0.00489715	0.0104833	0.640771	0.858909
Species	India	t2528203	Bacteria	Bacteroidetes	Bacteroidia	Bacteroidales	Bacteroidaceae	Bacteroides	Bacteroides sp. A1C1	41	204	20.1	0.0174143	11	78	14.1	0.00195256	0.303888	0.627843	-0.00234498	-6	6	105	0.0128192	0.025933	213	50	0.55	0.45	0.6	-0.00104191	0.000761378	0.172269	0.634729	-0.0010158	0.000760344	0.182662	0.643461
Species	India	t1522	Bacteria	Firmicutes	Erysipelotrichia	Erysipelotrichales	Erysipelotrichaceae	Erysipelatoclostridium	Erysipelatoclostridium [Clostridium] innocuum	114	204	55.9	0.0580215	39	78	50	0.0454974	0.423305	0.711057	0.0363479	-5.9	5.9	106	0.0306743	0.0603055	137	50	0.55	0.45	0.6	0.00183164	0.00175984	0.298869	0.704066	0.00208701	0.00178258	0.242702	0.668396
Species	India	t2058152	Bacteria	Proteobacteria	Gammaproteobacteria	Enterobacterales	Enterobacteriaceae	Klebsiella	Klebsiella grimontii	93	204	45.6	0.0200428	31	78	39.7	0.011841	0.421967	0.711057	0.00434152	-5.9	5.9	107	0.0277139	0.0510031	157	50	0.55	0.45	0.6	9.86739e-05	0.00108501	0.927603	0.980928	0.000806452	0.00104379	0.440414	0.744147
Species	India	t282402	Bacteria	Bacteroidetes	Bacteroidia	Bacteroidales	Prevotellaceae	Prevotella	Prevotella multiformis	25	204	12.3	0.0082351	5	78	6.4	0.000102564	0.19676	0.489664	-0.000978318	-5.9	5.9	108	0.00545753	0.013479	241	50	0.55	0.45	0.6	-0.000466774	0.000371374	0.209844	0.645929	-0.000505025	0.000375415	0.179654	0.643461
Species	India	t208479	Bacteria	Firmicutes	Clostridia	Eubacteriales	Lachnospiraceae	Enterocloster	Enterocloster bolteae	106	204	52	2.29368	36	78	46.2	0.00913462	0.425336	0.711057	-0.187774	-5.8	5.8	109	0.0326564	0.0615421	129	50	0.55	0.45	0.6	-0.00462718	0.00525697	0.379506	0.7212	-0.00519121	0.0053546	0.333154	0.708585
Species	India	t195	Bacteria	Proteobacteria	Epsilonproteobacteria	Campylobacterales	Campylobacteraceae	Campylobacter	Campylobacter coli	30	204	14.7	0.0118627	7	78	9	9.35897e-05	0.240351	0.539238	-0.00143484	-5.7	5.7	110	0.010145	0.0239501	227	50	0.55	0.45	0.6	-0.000624615	0.000437883	0.154854	0.634729	-0.000546021	0.000444099	0.219934	0.668396
Species	India	t208224	Bacteria	Proteobacteria	Gammaproteobacteria	Enterobacterales	Enterobacteriaceae	Enterobacter	Enterobacter kobei	124	204	60.8	0.027524	43	78	55.1	0.00213462	0.417782	0.711057	-0.00296735	-5.7	5.7	111	0.0285453	0.052728	151	50	0.55	0.45	0.6	-0.000647046	0.00077286	0.403188	0.7212	-0.000426994	0.000754842	0.572077	0.839275
Species	India	t2823316	Bacteria	Firmicutes	Clostridia	Eubacteriales	Lachnospiraceae	Faecalicatena	Faecalicatena sp. Marseille-Q4148	77	204	37.7	0.0222276	25	78	32.1	0.00135256	0.407946	0.711057	-0.00299793	-5.6	5.6	112	0.0227296	0.0480173	171	50	0.55	0.45	0.6	-0.00110438	0.000724483	0.128546	0.634729	-0.00111466	0.000736888	0.131516	0.643461
Species	India	t1156433	Bacteria	Firmicutes	Bacilli	Lactobacillales	Streptococcaceae	Streptococcus	Streptococcus sp. I-P16	192	204	94.1	0.009814	69	78	88.5	0.00876154	0.128009	0.424757	0.00211252	-5.6	5.6	113	0.0684278	0.130088	44	50	0.55	0.45	0.6	0.000747944	0.000660261	0.258267	0.680381	0.00071045	0.00067368	0.292543	0.696218
Species	India	t202956	Bacteria	Proteobacteria	Gammaproteobacteria	Pseudomonadales	Moraxellaceae	Acinetobacter	Acinetobacter towneri	19	204	9.3	0.000238017	3	78	3.8	1.92308e-05	0.144082	0.438249	-3.7632e-05	-5.5	5.5	114	0.00522394	0.012446	242	50	0.55	0.45	0.6	-0.00012782	8.75591e-05	0.145463	0.634729	-0.000133492	8.93149e-05	0.136161	0.643461
Species	India	t47678	Bacteria	Bacteroidetes	Bacteroidia	Bacteroidales	Bacteroidaceae	Bacteroides	Bacteroides caccae	74	204	36.3	1.22407	24	78	30.8	0.0369051	0.405322	0.711057	-0.112213	-5.5	5.5	115	0.021701	0.0458044	176	50	0.55	0.45	0.6	-0.00384958	0.00454581	0.397807	0.7212	-0.00504427	0.00457663	0.271347	0.682642
Species	India	t47770	Bacteria	Firmicutes	Bacilli	Lactobacillales	Lactobacillaceae	Lactobacillus	Lactobacillus crispatus	62	204	30.4	0.0189857	28	78	35.9	0.0183936	0.393711	0.711057	0.0159725	5.5	5.5	116	0.0305214	0.0660973	140	50	0.55	0.45	0.6	0.00191378	0.00106679	0.0738988	0.634729	0.00206538	0.00108034	0.0569424	0.643461
Species	India	t839	Bacteria	Bacteroidetes	Bacteroidia	Bacteroidales	Prevotellaceae	Prevotella	Prevotella ruminicola	19	204	9.3	0.00931926	3	78	3.8	0.000101282	0.144082	0.438249	-0.00113058	-5.5	5.5	117	0.00274805	0.00650653	245	50	0.55	0.45	0.6	-0.000520721	0.000397166	0.190901	0.634729	-0.000573428	0.000401195	0.154053	0.643461
Species	India	t2722820	Bacteria	Actinobacteria	Actinomycetia	Actinomycetales	Actinomycetaceae	Actinomyces	Actinomyces sp. ZJ34	32	204	15.7	0.0364491	8	78	10.3	0.000273077	0.339645	0.652476	-0.0040333	-5.4	5.4	118	0.0142234	0.0349311	202	50	0.55	0.45	0.6	-0.000887333	0.000739349	0.231094	0.645929	-0.0009308	0.000748861	0.214943	0.666597
Species	India	t328814	Bacteria	Bacteroidetes	Bacteroidia	Bacteroidales	Rikenellaceae	Alistipes	Alistipes shahii	32	204	15.7	0.232713	8	78	10.3	0.00550128	0.339645	0.652476	-0.0143732	-5.4	5.4	119	0.00674139	0.0144002	233	50	0.55	0.45	0.6	-0.00105786	0.0016731	0.527723	0.795853	-0.00136894	0.00170006	0.42138	0.74272
Species	India	t34062	Bacteria	Proteobacteria	Gammaproteobacteria	Pseudomonadales	Moraxellaceae	Moraxella	Moraxella osloensis	78	204	38.2	0.00628879	34	78	43.6	0.00106667	0.417834	0.711057	0.00027402	5.4	5.4	120	0.0287077	0.0610455	149	50	0.55	0.45	0.6	0.000434563	0.000362178	0.231207	0.645929	0.000553763	0.000359526	0.124647	0.643461
Species	India	t820	Bacteria	Bacteroidetes	Bacteroidia	Bacteroidales	Bacteroidaceae	Bacteroides	Bacteroides uniformis	87	204	42.6	1.02087	29	78	37.2	0.0729295	0.420475	0.711057	-0.105461	-5.4	5.4	121	0.0349865	0.0762599	122	50	0.55	0.45	0.6	-0.00683326	0.00497443	0.17064	0.634729	-0.00725682	0.00495849	0.144468	0.643461
Species	India	t2364787	Bacteria	Bacteroidetes	Bacteroidia	Bacteroidales	Rikenellaceae	Alistipes	Alistipes megaguti	34	204	16.7	0.0302513	9	78	11.5	0.000814103	0.355691	0.663746	-0.00391531	-5.2	5.2	122	0.0108496	0.0252035	224	50	0.55	0.45	0.6	-0.00110971	0.000780483	0.15619	0.634729	-0.00117455	0.000787812	0.137134	0.643461
Species	India	t69966	Bacteria	Firmicutes	Bacilli	Bacillales	Staphylococcaceae	Macrococcus	Macrococcus caseolyticus	42	204	20.6	0.331859	12	78	15.4	0.00273974	0.39825	0.711057	-0.0223215	-5.2	5.2	123	0.0121488	0.0283548	217	50	0.55	0.45	0.6	-0.00117533	0.00183313	0.521943	0.795853	-0.000327812	0.00182166	0.857323	0.957941
Species	India	t33945	Bacteria	Firmicutes	Bacilli	Lactobacillales	Enterococcaceae	Enterococcus	Enterococcus avium	102	204	50	0.233321	35	78	44.9	0.195188	0.505812	0.805872	0.129723	-5.1	5.1	124	0.04904	0.0967831	89	50	0.55	0.45	0.6	0.00712013	0.00392805	0.070959	0.634729	0.00739795	0.00391519	0.0598698	0.643461
Species	India	t2582419	Bacteria	Firmicutes	Negativicutes	Veillonellales	Veillonellaceae	Dialister	Dialister hominis	33	204	16.2	0.148867	9	78	11.5	0.00257436	0.357635	0.663746	-0.0106315	-4.7	4.7	125	0.0117186	0.0251234	221	50	0.55	0.45	0.6	-0.00075849	0.00133365	0.569993	0.826321	-0.000875227	0.00135994	0.520384	0.804462
Species	India	t2755405	Bacteria	Bacteroidetes	Bacteroidia	Bacteroidales	Bacteroidaceae	Bacteroides	Bacteroides sp. CACC 737	41	204	20.1	0.0165771	12	78	15.4	0.00443718	0.399526	0.711057	0.00118375	-4.7	4.7	126	0.00846539	0.0175105	230	50	0.55	0.45	0.6	-8.41109e-05	0.000764855	0.912512	0.980928	-0.000157148	0.000770091	0.838455	0.951025
Species	India	t1358	Bacteria	Firmicutes	Bacilli	Lactobacillales	Streptococcaceae	Lactococcus	Lactococcus lactis	93	204	45.6	0.744206	32	78	41	0.000987179	0.506076	0.805872	-0.0578025	-4.6	4.6	127	0.0283423	0.0531639	153	50	0.55	0.45	0.6	-0.00290104	0.00276082	0.294263	0.704066	-0.0016654	0.00269789	0.537549	0.804462
Species	India	t437897	Bacteria	Firmicutes	Negativicutes	Selenomonadales	Selenomonadaceae	Megamonas	Megamonas funiformis	101	204	49.5	0.286025	35	78	44.9	0.199262	0.50781	0.805872	0.156836	-4.6	4.6	128	0.0286221	0.0590247	150	50	0.55	0.45	0.6	0.00181717	0.00391943	0.643272	0.890405	0.00208654	0.00397715	0.600262	0.841728
Species	India	t2382163	Bacteria	Firmicutes	Bacilli	Lactobacillales	Streptococcaceae	Streptococcus	Streptococcus koreensis	190	204	93.1	0.0122326	69	78	88.5	0.00999615	0.225452	0.515345	0.00254566	-4.6	4.6	129	0.0658555	0.124213	51	50	0.55	0.45	0.6	0.000733142	0.000730626	0.316513	0.706886	0.000683031	0.000743874	0.359314	0.719028
Species	India	t1270	Bacteria	Actinobacteria	Actinomycetia	Micrococcales	Micrococcaceae	Micrococcus	Micrococcus luteus	51	204	25	0.000287874	23	78	29.5	0.000202564	0.452383	0.748199	8.44268e-05	4.5	4.5	130	0.019253	0.0398272	185	50	0.55	0.45	0.6	0.000140127	0.000141201	0.32186	0.706886	0.00011987	0.000143636	0.4047	0.729056
Species	India	t161879	Bacteria	Actinobacteria	Actinomycetia	Corynebacteriales	Corynebacteriaceae	Corynebacterium	Corynebacterium kroppenstedtii	119	204	58.3	0.0688235	49	78	62.8	0.00263846	0.587602	0.847508	-0.00542183	4.5	4.5	131	0.0505827	0.0963839	85	50	0.55	0.45	0.6	8.47475e-06	0.00100517	0.993279	0.997523	-0.000230434	0.00102283	0.821921	0.945402
Species	India	t70346	Bacteria	Proteobacteria	Gammaproteobacteria	Pseudomonadales	Moraxellaceae	Acinetobacter	Acinetobacter variabilis	17	204	8.3	0.00734899	10	78	12.8	0.00199744	0.262723	0.575364	0.00134008	4.5	4.5	132	0.00597428	0.0120253	238	50	0.55	0.45	0.6	0.000365865	0.00042164	0.386292	0.7212	0.000369442	0.000430229	0.391249	0.720721
Species	India	t2162637	Bacteria	Bacteroidetes	Bacteroidia	Bacteroidales	Bacteroidaceae	Bacteroides	Bacteroides sp. PHL 2737	35	204	17.2	0.554273	10	78	12.8	0.10019	0.46804	0.764931	-0.0145946	-4.4	4.4	133	0.00763739	0.0159197	231	50	0.55	0.45	0.6	-0.00239333	0.00426142	0.574819	0.828416	-0.00224597	0.00428917	0.600952	0.841728
Species	India	t28132	Bacteria	Bacteroidetes	Bacteroidia	Bacteroidales	Prevotellaceae	Prevotella	Prevotella melaninogenica	98	204	48	0.0763471	34	78	43.6	0.000655128	0.593786	0.847508	-0.00913409	-4.4	4.4	134	0.0210711	0.0401561	178	50	0.55	0.45	0.6	-0.00135186	0.00109447	0.2178	0.645929	-0.00140735	0.00110751	0.204898	0.651947
Species	India	t33039	Bacteria	Firmicutes	Clostridia	Eubacteriales	Lachnospiraceae	Mediterraneibacter	Mediterraneibacter [Ruminococcus] torques	90	204	44.1	0.575368	31	78	39.7	0.0040141	0.590826	0.847508	-0.0500442	-4.4	4.4	135	0.0287736	0.0692632	148	50	0.55	0.45	0.6	-0.00324453	0.00261642	0.21599	0.645929	-0.00339251	0.00266037	0.203314	0.651947
Species	India	t1623	Bacteria	Firmicutes	Bacilli	Lactobacillales	Lactobacillaceae	Ligilactobacillus	Ligilactobacillus ruminis	53	204	26	0.176466	17	78	21.8	0.0083641	0.538843	0.825221	-0.0132619	-4.2	4.2	136	0.0225499	0.045225	172	50	0.55	0.45	0.6	-0.00113197	0.00175473	0.519392	0.795853	-0.001075	0.00177737	0.545793	0.81042
Species	India	t2015795	Bacteria	Proteobacteria	Gammaproteobacteria	Enterobacterales	Enterobacteriaceae	Klebsiella	Klebsiella sp. LY	28	204	13.7	0.0307551	14	78	17.9	0.0063859	0.454386	0.748199	0.000740309	4.2	4.2	137	0.0131536	0.0264884	211	50	0.55	0.45	0.6	0.000500588	0.000981776	0.610537	0.868943	0.000510512	0.000986013	0.605047	0.842252
Species	India	t53442	Bacteria	Firmicutes	Clostridia	Eubacteriales	Eubacteriaceae	Eubacterium	Eubacterium callanderi	24	204	11.8	0.0215072	6	78	7.7	0.0102372	0.39222	0.711057	0.00756512	-4.1	4.1	138	0.00659163	0.0128465	235	50	0.55	0.45	0.6	0.000836008	0.000907581	0.357771	0.706886	0.000803301	0.000918497	0.382565	0.720721
Species	India	t33010	Bacteria	Actinobacteria	Actinomycetia	Propionibacteriales	Propionibacteriaceae	Cutibacterium	Cutibacterium avidum	89	204	43.6	0.812572	31	78	39.7	0.0192103	0.591921	0.847508	-0.0824819	-3.9	3.9	139	0.0317616	0.0614259	133	50	0.55	0.45	0.6	-0.00375599	0.00368415	0.308845	0.706886	-0.00437096	0.00373332	0.242694	0.668396
Species	India	t2582830	Bacteria	Firmicutes	Bacilli	Lactobacillales	Enterococcaceae	Enterococcus	Enterococcus sp. M190262	47	204	23	0.0279426	15	78	19.2	0.00482821	0.524866	0.820663	0.000587029	-3.8	3.8	140	0.0130741	0.0251872	212	50	0.55	0.45	0.6	-0.000168772	0.000853392	0.843372	0.980928	0.000178405	0.000836902	0.83135	0.949787
Species	India	t2785531	Bacteria	Bacteroidetes	Bacteroidia	Bacteroidales	Bacteroidaceae	Bacteroides	Bacteroides sp. HF-162	47	204	23	0.0710924	15	78	19.2	0.00539103	0.524866	0.820663	-0.00835848	-3.8	3.8	141	0.0122933	0.024925	216	50	0.55	0.45	0.6	-0.00156698	0.00135884	0.249823	0.665288	-0.00165882	0.00136164	0.224173	0.668396
Species	India	t158836	Bacteria	Proteobacteria	Gammaproteobacteria	Enterobacterales	Enterobacteriaceae	Enterobacter	Enterobacter hormaechei	167	204	81.9	0.408547	61	78	78.2	0.0510128	0.501079	0.805872	-0.0673333	-3.7	3.7	142	0.0633617	0.118569	61	50	0.55	0.45	0.6	-0.00517485	0.00370216	0.163282	0.634729	-0.00295215	0.00351121	0.401202	0.729056
Species	India	t97478	Bacteria	Firmicutes	Bacilli	Lactobacillales	Lactobacillaceae	Limosilactobacillus	Limosilactobacillus mucosae	52	204	25.5	0.00958645	17	78	21.8	0.000692308	0.64243	0.873864	-0.000767986	-3.7	3.7	143	0.034468	0.0714195	123	50	0.55	0.45	0.6	-0.000434531	0.0004483	0.333239	0.706886	-0.000327901	0.000455536	0.472251	0.77652
Species	India	t33035	Bacteria	Firmicutes	Clostridia	Eubacteriales	Lachnospiraceae	Blautia	Blautia producta	141	204	69.1	0.0618936	51	78	65.4	0.00328462	0.569637	0.846298	-0.00640852	-3.7	3.7	144	0.0450275	0.0858492	96	50	0.55	0.45	0.6	-0.00166074	0.0010603	0.118408	0.634729	-0.00165522	0.00107687	0.125427	0.643461
Species	India	t1596	Bacteria	Firmicutes	Bacilli	Lactobacillales	Lactobacillaceae	Lactobacillus	Lactobacillus gasseri	112	204	54.9	2.66755	40	78	51.3	0.608572	0.595964	0.847508	0.052113	-3.6	3.6	145	0.0334285	0.0634377	125	50	0.55	0.45	0.6	0.0037307	0.00931891	0.689214	0.927844	0.00819601	0.00934062	0.381003	0.720721
Species	India	t1667168	Bacteria	Actinobacteria	Actinomycetia	Micrococcales	Dermabacteraceae	Dermabacter	Dermabacter jinjuensis	49	204	24	0.0295856	16	78	20.5	0.00107436	0.635822	0.870282	-0.00367025	-3.5	3.5	146	0.0205882	0.0401012	182	50	0.55	0.45	0.6	-0.000673445	0.000789142	0.394173	0.7212	-0.000688606	0.000798728	0.389368	0.720721
Species	India	t197614	Bacteria	Firmicutes	Bacilli	Lactobacillales	Streptococcaceae	Streptococcus	Streptococcus pasteurianus	83	204	40.7	0.50625	29	78	37.2	0.141037	0.683396	0.885173	0.0589906	-3.5	3.5	147	0.0278721	0.0518673	156	50	0.55	0.45	0.6	0.00376212	0.00404388	0.353005	0.706886	0.00524939	0.00394735	0.184669	0.643461
Species	India	t35703	Bacteria	Proteobacteria	Gammaproteobacteria	Enterobacterales	Enterobacteriaceae	Citrobacter	Citrobacter amalonaticus	83	204	40.7	0.0325742	29	78	37.2	0.0025141	0.683396	0.885173	-0.00366825	-3.5	3.5	148	0.0360139	0.071429	118	50	0.55	0.45	0.6	-0.000551239	0.000896714	0.539231	0.795853	-0.000625549	0.000911071	0.492908	0.79507
Species	India	t712633	Bacteria	Firmicutes	Bacilli	Lactobacillales	Streptococcaceae	Streptococcus	Streptococcus sp. oral taxon 431	198	204	97.1	0.0427629	73	78	93.6	0.00707179	0.183745	0.467908	-0.00319487	-3.5	3.5	149	0.0655754	0.121775	53	50	0.55	0.45	0.6	-0.00016107	0.000943733	0.864604	0.980928	-8.6034e-05	0.000952391	0.928087	0.980092
Species	India	t29466	Bacteria	Firmicutes	Negativicutes	Veillonellales	Veillonellaceae	Veillonella	Veillonella parvula	190	204	93.1	1.82295	70	78	89.7	1.0237	0.331459	0.648121	0.471106	-3.4	3.4	150	0.0762524	0.138042	21	50	0.55	0.45	0.6	0.011038	0.00955398	0.24894	0.665288	0.0138126	0.00966268	0.154003	0.643461
Species	India	t1353	Bacteria	Firmicutes	Bacilli	Lactobacillales	Enterococcaceae	Enterococcus	Enterococcus gallinarum	46	204	22.5	0.0623918	15	78	19.2	0.0182051	0.628874	0.870282	0.00644679	-3.3	3.3	151	0.0138181	0.028675	208	50	0.55	0.45	0.6	0.000374159	0.00148255	0.800937	0.976266	0.000923016	0.00146364	0.528806	0.804462
Species	India	t1597	Bacteria	Firmicutes	Bacilli	Lactobacillales	Lactobacillaceae	Lacticaseibacillus	Lacticaseibacillus paracasei	114	204	55.9	0.0446918	41	78	52.6	0.0376936	0.688425	0.885173	0.0262465	-3.3	3.3	152	0.0479189	0.0997298	91	50	0.55	0.45	0.6	0.00289272	0.00163438	0.077829	0.634729	0.00302019	0.00164697	0.0677665	0.643461
Species	India	t328813	Bacteria	Bacteroidetes	Bacteroidia	Bacteroidales	Rikenellaceae	Alistipes	Alistipes onderdonkii	25	204	12.3	0.00579091	7	78	9	0.187385	0.532119	0.820663	0.186716	-3.3	3.3	153	0.00588685	0.0129288	240	50	0.55	0.45	0.6	0.0046748	0.00311277	0.134272	0.634729	0.00363323	0.00313027	0.24678	0.668396
Species	India	t74426	Bacteria	Actinobacteria	Coriobacteriia	Coriobacteriales	Coriobacteriaceae	Collinsella	Collinsella aerofaciens	148	204	72.5	1.51166	54	78	69.2	0.201409	0.657944	0.885173	-0.306422	-3.3	3.3	154	0.074143	0.162494	31	50	0.55	0.45	0.6	-0.014313	0.0078663	0.0698975	0.634729	-0.0128023	0.00782476	0.102958	0.643461
Species	India	t227942	Bacteria	Firmicutes	Bacilli	Lactobacillales	Lactobacillaceae	Limosilactobacillus	Limosilactobacillus gastricus	95	204	46.6	0.45501	34	78	43.6	0.00251538	0.689885	0.885173	-0.0397983	-3	3	155	0.0351014	0.0694008	120	50	0.55	0.45	0.6	-0.00217945	0.00231428	0.347137	0.706886	-0.00215752	0.00224511	0.337403	0.708585
Species	India	t2690380	Bacteria	Firmicutes	Bacilli	Lactobacillales	Lactobacillaceae	Lactobacillus	Lactobacillus sp. JM1	82	204	40.2	0.706532	29	78	37.2	0.0192115	0.684184	0.885173	-0.0733277	-3	3	156	0.0323341	0.0657686	131	50	0.55	0.45	0.6	-0.00228538	0.00343043	0.505826	0.795853	-0.00104439	0.00345091	0.762391	0.938622
Species	India	t1464	Bacteria	Firmicutes	Bacilli	Bacillales	Paenibacillaceae	Paenibacillus	Paenibacillus larvae	19	204	9.3	0.0213076	5	78	6.4	0.00101154	0.633391	0.870282	-0.00235562	-2.9	2.9	157	0.00622507	0.0126166	236	50	0.55	0.45	0.6	-0.000742682	0.000674918	0.272102	0.694426	-0.000884083	0.000682803	0.19648	0.650509
Species	India	t2420313	Bacteria	Firmicutes	Bacilli	Lactobacillales	Enterococcaceae	Enterococcus	Enterococcus sp. FDAARGOS_553	45	204	22.1	0.0813325	15	78	19.2	0.0160731	0.745106	0.920478	0.00554219	-2.9	2.9	158	0.0138494	0.0262202	207	50	0.55	0.45	0.6	0.000582332	0.00141106	0.680149	0.925758	0.0010366	0.0013954	0.458197	0.763662
Species	India	t37734	Bacteria	Firmicutes	Bacilli	Lactobacillales	Enterococcaceae	Enterococcus	Enterococcus casseliflavus	87	204	42.6	0.021129	31	78	39.7	0.0346333	0.687465	0.885173	0.0307627	-2.9	2.9	159	0.0394387	0.0880452	108	50	0.55	0.45	0.6	0.00178919	0.00144199	0.215727	0.645929	0.00212165	0.00145862	0.146932	0.643461
Species	India	t71999	Bacteria	Actinobacteria	Actinomycetia	Micrococcales	Micrococcaceae	Kocuria	Kocuria palustris	62	204	30.4	0.000314559	26	78	33.3	0.000261538	0.667504	0.885173	0.000134087	2.9	2.9	160	0.0222108	0.0415727	175	50	0.55	0.45	0.6	0.00020169	0.000148777	0.1763	0.634729	0.000200669	0.000150949	0.184824	0.643461
Species	India	t102684	Bacteria	Firmicutes	Bacilli	Lactobacillales	Streptococcaceae	Streptococcus	Streptococcus infantarius	164	204	80.4	1.7266	65	78	83.3	0.0787141	0.613848	0.867308	-0.237726	2.9	2.9	161	0.0636116	0.128367	60	50	0.55	0.45	0.6	-0.00926195	0.00638053	0.147734	0.634729	-0.00454531	0.00611613	0.458015	0.763662
Species	India	t1156431	Bacteria	Firmicutes	Bacilli	Lactobacillales	Streptococcaceae	Streptococcus	Streptococcus sp. I-G2	194	204	95.1	0.0109934	72	78	92.3	0.0113667	0.392139	0.711057	0.00245245	-2.8	2.8	162	0.0694873	0.129716	40	50	0.55	0.45	0.6	0.000863368	0.000722624	0.233189	0.645929	0.000849442	0.000736606	0.249836	0.668396
Species	India	t84112	Bacteria	Actinobacteria	Coriobacteriia	Eggerthellales	Eggerthellaceae	Eggerthella	Eggerthella lenta	100	204	49	0.244885	36	78	46.2	0.0113513	0.691163	0.885173	-0.0385237	-2.8	2.8	163	0.0305948	0.0579326	139	50	0.55	0.45	0.6	-0.00345201	0.00247482	0.164166	0.634729	-0.00336099	0.00250592	0.180956	0.643461
Species	India	t2682456	Bacteria	Firmicutes	Negativicutes	Veillonellales	Veillonellaceae	Veillonella	Veillonella nakazawae	178	204	87.3	0.3602	66	78	84.6	0.193571	0.562567	0.846298	0.0438122	-2.7	2.7	164	0.0555933	0.102361	76	50	0.55	0.45	0.6	-0.000163447	0.00414528	0.968576	0.992892	0.000750136	0.00418237	0.85779	0.957941
Species	India	t315405	Bacteria	Firmicutes	Bacilli	Lactobacillales	Streptococcaceae	Streptococcus	Streptococcus gallolyticus	165	204	80.9	0.2363	61	78	78.2	0.0394987	0.619375	0.869507	-0.00277236	-2.7	2.7	165	0.0455146	0.0829092	95	50	0.55	0.45	0.6	0.000265455	0.00251445	0.915998	0.980928	0.00191708	0.00234261	0.413865	0.740124
Species	India	t248315	Bacteria	Firmicutes	Negativicutes	Veillonellales	Veillonellaceae	Veillonella	Veillonella rodentium	167	204	81.9	0.0369658	66	78	84.6	0.0225449	0.725581	0.908013	0.00381252	2.7	2.7	166	0.0676608	0.125275	46	50	0.55	0.45	0.6	0.000181568	0.00137331	0.894912	0.980928	4.31928e-06	0.00138657	0.997517	0.997517
Species	India	t28025	Bacteria	Actinobacteria	Actinomycetia	Bifidobacteriales	Bifidobacteriaceae	Bifidobacterium	Bifidobacterium animalis	191	204	93.6	0.00247481	75	78	96.2	0.00342564	0.568958	0.846298	0.00136584	2.6	2.6	167	0.0784168	0.146948	17	50	0.55	0.45	0.6	0.00085439	0.000358695	0.0178898	0.634729	0.000768811	0.000361496	0.0343311	0.643461
Species	India	t33959	Bacteria	Firmicutes	Bacilli	Lactobacillales	Lactobacillaceae	Lactobacillus	Lactobacillus johnsonii	97	204	47.5	0.0234023	39	78	50	0.0116269	0.790119	0.920478	0.00488869	2.5	2.5	168	0.0366032	0.0686179	116	50	0.55	0.45	0.6	0.000912651	0.00105955	0.389776	0.7212	0.00150935	0.0010563	0.154167	0.643461
Species	India	t39777	Bacteria	Firmicutes	Negativicutes	Veillonellales	Veillonellaceae	Veillonella	Veillonella atypica	183	204	89.7	1.32421	68	78	87.2	0.500173	0.529637	0.820663	-0.0130161	-2.5	2.5	169	0.0608717	0.111223	63	50	0.55	0.45	0.6	-0.00096253	0.00761146	0.89946	0.980928	0.000931321	0.00763915	0.903056	0.97438
Species	India	t604330	Bacteria	Actinobacteria	Coriobacteriia	Coriobacteriales	Atopobiaceae	Parafannyhessea	Parafannyhessea umbonata	110	204	53.9	0.0184111	44	78	56.4	0.00342308	0.789383	0.920478	0.000610822	2.5	2.5	170	0.0460303	0.090227	94	50	0.55	0.45	0.6	0.000329302	0.000657966	0.617127	0.868943	0.000224082	0.000670763	0.738581	0.932744
Species	India	t47715	Bacteria	Firmicutes	Bacilli	Lactobacillales	Lactobacillaceae	Lacticaseibacillus	Lacticaseibacillus rhamnosus	65	204	31.9	0.347278	23	78	29.5	0.0204513	0.774514	0.920478	-0.0301894	-2.4	2.4	171	0.0214297	0.0407945	177	50	0.55	0.45	0.6	-0.00168513	0.00268407	0.530628	0.795853	-0.00239715	0.00269872	0.375181	0.720721
Species	India	t1328	Bacteria	Firmicutes	Bacilli	Lactobacillales	Streptococcaceae	Streptococcus	Streptococcus anginosus	193	204	94.6	0.069684	72	78	92.3	0.0235128	0.575792	0.846298	0.00572459	-2.3	2.3	172	0.0640915	0.119364	58	50	0.55	0.45	0.6	0.00108361	0.00148194	0.465261	0.768174	0.0014682	0.00149404	0.326615	0.701936
Species	India	t165179	Bacteria	Bacteroidetes	Bacteroidia	Bacteroidales	Prevotellaceae	Prevotella	Prevotella copri	105	204	51.5	2.14798	42	78	53.8	0.0158577	0.790182	0.920478	-0.319903	2.3	2.3	173	0.042892	0.0891394	104	50	0.55	0.45	0.6	-0.00945509	0.00664457	0.155855	0.634729	-0.0103679	0.00669922	0.122862	0.643461
Species	India	t1736	Bacteria	Firmicutes	Clostridia	Eubacteriales	Eubacteriaceae	Eubacterium	Eubacterium limosum	112	204	54.9	0.0514413	41	78	52.6	0.0295603	0.789607	0.920478	0.0219759	-2.3	2.3	174	0.0545945	0.123635	78	50	0.55	0.45	0.6	0.00202718	0.00147683	0.170957	0.634729	0.00201436	0.00149172	0.17801	0.643461
Species	India	t712623	Bacteria	Firmicutes	Bacilli	Lactobacillales	Streptococcaceae	Streptococcus	Streptococcus sp. oral taxon 061	193	204	94.6	0.0506706	72	78	92.3	0.00775513	0.575792	0.846298	-0.00635124	-2.3	2.3	175	0.0745474	0.146334	29	50	0.55	0.45	0.6	-0.000939761	0.00115037	0.41467	0.7212	-0.0009088	0.00116566	0.436271	0.74307
Species	India	t28141	Bacteria	Proteobacteria	Gammaproteobacteria	Enterobacterales	Enterobacteriaceae	Cronobacter	Cronobacter sakazakii	83	204	40.7	0.095113	30	78	38.5	0.0115449	0.786635	0.920478	0.0030934	-2.2	2.2	176	0.0225053	0.0412693	173	50	0.55	0.45	0.6	0.00090327	0.00124063	0.467175	0.768174	0.00133523	0.00119864	0.266271	0.679547
Species	India	t1689	Bacteria	Actinobacteria	Actinomycetia	Bifidobacteriales	Bifidobacteriaceae	Bifidobacterium	Bifidobacterium dentium	197	204	96.6	1.2983	77	78	98.7	0.013859	NA	NA	-0.175614	2.1	2.1	177	0.0560021	0.100416	74	50	0.55	0.45	0.6	-0.00628813	0.00470196	0.182196	0.634729	-0.00674754	0.00479062	0.160116	0.643461
Species	India	t111015	Bacteria	Actinobacteria	Actinomycetia	Actinomycetales	Actinomycetaceae	Actinomyces	Actinomyces radicidentis	30	204	14.7	0.305235	13	78	16.7	0.0306321	0.712372	0.896606	0.00902421	2	2	178	0.011381	0.0237326	222	50	0.55	0.45	0.6	0.00160433	0.00206791	0.438509	0.741363	0.000900138	0.00208045	0.665597	0.881467
Species	India	t2698804	Bacteria	Firmicutes	Bacilli	Lactobacillales	Streptococcaceae	Streptococcus	Streptococcus sp. CNU G3	59	204	28.9	0.0279745	21	78	26.9	0.00157051	0.769989	0.920478	-0.0041437	-2	2	179	0.0188555	0.0351074	186	50	0.55	0.45	0.6	-0.00111187	0.000849606	0.191714	0.634729	-0.000556698	0.000821055	0.498324	0.797348
Species	India	t1633	Bacteria	Firmicutes	Bacilli	Lactobacillales	Lactobacillaceae	Limosilactobacillus	Limosilactobacillus vaginalis	64	204	31.4	0.180685	23	78	29.5	0.0442731	0.885482	0.953325	0.0223319	-1.9	1.9	180	0.0250614	0.0501678	163	50	0.55	0.45	0.6	0.00401485	0.00213898	0.0615587	0.634729	0.00475241	0.00215955	0.0285921	0.643461
Species	India	t881260	Bacteria	Proteobacteria	Gammaproteobacteria	Enterobacterales	Enterobacteriaceae	Enterobacter	Enterobacter bugandensis	56	204	27.5	0.0414704	20	78	25.6	0.00782821	0.880858	0.953325	0.00388948	-1.9	1.9	181	0.0179972	0.0356096	190	50	0.55	0.45	0.6	0.000869337	0.000911997	0.341299	0.706886	0.00124753	0.000905643	0.169474	0.643461
Species	India	t43675	Bacteria	Actinobacteria	Actinomycetia	Micrococcales	Micrococcaceae	Rothia	Rothia mucilaginosa	190	204	93.1	0.235071	74	78	94.9	0.120927	0.786997	0.920478	0.0209603	1.8	1.8	182	0.081918	0.148383	12	50	0.55	0.45	0.6	0.00254821	0.00303274	0.401493	0.7212	0.00188403	0.0030592	0.538497	0.804462
Species	India	t548	Bacteria	Proteobacteria	Gammaproteobacteria	Enterobacterales	Enterobacteriaceae	Klebsiella	Klebsiella aerogenes	137	204	67.2	0.146863	51	78	65.4	0.00776538	0.779317	0.920478	-0.016013	-1.8	1.8	183	0.0431208	0.0802408	102	50	0.55	0.45	0.6	-0.00165295	0.00173328	0.341083	0.706886	-0.00157276	0.0017457	0.368413	0.720721
Species	India	t1316410	Bacteria	Firmicutes	Bacilli	Lactobacillales	Streptococcaceae	Streptococcus	Streptococcus sp. HSISS1	176	204	86.3	0.121316	66	78	84.6	0.0937795	0.706302	0.894105	0.0382888	-1.7	1.7	184	0.0651567	0.123047	57	50	0.55	0.45	0.6	0.00345052	0.00237101	0.146708	0.634729	0.00370591	0.00240548	0.124561	0.643461
Species	India	t1351	Bacteria	Firmicutes	Bacilli	Lactobacillales	Enterococcaceae	Enterococcus	Enterococcus faecalis	176	204	86.3	2.16926	66	78	84.6	0.544776	0.706302	0.894105	-0.155962	-1.7	1.7	185	0.0687747	0.124772	42	50	0.55	0.45	0.6	-0.00599885	0.00951659	0.528975	0.795853	-0.0049199	0.00940291	0.601234	0.841728
Species	India	t197	Bacteria	Proteobacteria	Epsilonproteobacteria	Campylobacterales	Campylobacteraceae	Campylobacter	Campylobacter jejuni	20	204	9.8	0.892622	9	78	11.5	0.00546795	0.664964	0.885173	-0.0901673	1.7	1.7	186	0.0140129	0.0331656	204	50	0.55	0.45	0.6	-0.00354151	0.00355193	0.319593	0.706886	-0.00243803	0.00355379	0.493268	0.79507
Species	India	t2650157	Bacteria	Bacteroidetes	Bacteroidia	Bacteroidales	Bacteroidaceae	Bacteroides	Bacteroides zhangwenhongi	48	204	23.5	0.10623	17	78	21.8	0.00180513	0.874618	0.953325	-0.00785958	-1.7	1.7	187	0.0131877	0.0268275	210	50	0.55	0.45	0.6	-0.00101923	0.0011214	0.36419	0.713812	-0.00114327	0.00113464	0.314528	0.701936
Species	India	t1683	Bacteria	Actinobacteria	Actinomycetia	Bifidobacteriales	Bifidobacteriaceae	Bifidobacterium	Bifidobacterium angulatum	198	204	97.1	0.0298159	77	78	98.7	0.0147667	NA	NA	0.000492647	1.6	1.6	188	0.0822636	0.155192	11	50	0.55	0.45	0.6	2.03308e-05	0.000983933	0.983529	0.995722	-2.38143e-05	0.000992488	0.980874	0.997517
Species	India	t1520	Bacteria	Firmicutes	Clostridia	Eubacteriales	Clostridiaceae	Clostridium	Clostridium beijerinckii	53	204	26	0.0141962	19	78	24.4	0.0115731	0.878955	0.953325	0.00911719	-1.6	1.6	189	0.0145566	0.0277111	201	50	0.55	0.45	0.6	0.000592003	0.000913033	0.517263	0.795853	0.000416857	0.000918051	0.650138	0.865673
Species	India	t1852377	Bacteria	Actinobacteria	Actinomycetia	Actinomycetales	Actinomycetaceae	Actinomyces	Actinomyces pacaensis	53	204	26	0.0142958	19	78	24.4	0.00246154	0.878955	0.953325	5.90875e-05	-1.6	1.6	190	0.0430237	0.105231	103	50	0.55	0.45	0.6	7.24534e-05	0.000619443	0.906971	0.980928	4.03771e-05	0.000631419	0.949059	0.985401
Species	India	t2500542	Bacteria	Proteobacteria	Gammaproteobacteria	Enterobacterales	Enterobacteriaceae	Salmonella	Salmonella sp. SSDFZ54	15	204	7.4	0.0641055	7	78	9	0.00867179	0.626592	0.870282	0.00362817	1.6	1.6	191	0.00609075	0.013313	237	50	0.55	0.45	0.6	0.000626313	0.00102732	0.542582	0.796003	0.000658198	0.00094508	0.486737	0.795004
Species	India	t584	Bacteria	Proteobacteria	Gammaproteobacteria	Enterobacterales	Morganellaceae	Proteus	Proteus mirabilis	49	204	24	0.39754	20	78	25.6	0.0834372	0.759448	0.920478	0.0298151	1.6	1.6	192	0.0204409	0.0424659	183	50	0.55	0.45	0.6	0.000943572	0.00327772	0.773656	0.976266	0.000827149	0.00334378	0.804807	0.94203
Species	India	t1624	Bacteria	Firmicutes	Bacilli	Lactobacillales	Lactobacillaceae	Ligilactobacillus	Ligilactobacillus salivarius	151	204	74	1.01997	59	78	75.6	0.375329	0.878955	0.953325	0.163176	1.6	1.6	193	0.0605556	0.111726	64	50	0.55	0.45	0.6	0.000963597	0.00639887	0.880409	0.980928	0.00197239	0.00648624	0.76129	0.938622
Species	India	t1636603	Bacteria	Proteobacteria	Gammaproteobacteria	Pseudomonadales	Moraxellaceae	Acinetobacter	Acinetobacter sp. ACNIH1	10	204	4.9	0.0024425	5	78	6.4	0.000691026	0.567306	0.846298	0.00047583	1.5	1.5	194	0.00315827	0.00757312	244	50	0.55	0.45	0.6	0.00020112	0.000245811	0.413944	0.7212	0.000195894	0.000250891	0.435597	0.74307
Species	India	t1748967	Bacteria	Proteobacteria	Gammaproteobacteria	Enterobacterales	Enterobacteriaceae	Citrobacter	Citrobacter cronae	24	204	11.8	0.04385	8	78	10.3	0.00916282	0.835347	0.953325	0.00358145	-1.5	1.5	195	0.00762449	0.0174976	232	50	0.55	0.45	0.6	4.39221e-05	0.00106473	0.967124	0.992892	4.04361e-05	0.00107995	0.970159	0.994515
Species	India	t2684658	Bacteria	Firmicutes	Bacilli	Lactobacillales	Streptococcaceae	Streptococcus	Streptococcus sp. CNU 77-61	42	204	20.6	0.0174327	15	78	19.2	0.000817949	0.869386	0.953325	-0.00296587	-1.4	1.4	196	0.0118903	0.0229899	220	50	0.55	0.45	0.6	-0.00102417	0.000687716	0.137552	0.634729	-0.000514973	0.000661204	0.436743	0.74307
Species	India	t2774055	Bacteria	Proteobacteria	Gammaproteobacteria	Enterobacterales	Enterobacteriaceae	Kluyvera	Kluyvera genomosp. 3	50	204	24.5	0.0162691	18	78	23.1	0.000229487	0.876974	0.953325	-0.00185041	-1.4	1.4	197	0.0151089	0.031712	199	50	0.55	0.45	0.6	-0.000544956	0.000511774	0.287867	0.704066	-0.00040609	0.000503345	0.42049	0.74272
Species	India	t1308	Bacteria	Firmicutes	Bacilli	Lactobacillales	Streptococcaceae	Streptococcus	Streptococcus thermophilus	204	204	100	0.17535	77	78	98.7	0.107245	NA	NA	-0.00413748	-1.3	1.3	198	0.0761126	0.153238	22	50	0.55	0.45	0.6	-0.000831042	0.00258979	0.748532	0.965212	0.000305894	0.00259505	0.906252	0.97438
Species	India	t1335	Bacteria	Firmicutes	Bacilli	Lactobacillales	Streptococcaceae	Streptococcus	Streptococcus equinus	204	204	100	0.0705602	77	78	98.7	0.0389808	NA	NA	-0.00125011	-1.3	1.3	199	0.0619615	0.115615	62	50	0.55	0.45	0.6	-0.000214866	0.00156327	0.890776	0.980928	0.00039816	0.00155337	0.797895	0.94203
Species	India	t684066	Bacteria	Firmicutes	Bacilli	Lactobacillales	Streptococcaceae	Streptococcus	Streptococcus lactarius	204	204	100	0.854218	77	78	98.7	0.521114	NA	NA	0.0974759	-1.3	1.3	200	0.0735261	0.134749	33	50	0.55	0.45	0.6	0.00530247	0.00649624	0.415058	0.7212	0.00574645	0.00662514	0.386495	0.720721
Species	India	t1547	Bacteria	Firmicutes	Erysipelotrichia	Erysipelotrichales	Erysipelotrichaceae	Erysipelatoclostridium	Erysipelatoclostridium ramosum	68	204	33.3	0.694928	25	78	32.1	0.0126449	0.888029	0.953325	-0.0969689	-1.2	1.2	201	0.0232012	0.0463217	169	50	0.55	0.45	0.6	-0.00546078	0.00375364	0.146846	0.634729	-0.00430722	0.0037977	0.257713	0.668396
Species	India	t1660	Bacteria	Actinobacteria	Actinomycetia	Actinomycetales	Actinomycetaceae	Schaalia	Schaalia odontolytica	149	204	73	0.0563404	56	78	71.8	0.0116808	0.881509	0.953325	7.39065e-05	-1.2	1.2	202	0.0504428	0.0958443	86	50	0.55	0.45	0.6	0.0006522	0.00129247	0.614226	0.868943	0.000858226	0.00130745	0.512109	0.804462
Species	India	t2596949	Bacteria	Proteobacteria	Gammaproteobacteria	Enterobacterales	Enterobacteriaceae	Enterobacter	Enterobacter sp. E76	34	204	16.7	0.0498077	14	78	17.9	0.00224615	0.85965	0.953325	-0.00159747	1.2	1.2	203	0.0105034	0.0222832	226	50	0.55	0.45	0.6	0.00019689	0.000768547	0.797997	0.976266	-4.47801e-05	0.00076272	0.953225	0.985401
Species	India	t1290	Bacteria	Firmicutes	Bacilli	Bacillales	Staphylococcaceae	Staphylococcus	Staphylococcus hominis	196	204	96.1	0.370568	74	78	94.9	0.169323	0.742468	0.920478	0.0411152	-1.2	1.2	204	0.109511	0.20244	2	50	0.55	0.45	0.6	-0.00138656	0.00409896	0.735412	0.953312	-0.00159675	0.00414964	0.700688	0.903519
Species	India	t1316411	Bacteria	Firmicutes	Bacilli	Lactobacillales	Streptococcaceae	Streptococcus	Streptococcus sp. HSISS2	201	204	98.5	1.5388	76	78	97.4	0.980871	NA	NA	0.143677	-1.1	1.1	205	0.0660636	0.118805	49	50	0.55	0.45	0.6	0.00235745	0.00847007	0.780967	0.976266	0.00415324	0.00860329	0.629657	0.852393
Species	India	t1316412	Bacteria	Firmicutes	Bacilli	Lactobacillales	Streptococcaceae	Streptococcus	Streptococcus sp. HSISS3	201	204	98.5	2.38067	76	78	97.4	1.54074	NA	NA	0.22905	-1.1	1.1	206	0.065976	0.119156	50	50	0.55	0.45	0.6	0.00326842	0.0107929	0.762244	0.967616	0.00546856	0.010962	0.618273	0.850688
Species	India	t1343	Bacteria	Firmicutes	Bacilli	Lactobacillales	Streptococcaceae	Streptococcus	Streptococcus vestibularis	201	204	98.5	0.519543	76	78	97.4	0.197105	NA	NA	0.00897376	-1.1	1.1	207	0.0826607	0.163066	10	50	0.55	0.45	0.6	-0.000408947	0.00455265	0.92849	0.980928	0.000508459	0.00457208	0.911531	0.97438
Species	India	t1282	Bacteria	Firmicutes	Bacilli	Bacillales	Staphylococcaceae	Staphylococcus	Staphylococcus epidermidis	202	204	99	0.426406	78	78	100	0.210195	NA	NA	0.112162	1	1	208	0.0857081	0.165511	7	50	0.55	0.45	0.6	0.00496367	0.0040899	0.225908	0.645929	0.00481519	0.00414795	0.246705	0.668396
Species	India	t1681	Bacteria	Actinobacteria	Actinomycetia	Bifidobacteriales	Bifidobacteriaceae	Bifidobacterium	Bifidobacterium bifidum	202	204	99	11.0179	78	78	100	4.46519	NA	NA	-0.319393	1	1	209	0.0735458	0.135519	32	50	0.55	0.45	0.6	-0.00571489	0.0252697	0.821245	0.980928	-0.00489095	0.0255101	0.848098	0.95753
Species	India	t257758	Bacteria	Firmicutes	Bacilli	Lactobacillales	Streptococcaceae	Streptococcus	Streptococcus pseudopneumoniae	193	204	94.6	0.0173247	73	78	93.6	0.0107769	0.775523	0.920478	0.00327398	-1	1	210	0.0746394	0.134994	27	50	0.55	0.45	0.6	0.00110195	0.000838787	0.190007	0.634729	0.00121212	0.00085171	0.155823	0.643461
Species	India	t1561	Bacteria	Firmicutes	Clostridia	Eubacteriales	Clostridiaceae	Clostridium	Clostridium baratii	41	204	20.1	0.0130569	15	78	19.2	0.000969231	1	1	-0.000269005	-0.9	0.9	211	0.0139138	0.0274494	206	50	0.55	0.45	0.6	3.9494e-05	0.000442083	0.928879	0.980928	-7.64776e-06	0.000447154	0.986367	0.997517
Species	India	t1583	Bacteria	Firmicutes	Bacilli	Lactobacillales	Lactobacillaceae	Weissella	Weissella confusa	48	204	23.5	0.0121235	19	78	24.4	0.000119231	0.876823	0.953325	-0.00159695	0.9	0.9	212	0.0158577	0.0315101	197	50	0.55	0.45	0.6	-0.000593516	0.000459155	0.197206	0.639245	-0.000491726	0.000466424	0.292696	0.696218
Species	India	t1433513	Bacteria	Firmicutes	Bacilli	Lactobacillales	Streptococcaceae	Streptococcus	Streptococcus gwangjuense	192	204	94.1	0.0133842	74	78	94.9	0.00924359	1	1	0.002998	0.8	0.8	213	0.06734	0.120305	47	50	0.55	0.45	0.6	0.00090458	0.00077237	0.242525	0.660206	0.000945791	0.000784518	0.229019	0.668396
Species	India	t573	Bacteria	Proteobacteria	Gammaproteobacteria	Enterobacterales	Enterobacteriaceae	Klebsiella	Klebsiella pneumoniae	197	204	96.6	13.302	76	78	97.4	4.22854	NA	NA	-1.19391	0.8	0.8	214	0.0768171	0.147106	19	50	0.55	0.45	0.6	-0.0168847	0.0271219	0.534088	0.795853	-0.0122974	0.0263868	0.641553	0.858909
Species	India	t1311	Bacteria	Firmicutes	Bacilli	Lactobacillales	Streptococcaceae	Streptococcus	Streptococcus agalactiae	182	204	89.2	0.041787	69	78	88.5	0.0209103	0.833951	0.953325	-0.00093092	-0.7	0.7	215	0.0669822	0.137561	48	50	0.55	0.45	0.6	-6.01942e-05	0.00129737	0.963027	0.992892	0.000461557	0.00128799	0.720353	0.924013
Species	India	t1314	Bacteria	Firmicutes	Bacilli	Lactobacillales	Streptococcaceae	Streptococcus	Streptococcus pyogenes	182	204	89.2	0.0265476	69	78	88.5	0.00983462	0.833951	0.953325	0.000605694	-0.7	0.7	216	0.0742963	0.153402	30	50	0.55	0.45	0.6	-0.0002125	0.00100528	0.832742	0.980928	-0.00041891	0.00101782	0.680972	0.892182
Species	India	t1590	Bacteria	Firmicutes	Bacilli	Lactobacillales	Lactobacillaceae	Lactiplantibacillus	Lactiplantibacillus plantarum	119	204	58.3	0.123049	46	78	59	0.0274654	1	1	-0.00771599	0.7	0.7	217	0.0399759	0.0767588	107	50	0.55	0.45	0.6	-0.000631853	0.00204306	0.757348	0.967616	0.000235304	0.00205162	0.908773	0.97438
Species	India	t1613	Bacteria	Firmicutes	Bacilli	Lactobacillales	Lactobacillaceae	Limosilactobacillus	Limosilactobacillus fermentum	132	204	64.7	1.29195	51	78	65.4	0.171633	1	1	-0.180574	0.7	0.7	218	0.0657905	0.129387	52	50	0.55	0.45	0.6	-0.00888811	0.00653026	0.174587	0.634729	-0.00707586	0.00656498	0.282059	0.691045
Species	India	t2682455	Bacteria	Firmicutes	Negativicutes	Veillonellales	Veillonellaceae	Veillonella	Veillonella sp. S12025-13	174	204	85.3	0.35152	66	78	84.6	0.190682	0.853919	0.953325	0.0451345	-0.7	0.7	219	0.0539304	0.100719	79	50	0.55	0.45	0.6	-0.000636173	0.00416555	0.878727	0.980928	0.000432678	0.00419714	0.917968	0.97438
Species	India	t28026	Bacteria	Actinobacteria	Actinomycetia	Bifidobacteriales	Bifidobacteriaceae	Bifidobacterium	Bifidobacterium pseudocatenulatum	200	204	98	1.5623	77	78	98.7	0.310832	NA	NA	-0.0433106	0.7	0.7	220	0.0637051	0.115179	59	50	0.55	0.45	0.6	-0.00125366	0.00691885	0.856346	0.980928	-0.000302955	0.00695557	0.96529	0.993681
Species	India	t1639133	Bacteria	Proteobacteria	Gammaproteobacteria	Enterobacterales	Enterobacteriaceae	Citrobacter	Citrobacter portucalensis	72	204	35.3	0.0428167	28	78	35.9	0.00389615	1	1	-0.00127492	0.6	0.6	221	0.0293914	0.0635932	145	50	0.55	0.45	0.6	-2.69321e-06	0.000866927	0.997523	0.997523	0.000233343	0.000862974	0.78706	0.94203
Species	India	t1316408	Bacteria	Firmicutes	Bacilli	Lactobacillales	Streptococcaceae	Streptococcus	Streptococcus sp. HSISM1	200	204	98	0.0800073	76	78	97.4	0.0792641	NA	NA	0.0288965	-0.6	0.6	222	0.08526	0.157079	8	50	0.55	0.45	0.6	0.00299345	0.00201512	0.138537	0.634729	0.00269802	0.00204937	0.189099	0.643461
Species	India	t1839799	Bacteria	Firmicutes	Bacilli	Lactobacillales	Streptococcaceae	Streptococcus	Streptococcus sp. FDAARGOS_192	200	204	98	0.159581	76	78	97.4	0.124112	NA	NA	0.049539	-0.6	0.6	223	0.0716087	0.13697	35	50	0.55	0.45	0.6	0.00347146	0.00265214	0.191632	0.634729	0.00356817	0.0026948	0.186572	0.643461
Species	India	t727	Bacteria	Proteobacteria	Gammaproteobacteria	Pasteurellales	Pasteurellaceae	Haemophilus	Haemophilus influenzae	88	204	43.1	0.0301243	34	78	43.6	0.00255513	1	1	-0.00064095	0.5	0.5	224	0.0340475	0.0647724	124	50	0.55	0.45	0.6	8.08297e-05	0.000687234	0.906456	0.980928	0.000243764	0.000692962	0.72528	0.92451
Species	India	t39778	Bacteria	Firmicutes	Negativicutes	Veillonellales	Veillonellaceae	Veillonella	Veillonella dispar	176	204	86.3	0.390254	67	78	85.9	0.159494	1	1	0.0290093	-0.4	0.4	225	0.0566824	0.103126	73	50	0.55	0.45	0.6	0.000666587	0.00387755	0.863633	0.980928	0.00204867	0.00389076	0.598933	0.841728
Species	India	t28090	Bacteria	Proteobacteria	Gammaproteobacteria	Pseudomonadales	Moraxellaceae	Acinetobacter	Acinetobacter lwoffii	24	204	11.8	0.000904754	9	78	11.5	0.000260256	1	1	7.20211e-05	-0.3	0.3	226	0.0110479	0.0300048	223	50	0.55	0.45	0.6	4.75292e-05	0.000185055	0.797492	0.976266	7.5359e-05	0.000188019	0.688874	0.892985
Species	India	t2026240	Bacteria	Proteobacteria	Gammaproteobacteria	Enterobacterales	Enterobacteriaceae	Klebsiella	Klebsiella quasivariicola	83	204	40.7	0.0133006	32	78	41	0.00075	1	1	-0.00152206	0.3	0.3	227	0.0258142	0.0493847	161	50	0.55	0.45	0.6	-0.000572965	0.000517521	0.269187	0.694218	-0.000461282	0.000514918	0.371124	0.720721
Species	India	t83655	Bacteria	Proteobacteria	Gammaproteobacteria	Enterobacterales	Enterobacteriaceae	Leclercia	Leclercia adecarboxylata	83	204	40.7	0.011433	32	78	41	0.00143077	1	1	-0.000220701	0.3	0.3	228	0.0207348	0.0395649	181	50	0.55	0.45	0.6	6.60243e-05	0.000487913	0.892456	0.980928	0.000254034	0.00046925	0.588696	0.841728
Species	India	t853	Bacteria	Firmicutes	Clostridia	Eubacteriales	Oscillospiraceae	Faecalibacterium	Faecalibacterium prausnitzii	180	204	88.2	2.70024	69	78	88.5	0.00565769	1	1	-0.273211	0.3	0.3	229	0.0767683	0.151092	20	50	0.55	0.45	0.6	-0.00667308	0.00617865	0.281061	0.704066	-0.0070887	0.00626187	0.258603	0.668396
Species	India	t113107	Bacteria	Firmicutes	Bacilli	Lactobacillales	Streptococcaceae	Streptococcus	Streptococcus australis	201	204	98.5	0.0225529	77	78	98.7	0.0223141	NA	NA	0.00606802	0.2	0.2	230	0.0790099	0.158227	16	50	0.55	0.45	0.6	0.00157645	0.000970577	0.10545	0.634729	0.00152114	0.0009896	0.125413	0.643461
Species	India	t1318	Bacteria	Firmicutes	Bacilli	Lactobacillales	Streptococcaceae	Streptococcus	Streptococcus parasanguinis	201	204	98.5	0.0791557	77	78	98.7	0.0808821	NA	NA	0.0303423	0.2	0.2	231	0.0866456	0.161041	6	50	0.55	0.45	0.6	0.00302216	0.00203117	0.137905	0.634729	0.00274285	0.00206495	0.185185	0.643461
Species	India	t1686	Bacteria	Actinobacteria	Actinomycetia	Bifidobacteriales	Bifidobacteriaceae	Bifidobacterium	Bifidobacterium catenulatum	201	204	98.5	4.50075	77	78	98.7	1.06503	NA	NA	0.0210895	0.2	0.2	232	0.0759006	0.136617	23	50	0.55	0.45	0.6	0.0022182	0.0116896	0.849636	0.980928	0.00373759	0.0117935	0.751546	0.938622
Species	India	t562	Bacteria	Proteobacteria	Gammaproteobacteria	Enterobacterales	Enterobacteriaceae	Escherichia	Escherichia coli	201	204	98.5	17.3647	77	78	98.7	12.3006	NA	NA	-2.34356	0.2	0.2	233	0.112545	0.212082	1	50	0.55	0.45	0.6	-0.0528372	0.034858	0.130703	0.634729	-0.0471671	0.0352416	0.181874	0.643461
Species	India	t61645	Bacteria	Proteobacteria	Gammaproteobacteria	Enterobacterales	Enterobacteriaceae	Enterobacter	Enterobacter asburiae	99	204	48.5	0.00774638	38	78	48.7	0.00833718	1	1	0.00593277	0.2	0.2	234	0.0330584	0.0645972	127	50	0.55	0.45	0.6	0.000269616	0.000783477	0.731009	0.953312	0.000345517	0.00069907	0.621523	0.850688
Species	India	t287	Bacteria	Proteobacteria	Gammaproteobacteria	Pseudomonadales	Pseudomonadaceae	Pseudomonas	Pseudomonas aeruginosa	107	204	52.5	0.0157404	41	78	52.6	0.00159744	1	1	-0.00173541	0.1	0.1	235	0.0356865	0.0658119	119	50	0.55	0.45	0.6	-0.000431036	0.000624976	0.490964	0.791356	-0.000400731	0.000635589	0.528899	0.804462
Species	India	t1680	Bacteria	Actinobacteria	Actinomycetia	Bifidobacteriales	Bifidobacteriaceae	Bifidobacterium	Bifidobacterium adolescentis	199	204	97.5	0.323688	76	78	97.4	0.0613564	NA	NA	-0.0375103	-0.1	0.1	236	0.0654111	0.122387	54	50	0.55	0.45	0.6	-0.00303567	0.0028567	0.288857	0.704066	-0.00337746	0.00289448	0.244277	0.668396
Species	India	t2610896	Bacteria	Firmicutes	Bacilli	Lactobacillales	Streptococcaceae	Streptococcus	Streptococcus sp. LPB0220	199	204	97.5	0.081908	76	78	97.4	0.0796218	NA	NA	0.0315115	-0.1	0.1	237	0.0806179	0.153596	14	50	0.55	0.45	0.6	0.00319456	0.00206651	0.123264	0.634729	0.00289971	0.00209967	0.168391	0.643461
Species	India	t1303	Bacteria	Firmicutes	Bacilli	Lactobacillales	Streptococcaceae	Streptococcus	Streptococcus oralis	204	204	100	0.0340369	78	78	100	0.0231282	NA	NA	0.00468409	0	0	238	0.0683542	0.121462	45	50	0.55	0.45	0.6	0.00104677	0.00110352	0.343656	0.706886	0.00116857	0.00112327	0.299099	0.699044
Species	India	t1304	Bacteria	Firmicutes	Bacilli	Lactobacillales	Streptococcaceae	Streptococcus	Streptococcus salivarius	204	204	100	1.51095	78	78	100	0.990253	NA	NA	0.202024	0	0	239	0.0583366	0.106237	68	50	0.55	0.45	0.6	0.00614059	0.00750554	0.413972	0.7212	0.00727582	0.00759676	0.339029	0.708585
Species	India	t1313	Bacteria	Firmicutes	Bacilli	Lactobacillales	Streptococcaceae	Streptococcus	Streptococcus pneumoniae	204	204	100	0.0900483	78	78	100	0.0631526	NA	NA	0.0157678	0	0	240	0.0933453	0.180432	3	50	0.55	0.45	0.6	0.00226893	0.00185066	0.221225	0.645929	0.00225855	0.001881	0.230894	0.668396
Species	India	t1354	Bacteria	Firmicutes	Bacilli	Lactobacillales	Enterococcaceae	Enterococcus	Enterococcus hirae	81	204	39.7	0.0325739	31	78	39.7	0.000551282	1	1	-0.00285558	0	0	241	0.0315966	0.0633687	134	50	0.55	0.45	0.6	-0.000315082	0.00065775	0.632292	0.880179	-0.000169584	0.000656623	0.796394	0.94203
Species	India	t1382	Bacteria	Actinobacteria	Coriobacteriia	Coriobacteriales	Atopobiaceae	Lancefieldella	Lancefieldella parvula	68	204	33.3	0.0250032	26	78	33.3	0.00542436	1	1	-0.00119378	0	0	242	0.0290238	0.0654383	146	50	0.55	0.45	0.6	-3.64112e-06	0.000954934	0.99696	0.997523	-6.11035e-05	0.000949112	0.948715	0.985401
Species	India	t1685	Bacteria	Actinobacteria	Actinomycetia	Bifidobacteriales	Bifidobacteriaceae	Bifidobacterium	Bifidobacterium breve	204	204	100	20.2307	78	78	100	11.5129	NA	NA	0.311248	0	0	243	0.0690397	0.125104	41	50	0.55	0.45	0.6	0.00666784	0.0372513	0.85807	0.980928	0.00843892	0.0374162	0.821725	0.945402
Species	India	t216816	Bacteria	Actinobacteria	Actinomycetia	Bifidobacteriales	Bifidobacteriaceae	Bifidobacterium	Bifidobacterium longum	204	204	100	34.0603	78	78	100	45.363	NA	NA	4.11108	0	0	244	0.0756258	0.140887	24	50	0.55	0.45	0.6	0.0580235	0.0557083	0.298514	0.704066	0.0348221	0.0542802	0.521717	0.804462
Species	India	t28037	Bacteria	Firmicutes	Bacilli	Lactobacillales	Streptococcaceae	Streptococcus	Streptococcus mitis	204	204	100	0.150396	78	78	100	0.155758	NA	NA	0.0770263	0	0	245	0.0804836	0.148823	15	50	0.55	0.45	0.6	0.00542453	0.0028378	0.0569578	0.634729	0.00563016	0.0028807	0.0516624	0.643461
Species	India (exposed)	t1499973	Bacteria	Proteobacteria	Gammaproteobacteria	Enterobacterales	Enterobacteriaceae	Escherichia	Escherichia marmotae	88	104	84.6	0.00396194	28	45	62.2	0.00101333	0.00460978	0.472602	-0.00134917	-22.4	22.4	1	0.102663	0.203245	4	45	0.5	0.444444	0.611111	-0.00151614	0.000510441	0.00347634	0.619278	-0.00154911	0.000528528	0.003939	0.448532
Species	India (exposed)	t1550024	Bacteria	Firmicutes	Clostridia	Eubacteriales	Oscillospiraceae	Ruthenibacterium	Ruthenibacterium lactatiformans	38	104	36.5	0.00835105	7	45	15.6	0.156962	0.0114832	0.472602	0.154996	-20.9	20.9	2	0.0313537	0.0692172	109	45	0.5	0.444444	0.611111	0.00695873	0.00388759	0.0755147	0.792668	0.00737875	0.00397422	0.0654323	0.782084
Species	India (exposed)	t1812935	Bacteria	Proteobacteria	Gammaproteobacteria	Enterobacterales	Enterobacteriaceae	Enterobacter	Enterobacter roggenkampii	84	104	80.8	0.059735	27	45	60	0.409938	0.0131509	0.472602	0.391956	-20.8	20.8	3	0.0454975	0.0896337	76	45	0.5	0.444444	0.611111	0.00741393	0.00659	0.262411	0.792668	0.0039044	0.00471127	0.408644	0.782084
Species	India (exposed)	t208962	Bacteria	Proteobacteria	Gammaproteobacteria	Enterobacterales	Enterobacteriaceae	Escherichia	Escherichia albertii	91	104	87.5	0.0148133	30	45	66.7	0.00199333	0.00529905	0.472602	-0.00343071	-20.8	20.8	4	0.13014	0.25975	1	45	0.5	0.444444	0.611111	-0.0022475	0.000832991	0.00778955	0.619278	-0.00231936	0.00085151	0.00726368	0.448532
Species	India (exposed)	t550	Bacteria	Proteobacteria	Gammaproteobacteria	Enterobacterales	Enterobacteriaceae	Enterobacter	Enterobacter cloacae	90	104	86.5	2.492	30	45	66.7	0.374198	0.00698756	0.472602	-0.226934	-19.8	19.8	5	0.06232	0.115135	50	45	0.5	0.444444	0.611111	-0.00688598	0.0124586	0.581303	0.829426	-0.00169455	0.0121491	0.889269	0.938672
Species	India (exposed)	t571	Bacteria	Proteobacteria	Gammaproteobacteria	Enterobacterales	Enterobacteriaceae	Klebsiella	Klebsiella oxytoca	83	104	79.8	0.404986	27	45	60	0.00634667	0.015106	0.472602	-0.042661	-19.8	19.8	6	0.0451481	0.0922323	78	45	0.5	0.444444	0.611111	-0.00312136	0.00321215	0.332778	0.792668	-0.00348645	0.00330525	0.293298	0.782084
Species	India (exposed)	t622	Bacteria	Proteobacteria	Gammaproteobacteria	Enterobacterales	Enterobacteriaceae	Shigella	Shigella dysenteriae	83	104	79.8	0.0202822	27	45	60	0.0086	0.015106	0.472602	-0.00299423	-19.8	19.8	7	0.0452763	0.089879	77	45	0.5	0.444444	0.611111	-0.00202782	0.0013222	0.127259	0.792668	-0.00211547	0.00137169	0.125243	0.782084
Species	India (exposed)	t1584	Bacteria	Firmicutes	Bacilli	Lactobacillales	Lactobacillaceae	Lactobacillus	Lactobacillus delbrueckii	50	104	48.1	0.000670389	13	45	28.9	0.0206289	0.0318468	0.63404	0.0202693	-19.2	19.2	8	0.0661163	0.148539	38	45	0.5	0.444444	0.611111	0.00168908	0.00140996	0.232858	0.792668	0.00177124	0.00146765	0.229495	0.782084
Species	India (exposed)	t208224	Bacteria	Proteobacteria	Gammaproteobacteria	Enterobacterales	Enterobacteriaceae	Enterobacter	Enterobacter kobei	66	104	63.5	0.0363251	20	45	44.4	0.00212	0.0463071	0.728303	-0.00471269	-19.1	19.1	9	0.0278602	0.0550475	122	45	0.5	0.444444	0.611111	-0.0013993	0.00118337	0.238927	0.792668	-0.00102865	0.00117365	0.382261	0.782084
Species	India (exposed)	t108981	Bacteria	Proteobacteria	Gammaproteobacteria	Pseudomonadales	Moraxellaceae	Acinetobacter	Acinetobacter schindleri	20	104	19.2	0.00593471	17	45	37.8	0.00239778	0.0226804	0.55189	0.0014622	18.6	18.6	10	0.042422	0.0854379	84	45	0.5	0.444444	0.611111	0.000552337	0.000642129	0.391099	0.792668	0.000629364	0.000664947	0.345508	0.782084
Species	India (exposed)	t582	Bacteria	Proteobacteria	Gammaproteobacteria	Enterobacterales	Morganellaceae	Morganella	Morganella morganii	40	104	38.5	0.0983216	9	45	20	0.0109933	0.0362259	0.661123	-0.00371724	-18.5	18.5	11	0.0265539	0.0550247	127	45	0.5	0.444444	0.611111	-0.000813065	0.00202431	0.688524	0.840134	-0.000344834	0.00206783	0.867795	0.938672
Species	India (exposed)	t623	Bacteria	Proteobacteria	Gammaproteobacteria	Enterobacterales	Enterobacteriaceae	Shigella	Shigella flexneri	86	104	82.7	0.0964904	29	45	64.4	0.0122733	0.0195607	0.535473	-0.0228863	-18.3	18.3	12	0.0626594	0.115601	47	45	0.5	0.444444	0.611111	-0.0051082	0.00224524	0.0243442	0.751629	-0.00552577	0.00232281	0.0186938	0.769561
Species	India (exposed)	t33038	Bacteria	Firmicutes	Clostridia	Eubacteriales	Lachnospiraceae	Mediterraneibacter	Mediterraneibacter [Ruminococcus] gnavus	67	104	64.4	3.21115	21	45	46.7	0.418844	0.0479759	0.728303	-0.256306	-17.7	17.7	13	0.0373395	0.0809771	92	45	0.5	0.444444	0.611111	-0.007174	0.0133931	0.59301	0.829426	-0.0047533	0.0138829	0.732566	0.895885
Species	India (exposed)	t1382	Bacteria	Actinobacteria	Coriobacteriia	Coriobacteriales	Atopobiaceae	Lancefieldella	Lancefieldella parvula	28	104	26.9	0.0151813	20	45	44.4	0.00721333	0.0552941	0.728303	0.00261045	17.5	17.5	14	0.0614354	0.139136	52	45	0.5	0.444444	0.611111	0.00169951	0.00117281	0.149442	0.792668	0.00158674	0.00118931	0.184284	0.782084
Species	India (exposed)	t624	Bacteria	Proteobacteria	Gammaproteobacteria	Enterobacterales	Enterobacteriaceae	Shigella	Shigella sonnei	59	104	56.7	0.0827839	18	45	40	0.0241422	0.0747132	0.742186	-0.0207741	-16.7	16.7	15	0.0426207	0.0818377	83	45	0.5	0.444444	0.611111	-0.00515316	0.00278076	0.0658654	0.792668	-0.00553884	0.00286651	0.0553189	0.782084
Species	India (exposed)	t545	Bacteria	Proteobacteria	Gammaproteobacteria	Enterobacterales	Enterobacteriaceae	Citrobacter	Citrobacter koseri	45	104	43.3	0.795194	12	45	26.7	0.0016	0.0671028	0.734776	-0.0919788	-16.6	16.6	16	0.029137	0.0587214	117	45	0.5	0.444444	0.611111	-0.00482391	0.00456024	0.291873	0.792668	-0.00455521	0.00466533	0.330529	0.782084
Species	India (exposed)	t43765	Bacteria	Actinobacteria	Actinomycetia	Corynebacteriales	Corynebacteriaceae	Corynebacterium	Corynebacterium amycolatum	21	104	20.2	0.000312018	16	45	35.6	0.000293333	0.0625356	0.728303	0.000173141	15.4	15.4	17	0.0647269	0.133518	42	45	0.5	0.444444	0.611111	0.000524672	0.00020354	0.0109282	0.619278	0.000609557	0.00020373	0.0032692	0.448532
Species	India (exposed)	t729	Bacteria	Proteobacteria	Gammaproteobacteria	Pasteurellales	Pasteurellaceae	Haemophilus	Haemophilus parainfluenzae	78	104	75	0.0264218	27	45	60	0.04088	0.0792765	0.742186	0.0312531	-15	15	18	0.0695684	0.129114	35	45	0.5	0.444444	0.611111	0.00131272	0.00226012	0.562252	0.826644	0.00087935	0.00232751	0.706138	0.894606
Species	India (exposed)	t2479767	Bacteria	Firmicutes	Clostridia	Eubacteriales	Lachnospiraceae	Blautia	Blautia sp. SC05B48	50	104	48.1	0.0180606	15	45	33.3	0.000751111	0.107999	0.799017	-0.00319889	-14.8	14.8	19	0.0268271	0.0535565	126	45	0.5	0.444444	0.611111	-0.00141886	0.000886661	0.111694	0.792668	-0.00146869	0.000914092	0.110338	0.782084
Species	India (exposed)	t1270	Bacteria	Actinobacteria	Actinomycetia	Micrococcales	Micrococcaceae	Micrococcus	Micrococcus luteus	24	104	23.1	0.0003097	17	45	37.8	0.000273333	0.0744818	0.742186	0.000151218	14.7	14.7	20	0.0199927	0.0433332	164	45	0.5	0.444444	0.611111	0.000324979	0.000205295	0.115573	0.792668	0.000312227	0.000213239	0.145346	0.782084
Species	India (exposed)	t143361	Bacteria	Firmicutes	Clostridia	Eubacteriales	Peptostreptococcaceae	Filifactor	Filifactor alocis	29	104	27.9	0.0192718	6	45	13.3	0.000388889	0.0605612	0.728303	-0.00289573	-14.6	14.6	21	0.0233592	0.0531667	145	45	0.5	0.444444	0.611111	-0.00127113	0.000838287	0.131579	0.792668	-0.0014943	0.000860021	0.0844646	0.782084
Species	India (exposed)	t1134687	Bacteria	Proteobacteria	Gammaproteobacteria	Enterobacterales	Enterobacteriaceae	Klebsiella	Klebsiella michiganensis	77	104	74	0.283127	27	45	60	0.01256	0.119338	0.815821	-0.0339458	-14	14	22	0.0421822	0.087154	85	45	0.5	0.444444	0.611111	-0.00334732	0.00305604	0.275171	0.792668	-0.00319585	0.00315775	0.313227	0.782084
Species	India (exposed)	t1335613	Bacteria	Actinobacteria	Coriobacteriia	Eggerthellales	Eggerthellaceae	Gordonibacter	Gordonibacter urolithinfaciens	33	104	31.7	0.0243268	8	45	17.8	0.00895333	0.109454	0.799017	0.00457641	-13.9	13.9	23	0.0259367	0.0491185	129	45	0.5	0.444444	0.611111	0.000774897	0.00128756	0.548213	0.820593	0.000166638	0.00129963	0.898157	0.94402
Species	India (exposed)	t187327	Bacteria	Firmicutes	Negativicutes	Acidaminococcales	Acidaminococcaceae	Acidaminococcus	Acidaminococcus intestini	49	104	47.1	0.25195	15	45	33.3	0.0698822	0.149758	0.886405	-0.00229855	-13.8	13.8	24	0.031675	0.0603183	107	45	0.5	0.444444	0.611111	-0.00215119	0.00436973	0.623245	0.829426	-0.00319977	0.0044577	0.474055	0.806122
Species	India (exposed)	t621	Bacteria	Proteobacteria	Gammaproteobacteria	Enterobacterales	Enterobacteriaceae	Shigella	Shigella boydii	86	104	82.7	0.0562977	31	45	68.9	0.0148911	0.0813354	0.742186	-0.0104685	-13.8	13.8	25	0.0578113	0.109598	58	45	0.5	0.444444	0.611111	-0.00328011	0.00195499	0.095508	0.792668	-0.00378204	0.00201421	0.0624755	0.782084
Species	India (exposed)	t67827	Bacteria	Proteobacteria	Gammaproteobacteria	Enterobacterales	Enterobacteriaceae	Citrobacter	Citrobacter werkmanii	35	104	33.7	0.058366	9	45	20	0.000417778	0.11823	0.815821	-0.00669184	-13.7	13.7	26	0.0218963	0.0456962	155	45	0.5	0.444444	0.611111	-0.001192	0.00124584	0.340245	0.792668	-0.00130134	0.00128522	0.313002	0.782084
Species	India (exposed)	t239935	Bacteria	Verrucomicrobia	Verrucomicrobiae	Verrucomicrobiales	Akkermansiaceae	Akkermansia	Akkermansia muciniphila	37	104	35.6	0.131209	10	45	22.2	0.912513	0.126657	0.815821	0.896753	-13.4	13.4	27	0.0283333	0.0557634	120	45	0.5	0.444444	0.611111	0.0201969	0.00986199	0.0423443	0.792668	0.022265	0.0100025	0.0275944	0.782084
Species	India (exposed)	t546	Bacteria	Proteobacteria	Gammaproteobacteria	Enterobacterales	Enterobacteriaceae	Citrobacter	Citrobacter freundii	90	104	86.5	0.0248215	33	45	73.3	0.0159333	0.0618101	0.728303	0.0042141	-13.2	13.2	28	0.0701754	0.138182	33	45	0.5	0.444444	0.611111	-0.000494259	0.00154244	0.749089	0.875076	-0.000227913	0.00155954	0.884017	0.938672
Species	India (exposed)	t1492	Bacteria	Firmicutes	Clostridia	Eubacteriales	Clostridiaceae	Clostridium	Clostridium butyricum	39	104	37.5	3.73749	11	45	24.4	0.331733	0.134725	0.819579	-0.313751	-13.1	13.1	29	0.0232717	0.0489933	146	45	0.5	0.444444	0.611111	-0.00668189	0.0133663	0.617888	0.829426	-0.0084523	0.0137689	0.540284	0.826314
Species	India (exposed)	t36745	Bacteria	Firmicutes	Clostridia	Eubacteriales	Clostridiaceae	Clostridium	Clostridium saccharoperbutylacetonicum	39	104	37.5	0.00267755	11	45	24.4	0.00323111	0.134725	0.819579	0.0026888	-13.1	13.1	30	0.0245023	0.0503758	134	45	0.5	0.444444	0.611111	0.000257763	0.000633416	0.684643	0.840134	0.000210834	0.000648712	0.745656	0.895885
Species	India (exposed)	t1260	Bacteria	Firmicutes	Tissierellia	Tissierellales	Peptoniphilaceae	Finegoldia	Finegoldia magna	85	104	81.7	0.00724258	31	45	68.9	0.00182444	0.0903304	0.791294	-0.00186979	-12.8	12.8	31	0.0748131	0.144111	23	45	0.5	0.444444	0.611111	-0.00124744	0.000721451	0.0858955	0.792668	-0.00121351	0.000737192	0.101951	0.782084
Species	India (exposed)	t35703	Bacteria	Proteobacteria	Gammaproteobacteria	Enterobacterales	Enterobacteriaceae	Citrobacter	Citrobacter amalonaticus	43	104	41.3	0.0395536	13	45	28.9	0.00346	0.197253	1	-0.00486981	-12.4	12.4	32	0.0308488	0.0618634	111	45	0.5	0.444444	0.611111	-0.000691873	0.00139462	0.620563	0.829426	-0.000822532	0.00144825	0.570967	0.826314
Species	India (exposed)	t564	Bacteria	Proteobacteria	Gammaproteobacteria	Enterobacterales	Enterobacteriaceae	Escherichia	Escherichia fergusonii	89	104	85.6	0.0416423	33	45	73.3	0.0422889	0.103649	0.799017	0.0277302	-12.3	12.3	33	0.0962048	0.192896	7	45	0.5	0.444444	0.611111	-0.000488007	0.0023469	0.835566	0.901244	0.000486905	0.00237375	0.837772	0.936333
Species	India (exposed)	t2823317	Bacteria	Firmicutes	Negativicutes	Acidaminococcales	Acidaminococcaceae	Phascolarctobacterium	Phascolarctobacterium sp. Marseille-Q4147	38	104	36.5	0.00206335	11	45	24.4	0.000488889	0.184899	1	-0.000232265	-12.1	12.1	34	0.0212167	0.0388714	160	45	0.5	0.444444	0.611111	-0.000478549	0.000408582	0.243395	0.792668	-0.000653447	0.00041159	0.114597	0.782084
Species	India (exposed)	t1280	Bacteria	Firmicutes	Bacilli	Bacillales	Staphylococcaceae	Staphylococcus	Staphylococcus aureus	98	104	94.2	0.191685	37	45	82.2	0.0938089	0.0310831	0.63404	0.0333387	-12	12	35	0.0998582	0.187497	6	45	0.5	0.444444	0.611111	0.00245032	0.00377362	0.51714	0.812601	0.00305342	0.0038618	0.430453	0.78757
Species	India (exposed)	t1598	Bacteria	Firmicutes	Bacilli	Lactobacillales	Lactobacillaceae	Limosilactobacillus	Limosilactobacillus reuteri	61	104	58.7	0.0233127	21	45	46.7	0.00151556	0.210571	1	-0.00356329	-12	12	36	0.0348934	0.069807	101	45	0.5	0.444444	0.611111	-0.000973843	0.00101913	0.340863	0.792668	-0.000492453	0.00102487	0.631609	0.834264
Species	India (exposed)	t2774055	Bacteria	Proteobacteria	Gammaproteobacteria	Enterobacterales	Enterobacteriaceae	Kluyvera	Kluyvera genomosp. 3	31	104	29.8	0.0143159	8	45	17.8	0.000153333	0.156689	0.903023	-0.00163224	-12	12	37	0.0137041	0.0317849	196	45	0.5	0.444444	0.611111	-0.000716382	0.000621164	0.250663	0.792668	-0.000628456	0.000632718	0.32227	0.782084
Species	India (exposed)	t28131	Bacteria	Bacteroidetes	Bacteroidia	Bacteroidales	Prevotellaceae	Prevotella	Prevotella intermedia	42	104	40.4	0.015242	13	45	28.9	0.000591111	0.200438	1	-0.0025512	-11.5	11.5	38	0.0239357	0.0524663	139	45	0.5	0.444444	0.611111	-0.0009502	0.000813918	0.244923	0.792668	-0.00116781	0.000820864	0.157029	0.782084
Species	India (exposed)	t1502	Bacteria	Firmicutes	Clostridia	Eubacteriales	Clostridiaceae	Clostridium	Clostridium perfringens	65	104	62.5	0.412571	23	45	51.1	0.0179556	0.208664	1	-0.0458233	-11.4	11.4	39	0.0314263	0.0601044	108	45	0.5	0.444444	0.611111	-0.00352398	0.00379909	0.355144	0.792668	-0.0029407	0.00388746	0.450628	0.795037
Species	India (exposed)	t1297617	Bacteria	Firmicutes	Clostridia	Eubacteriales	Peptostreptococcaceae	Intestinimonas	Intestinimonas butyriciproducens	37	104	35.6	0.0129739	11	45	24.4	0.000951111	0.251769	1	-0.00199024	-11.2	11.2	40	0.0178674	0.0367917	176	45	0.5	0.444444	0.611111	-0.000945984	0.000805751	0.242277	0.792668	-0.00109157	0.000824323	0.187564	0.782084
Species	India (exposed)	t2107999	Bacteria	Firmicutes	Bacilli	Lactobacillales	Lactobacillaceae	Lactobacillus	Lactobacillus paragasseri	47	104	45.2	2.57493	25	45	55.6	0.797376	0.285813	1	0.212022	10.4	10.4	41	0.0338916	0.0655745	103	45	0.5	0.444444	0.611111	0.00289282	0.0135627	0.831394	0.900677	0.00796626	0.0138275	0.565447	0.826314
Species	India (exposed)	t34062	Bacteria	Proteobacteria	Gammaproteobacteria	Pseudomonadales	Moraxellaceae	Moraxella	Moraxella osloensis	38	104	36.5	0.00876639	21	45	46.7	0.00112667	0.276344	1	-0.000209872	10.2	10.2	42	0.0529033	0.105862	66	45	0.5	0.444444	0.611111	0.000295481	0.000593523	0.619339	0.829426	0.000532999	0.00058941	0.367372	0.782084
Species	India (exposed)	t756892	Bacteria	Proteobacteria	Gammaproteobacteria	Pseudomonadales	Moraxellaceae	Acinetobacter	Acinetobacter indicus	38	104	36.5	0.00322817	21	45	46.7	0.00108222	0.276344	1	0.000403376	10.2	10.2	43	0.0273711	0.0532968	124	45	0.5	0.444444	0.611111	0.000270517	0.00046297	0.559909	0.826644	0.000312651	0.000477048	0.513279	0.814629
Species	India (exposed)	t1379	Bacteria	Firmicutes	Bacilli	Bacillales	Paenibacillaceae	Gemella	Gemella haemolysans	98	104	94.2	0.0125321	38	45	84.4	0.0123333	0.0631861	0.728303	0.0061641	-9.8	9.8	44	0.0742717	0.139673	24	45	0.5	0.444444	0.611111	0.00155521	0.00113393	0.172303	0.792668	0.00153063	0.00117396	0.194405	0.782084
Species	India (exposed)	t301301	Bacteria	Firmicutes	Clostridia	Eubacteriales	Lachnospiraceae	Roseburia	Roseburia hominis	31	104	29.8	0.0054832	9	45	20	0.00024	0.23476	1	-0.00104558	-9.8	9.8	45	0.014715	0.0331721	188	45	0.5	0.444444	0.611111	-0.000832143	0.00050986	0.104799	0.792668	-0.000937443	0.000525597	0.0766282	0.782084
Species	India (exposed)	t40545	Bacteria	Proteobacteria	Betaproteobacteria	Burkholderiales	Sutterellaceae	Sutterella	Sutterella wadsworthensis	17	104	16.3	0.17225	3	45	6.7	0.00626	0.125785	0.815821	-0.0247544	-9.6	9.6	46	0.0133611	0.028096	199	45	0.5	0.444444	0.611111	-0.0027364	0.00267756	0.308472	0.792668	-0.00260489	0.00274957	0.345055	0.782084
Species	India (exposed)	t39485	Bacteria	Firmicutes	Clostridia	Eubacteriales	Lachnospiraceae	Lachnospira	Lachnospira eligens	26	104	25	0.0205084	7	45	15.6	0.000113333	0.282669	1	-0.00214147	-9.4	9.4	47	0.00840543	0.0200665	223	45	0.5	0.444444	0.611111	-0.000682117	0.000701366	0.332372	0.792668	-0.000769883	0.000724593	0.289811	0.782084
Species	India (exposed)	t169679	Bacteria	Firmicutes	Clostridia	Eubacteriales	Clostridiaceae	Clostridium	Clostridium saccharobutylicum	21	104	20.2	0.00335316	5	45	11.1	0.00342889	0.241303	1	0.00280677	-9.1	9.1	48	0.00924866	0.0197669	220	45	0.5	0.444444	0.611111	0.000292241	0.000670702	0.663676	0.840134	0.000230158	0.000687936	0.738449	0.895885
Species	India (exposed)	t292800	Bacteria	Firmicutes	Clostridia	Eubacteriales	Oscillospiraceae	Flavonifractor	Flavonifractor plautii	58	104	55.8	1.21438	21	45	46.7	0.00963778	0.372083	1	-0.230133	-9.1	9.1	49	0.0426813	0.0873319	82	45	0.5	0.444444	0.611111	-0.00984316	0.00723615	0.175825	0.792668	-0.0122492	0.00744099	0.101939	0.782084
Species	India (exposed)	t111015	Bacteria	Actinobacteria	Actinomycetia	Actinomycetales	Actinomycetaceae	Actinomyces	Actinomyces radicidentis	16	104	15.4	0.00216514	11	45	24.4	0.0307556	0.246179	1	0.0304325	9	9	50	0.0159141	0.0359792	184	45	0.5	0.444444	0.611111	0.00253994	0.00172862	0.143876	0.792668	0.00230003	0.00179838	0.203001	0.782084
Species	India (exposed)	t315405	Bacteria	Firmicutes	Bacilli	Lactobacillales	Streptococcaceae	Streptococcus	Streptococcus gallolyticus	88	104	84.6	0.0992111	34	45	75.6	0.0126533	0.246179	1	-0.0100909	-9	9	51	0.0587547	0.111872	57	45	0.5	0.444444	0.611111	-0.000542456	0.0022701	0.811471	0.899919	0.00106993	0.00198167	0.590103	0.826314
Species	India (exposed)	t649756	Bacteria	Firmicutes	Clostridia	Eubacteriales	Lachnospiraceae	Anaerostipes	Anaerostipes hadrus	74	104	71.2	0.598356	28	45	62.2	0.00346	0.337748	1	-0.0591092	-9	9	52	0.0372776	0.0739953	93	45	0.5	0.444444	0.611111	-0.00269777	0.00369243	0.466173	0.797615	-0.00055073	0.00376528	0.883919	0.938672
Species	India (exposed)	t823	Bacteria	Bacteroidetes	Bacteroidia	Bacteroidales	Tannerellaceae	Parabacteroides	Parabacteroides distasonis	44	104	42.3	5.01158	15	45	33.3	0.0683689	0.363206	1	-0.857768	-9	9	53	0.019441	0.0372732	166	45	0.5	0.444444	0.611111	-0.0188848	0.0149336	0.208022	0.792668	-0.0233064	0.0154033	0.132481	0.782084
Species	India (exposed)	t74426	Bacteria	Actinobacteria	Coriobacteriia	Coriobacteriales	Coriobacteriaceae	Collinsella	Collinsella aerofaciens	74	104	71.2	1.31496	36	45	80	0.198369	0.313192	1	-0.157894	8.8	8.8	54	0.0435192	0.0797475	80	45	0.5	0.444444	0.611111	-0.00555282	0.00928991	0.550943	0.820593	-0.00912734	0.00938952	0.332665	0.782084
Species	India (exposed)	t1283	Bacteria	Firmicutes	Bacilli	Bacillales	Staphylococcaceae	Staphylococcus	Staphylococcus haemolyticus	83	104	79.8	0.00329992	32	45	71.1	0.00719333	0.289072	1	0.00550391	-8.7	8.7	55	0.0561322	0.105531	62	45	0.5	0.444444	0.611111	0.00133995	0.00083708	0.111582	0.792668	0.00139941	0.000857959	0.105088	0.782084
Species	India (exposed)	t1463165	Bacteria	Proteobacteria	Gammaproteobacteria	Enterobacterales	Enterobacteriaceae	Klebsiella	Klebsiella quasipneumoniae	90	104	86.5	1.77442	35	45	77.8	0.262796	0.225269	1	-0.116604	-8.7	8.7	56	0.0415624	0.0770612	86	45	0.5	0.444444	0.611111	-0.00386995	0.00975894	0.692271	0.840134	-0.00486964	0.0101073	0.630695	0.834264
Species	India (exposed)	t158836	Bacteria	Proteobacteria	Gammaproteobacteria	Enterobacterales	Enterobacteriaceae	Enterobacter	Enterobacter hormaechei	90	104	86.5	0.369675	35	45	77.8	0.0711733	0.225269	1	-0.0501478	-8.7	8.7	57	0.0504798	0.0921512	68	45	0.5	0.444444	0.611111	-0.00602865	0.0050223	0.231923	0.792668	-0.0025003	0.00451396	0.580516	0.826314
Species	India (exposed)	t83655	Bacteria	Proteobacteria	Gammaproteobacteria	Enterobacterales	Enterobacteriaceae	Leclercia	Leclercia adecarboxylata	46	104	44.2	0.00183178	16	45	35.6	0.00162222	0.368371	1	0.000921261	-8.6	8.6	58	0.0240734	0.0483325	137	45	0.5	0.444444	0.611111	1.40249e-05	0.000499476	0.977637	0.993159	0.000121159	0.000464527	0.794607	0.924444
Species	India (exposed)	t410072	Bacteria	Firmicutes	Clostridia	Eubacteriales	Lachnospiraceae	Coprococcus	Coprococcus comes	48	104	46.2	0.0424775	17	45	37.8	0.00432444	0.373122	1	-0.00295632	-8.4	8.4	59	0.0242312	0.0468074	135	45	0.5	0.444444	0.611111	-0.000842818	0.00131712	0.523238	0.812601	-0.00099379	0.00134709	0.461895	0.803436
Species	India (exposed)	t248315	Bacteria	Firmicutes	Negativicutes	Veillonellales	Veillonellaceae	Veillonella	Veillonella rodentium	84	104	80.8	0.030582	40	45	88.9	0.0153622	0.339183	1	-0.000936816	8.1	8.1	60	0.0563819	0.101608	61	45	0.5	0.444444	0.611111	-0.000565847	0.00162259	0.72779	0.863454	-0.000826943	0.00162805	0.612288	0.834264
Species	India (exposed)	t2584944	Bacteria	Proteobacteria	Betaproteobacteria	Burkholderiales	Sutterellaceae	Sutterella	Sutterella faecalis	20	104	19.2	0.333189	5	45	11.1	7.11111e-05	0.339183	1	-0.050902	-8.1	8.1	61	0.00960192	0.0220493	216	45	0.5	0.444444	0.611111	-0.00401986	0.00334123	0.230869	0.792668	-0.00489812	0.0034518	0.15809	0.782084
Species	India (exposed)	t150055	Bacteria	Firmicutes	Bacilli	Lactobacillales	Streptococcaceae	Streptococcus	Streptococcus lutetiensis	73	104	70.2	0.102867	28	45	62.2	0.0366	0.346718	1	0.0105712	-8	8	62	0.0440027	0.0889422	79	45	0.5	0.444444	0.611111	0.000827291	0.00273313	0.762554	0.875076	0.00281513	0.0025861	0.278191	0.782084
Species	India (exposed)	t357276	Bacteria	Bacteroidetes	Bacteroidia	Bacteroidales	Prevotellaceae	Phocaeicola	Phocaeicola dorei	43	104	41.3	0.709325	15	45	33.3	0.0392889	0.464454	1	-0.0964784	-8	8	63	0.0271288	0.0514798	125	45	0.5	0.444444	0.611111	-0.00315392	0.00556221	0.571561	0.828239	-0.00496064	0.00564595	0.381092	0.782084
Species	India (exposed)	t1531	Bacteria	Firmicutes	Clostridia	Eubacteriales	Lachnospiraceae	Enterocloster	Enterocloster clostridioformis	22	104	21.2	0.451302	6	45	13.3	0.000513333	0.361597	1	-0.0486376	-7.9	7.9	64	0.0213768	0.0482247	159	45	0.5	0.444444	0.611111	-0.00342704	0.00330333	0.301229	0.792668	-0.00374219	0.00339382	0.272044	0.782084
Species	India (exposed)	t1311	Bacteria	Firmicutes	Bacilli	Lactobacillales	Streptococcaceae	Streptococcus	Streptococcus agalactiae	89	104	85.6	0.0497318	42	45	93.3	0.01406	0.273848	1	-0.00936308	7.7	7.7	65	0.0703843	0.128738	31	45	0.5	0.444444	0.611111	-0.00142495	0.00174997	0.416807	0.792668	-0.000915588	0.00181171	0.614081	0.834264
Species	India (exposed)	t1433513	Bacteria	Firmicutes	Bacilli	Lactobacillales	Streptococcaceae	Streptococcus	Streptococcus gwangjuense	96	104	92.3	0.00957341	45	45	100	0.0121244	0.106217	0.799017	0.00637637	7.7	7.7	66	0.0761195	0.145353	20	45	0.5	0.444444	0.611111	0.00211533	0.00105123	0.0460201	0.792668	0.00209121	0.00108835	0.0566777	0.782084
Species	India (exposed)	t2582419	Bacteria	Firmicutes	Negativicutes	Veillonellales	Veillonellaceae	Dialister	Dialister hominis	15	104	14.4	0.0075952	3	45	6.7	0.000768889	0.273848	1	-0.00065515	-7.7	7.7	67	0.00523703	0.01184	239	45	0.5	0.444444	0.611111	-0.000489294	0.00060213	0.417759	0.792668	-0.000363859	0.000621819	0.559374	0.826314
Species	India (exposed)	t28025	Bacteria	Actinobacteria	Actinomycetia	Bifidobacteriales	Bifidobacteriaceae	Bifidobacterium	Bifidobacterium animalis	96	104	92.3	0.00268215	45	45	100	0.00334889	0.106217	0.799017	0.00141427	7.7	7.7	68	0.0712734	0.137599	27	45	0.5	0.444444	0.611111	0.00105702	0.000489914	0.0325872	0.792668	0.000908835	0.000494681	0.0682687	0.782084
Species	India (exposed)	t28116	Bacteria	Bacteroidetes	Bacteroidia	Bacteroidales	Bacteroidaceae	Bacteroides	Bacteroides ovatus	38	104	36.5	0.283804	13	45	28.9	0.555942	0.452864	1	0.488208	-7.6	7.6	69	0.015588	0.0346199	186	45	0.5	0.444444	0.611111	0.00851054	0.00831581	0.307792	0.792668	0.00733668	0.00843277	0.385758	0.782084
Species	India (exposed)	t1623	Bacteria	Firmicutes	Bacilli	Lactobacillales	Lactobacillaceae	Ligilactobacillus	Ligilactobacillus ruminis	24	104	23.1	0.0205353	7	45	15.6	0.000137778	0.381498	1	-0.00278434	-7.5	7.5	70	0.0177904	0.036985	178	45	0.5	0.444444	0.611111	-0.000823788	0.000799816	0.304715	0.792668	-0.000940447	0.000829313	0.258703	0.782084
Species	India (exposed)	t28901	Bacteria	Proteobacteria	Gammaproteobacteria	Enterobacterales	Enterobacteriaceae	Salmonella	Salmonella enterica	98	104	94.2	0.0703918	39	45	86.7	0.0385089	0.185773	1	-0.00252188	-7.5	7.5	71	0.0848562	0.160675	12	45	0.5	0.444444	0.611111	-0.00353473	0.00248382	0.156826	0.792668	-0.00417261	0.00243364	0.0886084	0.782084
Species	India (exposed)	t61645	Bacteria	Proteobacteria	Gammaproteobacteria	Enterobacterales	Enterobacteriaceae	Enterobacter	Enterobacter asburiae	54	104	51.9	0.006941	20	45	44.4	0.0122911	0.476269	1	0.00989496	-7.5	7.5	72	0.0214507	0.045451	158	45	0.5	0.444444	0.611111	0.000484074	0.00122745	0.693876	0.840134	0.000157103	0.000955129	0.869585	0.938672
Species	India (exposed)	t1639133	Bacteria	Proteobacteria	Gammaproteobacteria	Enterobacterales	Enterobacteriaceae	Citrobacter	Citrobacter portucalensis	40	104	38.5	0.007556	14	45	31.1	0.00523778	0.459772	1	0.00245316	-7.4	7.4	73	0.018894	0.0356581	170	45	0.5	0.444444	0.611111	0.000129983	0.000961999	0.892704	0.942298	0.000245704	0.00094756	0.795778	0.924444
Species	India (exposed)	t471189	Bacteria	Actinobacteria	Coriobacteriia	Eggerthellales	Eggerthellaceae	Gordonibacter	Gordonibacter pamelaeae	40	104	38.5	0.0199295	14	45	31.1	0.00427333	0.459772	1	-0.00129109	-7.4	7.4	74	0.0245126	0.0455822	133	45	0.5	0.444444	0.611111	-0.000636874	0.00118639	0.592204	0.829426	-0.000978806	0.00121049	0.420096	0.782084
Species	India (exposed)	t1871022	Bacteria	Actinobacteria	Coriobacteriia	Coriobacteriales	Atopobiaceae	Parolsenella	Parolsenella massiliensis	27	104	26	0.0180009	15	45	33.3	0.0178844	0.428256	1	0.0130518	7.3	7.3	75	0.0188949	0.0363502	169	45	0.5	0.444444	0.611111	0.00176431	0.00158474	0.26739	0.792668	0.000973601	0.00161911	0.548588	0.826314
Species	India (exposed)	t33035	Bacteria	Firmicutes	Clostridia	Eubacteriales	Lachnospiraceae	Blautia	Blautia producta	70	104	67.3	0.0156866	27	45	60	0.00278889	0.454994	1	-0.00207553	-7.3	7.3	76	0.0354986	0.0678721	98	45	0.5	0.444444	0.611111	-0.00117775	0.00100776	0.244425	0.792668	-0.00115325	0.00104485	0.271569	0.782084
Species	India (exposed)	t1351	Bacteria	Firmicutes	Bacilli	Lactobacillales	Enterococcaceae	Enterococcus	Enterococcus faecalis	92	104	88.5	2.00721	43	45	95.6	0.574282	0.229727	1	-0.0882841	7.1	7.1	77	0.0709818	0.127268	29	45	0.5	0.444444	0.611111	-0.00465672	0.0125424	0.710966	0.852469	-0.00453685	0.0126604	0.720615	0.895885
Species	India (exposed)	t2582830	Bacteria	Firmicutes	Bacilli	Lactobacillales	Enterococcaceae	Enterococcus	Enterococcus sp. M190262	28	104	26.9	0.0369793	9	45	20	0.00498	0.415276	1	-0.000839231	-6.9	6.9	78	0.0201838	0.0408863	163	45	0.5	0.444444	0.611111	-0.000381744	0.00128946	0.767609	0.875076	0.000813398	0.00124217	0.513644	0.814629
Species	India (exposed)	t244366	Bacteria	Proteobacteria	Gammaproteobacteria	Enterobacterales	Enterobacteriaceae	Klebsiella	Klebsiella variicola	81	104	77.9	0.951488	32	45	71.1	0.0324889	0.407919	1	-0.105056	-6.8	6.8	79	0.0413662	0.0818361	87	45	0.5	0.444444	0.611111	-0.00386222	0.00539739	0.475391	0.798787	-0.00508756	0.00550451	0.356923	0.782084
Species	India (exposed)	t2650157	Bacteria	Bacteroidetes	Bacteroidia	Bacteroidales	Bacteroidaceae	Bacteroides	Bacteroides zhangwenhongi	21	104	20.2	0.00792468	12	45	26.7	0.00207333	0.396332	1	-9.01282e-05	6.5	6.5	80	0.0140056	0.0319628	194	45	0.5	0.444444	0.611111	3.6004e-05	0.000776335	0.963073	0.982971	-0.000174046	0.000779568	0.823654	0.928976
Species	India (exposed)	t2763022	Bacteria	Bacteroidetes	Bacteroidia	Bacteroidales	Bacteroidaceae	Bacteroides	Bacteroides sp. M10	23	104	22.1	0.0230809	7	45	15.6	0.0609178	0.50475	1	0.055463	-6.5	6.5	81	0.0101707	0.0196894	213	45	0.5	0.444444	0.611111	0.00300314	0.00260608	0.251045	0.792668	0.00271232	0.00264248	0.306434	0.782084
Species	India (exposed)	t43675	Bacteria	Actinobacteria	Actinomycetia	Micrococcales	Micrococcaceae	Rothia	Rothia mucilaginosa	95	104	91.3	0.19711	44	45	97.8	0.145596	0.283129	1	0.0460109	6.5	6.5	82	0.0768889	0.141941	19	45	0.5	0.444444	0.611111	0.00508829	0.00419386	0.226972	0.792668	0.00503272	0.00434287	0.248464	0.782084
Species	India (exposed)	t287	Bacteria	Proteobacteria	Gammaproteobacteria	Pseudomonadales	Pseudomonadaceae	Pseudomonas	Pseudomonas aeruginosa	58	104	55.8	0.021773	28	45	62.2	0.00201111	0.477397	1	-0.0036062	6.4	6.4	83	0.0397489	0.0778062	90	45	0.5	0.444444	0.611111	-0.000775668	0.00106412	0.467205	0.797615	-0.00059016	0.00109796	0.591759	0.826314
Species	India (exposed)	t1496	Bacteria	Firmicutes	Clostridia	Eubacteriales	Peptostreptococcaceae	Clostridioides	Clostridioides difficile	72	104	69.2	0.207077	34	45	75.6	0.06368	0.555231	1	0.0130896	6.4	6.4	84	0.0470295	0.0908993	73	45	0.5	0.444444	0.611111	0.00151112	0.00371963	0.685145	0.840134	0.00175029	0.00374358	0.640828	0.841938
Species	India (exposed)	t2003188	Bacteria	Actinobacteria	Coriobacteriia	Coriobacteriales	Atopobiaceae	Parolsenella	Parolsenella catena	42	104	40.4	0.237108	21	45	46.7	0.0631578	0.588243	1	0.0297866	6.3	6.3	85	0.0227917	0.0430232	149	45	0.5	0.444444	0.611111	0.00220503	0.00357337	0.538141	0.820498	0.00112774	0.00364625	0.757557	0.895885
Species	India (exposed)	t1597	Bacteria	Firmicutes	Bacilli	Lactobacillales	Lactobacillaceae	Lacticaseibacillus	Lacticaseibacillus paracasei	55	104	52.9	0.0269279	21	45	46.7	0.00743333	0.592693	1	-0.000364744	-6.2	6.2	86	0.0276253	0.0520413	123	45	0.5	0.444444	0.611111	0.000189632	0.0013537	0.888786	0.942189	0.000304562	0.00139181	0.8271	0.928976
Species	India (exposed)	t2093857	Bacteria	Firmicutes	Clostridia	Eubacteriales	Oscillospiraceae	Dysosmobacter	Dysosmobacter welbionis	18	104	17.3	0.0245343	5	45	11.1	0.000208889	0.460375	1	-0.00318534	-6.2	6.2	87	0.00835988	0.0175348	224	45	0.5	0.444444	0.611111	-0.00114979	0.000852828	0.179664	0.792668	-0.00122502	0.000880142	0.166145	0.782084
Species	India (exposed)	t2714355	Bacteria	Firmicutes	Clostridia	Eubacteriales	Oscillospiraceae	Oscillibacter	Oscillibacter sp. MM50	25	104	24	0.0137993	8	45	17.8	0.000157778	0.520083	1	-0.00178165	-6.2	6.2	88	0.0112195	0.0214599	207	45	0.5	0.444444	0.611111	-0.000788462	0.00064384	0.222676	0.792668	-0.000901656	0.000664286	0.17683	0.782084
Species	India (exposed)	t40520	Bacteria	Firmicutes	Clostridia	Eubacteriales	Lachnospiraceae	Blautia	Blautia obeum	48	104	46.2	0.0290503	18	45	40	0.00135556	0.590478	1	-0.00472137	-6.2	6.2	89	0.02187	0.0422382	156	45	0.5	0.444444	0.611111	-0.0013176	0.00111348	0.238596	0.792668	-0.0014119	0.00114493	0.219549	0.782084
Species	India (exposed)	t54005	Bacteria	Firmicutes	Tissierellia	Tissierellales	Peptoniphilaceae	Peptoniphilus	Peptoniphilus harei	71	104	68.3	0.0154623	28	45	62.2	0.00285556	0.571158	1	-0.00147041	-6.1	6.1	90	0.0364283	0.0667386	95	45	0.5	0.444444	0.611111	-0.000636129	0.000937655	0.498568	0.812601	-0.000472714	0.00095966	0.623066	0.834264
Species	India (exposed)	t1177574	Bacteria	Bacteroidetes	Bacteroidia	Bacteroidales	Prevotellaceae	Prevotella	Prevotella jejuni	34	104	32.7	0.00842497	12	45	26.7	0.000311111	0.563505	1	-0.00139177	-6	6	91	0.0232306	0.0617879	147	45	0.5	0.444444	0.611111	-0.000647676	0.000600481	0.282535	0.792668	-0.000805471	0.000606911	0.186584	0.782084
Species	India (exposed)	t1759399	Bacteria	Firmicutes	Bacilli	Lactobacillales	Streptococcaceae	Streptococcus	Streptococcus sp. A12	101	104	97.1	0.00726839	41	45	91.1	0.00562889	0.199056	1	0.000141389	-6	6	92	0.0679164	0.131924	36	45	0.5	0.444444	0.611111	0.000343719	0.000732671	0.639671	0.840134	0.000518079	0.000756654	0.494651	0.814629
Species	India (exposed)	t166486	Bacteria	Firmicutes	Clostridia	Eubacteriales	Lachnospiraceae	Roseburia	Roseburia intestinalis	57	104	54.8	0.0346615	22	45	48.9	0.00238	0.592445	1	-0.00749981	-5.9	5.9	93	0.0472452	0.0947317	72	45	0.5	0.444444	0.611111	-0.00277706	0.0013518	0.0417147	0.792668	-0.00260036	0.00138155	0.0618541	0.782084
Species	India (exposed)	t328812	Bacteria	Bacteroidetes	Bacteroidia	Bacteroidales	Tannerellaceae	Parabacteroides	Parabacteroides goldsteinii	20	104	19.2	0.00503632	6	45	13.3	0.00211111	0.48398	1	0.0010515	-5.9	5.9	94	0.0111017	0.0260435	208	45	0.5	0.444444	0.611111	0.000285685	0.000635295	0.653598	0.840134	0.000336645	0.000634089	0.59631	0.826314
Species	India (exposed)	t69966	Bacteria	Firmicutes	Bacilli	Bacillales	Staphylococcaceae	Macrococcus	Macrococcus caseolyticus	20	104	19.2	0.0211152	6	45	13.3	0.00464667	0.48398	1	0.0016409	-5.9	5.9	95	0.00878422	0.0192564	221	45	0.5	0.444444	0.611111	-5.63178e-05	0.00103946	0.956865	0.980688	0.000710029	0.000997744	0.477859	0.806122
Species	India (exposed)	t47770	Bacteria	Firmicutes	Bacilli	Lactobacillales	Lactobacillaceae	Lactobacillus	Lactobacillus crispatus	31	104	29.8	0.0264145	16	45	35.6	0.0269356	0.565379	1	0.0229327	5.8	5.8	96	0.0288964	0.0538377	118	45	0.5	0.444444	0.611111	0.00219405	0.00182044	0.230052	0.792668	0.00251973	0.00187233	0.180519	0.782084
Species	India (exposed)	t2690380	Bacteria	Firmicutes	Bacilli	Lactobacillales	Lactobacillaceae	Lactobacillus	Lactobacillus sp. JM1	43	104	41.3	0.311629	16	45	35.6	0.0221911	0.585657	1	-0.0429454	-5.7	5.7	97	0.0229534	0.0456222	148	45	0.5	0.444444	0.611111	-0.00226725	0.00379837	0.551492	0.820593	-0.00207793	0.003906	0.595568	0.826314
Species	India (exposed)	t2709390	Bacteria	Bacteroidetes	Bacteroidia	Bacteroidales	Bacteroidaceae	Bacteroides	Bacteroides sp. ZJ-18	22	104	21.2	0.185209	7	45	15.6	0.659167	0.504338	1	0.628827	-5.6	5.6	98	0.0158723	0.0360301	185	45	0.5	0.444444	0.611111	0.00895791	0.00874599	0.307409	0.792668	0.00737641	0.00903225	0.415482	0.782084
Species	India (exposed)	t102684	Bacteria	Firmicutes	Bacilli	Lactobacillales	Streptococcaceae	Streptococcus	Streptococcus infantarius	89	104	85.6	0.936173	36	45	80	0.103593	0.467532	1	-0.119158	-5.6	5.6	99	0.0494799	0.092853	71	45	0.5	0.444444	0.611111	-0.00746459	0.00726496	0.305883	0.792668	-0.00281224	0.00708268	0.69192	0.894606
Species	India (exposed)	t2785531	Bacteria	Bacteroidetes	Bacteroidia	Bacteroidales	Bacteroidaceae	Bacteroides	Bacteroides sp. HF-162	22	104	21.2	0.0701725	12	45	26.7	0.00821778	0.524971	1	-0.00601107	5.5	5.5	100	0.0135627	0.0268009	197	45	0.5	0.444444	0.611111	-0.000589131	0.0019086	0.758009	0.875076	-0.00127573	0.00192759	0.509155	0.814629
Species	India (exposed)	t39778	Bacteria	Firmicutes	Negativicutes	Veillonellales	Veillonellaceae	Veillonella	Veillonella dispar	89	104	85.6	0.233516	41	45	91.1	0.18146	0.431561	1	0.0682562	5.5	5.5	101	0.0548383	0.105087	63	45	0.5	0.444444	0.611111	0.00113566	0.00503642	0.821911	0.899919	0.00121422	0.00515836	0.814246	0.928976
Species	India (exposed)	t2500542	Bacteria	Proteobacteria	Gammaproteobacteria	Enterobacterales	Enterobacteriaceae	Salmonella	Salmonella sp. SSDFZ54	6	104	5.8	0.00307319	5	45	11.1	0.0147311	0.308367	1	0.0141686	5.3	5.3	102	0.00775128	0.016002	228	45	0.5	0.444444	0.611111	0.0020077	0.001224	0.103086	0.792668	0.00141528	0.000931868	0.131047	0.782084
Species	India (exposed)	t2109687	Bacteria	Firmicutes	Clostridia	Eubacteriales	Oscillospiraceae	Oscillibacter	Oscillibacter sp. PEA192	17	104	16.3	0.0319121	5	45	11.1	0.00052	0.462978	1	-0.00545981	-5.2	5.2	103	0.00693053	0.0137609	234	45	0.5	0.444444	0.611111	-0.00133417	0.0011418	0.244507	0.792668	-0.00151151	0.00118038	0.202446	0.782084
Species	India (exposed)	t2682455	Bacteria	Firmicutes	Negativicutes	Veillonellales	Veillonellaceae	Veillonella	Veillonella sp. S12025-13	87	104	83.7	0.309882	40	45	88.9	0.207169	0.462978	1	0.0591881	5.2	5.2	104	0.0570558	0.107958	60	45	0.5	0.444444	0.611111	-0.00199231	0.00577541	0.730615	0.863454	-0.00227772	0.00590483	0.700267	0.894606
Species	India (exposed)	t817	Bacteria	Bacteroidetes	Bacteroidia	Bacteroidales	Bacteroidaceae	Bacteroides	Bacteroides fragilis	54	104	51.9	6.5154	21	45	46.7	1.2836	0.595538	1	0.12976	-5.2	5.2	105	0.0320289	0.0602624	106	45	0.5	0.444444	0.611111	-0.00113401	0.02032	0.955571	0.980688	-0.00295053	0.0207079	0.8869	0.938672
Species	India (exposed)	t907	Bacteria	Firmicutes	Negativicutes	Veillonellales	Veillonellaceae	Megasphaera	Megasphaera elsdenii	54	104	51.9	0.689937	21	45	46.7	0.00721333	0.595538	1	-0.0976809	-5.2	5.2	106	0.038633	0.0757417	91	45	0.5	0.444444	0.611111	-0.00591929	0.00476529	0.216153	0.792668	-0.00326105	0.00481245	0.499111	0.814629
Species	India (exposed)	t1316410	Bacteria	Firmicutes	Bacilli	Lactobacillales	Streptococcaceae	Streptococcus	Streptococcus sp. HSISS1	93	104	89.4	0.142761	38	45	84.4	0.0564533	0.417979	1	-0.00785244	-5	5	107	0.065151	0.120057	41	45	0.5	0.444444	0.611111	-0.000204938	0.00301321	0.945868	0.977528	0.000798603	0.0031018	0.797193	0.924444
Species	India (exposed)	t2109685	Bacteria	Actinobacteria	Coriobacteriia	Coriobacteriales	Atopobiaceae	Olsenella	Olsenella sp. GAM18	33	104	31.7	0.0264859	12	45	26.7	0.0754356	0.566901	1	0.0696298	-5	5	108	0.0226712	0.0454568	152	45	0.5	0.444444	0.611111	0.00319462	0.00286948	0.267393	0.792668	0.00215579	0.00291437	0.460697	0.803436
Species	India (exposed)	t28090	Bacteria	Proteobacteria	Gammaproteobacteria	Pseudomonadales	Moraxellaceae	Acinetobacter	Acinetobacter lwoffii	11	104	10.6	0.00106896	7	45	15.6	0.0004	0.417979	1	0.000194231	5	5	109	0.0143513	0.0292769	190	45	0.5	0.444444	0.611111	0.000245836	0.000280213	0.381744	0.792668	0.000285973	0.000290417	0.326446	0.782084
Species	India (exposed)	t84112	Bacteria	Actinobacteria	Coriobacteriia	Eggerthellales	Eggerthellaceae	Eggerthella	Eggerthella lenta	49	104	47.1	0.240717	19	45	42.2	0.0114733	0.596693	1	-0.032143	-4.9	4.9	110	0.0288019	0.0580725	119	45	0.5	0.444444	0.611111	-0.00175316	0.0031245	0.575583	0.828239	-0.000983396	0.00313458	0.754191	0.895885
Species	India (exposed)	t39488	Bacteria	Firmicutes	Clostridia	Eubacteriales	Lachnospiraceae	Anaerobutyricum	Anaerobutyricum hallii	42	104	40.4	0.0318237	16	45	35.6	0.00113778	0.714665	1	-0.00623145	-4.8	4.8	111	0.0183053	0.0369837	171	45	0.5	0.444444	0.611111	-0.00170397	0.00123803	0.170803	0.792668	-0.00186534	0.00128324	0.14826	0.782084
Species	India (exposed)	t40324	Bacteria	Proteobacteria	Gammaproteobacteria	Xanthomonadales	Xanthomonadaceae	Stenotrophomonas	Stenotrophomonas maltophilia	42	104	40.4	0.0747566	16	45	35.6	0.000295556	0.714665	1	-0.00738233	-4.8	4.8	112	0.021955	0.0419344	154	45	0.5	0.444444	0.611111	-0.000942957	0.00129858	0.468904	0.797615	-0.000126208	0.00131662	0.923769	0.959593
Species	India (exposed)	t33959	Bacteria	Firmicutes	Bacilli	Lactobacillales	Lactobacillaceae	Lactobacillus	Lactobacillus johnsonii	46	104	44.2	0.0314091	22	45	48.9	0.0142933	0.720423	1	0.00496929	4.7	4.7	113	0.0298125	0.0551387	115	45	0.5	0.444444	0.611111	0.00049644	0.00167471	0.767318	0.875076	0.00141893	0.00167534	0.398448	0.782084
Species	India (exposed)	t47715	Bacteria	Firmicutes	Bacilli	Lactobacillales	Lactobacillaceae	Lacticaseibacillus	Lacticaseibacillus rhamnosus	28	104	26.9	0.412727	10	45	22.2	0.00205333	0.682911	1	-0.0539813	-4.7	4.7	114	0.0159509	0.0302485	183	45	0.5	0.444444	0.611111	-0.00353909	0.00352987	0.317695	0.792668	-0.00527203	0.00361737	0.147209	0.782084
Species	India (exposed)	t727	Bacteria	Proteobacteria	Gammaproteobacteria	Pasteurellales	Pasteurellaceae	Haemophilus	Haemophilus influenzae	51	104	49	0.00288446	20	45	44.4	0.00367556	0.721215	1	0.00267459	-4.6	4.6	115	0.0281006	0.0535492	121	45	0.5	0.444444	0.611111	0.000611708	0.000682032	0.371244	0.792668	0.000466617	0.000703011	0.507932	0.814629
Species	India (exposed)	t1352	Bacteria	Firmicutes	Bacilli	Lactobacillales	Enterococcaceae	Enterococcus	Enterococcus faecium	90	104	86.5	8.9127	41	45	91.1	0.120476	0.586683	1	-0.929994	4.6	4.6	116	0.0501093	0.0923308	70	45	0.5	0.444444	0.611111	-0.0142398	0.0191672	0.458711	0.797615	-0.000475905	0.0191558	0.980214	0.98996
Species	India (exposed)	t39777	Bacteria	Firmicutes	Negativicutes	Veillonellales	Veillonellaceae	Veillonella	Veillonella atypica	90	104	86.5	1.69229	41	45	91.1	0.47526	0.586683	1	-0.227649	4.6	4.6	117	0.0624848	0.124248	49	45	0.5	0.444444	0.611111	-0.0106772	0.0115746	0.357796	0.792668	-0.00937779	0.011695	0.423972	0.782084
Species	India (exposed)	t257758	Bacteria	Firmicutes	Bacilli	Lactobacillales	Streptococcaceae	Streptococcus	Streptococcus pseudopneumoniae	97	104	93.3	0.0101175	44	45	97.8	0.0136756	0.435955	1	0.00741979	4.5	4.5	118	0.0712114	0.139877	28	45	0.5	0.444444	0.611111	0.00247066	0.00107778	0.0233042	0.751629	0.00251699	0.00109549	0.0230463	0.782084
Species	India (exposed)	t2715212	Bacteria	Bacteroidetes	Bacteroidia	Bacteroidales	Bacteroidaceae	Bacteroides	Bacteroides sp. CBA7301	30	104	28.8	0.00761346	11	45	24.4	0.00701111	0.690741	1	0.00529573	-4.4	4.4	119	0.0179798	0.0363385	175	45	0.5	0.444444	0.611111	0.00118584	0.00097443	0.22557	0.792668	0.000800294	0.000994897	0.422511	0.782084
Species	India (exposed)	t202956	Bacteria	Proteobacteria	Gammaproteobacteria	Pseudomonadales	Moraxellaceae	Acinetobacter	Acinetobacter towneri	9	104	8.7	0.000198039	2	45	4.4	2e-05	0.505559	1	-2.80769e-05	-4.3	4.3	120	0.00303295	0.00740509	245	45	0.5	0.444444	0.611111	-9.52899e-05	0.000109013	0.383481	0.792668	-8.45756e-05	0.000111566	0.449661	0.795037
Species	India (exposed)	t2162637	Bacteria	Bacteroidetes	Bacteroidia	Bacteroidales	Bacteroidaceae	Bacteroides	Bacteroides sp. PHL 2737	14	104	13.5	0.459827	8	45	17.8	0.156829	0.615355	1	0.0663347	4.3	4.3	121	0.0103302	0.0201031	212	45	0.5	0.444444	0.611111	0.00365225	0.00574397	0.525869	0.812601	0.00187266	0.00588721	0.750884	0.895885
Species	India (exposed)	t2684658	Bacteria	Firmicutes	Bacilli	Lactobacillales	Streptococcaceae	Streptococcus	Streptococcus sp. CNU 77-61	23	104	22.1	0.0152063	8	45	17.8	0.000866667	0.662422	1	-0.0022766	-4.3	4.3	122	0.0162539	0.0338031	181	45	0.5	0.444444	0.611111	-0.000980371	0.000842798	0.24662	0.792668	-0.000442884	0.000830695	0.594764	0.826314
Species	India (exposed)	t1328	Bacteria	Firmicutes	Bacilli	Lactobacillales	Streptococcaceae	Streptococcus	Streptococcus anginosus	99	104	95.2	0.059698	41	45	91.1	0.00974444	0.454118	1	-0.00802575	-4.1	4.1	123	0.0594512	0.109666	55	45	0.5	0.444444	0.611111	-0.000924893	0.00169507	0.586143	0.829426	-0.000391559	0.00172932	0.821197	0.928976
Species	India (exposed)	t2058152	Bacteria	Proteobacteria	Gammaproteobacteria	Enterobacterales	Enterobacteriaceae	Klebsiella	Klebsiella grimontii	48	104	46.2	0.0248043	19	45	42.2	0.0175378	0.721455	1	0.00838105	-4	4	124	0.0241847	0.0473111	136	45	0.5	0.444444	0.611111	0.000708447	0.001704	0.678195	0.840134	0.00167303	0.00166297	0.316101	0.782084
Species	India (exposed)	t2093856	Bacteria	Bacteroidetes	Bacteroidia	Bacteroidales	Odoribacteraceae	Butyricimonas	Butyricimonas faecalis	25	104	24	0.0158147	9	45	20	0.000735556	0.674088	1	-0.00341156	-4	4	125	0.0130332	0.0287607	201	45	0.5	0.444444	0.611111	-0.00134646	0.000942281	0.155143	0.792668	-0.00179944	0.000953203	0.0610961	0.782084
Species	India (exposed)	t227942	Bacteria	Firmicutes	Bacilli	Lactobacillales	Lactobacillaceae	Limosilactobacillus	Limosilactobacillus gastricus	42	104	40.4	0.63194	20	45	44.4	0.00299556	0.718256	1	-0.0651708	4	4	126	0.0351551	0.0692683	99	45	0.5	0.444444	0.611111	-0.00254917	0.00390714	0.515137	0.812601	-0.00196312	0.00372316	0.598827	0.826314
Species	India (exposed)	t2650158	Bacteria	Bacteroidetes	Bacteroidia	Bacteroidales	Bacteroidaceae	Bacteroides	Bacteroides luhongzhouii	25	104	24	0.0129896	9	45	20	0.0107	0.674088	1	0.00775192	-4	4	127	0.00944442	0.0186291	217	45	0.5	0.444444	0.611111	0.000805434	0.00124962	0.520226	0.812601	0.000467822	0.0012666	0.712415	0.894634
Species	India (exposed)	t2823316	Bacteria	Firmicutes	Clostridia	Eubacteriales	Lachnospiraceae	Faecalicatena	Faecalicatena sp. Marseille-Q4148	33	104	31.7	0.00587024	16	45	35.6	0.000688889	0.705454	1	-0.0012765	3.9	3.9	128	0.0234831	0.051456	143	45	0.5	0.444444	0.611111	-0.000592571	0.00064071	0.356551	0.792668	-0.000586447	0.000660319	0.375974	0.782084
Species	India (exposed)	t1624	Bacteria	Firmicutes	Bacilli	Lactobacillales	Lactobacillaceae	Ligilactobacillus	Ligilactobacillus salivarius	77	104	74	0.772614	35	45	77.8	0.246638	0.684377	1	0.0665503	3.8	3.8	129	0.0409352	0.0759106	88	45	0.5	0.444444	0.611111	0.00136394	0.00745991	0.855178	0.914411	0.00243357	0.00761361	0.749716	0.895885
Species	India (exposed)	t2742630	Bacteria	Proteobacteria	Gammaproteobacteria	Enterobacterales	Enterobacteriaceae	Citrobacter	Citrobacter sp. RHBSTW-00021	6	104	5.8	0.0312705	1	45	2.2	0.00229111	0.675293	1	-0.00185216	-3.6	3.6	130	0.00166817	0.00446265	247	45	0.5	0.444444	0.611111	-0.000459284	0.00105897	0.665136	0.840134	-0.000396711	0.00107847	0.713534	0.894634
Species	India (exposed)	t641107	Bacteria	Firmicutes	Clostridia	Eubacteriales	Clostridiaceae	Clostridium	Clostridium sp. DL-VIII	20	104	19.2	0.00242986	7	45	15.6	0.00250222	0.651011	1	0.00204645	-3.6	3.6	131	0.0092614	0.0214457	219	45	0.5	0.444444	0.611111	0.000283955	0.000572939	0.620909	0.829426	0.000242138	0.000589895	0.682076	0.886699
Species	India (exposed)	t1520	Bacteria	Firmicutes	Clostridia	Eubacteriales	Clostridiaceae	Clostridium	Clostridium beijerinckii	29	104	27.9	0.00977912	11	45	24.4	0.0176822	0.840637	1	0.0155313	-3.5	3.5	132	0.0147017	0.0295205	189	45	0.5	0.444444	0.611111	0.000975605	0.0014446	0.500517	0.812601	0.000818366	0.00148317	0.581974	0.826314
Species	India (exposed)	t1613	Bacteria	Firmicutes	Bacilli	Lactobacillales	Lactobacillaceae	Limosilactobacillus	Limosilactobacillus fermentum	66	104	63.5	1.72271	27	45	60	0.131889	0.715287	1	-0.345572	-3.5	3.5	133	0.043393	0.082167	81	45	0.5	0.444444	0.611111	-0.0147341	0.00987361	0.137772	0.792668	-0.0109966	0.00997332	0.272067	0.782084
Species	India (exposed)	t371601	Bacteria	Bacteroidetes	Bacteroidia	Bacteroidales	Bacteroidaceae	Bacteroides	Bacteroides xylanisolvens	43	104	41.3	1.07589	17	45	37.8	0.190442	0.719312	1	0.00315376	-3.5	3.5	134	0.0227338	0.0441513	150	45	0.5	0.444444	0.611111	0.00118651	0.00745035	0.873686	0.930175	-0.00147091	0.00753923	0.845593	0.936599
Species	India (exposed)	t97478	Bacteria	Firmicutes	Bacilli	Lactobacillales	Lactobacillaceae	Limosilactobacillus	Limosilactobacillus mucosae	22	104	21.2	0.0133186	8	45	17.8	0.0003	0.824235	1	-0.00222212	-3.4	3.4	135	0.0182461	0.0403507	172	45	0.5	0.444444	0.611111	-0.00107435	0.000733812	0.145313	0.792668	-0.000944247	0.000760771	0.216589	0.782084
Species	India (exposed)	t2682456	Bacteria	Firmicutes	Negativicutes	Veillonellales	Veillonellaceae	Veillonella	Veillonella nakazawae	89	104	85.6	0.307134	40	45	88.9	0.193053	0.794213	1	0.0402033	3.3	3.3	136	0.0603894	0.114332	54	45	0.5	0.444444	0.611111	-0.00242671	0.00563232	0.667205	0.840134	-0.00286331	0.00575137	0.619361	0.834264
Species	India (exposed)	t712623	Bacteria	Firmicutes	Bacilli	Lactobacillales	Streptococcaceae	Streptococcus	Streptococcus sp. oral taxon 061	96	104	92.3	0.064412	43	45	95.6	0.00957556	0.723848	1	-0.00803214	3.3	3.3	137	0.0640587	0.134574	43	45	0.5	0.444444	0.611111	-0.000659707	0.00174578	0.706061	0.850717	-4.80985e-05	0.00177902	0.978469	0.98996
Species	India (exposed)	t197614	Bacteria	Firmicutes	Bacilli	Lactobacillales	Streptococcaceae	Streptococcus	Streptococcus pasteurianus	36	104	34.6	0.395591	17	45	37.8	0.0238156	0.713492	1	-0.029045	3.2	3.2	138	0.021179	0.0428835	161	45	0.5	0.444444	0.611111	-6.15021e-05	0.00364743	0.98657	0.993159	0.00233065	0.00348507	0.50474	0.814629
Species	India (exposed)	t584	Bacteria	Proteobacteria	Gammaproteobacteria	Enterobacterales	Morganellaceae	Proteus	Proteus mirabilis	22	104	21.2	0.534063	11	45	24.4	0.000975556	0.67143	1	-0.077836	3.2	3.2	139	0.0155196	0.0301065	187	45	0.5	0.444444	0.611111	-0.00428429	0.00417011	0.305929	0.792668	-0.00462283	0.00432917	0.287409	0.782084
Species	India (exposed)	t1464	Bacteria	Firmicutes	Bacilli	Bacillales	Paenibacillaceae	Paenibacillus	Paenibacillus larvae	6	104	5.8	0.00580448	4	45	8.9	0.00125556	0.490243	1	0.000137286	3.1	3.1	140	0.00681929	0.0148442	235	45	0.5	0.444444	0.611111	0.000143479	0.000595214	0.809849	0.899919	9.84727e-05	0.000614037	0.872818	0.938672
Species	India (exposed)	t1522	Bacteria	Firmicutes	Erysipelotrichia	Erysipelotrichales	Erysipelotrichaceae	Erysipelatoclostridium	Erysipelatoclostridium [Clostridium] innocuum	54	104	51.9	0.0704588	22	45	48.9	0.0756956	0.858512	1	0.0661417	-3	3	141	0.0350266	0.0678757	100	45	0.5	0.444444	0.611111	0.00418763	0.00296798	0.160377	0.792668	0.00486273	0.00305184	0.113299	0.782084
Species	India (exposed)	t208479	Bacteria	Firmicutes	Clostridia	Eubacteriales	Lachnospiraceae	Enterocloster	Enterocloster bolteae	50	104	48.1	3.19837	23	45	51.1	0.00585111	0.858512	1	-0.323889	3	3	142	0.0294956	0.0557311	116	45	0.5	0.444444	0.611111	-0.0065287	0.00904299	0.471465	0.797615	-0.00837954	0.00937211	0.372785	0.782084
Species	India (exposed)	t2722820	Bacteria	Actinobacteria	Actinomycetia	Actinomycetales	Actinomycetaceae	Actinomyces	Actinomyces sp. ZJ34	17	104	16.3	0.0457727	6	45	13.3	0.0004	0.806102	1	-0.00518077	-3	3	143	0.0101462	0.0220887	214	45	0.5	0.444444	0.611111	-0.000842083	0.00111667	0.451995	0.797615	-0.00111528	0.00115544	0.336064	0.782084
Species	India (exposed)	t1660	Bacteria	Actinobacteria	Actinomycetia	Actinomycetales	Actinomycetaceae	Schaalia	Schaalia odontolytica	77	104	74	0.0207004	32	45	71.1	0.0192022	0.693235	1	0.0135503	-2.9	2.9	144	0.0612251	0.116787	53	45	0.5	0.444444	0.611111	0.00362885	0.00152198	0.0183876	0.751629	0.0033128	0.00157612	0.03733	0.782084
Species	India (exposed)	t1689	Bacteria	Actinobacteria	Actinomycetia	Bifidobacteriales	Bifidobacteriaceae	Bifidobacterium	Bifidobacterium dentium	101	104	97.1	1.79119	45	45	100	0.0127	NA	NA	-0.311218	2.9	2.9	145	0.0538018	0.100291	65	45	0.5	0.444444	0.611111	-0.00947909	0.00821763	0.250574	0.792668	-0.0128251	0.00843295	0.130527	0.782084
Species	India (exposed)	t2545797	Bacteria	Proteobacteria	Gammaproteobacteria	Pseudomonadales	Moraxellaceae	Acinetobacter	Acinetobacter sp. FDAARGOS_724	4	104	3.8	0.00229495	3	45	6.7	0.000877778	0.431762	1	0.000642201	2.9	2.9	146	0.00346613	0.00751081	244	45	0.5	0.444444	0.611111	0.000352067	0.000367158	0.339184	0.792668	0.000335226	0.000380928	0.380334	0.782084
Species	India (exposed)	t37734	Bacteria	Firmicutes	Bacilli	Lactobacillales	Enterococcaceae	Enterococcus	Enterococcus casseliflavus	41	104	39.4	0.0169957	19	45	42.2	0.05866	0.855863	1	0.0553302	2.8	2.8	147	0.0205539	0.0410805	162	45	0.5	0.444444	0.611111	0.00347028	0.00247411	0.162833	0.792668	0.00386861	0.00255738	0.132572	0.782084
Species	India (exposed)	t28132	Bacteria	Bacteroidetes	Bacteroidia	Bacteroidales	Prevotellaceae	Prevotella	Prevotella melaninogenica	48	104	46.2	0.0480465	22	45	48.9	0.000915556	0.858416	1	-0.00759118	2.7	2.7	148	0.040086	0.0841842	89	45	0.5	0.444444	0.611111	-0.00118957	0.00134239	0.376983	0.792668	-0.00142583	0.00137308	0.300842	0.782084
Species	India (exposed)	t70346	Bacteria	Proteobacteria	Gammaproteobacteria	Pseudomonadales	Moraxellaceae	Acinetobacter	Acinetobacter variabilis	11	104	10.6	0.0102512	6	45	13.3	0.00341556	0.589128	1	0.00227998	2.7	2.7	149	0.00743428	0.0157153	230	45	0.5	0.444444	0.611111	0.000589783	0.000752309	0.434322	0.792668	0.000568839	0.000780267	0.467184	0.806122
Species	India (exposed)	t821	Bacteria	Bacteroidetes	Bacteroidia	Bacteroidales	Prevotellaceae	Phocaeicola	Phocaeicola vulgatus	49	104	47.1	3.60546	20	45	44.4	0.486896	0.858416	1	-0.394867	-2.7	2.7	150	0.0235451	0.045358	142	45	0.5	0.444444	0.611111	-0.00292812	0.0152133	0.847639	0.91029	-0.00916067	0.0155154	0.555844	0.826314
Species	India (exposed)	t84030	Bacteria	Firmicutes	Clostridia	Eubacteriales	Lachnospiraceae	Lacrimispora	Lacrimispora saccharolytica	25	104	24	0.00716305	12	45	26.7	0.000328889	0.836676	1	-0.0011115	2.7	2.7	151	0.0125242	0.0250793	203	45	0.5	0.444444	0.611111	-0.000460778	0.000560693	0.412521	0.792668	-0.000553131	0.000574807	0.33754	0.782084
Species	India (exposed)	t28111	Bacteria	Bacteroidetes	Bacteroidia	Bacteroidales	Bacteroidaceae	Bacteroides	Bacteroides eggerthii	35	104	33.7	0.064839	14	45	31.1	0.00334444	0.850313	1	-0.00698921	-2.6	2.6	152	0.0263385	0.0551939	128	45	0.5	0.444444	0.611111	-0.0009297	0.00154497	0.548261	0.820593	-0.00126029	0.00155884	0.420166	0.782084
Species	India (exposed)	t33039	Bacteria	Firmicutes	Clostridia	Eubacteriales	Lachnospiraceae	Mediterraneibacter	Mediterraneibacter [Ruminococcus] torques	42	104	40.4	0.79851	17	45	37.8	0.00166444	0.855863	1	-0.0797606	-2.6	2.6	153	0.0165409	0.0309631	180	45	0.5	0.444444	0.611111	-0.00352305	0.00428059	0.411824	0.792668	-0.00404675	0.00443967	0.363577	0.782084
Species	India (exposed)	t1314	Bacteria	Firmicutes	Bacilli	Lactobacillales	Streptococcaceae	Streptococcus	Streptococcus pyogenes	92	104	88.5	0.0198023	41	45	91.1	0.00671556	0.777369	1	-0.0016431	2.6	2.6	154	0.0577477	0.107141	59	45	0.5	0.444444	0.611111	-0.000636872	0.0012165	0.601396	0.829426	-0.000764485	0.00125294	0.542737	0.826314
Species	India (exposed)	t1316408	Bacteria	Firmicutes	Bacilli	Lactobacillales	Streptococcaceae	Streptococcus	Streptococcus sp. HSISM1	102	104	98.1	0.0944034	43	45	95.6	0.0670311	NA	NA	0.00953688	-2.5	2.5	155	0.0810951	0.15314	16	45	0.5	0.444444	0.611111	0.00240732	0.0026928	0.372793	0.792668	0.00264912	0.00281086	0.347558	0.782084
Species	India (exposed)	t1491	Bacteria	Firmicutes	Clostridia	Eubacteriales	Clostridiaceae	Clostridium	Clostridium botulinum	58	104	55.8	0.00810961	24	45	53.3	0.0102733	0.858225	1	0.00726276	-2.5	2.5	156	0.0347689	0.0646248	102	45	0.5	0.444444	0.611111	1.31294e-05	0.00117593	0.991107	0.993159	0.000370681	0.00119829	0.757514	0.895885
Species	India (exposed)	t71999	Bacteria	Actinobacteria	Actinomycetia	Micrococcales	Micrococcaceae	Kocuria	Kocuria palustris	32	104	30.8	0.00037695	15	45	33.3	0.00034	0.848079	1	0.000205385	2.5	2.5	157	0.0179984	0.0344337	174	45	0.5	0.444444	0.611111	0.000278532	0.000221084	0.209721	0.792668	0.000305439	0.000226416	0.179478	0.782084
Species	India (exposed)	t853	Bacteria	Firmicutes	Clostridia	Eubacteriales	Oscillospiraceae	Faecalibacterium	Faecalibacterium prausnitzii	90	104	86.5	2.55404	40	45	88.9	0.00365778	0.794213	1	-0.257759	2.4	2.4	158	0.0457153	0.0845989	74	45	0.5	0.444444	0.611111	-0.00637043	0.00788179	0.420255	0.792668	-0.00678876	0.00817308	0.407581	0.782084
Species	India (exposed)	t2528203	Bacteria	Bacteroidetes	Bacteroidia	Bacteroidales	Bacteroidaceae	Bacteroides	Bacteroides sp. A1C1	21	104	20.2	0.0165396	8	45	17.8	0.00334222	0.824235	1	-0.000932778	-2.4	2.4	159	0.00765169	0.0164421	229	45	0.5	0.444444	0.611111	-0.0002501	0.00107162	0.815786	0.899919	-0.000543075	0.00107769	0.615094	0.834264
Species	India (exposed)	t2596949	Bacteria	Proteobacteria	Gammaproteobacteria	Enterobacterales	Enterobacteriaceae	Enterobacter	Enterobacter sp. E76	21	104	20.2	0.0696841	8	45	17.8	0.00034	0.824235	1	-0.00669654	-2.4	2.4	160	0.0105924	0.022359	211	45	0.5	0.444444	0.611111	-0.000702741	0.00125627	0.57675	0.828239	-0.000829442	0.00126927	0.514503	0.814629
Species	India (exposed)	t1547	Bacteria	Firmicutes	Erysipelotrichia	Erysipelotrichales	Erysipelotrichaceae	Erysipelatoclostridium	Erysipelatoclostridium ramosum	30	104	28.8	0.412288	14	45	31.1	0.00801778	0.845618	1	-0.0479293	2.3	2.3	161	0.0177706	0.0329108	179	45	0.5	0.444444	0.611111	-0.00260548	0.00358378	0.46837	0.797615	-0.000183314	0.00360486	0.959515	0.97934
Species	India (exposed)	t2026240	Bacteria	Proteobacteria	Gammaproteobacteria	Enterobacterales	Enterobacteriaceae	Klebsiella	Klebsiella quasivariicola	44	104	42.3	0.00497063	18	45	40	0.000695556	0.857388	1	-0.00103906	-2.3	2.3	162	0.0190016	0.0363241	168	45	0.5	0.444444	0.611111	-0.000673561	0.000584254	0.25084	0.792668	-0.000585081	0.000574927	0.31057	0.782084
Species	India (exposed)	t387090	Bacteria	Bacteroidetes	Bacteroidia	Bacteroidales	Prevotellaceae	Phocaeicola	Phocaeicola coprophilus	23	104	22.1	0.031683	11	45	24.4	0.00394222	0.832243	1	-0.000517393	2.3	2.3	163	0.00990435	0.019895	215	45	0.5	0.444444	0.611111	0.000284135	0.00113699	0.803013	0.899919	8.62883e-05	0.0011624	0.94093	0.968373
Species	India (exposed)	t820	Bacteria	Bacteroidetes	Bacteroidia	Bacteroidales	Bacteroidaceae	Bacteroides	Bacteroides uniformis	44	104	42.3	0.729304	18	45	40	0.123516	0.857388	1	-0.0220537	-2.3	2.3	164	0.0192143	0.0350797	167	45	0.5	0.444444	0.611111	-0.00271759	0.00643912	0.67361	0.840134	-0.00581953	0.00644986	0.36844	0.782084
Species	India (exposed)	t839	Bacteria	Bacteroidetes	Bacteroidia	Bacteroidales	Prevotellaceae	Prevotella	Prevotella ruminicola	7	104	6.7	0.0052269	2	45	4.4	0.00016	0.723848	1	-0.000744808	-2.3	2.3	165	0.00233966	0.00558402	246	45	0.5	0.444444	0.611111	-0.000358254	0.000459103	0.436449	0.792668	-0.000436952	0.000469991	0.354103	0.782084
Species	India (exposed)	t1156433	Bacteria	Firmicutes	Bacilli	Lactobacillales	Streptococcaceae	Streptococcus	Streptococcus sp. I-P16	97	104	93.3	0.0110613	41	45	91.1	0.00755556	0.735023	1	0.000428632	-2.2	2.2	166	0.0910126	0.178877	9	45	0.5	0.444444	0.611111	0.000785758	0.000865765	0.365582	0.792668	0.000977114	0.000897441	0.278096	0.782084
Species	India (exposed)	t1308	Bacteria	Firmicutes	Bacilli	Lactobacillales	Streptococcaceae	Streptococcus	Streptococcus thermophilus	104	104	100	0.199617	44	45	97.8	0.0897444	NA	NA	-0.029019	-2.2	2.2	167	0.0855867	0.154939	11	45	0.5	0.444444	0.611111	-0.00301638	0.00347074	0.386215	0.792668	-0.00121247	0.00346993	0.727289	0.895885
Species	India (exposed)	t1335	Bacteria	Firmicutes	Bacilli	Lactobacillales	Streptococcaceae	Streptococcus	Streptococcus equinus	104	104	100	0.0753857	44	45	97.8	0.0318978	NA	NA	-0.00825799	-2.2	2.2	168	0.0630163	0.113815	46	45	0.5	0.444444	0.611111	-0.000860955	0.0020319	0.67239	0.840134	0.000355624	0.00202018	0.860516	0.938672
Species	India (exposed)	t684066	Bacteria	Firmicutes	Bacilli	Lactobacillales	Streptococcaceae	Streptococcus	Streptococcus lactarius	104	104	100	1.00185	44	45	97.8	0.458631	NA	NA	-0.00798235	-2.2	2.2	169	0.0814817	0.14949	14	45	0.5	0.444444	0.611111	0.00782608	0.00873387	0.371685	0.792668	0.0098857	0.00900938	0.274382	0.782084
Species	India (exposed)	t1354	Bacteria	Firmicutes	Bacilli	Lactobacillales	Enterococcaceae	Enterococcus	Enterococcus hirae	44	104	42.3	0.00270315	20	45	44.4	0.000591111	0.857939	1	2.86111e-05	2.1	2.1	170	0.0308865	0.0607693	110	45	0.5	0.444444	0.611111	0.000211991	0.000378294	0.576069	0.828239	0.000486612	0.00037558	0.197206	0.782084
Species	India (exposed)	t2420313	Bacteria	Firmicutes	Bacilli	Lactobacillales	Enterococcaceae	Enterococcus	Enterococcus sp. FDAARGOS_553	23	104	22.1	0.111953	9	45	20	0.0164022	0.831356	1	0.00153203	-2.1	2.1	171	0.0120437	0.0253067	206	45	0.5	0.444444	0.611111	0.000709945	0.00215321	0.742085	0.872833	0.00221047	0.00212496	0.299997	0.782084
Species	India (exposed)	t1358	Bacteria	Firmicutes	Bacilli	Lactobacillales	Streptococcaceae	Lactococcus	Lactococcus lactis	46	104	44.2	0.0360486	19	45	42.2	0.000586667	0.858774	1	-0.00547679	-2	2	172	0.0299878	0.0581525	114	45	0.5	0.444444	0.611111	-0.00151291	0.00110772	0.17409	0.792668	-0.000665202	0.00106229	0.532191	0.826314
Species	India (exposed)	t1590	Bacteria	Firmicutes	Bacilli	Lactobacillales	Lactobacillaceae	Lactiplantibacillus	Lactiplantibacillus plantarum	58	104	55.8	0.167411	26	45	57.8	0.0333578	0.858774	1	-0.0163634	2	2	173	0.0325996	0.0639648	105	45	0.5	0.444444	0.611111	-0.00131696	0.00328715	0.689267	0.840134	-1.86374e-05	0.00334521	0.995563	0.996174
Species	India (exposed)	t29466	Bacteria	Firmicutes	Negativicutes	Veillonellales	Veillonellaceae	Veillonella	Veillonella parvula	95	104	91.3	1.69403	42	45	93.3	0.571562	1	1	0.0581401	2	2	174	0.0544231	0.104267	64	45	0.5	0.444444	0.611111	0.00428437	0.0108011	0.692193	0.840134	0.00618409	0.0111684	0.580648	0.826314
Species	India (exposed)	t46503	Bacteria	Bacteroidetes	Bacteroidia	Bacteroidales	Tannerellaceae	Parabacteroides	Parabacteroides merdae	28	104	26.9	0.102155	13	45	28.9	1.92879	0.842906	1	1.91038	2	2	175	0.0137504	0.0264508	195	45	0.5	0.444444	0.611111	0.0286702	0.0165288	0.0849151	0.792668	0.0353554	0.0166616	0.0355761	0.782084
Species	India (exposed)	t1156431	Bacteria	Firmicutes	Bacilli	Lactobacillales	Streptococcaceae	Streptococcus	Streptococcus sp. I-G2	99	104	95.2	0.0117169	42	45	93.3	0.0104511	0.69816	1	0.000822265	-1.9	1.9	176	0.0735383	0.141543	25	45	0.5	0.444444	0.611111	0.000731408	0.000974093	0.453937	0.797615	0.00097279	0.00101045	0.33732	0.782084
Species	India (exposed)	t1680	Bacteria	Actinobacteria	Actinomycetia	Bifidobacteriales	Bifidobacteriaceae	Bifidobacterium	Bifidobacterium adolescentis	102	104	98.1	0.0950982	45	45	100	0.0762422	NA	NA	0.0215836	1.9	1.9	177	0.0589911	0.107683	56	45	0.5	0.444444	0.611111	0.00181592	0.00288241	0.529671	0.812601	0.00081225	0.00296196	0.784308	0.922496
Species	India (exposed)	t1683	Bacteria	Actinobacteria	Actinomycetia	Bifidobacteriales	Bifidobacteriaceae	Bifidobacterium	Bifidobacterium angulatum	102	104	98.1	0.0182439	45	45	100	0.0182267	NA	NA	0.00703724	1.9	1.9	178	0.083432	0.174781	13	45	0.5	0.444444	0.611111	0.0017741	0.00124271	0.155526	0.792668	0.00131455	0.00126242	0.299511	0.782084
Species	India (exposed)	t2025876	Bacteria	Bacteroidetes	Bacteroidia	Bacteroidales	Tannerellaceae	Parabacteroides	Parabacteroides sp. CT06	12	104	11.5	5.67528	6	45	13.3	0.00175111	0.787173	1	-0.557274	1.8	1.8	179	0.00808377	0.0167684	226	45	0.5	0.444444	0.611111	-0.0082431	0.0126699	0.516317	0.812601	-0.0111156	0.013168	0.400012	0.782084
Species	India (exposed)	t1583	Bacteria	Firmicutes	Bacilli	Lactobacillales	Lactobacillaceae	Weissella	Weissella confusa	26	104	25	0.00626468	12	45	26.7	0.00012	0.839916	1	-0.00130212	1.7	1.7	180	0.0178519	0.0355723	177	45	0.5	0.444444	0.611111	-0.000723419	0.000543372	0.185135	0.792668	-0.000517913	0.000554417	0.351809	0.782084
Species	India (exposed)	t1748967	Bacteria	Proteobacteria	Gammaproteobacteria	Enterobacterales	Enterobacteriaceae	Citrobacter	Citrobacter cronae	11	104	10.6	0.059858	4	45	8.9	0.000457778	1	1	-0.00798838	-1.7	1.7	181	0.0053018	0.0109367	238	45	0.5	0.444444	0.611111	-0.00107932	0.00137145	0.432553	0.792668	-0.00132815	0.00141561	0.349726	0.782084
Species	India (exposed)	t1805478	Bacteria	Actinobacteria	Coriobacteriia	Coriobacteriales	Atopobiaceae	Olsenella	Olsenella timonensis	18	104	17.3	0.0071291	7	45	15.6	0.00885778	1	1	0.00750297	-1.7	1.7	182	0.0110135	0.0240728	210	45	0.5	0.444444	0.611111	0.00113229	0.00104641	0.28099	0.792668	0.000693122	0.00107132	0.518689	0.816026
Species	India (exposed)	t195	Bacteria	Proteobacteria	Epsilonproteobacteria	Campylobacterales	Campylobacteraceae	Campylobacter	Campylobacter coli	11	104	10.6	0.00726841	4	45	8.9	0.000102222	1	1	-0.000781432	-1.7	1.7	183	0.00796027	0.0161246	227	45	0.5	0.444444	0.611111	-0.000337766	0.000447632	0.45172	0.797615	-9.63428e-05	0.000441122	0.827428	0.928976
Species	India (exposed)	t197	Bacteria	Proteobacteria	Epsilonproteobacteria	Campylobacterales	Campylobacteraceae	Campylobacter	Campylobacter jejuni	11	104	10.6	1.18922	4	45	8.9	0.00302	1	1	-0.121531	-1.7	1.7	184	0.00585008	0.0125461	237	45	0.5	0.444444	0.611111	-0.00421523	0.00536908	0.433663	0.792668	-0.000503369	0.00531124	0.924628	0.959593
Species	India (exposed)	t2690837	Bacteria	Actinobacteria	Coriobacteriia	Eggerthellales	Eggerthellaceae	Eggerthella	Eggerthella sp. HF-1101	26	104	25	0.295398	12	45	26.7	0.00817556	0.839916	1	-0.0256562	1.7	1.7	185	0.0122456	0.0238875	205	45	0.5	0.444444	0.611111	-0.00081888	0.00285835	0.774909	0.877993	-0.0010971	0.00290522	0.706268	0.894606
Species	India (exposed)	t2755405	Bacteria	Bacteroidetes	Bacteroidia	Bacteroidales	Bacteroidaceae	Bacteroides	Bacteroides sp. CACC 737	19	104	18.3	0.0184436	9	45	20	0.00763556	0.821615	1	0.00407017	1.7	1.7	186	0.0135303	0.0268099	198	45	0.5	0.444444	0.611111	0.000941566	0.00118462	0.427998	0.792668	0.000422837	0.00120379	0.725918	0.895885
Species	India (exposed)	t116085	Bacteria	Firmicutes	Clostridia	Eubacteriales	Lachnospiraceae	Coprococcus	Coprococcus catus	34	104	32.7	0.0144259	14	45	31.1	0.0012	1	1	-0.00263942	-1.6	1.6	187	0.0141831	0.0292919	192	45	0.5	0.444444	0.611111	-0.00099133	0.000907429	0.276418	0.792668	-0.000971864	0.000938855	0.302355	0.782084
Species	India (exposed)	t1834196	Bacteria	Firmicutes	Clostridia	Eubacteriales	Lachnospiraceae	Lachnoclostridium	Lachnoclostridium sp. YL32	33	104	31.7	0.664148	15	45	33.3	0.00170222	0.850707	1	-0.0660449	1.6	1.6	188	0.0162143	0.0317071	182	45	0.5	0.444444	0.611111	-0.00295886	0.00390598	0.44995	0.797615	-0.00324802	0.00400569	0.418809	0.782084
Species	India (exposed)	t28118	Bacteria	Bacteroidetes	Bacteroidia	Bacteroidales	Odoribacteraceae	Odoribacter	Odoribacter splanchnicus	27	104	26	0.0112123	11	45	24.4	0.115876	1	1	0.112847	-1.6	1.6	189	0.0123064	0.0257762	204	45	0.5	0.444444	0.611111	0.00379648	0.00342928	0.270068	0.792668	0.00223074	0.00347965	0.522503	0.816824
Species	India (exposed)	t712633	Bacteria	Firmicutes	Bacilli	Lactobacillales	Streptococcaceae	Streptococcus	Streptococcus sp. oral taxon 431	100	104	96.2	0.0588431	44	45	97.8	0.00764667	NA	NA	-0.00702353	1.6	1.6	190	0.065343	0.125559	40	45	0.5	0.444444	0.611111	-0.000447968	0.00152111	0.768791	0.875076	0.000250164	0.00152397	0.869844	0.938672
Species	India (exposed)	t2610896	Bacteria	Firmicutes	Bacilli	Lactobacillales	Streptococcaceae	Streptococcus	Streptococcus sp. LPB0220	101	104	97.1	0.0967236	43	45	95.6	0.0686	NA	NA	0.0137856	-1.5	1.5	191	0.0749694	0.141056	22	45	0.5	0.444444	0.611111	0.0028683	0.00279234	0.306012	0.792668	0.00307355	0.00291256	0.293092	0.782084
Species	India (exposed)	t328813	Bacteria	Bacteroidetes	Bacteroidia	Bacteroidales	Rikenellaceae	Alistipes	Alistipes onderdonkii	10	104	9.6	0.00438518	5	45	11.1	0.324796	0.772618	1	0.324286	1.5	1.5	192	0.00370503	0.00812073	242	45	0.5	0.444444	0.611111	0.00854403	0.0057144	0.137012	0.792668	0.00623578	0.00581066	0.285019	0.782084
Species	India (exposed)	t28129	Bacteria	Bacteroidetes	Bacteroidia	Bacteroidales	Prevotellaceae	Prevotella	Prevotella denticola	20	104	19.2	0.00627819	8	45	17.8	0.000202222	1	1	-0.000949701	-1.4	1.4	193	0.0110218	0.0236198	209	45	0.5	0.444444	0.611111	-0.000399127	0.000508869	0.434101	0.792668	-0.000482075	0.000520396	0.355829	0.782084
Species	India (exposed)	t437897	Bacteria	Firmicutes	Negativicutes	Selenomonadales	Selenomonadaceae	Megamonas	Megamonas funiformis	50	104	48.1	0.359651	21	45	46.7	0.344936	1	1	0.285059	-1.4	1.4	194	0.0255894	0.0484749	130	45	0.5	0.444444	0.611111	0.00471199	0.00686478	0.493542	0.812601	0.0044118	0.0071139	0.536142	0.826314
Species	India (exposed)	t818	Bacteria	Bacteroidetes	Bacteroidia	Bacteroidales	Bacteroidaceae	Bacteroides	Bacteroides thetaiotaomicron	50	104	48.1	2.28185	21	45	46.7	1.54332	1	1	1.17268	-1.4	1.4	195	0.0253037	0.0478161	131	45	0.5	0.444444	0.611111	0.0148172	0.0166869	0.376015	0.792668	0.0145097	0.0172042	0.400434	0.782084
Species	India (exposed)	t161879	Bacteria	Actinobacteria	Actinomycetia	Corynebacteriales	Corynebacteriaceae	Corynebacterium	Corynebacterium kroppenstedtii	68	104	65.4	0.00329022	30	45	66.7	0.00253111	1	1	0.000740726	1.3	1.3	196	0.045502	0.0946871	75	45	0.5	0.444444	0.611111	0.000183153	0.000621864	0.768774	0.875076	-1.44345e-05	0.000636696	0.981945	0.98996
Species	India (exposed)	t1667168	Bacteria	Actinobacteria	Actinomycetia	Micrococcales	Dermabacteraceae	Dermabacter	Dermabacter jinjuensis	24	104	23.1	0.0360427	11	45	24.4	0.000693333	0.836619	1	-0.00458551	1.3	1.3	197	0.0222825	0.0450993	153	45	0.5	0.444444	0.611111	-0.000711336	0.00109332	0.516308	0.812601	-0.000269034	0.0011095	0.808756	0.928976
Species	India (exposed)	t2420310	Bacteria	Firmicutes	Bacilli	Lactobacillales	Streptococcaceae	Streptococcus	Streptococcus sp. FDAARGOS_522	24	104	23.1	0.0269851	11	45	24.4	0.0128422	0.836619	1	0.0041403	1.3	1.3	198	0.0198423	0.039218	165	45	0.5	0.444444	0.611111	0.000359539	0.00164267	0.827051	0.899919	0.00088667	0.00165875	0.593804	0.826314
Species	India (exposed)	t39950	Bacteria	Firmicutes	Negativicutes	Veillonellales	Veillonellaceae	Dialister	Dialister pneumosintes	36	104	34.6	0.0157545	15	45	33.3	0.00122222	1	1	-0.00266143	-1.3	1.3	199	0.0303026	0.0580014	113	45	0.5	0.444444	0.611111	-0.00115311	0.000914432	0.209301	0.792668	-0.00145886	0.000934504	0.120726	0.782084
Species	India (exposed)	t881260	Bacteria	Proteobacteria	Gammaproteobacteria	Enterobacterales	Enterobacteriaceae	Enterobacter	Enterobacter bugandensis	31	104	29.8	0.0578861	14	45	31.1	0.00461111	1	1	-0.00196293	1.3	1.3	200	0.0141883	0.0277114	191	45	0.5	0.444444	0.611111	0.000115654	0.00134529	0.931608	0.970916	0.000315589	0.00138195	0.81969	0.928976
Species	India (exposed)	t113107	Bacteria	Firmicutes	Bacilli	Lactobacillales	Streptococcaceae	Streptococcus	Streptococcus australis	103	104	99	0.0268491	44	45	97.8	0.0200489	NA	NA	0.00217677	-1.2	1.2	201	0.10792	0.203656	3	45	0.5	0.444444	0.611111	0.00139124	0.00128884	0.282155	0.792668	0.0017396	0.00133393	0.194301	0.782084
Species	India (exposed)	t1316411	Bacteria	Firmicutes	Bacilli	Lactobacillales	Streptococcaceae	Streptococcus	Streptococcus sp. HSISS2	103	104	99	1.69495	44	45	97.8	0.937307	NA	NA	0.149077	-1.2	1.2	202	0.0697008	0.128974	34	45	0.5	0.444444	0.611111	0.00578235	0.0108389	0.594507	0.829426	0.00962737	0.0111073	0.387535	0.782084
Species	India (exposed)	t1316412	Bacteria	Firmicutes	Bacilli	Lactobacillales	Streptococcaceae	Streptococcus	Streptococcus sp. HSISS3	103	104	99	2.58913	44	45	97.8	1.49344	NA	NA	0.262802	-1.2	1.2	203	0.0656585	0.120835	39	45	0.5	0.444444	0.611111	0.00876464	0.0138384	0.527486	0.812601	0.0134232	0.0141976	0.346033	0.782084
Species	India (exposed)	t1343	Bacteria	Firmicutes	Bacilli	Lactobacillales	Streptococcaceae	Streptococcus	Streptococcus vestibularis	103	104	99	0.656861	44	45	97.8	0.10982	NA	NA	-0.14031	-1.2	1.2	204	0.102068	0.189857	5	45	0.5	0.444444	0.611111	-0.0098799	0.00645127	0.127803	0.792668	-0.00804032	0.006551	0.221725	0.782084
Species	India (exposed)	t1852377	Bacteria	Actinobacteria	Actinomycetia	Actinomycetales	Actinomycetaceae	Actinomyces	Actinomyces pacaensis	29	104	27.9	0.0129292	12	45	26.7	0.00395778	1	1	0.00181259	-1.2	1.2	205	0.023999	0.0480402	138	45	0.5	0.444444	0.611111	0.000739159	0.000872727	0.398398	0.792668	0.000828452	0.000904523	0.361273	0.782084
Species	India (exposed)	t2364787	Bacteria	Bacteroidetes	Bacteroidia	Bacteroidales	Rikenellaceae	Alistipes	Alistipes megaguti	15	104	14.4	0.0220836	7	45	15.6	0.0014	1	1	-0.00333173	1.2	1.2	206	0.00820441	0.0157676	225	45	0.5	0.444444	0.611111	-0.000838028	0.00105376	0.427735	0.792668	-0.00106312	0.00107635	0.324977	0.782084
Species	India (exposed)	t2382163	Bacteria	Firmicutes	Bacilli	Lactobacillales	Streptococcaceae	Streptococcus	Streptococcus koreensis	96	104	92.3	0.0155676	41	45	91.1	0.00888889	0.754224	1	0.00025235	-1.2	1.2	207	0.0752814	0.143429	21	45	0.5	0.444444	0.611111	0.000837592	0.000993002	0.400322	0.792668	0.00102821	0.00102614	0.318043	0.782084
Species	India (exposed)	t2698804	Bacteria	Firmicutes	Bacilli	Lactobacillales	Streptococcaceae	Streptococcus	Streptococcus sp. CNU G3	29	104	27.9	0.0197398	12	45	26.7	0.00214444	1	1	-0.00237863	-1.2	1.2	208	0.0181464	0.0366031	173	45	0.5	0.444444	0.611111	-0.000713753	0.00103901	0.493193	0.812601	-0.000177838	0.0010333	0.863599	0.938672
Species	India (exposed)	t1596	Bacteria	Firmicutes	Bacilli	Lactobacillales	Lactobacillaceae	Lactobacillus	Lactobacillus gasseri	59	104	56.7	3.6271	25	45	55.6	0.643738	1	1	-0.154403	-1.1	1.1	209	0.0326075	0.0612044	104	45	0.5	0.444444	0.611111	-0.00380136	0.0145886	0.794788	0.896405	0.00292768	0.0147522	0.842972	0.936599
Species	India (exposed)	t2585118	Bacteria	Bacteroidetes	Bacteroidia	Bacteroidales	Rikenellaceae	Alistipes	Alistipes communis	15	104	14.4	0.00603506	6	45	13.3	0.0141222	1	1	0.0132761	-1.1	1.1	210	0.00707402	0.0143449	232	45	0.5	0.444444	0.611111	0.00156201	0.00122848	0.205561	0.792668	0.0010036	0.00125245	0.424289	0.782084
Species	India (exposed)	t33945	Bacteria	Firmicutes	Bacilli	Lactobacillales	Enterococcaceae	Enterococcus	Enterococcus avium	52	104	50	0.0766352	22	45	48.9	0.119207	1	1	0.0976384	-1.1	1.1	211	0.0503161	0.0993196	69	45	0.5	0.444444	0.611111	0.00932041	0.00367616	0.0122784	0.619278	0.00971447	0.00351044	0.00640554	0.448532
Species	India (exposed)	t1681	Bacteria	Actinobacteria	Actinomycetia	Bifidobacteriales	Bifidobacteriaceae	Bifidobacterium	Bifidobacterium bifidum	103	104	99	11.7715	45	45	100	3.21534	NA	NA	-1.50991	1	1	212	0.0668165	0.127011	37	45	0.5	0.444444	0.611111	-0.0071323	0.0322211	0.825123	0.899919	-0.010302	0.03338	0.758056	0.895885
Species	India (exposed)	t2161821	Bacteria	Firmicutes	Negativicutes	Veillonellales	Veillonellaceae	Dialister	Dialister massiliensis	8	104	7.7	0.00135274	3	45	6.7	0.000346667	1	1	4.66667e-05	-1	1	213	0.00403765	0.00910101	240	45	0.5	0.444444	0.611111	-3.57029e-06	0.000308213	0.990773	0.993159	-1.99515e-05	0.000318851	0.950195	0.973851
Species	India (exposed)	t562	Bacteria	Proteobacteria	Gammaproteobacteria	Enterobacterales	Enterobacteriaceae	Escherichia	Escherichia coli	103	104	99	15.4961	45	45	100	10.2966	NA	NA	-4.19374	1	1	214	0.115005	0.211132	2	45	0.5	0.444444	0.611111	-0.0824017	0.0427152	0.0556453	0.792668	-0.0826808	0.0439789	0.0621552	0.782084
Species	India (exposed)	t33010	Bacteria	Actinobacteria	Actinomycetia	Propionibacteriales	Propionibacteriaceae	Cutibacterium	Cutibacterium avidum	43	104	41.3	1.11015	19	45	42.2	0.000757778	1	1	-0.153312	0.9	0.9	215	0.0356755	0.0684639	97	45	0.5	0.444444	0.611111	-0.00767302	0.00582217	0.189589	0.792668	-0.00932221	0.00601603	0.123473	0.782084
Species	India (exposed)	t1633	Bacteria	Firmicutes	Bacilli	Lactobacillales	Lactobacillaceae	Limosilactobacillus	Limosilactobacillus vaginalis	31	104	29.8	0.0942783	13	45	28.9	0.03632	1	1	0.0210402	-0.9	0.9	216	0.0235519	0.0471929	141	45	0.5	0.444444	0.611111	0.0031138	0.00248531	0.212237	0.792668	0.00355535	0.00257577	0.169661	0.782084
Species	India (exposed)	t1636603	Bacteria	Proteobacteria	Gammaproteobacteria	Pseudomonadales	Moraxellaceae	Acinetobacter	Acinetobacter sp. ACNIH1	6	104	5.8	0.00340566	3	45	6.7	0.00118444	1	1	0.000812329	0.9	0.9	217	0.00381511	0.00845591	241	45	0.5	0.444444	0.611111	0.000350497	0.000439312	0.426255	0.792668	0.000326991	0.000455871	0.474374	0.806122
Species	India (exposed)	t28141	Bacteria	Proteobacteria	Gammaproteobacteria	Enterobacterales	Enterobacteriaceae	Cronobacter	Cronobacter sakazakii	38	104	36.5	0.133084	16	45	35.6	0.0177778	1	1	0.00254893	-0.9	0.9	218	0.0238647	0.0438549	140	45	0.5	0.444444	0.611111	0.00108574	0.00219984	0.62236	0.829426	0.00152437	0.00215136	0.479757	0.806122
Species	India (exposed)	t1353	Bacteria	Firmicutes	Bacilli	Lactobacillales	Enterococcaceae	Enterococcus	Enterococcus gallinarum	20	104	19.2	0.0642539	9	45	20	0.0197489	1	1	0.00848447	0.8	0.8	219	0.00869985	0.0172017	222	45	0.5	0.444444	0.611111	0.000948582	0.00202249	0.639752	0.840134	0.00252047	0.00197274	0.203457	0.782084
Species	India (exposed)	t573	Bacteria	Proteobacteria	Gammaproteobacteria	Enterobacterales	Enterobacteriaceae	Klebsiella	Klebsiella pneumoniae	101	104	97.1	13.9039	44	45	97.8	4.03394	NA	NA	-2.26346	0.7	0.7	220	0.0524115	0.0968019	67	45	0.5	0.444444	0.611111	-0.0324569	0.0365537	0.376032	0.792668	-0.027595	0.0359483	0.443982	0.794663
Species	India (exposed)	t282402	Bacteria	Bacteroidetes	Bacteroidia	Bacteroidales	Prevotellaceae	Prevotella	Prevotella multiformis	10	104	9.6	0.00390496	4	45	8.9	0.000133333	1	1	-0.000553205	-0.7	0.7	221	0.00598371	0.012392	236	45	0.5	0.444444	0.611111	-0.000258712	0.000399001	0.517739	0.812601	-0.000345265	0.000408269	0.399154	0.782084
Species	India (exposed)	t53442	Bacteria	Firmicutes	Clostridia	Eubacteriales	Eubacteriaceae	Eubacterium	Eubacterium callanderi	10	104	9.6	0.00136803	4	45	8.9	0.00433111	1	1	0.00409361	-0.7	0.7	222	0.00720589	0.0149304	231	45	0.5	0.444444	0.611111	0.000988616	0.00067431	0.144753	0.792668	0.00109404	0.00067839	0.109029	0.782084
Species	India (exposed)	t548	Bacteria	Proteobacteria	Gammaproteobacteria	Enterobacterales	Enterobacteriaceae	Klebsiella	Klebsiella aerogenes	71	104	68.3	0.0200406	31	45	68.9	0.00184889	1	1	-0.00282226	0.6	0.6	223	0.0369282	0.0734927	94	45	0.5	0.444444	0.611111	-0.00089789	0.000927222	0.334452	0.792668	-0.000749378	0.000955447	0.434158	0.788508
Species	India (exposed)	t1912897	Bacteria	Firmicutes	Clostridia	Eubacteriales	Lachnospiraceae	Blautia	Blautia argi	33	104	31.7	0.0160059	14	45	31.1	0.00118667	1	1	-0.00320853	-0.6	0.6	224	0.0233778	0.0446414	144	45	0.5	0.444444	0.611111	-0.00126784	0.000968858	0.192715	0.792668	-0.00112201	0.00100273	0.265051	0.782084
Species	India (exposed)	t1736	Bacteria	Firmicutes	Clostridia	Eubacteriales	Eubacteriaceae	Eubacterium	Eubacterium limosum	56	104	53.8	0.00634252	24	45	53.3	0.0190378	1	1	0.0170734	-0.5	0.5	225	0.0247395	0.0477513	132	45	0.5	0.444444	0.611111	0.00218228	0.00140458	0.12241	0.792668	0.00237509	0.00140651	0.0934832	0.782084
Species	India (exposed)	t2015795	Bacteria	Proteobacteria	Gammaproteobacteria	Enterobacterales	Enterobacteriaceae	Klebsiella	Klebsiella sp. LY	18	104	17.3	0.0396061	8	45	17.8	0.00854444	1	1	0.000105021	0.5	0.5	226	0.00932528	0.0194036	218	45	0.5	0.444444	0.611111	0.000349995	0.00157619	0.824582	0.899919	0.000131713	0.00161312	0.935039	0.966337
Species	India (exposed)	t40214	Bacteria	Proteobacteria	Gammaproteobacteria	Pseudomonadales	Moraxellaceae	Acinetobacter	Acinetobacter johnsonii	18	104	17.3	0.00115807	8	45	17.8	0.000313333	1	1	5.75641e-05	0.5	0.5	227	0.0127801	0.0271325	202	45	0.5	0.444444	0.611111	0.000110062	0.000278156	0.692912	0.840134	0.000192142	0.000287873	0.505565	0.814629
Species	India (exposed)	t604330	Bacteria	Actinobacteria	Coriobacteriia	Coriobacteriales	Atopobiaceae	Parafannyhessea	Parafannyhessea umbonata	56	104	53.8	0.00349931	24	45	53.3	0.00521778	1	1	0.00419278	-0.5	0.5	228	0.0307582	0.0617326	112	45	0.5	0.444444	0.611111	0.00109961	0.000765557	0.153027	0.792668	0.000760215	0.000778774	0.330641	0.782084
Species	India (exposed)	t626932	Bacteria	Bacteroidetes	Bacteroidia	Bacteroidales	Rikenellaceae	Alistipes	Alistipes indistinctus	12	104	11.5	0.00711804	5	45	11.1	0.000255556	1	1	-0.00125118	-0.4	0.4	229	0.00368725	0.0077752	243	45	0.5	0.444444	0.611111	-0.000583754	0.000583337	0.318609	0.792668	-0.000575488	0.000597406	0.337029	0.782084
Species	India (exposed)	t470	Bacteria	Proteobacteria	Gammaproteobacteria	Pseudomonadales	Moraxellaceae	Acinetobacter	Acinetobacter baumannii	42	104	40.4	0.0465423	18	45	40	0.00688444	1	1	-0.00562132	-0.4	0.4	230	0.0216753	0.0419359	157	45	0.5	0.444444	0.611111	-0.000839405	0.00170069	0.622348	0.829426	-0.000725665	0.00160274	0.651409	0.851312
Species	India (exposed)	t1290	Bacteria	Firmicutes	Bacilli	Bacillales	Staphylococcaceae	Staphylococcus	Staphylococcus hominis	99	104	95.2	0.187181	43	45	95.6	0.19422	NA	NA	0.108971	0.4	0.4	231	0.0945044	0.185157	8	45	0.5	0.444444	0.611111	0.000503794	0.00513277	0.921945	0.964917	-0.000573585	0.00525838	0.913293	0.955862
Species	India (exposed)	t1318	Bacteria	Firmicutes	Bacilli	Lactobacillales	Streptococcaceae	Streptococcus	Streptococcus parasanguinis	102	104	98.1	0.0940838	44	45	97.8	0.0701778	NA	NA	0.0129028	-0.3	0.3	232	0.0777675	0.140713	18	45	0.5	0.444444	0.611111	0.00274049	0.00273344	0.317712	0.792668	0.00306357	0.00284989	0.284207	0.782084
Species	India (exposed)	t1839799	Bacteria	Firmicutes	Bacilli	Lactobacillales	Streptococcaceae	Streptococcus	Streptococcus sp. FDAARGOS_192	102	104	98.1	0.197781	44	45	97.8	0.0960378	NA	NA	0.0108291	-0.3	0.3	233	0.0813954	0.15431	15	45	0.5	0.444444	0.611111	0.00143946	0.003577	0.687959	0.840134	0.0028317	0.0036883	0.443909	0.794663
Species	India (exposed)	t1561	Bacteria	Firmicutes	Clostridia	Eubacteriales	Clostridiaceae	Clostridium	Clostridium baratii	21	104	20.2	0.0182071	9	45	20	0.00142	1	1	-0.000700192	-0.2	0.2	234	0.0141186	0.030025	193	45	0.5	0.444444	0.611111	-6.54676e-06	0.000762311	0.993159	0.993159	-0.000117525	0.000781278	0.880642	0.938672
Species	India (exposed)	t328814	Bacteria	Bacteroidetes	Bacteroidia	Bacteroidales	Rikenellaceae	Alistipes	Alistipes shahii	16	104	15.4	0.0519597	7	45	15.6	0.00952889	1	1	0.00409812	0.2	0.2	235	0.00697354	0.0138007	233	45	0.5	0.444444	0.611111	0.000510115	0.00144507	0.724592	0.863454	7.13901e-06	0.00148625	0.996174	0.996174
Species	India (exposed)	t165179	Bacteria	Bacteroidetes	Bacteroidia	Bacteroidales	Prevotellaceae	Prevotella	Prevotella copri	53	104	51	1.89607	23	45	51.1	0.0268578	1	1	-0.296298	0.1	0.1	236	0.0357224	0.0716369	96	45	0.5	0.444444	0.611111	-0.00804703	0.00863332	0.352819	0.792668	-0.00985237	0.00882756	0.266268	0.782084
Species	India (exposed)	t1796613	Bacteria	Bacteroidetes	Bacteroidia	Bacteroidales	Bacteroidaceae	Bacteroides	Bacteroides caecimuris	23	104	22.1	0.00871824	10	45	22.2	0.0106044	1	1	0.00846214	0.1	0.1	237	0.0130479	0.0241077	200	45	0.5	0.444444	0.611111	0.00153272	0.00116402	0.189975	0.792668	0.00106238	0.00118918	0.373172	0.782084
Species	India (exposed)	t1282	Bacteria	Firmicutes	Bacilli	Bacillales	Staphylococcaceae	Staphylococcus	Staphylococcus epidermidis	104	104	100	0.285953	45	45	100	0.316564	NA	NA	0.234154	0	0	238	0.0639709	0.121152	44	45	0.5	0.444444	0.611111	0.00952214	0.00601902	0.115797	0.792668	0.0096998	0.00622669	0.121512	0.782084
Species	India (exposed)	t1303	Bacteria	Firmicutes	Bacilli	Lactobacillales	Streptococcaceae	Streptococcus	Streptococcus oralis	104	104	100	0.0383375	45	45	100	0.02652	NA	NA	0.00690173	0	0	239	0.0616971	0.117279	51	45	0.5	0.444444	0.611111	0.0016746	0.00154955	0.2816	0.792668	0.00211029	0.00158514	0.185224	0.782084
Species	India (exposed)	t1304	Bacteria	Firmicutes	Bacilli	Lactobacillales	Streptococcaceae	Streptococcus	Streptococcus salivarius	104	104	100	1.81387	45	45	100	0.729493	NA	NA	-0.123653	0	0	240	0.0632387	0.116702	45	45	0.5	0.444444	0.611111	-0.000682061	0.0099587	0.94549	0.977528	0.00389564	0.0102007	0.703107	0.894606
Species	India (exposed)	t1313	Bacteria	Firmicutes	Bacilli	Lactobacillales	Streptococcaceae	Streptococcus	Streptococcus pneumoniae	104	104	100	0.0543417	45	45	100	0.0769822	NA	NA	0.0376476	0	0	241	0.0873667	0.164876	10	45	0.5	0.444444	0.611111	0.00513058	0.00234468	0.030236	0.792668	0.00525235	0.00241541	0.0313223	0.782084
Species	India (exposed)	t1685	Bacteria	Actinobacteria	Actinomycetia	Bifidobacteriales	Bifidobacteriaceae	Bifidobacterium	Bifidobacterium breve	104	104	100	19.496	45	45	100	14.6111	NA	NA	4.08201	0	0	242	0.079149	0.144761	17	45	0.5	0.444444	0.611111	0.0513999	0.0518211	0.32289	0.792668	0.0276156	0.0515165	0.592761	0.826314
Species	India (exposed)	t1686	Bacteria	Actinobacteria	Actinomycetia	Bifidobacteriales	Bifidobacteriaceae	Bifidobacterium	Bifidobacterium catenulatum	104	104	100	1.54738	45	45	100	1.39905	NA	NA	0.851322	0	0	243	0.0713861	0.133887	26	45	0.5	0.444444	0.611111	0.0242691	0.0127371	0.0586816	0.792668	0.0237455	0.0132093	0.0743594	0.782084
Species	India (exposed)	t216816	Bacteria	Actinobacteria	Actinomycetia	Bifidobacteriales	Bifidobacteriaceae	Bifidobacterium	Bifidobacterium longum	104	104	100	34.3803	45	45	100	43.5048	NA	NA	2.24701	0	0	244	0.0624909	0.112798	48	45	0.5	0.444444	0.611111	0.037008	0.0754661	0.624588	0.829426	0.0352635	0.0721659	0.625847	0.834264
Species	India (exposed)	t28026	Bacteria	Actinobacteria	Actinomycetia	Bifidobacteriales	Bifidobacteriaceae	Bifidobacterium	Bifidobacterium pseudocatenulatum	104	104	100	0.58742	45	45	100	0.445707	NA	NA	0.271182	0	0	245	0.0703285	0.132963	32	45	0.5	0.444444	0.611111	0.0127822	0.00779376	0.103133	0.792668	0.0117592	0.00801661	0.144627	0.782084
Species	India (exposed)	t28037	Bacteria	Firmicutes	Bacilli	Lactobacillales	Streptococcaceae	Streptococcus	Streptococcus mitis	104	104	100	0.103713	45	45	100	0.210916	NA	NA	0.140187	0	0	246	0.070573	0.128016	30	45	0.5	0.444444	0.611111	0.0102204	0.00404327	0.012536	0.619278	0.0101422	0.00416092	0.0160262	0.769561
Species	India (exposed)	t47678	Bacteria	Bacteroidetes	Bacteroidia	Bacteroidales	Bacteroidaceae	Bacteroides	Bacteroides caccae	37	104	35.6	0.8601	16	45	35.6	0.0614533	1	1	-0.0708726	0	0	247	0.0227202	0.0430426	151	45	0.5	0.444444	0.611111	-0.000736402	0.00586276	0.900215	0.946183	-0.00317774	0.00601161	0.597908	0.826314
Species	India (unexposed)	t1550024	Bacteria	Firmicutes	Clostridia	Eubacteriales	Oscillospiraceae	Ruthenibacterium	Ruthenibacterium lactatiformans	38	99	38.4	1.39676	3	33	9.1	0.000106061	0.00113854	0.101194	-0.171457	-29.3	29.3	1	0.0263782	0.0742891	107	33	0.538462	0.428571	0.615385	-0.00731354	0.00729236	0.31777	0.737518	-0.0105189	0.00736016	0.155452	0.7018
Species	India (unexposed)	t292800	Bacteria	Firmicutes	Clostridia	Eubacteriales	Oscillospiraceae	Flavonifractor	Flavonifractor plautii	59	99	59.6	0.474402	10	33	30.3	0.000942424	0.0046515	0.217357	-0.0810202	-29.3	29.3	2	0.0473307	0.0886108	36	33	0.538462	0.428571	0.615385	-0.00725355	0.00482731	0.135366	0.737518	-0.0106158	0.00490959	0.0325027	0.7018
Species	India (unexposed)	t817	Bacteria	Bacteroidetes	Bacteroidia	Bacteroidales	Bacteroidaceae	Bacteroides	Bacteroides fragilis	52	99	52.5	8.46022	8	33	24.2	0.448027	0.00499228	0.217357	-1.91719	-28.3	28.3	3	0.0567655	0.116491	13	33	0.538462	0.428571	0.615385	-0.0420585	0.0277431	0.131947	0.737518	-0.0391405	0.0286977	0.175052	0.725462
Species	India (unexposed)	t2003188	Bacteria	Actinobacteria	Coriobacteriia	Coriobacteriales	Atopobiaceae	Parolsenella	Parolsenella catena	51	99	51.5	0.107341	8	33	24.2	0.000693939	0.00823326	0.217357	-0.0312879	-27.3	27.3	4	0.0568728	0.114076	12	33	0.538462	0.428571	0.615385	-0.00685819	0.00282285	0.0164845	0.737518	-0.00515974	0.00274538	0.0625149	0.7018
Species	India (unexposed)	t28118	Bacteria	Bacteroidetes	Bacteroidia	Bacteroidales	Odoribacteraceae	Odoribacter	Odoribacter splanchnicus	33	99	33.3	0.0206073	2	33	6.1	0.000224242	0.00136653	0.101194	-0.00452222	-27.2	27.2	5	0.0319476	0.0712018	82	33	0.538462	0.428571	0.615385	-0.00242628	0.00112078	0.0322289	0.737518	-0.00275123	0.00115565	0.0187911	0.7018
Species	India (unexposed)	t387090	Bacteria	Bacteroidetes	Bacteroidia	Bacteroidales	Prevotellaceae	Phocaeicola	Phocaeicola coprophilus	28	99	28.3	0.0361433	1	33	3	3.93939e-05	0.00137368	0.101194	-0.00657273	-25.3	25.3	6	0.0217828	0.049151	129	33	0.538462	0.428571	0.615385	-0.00230347	0.00136407	0.0936779	0.737518	-0.00273292	0.00141155	0.055112	0.7018
Species	India (unexposed)	t40520	Bacteria	Firmicutes	Clostridia	Eubacteriales	Lachnospiraceae	Blautia	Blautia obeum	58	99	58.6	0.14478	11	33	33.3	0.00353333	0.0155751	0.217357	-0.017098	-25.3	25.3	7	0.0296288	0.0625439	92	33	0.538462	0.428571	0.615385	-0.00262662	0.00241997	0.279757	0.737518	-0.00332181	0.00250466	0.187175	0.726506
Species	India (unexposed)	t33038	Bacteria	Firmicutes	Clostridia	Eubacteriales	Lachnospiraceae	Mediterraneibacter	Mediterraneibacter [Ruminococcus] gnavus	66	99	66.7	4.40245	14	33	42.4	1.81402	0.022705	0.221481	0.86451	-24.3	24.3	8	0.0274938	0.0533224	99	33	0.538462	0.428571	0.615385	0.013341	0.0210946	0.528211	0.836471	0.0116286	0.0218841	0.596103	0.828482
Species	India (unexposed)	t84030	Bacteria	Firmicutes	Clostridia	Eubacteriales	Lachnospiraceae	Lacrimispora	Lacrimispora saccharolytica	45	99	45.5	0.0212148	7	33	21.2	0.000733333	0.0143593	0.217357	-0.00426667	-24.3	24.3	9	0.0253386	0.0592738	111	33	0.538462	0.428571	0.615385	-0.00182889	0.00116676	0.119431	0.737518	-0.00187275	0.00121027	0.124298	0.7018
Species	India (unexposed)	t2109685	Bacteria	Actinobacteria	Coriobacteriia	Coriobacteriales	Atopobiaceae	Olsenella	Olsenella sp. GAM18	42	99	42.4	0.0592321	6	33	18.2	0.000539394	0.0127088	0.217357	-0.0109424	-24.2	24.2	10	0.0320814	0.0799256	80	33	0.538462	0.428571	0.615385	-0.00332207	0.00174212	0.0587384	0.737518	-0.00256321	0.00175093	0.145727	0.7018
Species	India (unexposed)	t46503	Bacteria	Bacteroidetes	Bacteroidia	Bacteroidales	Tannerellaceae	Parabacteroides	Parabacteroides merdae	33	99	33.3	0.0927126	3	33	9.1	3.33333e-05	0.00646943	0.217357	-0.0243404	-24.2	24.2	11	0.0385161	0.0909089	61	33	0.538462	0.428571	0.615385	-0.00551642	0.00255262	0.0325214	0.737518	-0.0056594	0.00266478	0.0356591	0.7018
Species	India (unexposed)	t1796613	Bacteria	Bacteroidetes	Bacteroidia	Bacteroidales	Bacteroidaceae	Bacteroides	Bacteroides caecimuris	32	99	32.3	0.0206944	3	33	9.1	0.00174545	0.0111475	0.217357	-0.0030596	-23.2	23.2	12	0.0162271	0.0366804	165	33	0.538462	0.428571	0.615385	-0.00161002	0.00119264	0.179375	0.737518	-0.00191053	0.0012422	0.126572	0.7018
Species	India (unexposed)	t1871022	Bacteria	Actinobacteria	Coriobacteriia	Coriobacteriales	Atopobiaceae	Parolsenella	Parolsenella massiliensis	41	99	41.4	0.0168704	6	33	18.2	0.000909091	0.020333	0.221481	-0.00528384	-23.2	23.2	13	0.0244461	0.0479284	115	33	0.538462	0.428571	0.615385	-0.00285883	0.00122631	0.0212785	0.737518	-0.00219312	0.00121861	0.0743222	0.7018
Species	India (unexposed)	t2823317	Bacteria	Firmicutes	Negativicutes	Acidaminococcales	Acidaminococcaceae	Phascolarctobacterium	Phascolarctobacterium sp. Marseille-Q4147	44	99	44.4	0.00304565	7	33	21.2	0.00110606	0.0227047	0.221481	-0.00010101	-23.2	23.2	14	0.022954	0.0565701	121	33	0.538462	0.428571	0.615385	-0.000447272	0.000600315	0.457579	0.821376	-0.000775367	0.0006185	0.212318	0.726506
Species	India (unexposed)	t1382	Bacteria	Actinobacteria	Coriobacteriia	Coriobacteriales	Atopobiaceae	Lancefieldella	Lancefieldella parvula	40	99	40.4	0.0322982	6	33	18.2	0.00298485	0.0214716	0.221481	-0.00581717	-22.2	22.2	15	0.0325565	0.0830316	79	33	0.538462	0.428571	0.615385	-0.00214757	0.00155994	0.17097	0.737518	-0.00157578	0.00156362	0.315508	0.726506
Species	India (unexposed)	t1496	Bacteria	Firmicutes	Clostridia	Eubacteriales	Peptostreptococcaceae	Clostridioides	Clostridioides difficile	73	99	73.7	0.0848618	17	33	51.5	0.0377	0.0296573	0.234081	0.010799	-22.2	22.2	16	0.0346636	0.066378	76	33	0.538462	0.428571	0.615385	0.000330639	0.00308234	0.914741	0.982647	-0.000363119	0.00306591	0.905911	0.948315
Species	India (unexposed)	t2093856	Bacteria	Bacteroidetes	Bacteroidia	Bacteroidales	Odoribacteraceae	Butyricimonas	Butyricimonas faecalis	28	99	28.3	0.0341894	2	33	6.1	5.15152e-05	0.00778444	0.217357	-0.0057303	-22.2	22.2	17	0.0284089	0.0610151	97	33	0.538462	0.428571	0.615385	-0.00237408	0.00125898	0.0615636	0.737518	-0.00255263	0.00131399	0.0543069	0.7018
Species	India (unexposed)	t2479767	Bacteria	Firmicutes	Clostridia	Eubacteriales	Lachnospiraceae	Blautia	Blautia sp. SC05B48	52	99	52.5	0.209057	10	33	30.3	0.00231515	0.0288697	0.234081	-0.0372596	-22.2	22.2	18	0.012889	0.0276687	184	33	0.538462	0.428571	0.615385	-0.00489197	0.00331334	0.142242	0.737518	-0.00598442	0.00343256	0.0837177	0.7018
Species	India (unexposed)	t410072	Bacteria	Firmicutes	Clostridia	Eubacteriales	Lachnospiraceae	Coprococcus	Coprococcus comes	58	99	58.6	0.0525771	12	33	36.4	0.0038697	0.0430659	0.299767	-0.00917879	-22.2	22.2	19	0.0286114	0.057279	95	33	0.538462	0.428571	0.615385	-0.00265052	0.00187668	0.160237	0.737518	-0.00298643	0.00195762	0.129651	0.7018
Species	India (unexposed)	t166486	Bacteria	Firmicutes	Clostridia	Eubacteriales	Lachnospiraceae	Roseburia	Roseburia intestinalis	60	99	60.6	0.0958806	13	33	39.4	0.0163182	0.0434052	0.299767	-0.00294141	-21.2	21.2	20	0.0196652	0.0376721	141	33	0.538462	0.428571	0.615385	-0.000965399	0.0025043	0.7005	0.898544	-0.0020903	0.0025931	0.421715	0.731341
Species	India (unexposed)	t2420310	Bacteria	Firmicutes	Bacilli	Lactobacillales	Streptococcaceae	Streptococcus	Streptococcus sp. FDAARGOS_522	18	99	18.2	0.0229051	13	33	39.4	0.0324091	0.0178714	0.221481	0.0247566	21.2	21.2	21	0.0450373	0.0991211	42	33	0.538462	0.428571	0.615385	0.00583279	0.00210766	0.00647513	0.737518	0.00533919	0.00216933	0.0152109	0.7018
Species	India (unexposed)	t357276	Bacteria	Bacteroidetes	Bacteroidia	Bacteroidales	Prevotellaceae	Phocaeicola	Phocaeicola dorei	42	99	42.4	0.105759	7	33	21.2	0.000766667	0.0371775	0.281901	-0.0315576	-21.2	21.2	22	0.0459338	0.0921853	41	33	0.538462	0.428571	0.615385	-0.00689549	0.00284386	0.0166956	0.737518	-0.00688928	0.0029494	0.0210929	0.7018
Species	India (unexposed)	t1352	Bacteria	Firmicutes	Bacilli	Lactobacillales	Enterococcaceae	Enterococcus	Enterococcus faecium	89	99	89.9	0.178479	23	33	69.7	0.0499727	0.00977774	0.217357	-0.0243545	-20.2	20.2	23	0.0541012	0.103792	18	33	0.538462	0.428571	0.615385	-0.00364408	0.0042045	0.387699	0.744557	-0.00482988	0.00421276	0.253783	0.726506
Species	India (unexposed)	t1805478	Bacteria	Actinobacteria	Coriobacteriia	Coriobacteriales	Atopobiaceae	Olsenella	Olsenella timonensis	32	99	32.3	0.00977863	4	33	12.1	0.000112121	0.0251161	0.222026	-0.00226768	-20.2	20.2	24	0.0219039	0.0471457	127	33	0.538462	0.428571	0.615385	-0.00150832	0.000796775	0.0605771	0.737518	-0.00126977	0.000820953	0.124463	0.7018
Species	India (unexposed)	t74426	Bacteria	Actinobacteria	Coriobacteriia	Coriobacteriales	Coriobacteriaceae	Collinsella	Collinsella aerofaciens	74	99	74.7	1.69169	18	33	54.5	0.205555	0.0475366	0.307967	-0.46663	-20.2	20.2	25	0.0899534	0.193259	1	33	0.538462	0.428571	0.615385	-0.0237412	0.0131919	0.0742309	0.737518	-0.0162051	0.0133499	0.227083	0.726506
Species	India (unexposed)	t907	Bacteria	Firmicutes	Negativicutes	Veillonellales	Veillonellaceae	Megasphaera	Megasphaera elsdenii	62	99	62.6	0.514217	14	33	42.4	0.114088	0.0662032	0.307967	-0.00832121	-20.2	20.2	26	0.0233523	0.0490069	120	33	0.538462	0.428571	0.615385	-0.00432785	0.00654982	0.509937	0.836471	-0.00487099	0.00678398	0.474089	0.768167
Species	India (unexposed)	t116085	Bacteria	Firmicutes	Clostridia	Eubacteriales	Lachnospiraceae	Coprococcus	Coprococcus catus	46	99	46.5	0.0511367	9	33	27.3	0.00914545	0.0668888	0.307967	-0.00246263	-19.2	19.2	27	0.023713	0.0551488	119	33	0.538462	0.428571	0.615385	-0.00137544	0.00193281	0.477969	0.821376	-0.00169119	0.00201656	0.403267	0.729604
Species	India (unexposed)	t1912897	Bacteria	Firmicutes	Clostridia	Eubacteriales	Lachnospiraceae	Blautia	Blautia argi	43	99	43.4	0.102658	8	33	24.2	0.0257667	0.0634279	0.307967	0.0048101	-19.2	19.2	28	0.0104347	0.0235361	200	33	0.538462	0.428571	0.615385	0.000535739	0.00284171	0.850757	0.955645	0.00036159	0.00294635	0.902522	0.948315
Species	India (unexposed)	t28111	Bacteria	Bacteroidetes	Bacteroidia	Bacteroidales	Bacteroidaceae	Bacteroides	Bacteroides eggerthii	43	99	43.4	0.043351	8	33	24.2	0.000648485	0.0634279	0.307967	-0.00780909	-19.2	19.2	29	0.018881	0.040205	147	33	0.538462	0.428571	0.615385	-0.00250236	0.00150775	0.0993927	0.737518	-0.00286225	0.00157009	0.0706961	0.7018
Species	India (unexposed)	t28129	Bacteria	Bacteroidetes	Bacteroidia	Bacteroidales	Prevotellaceae	Prevotella	Prevotella denticola	25	99	25.3	0.016045	2	33	6.1	0.000106061	0.0230501	0.221481	-0.00189091	-19.2	19.2	30	0.016426	0.0403874	163	33	0.538462	0.428571	0.615385	-0.000860046	0.000766405	0.263853	0.737518	-0.00096505	0.000796962	0.228214	0.726506
Species	India (unexposed)	t40545	Bacteria	Proteobacteria	Betaproteobacteria	Burkholderiales	Sutterellaceae	Sutterella	Sutterella wadsworthensis	25	99	25.3	0.198026	2	33	6.1	0.000178788	0.0230501	0.221481	-0.0400556	-19.2	19.2	31	0.0191729	0.0454861	146	33	0.538462	0.428571	0.615385	-0.00522513	0.00339256	0.125948	0.737518	-0.0045055	0.00353566	0.204921	0.726506
Species	India (unexposed)	t471189	Bacteria	Actinobacteria	Coriobacteriia	Eggerthellales	Eggerthellaceae	Gordonibacter	Gordonibacter pamelaeae	46	99	46.5	0.0163167	9	33	27.3	0.00303939	0.0668888	0.307967	-0.00407879	-19.2	19.2	32	0.0224836	0.0452618	124	33	0.538462	0.428571	0.615385	-0.00243843	0.00135309	0.0738441	0.737518	-0.00156065	0.00134256	0.247268	0.726506
Species	India (unexposed)	t1297617	Bacteria	Firmicutes	Clostridia	Eubacteriales	Peptostreptococcaceae	Intestinimonas	Intestinimonas butyriciproducens	42	99	42.4	0.0200111	8	33	24.2	0.00020303	0.0665861	0.307967	-0.00338788	-18.2	18.2	33	0.0210255	0.0545327	136	33	0.538462	0.428571	0.615385	-0.00162853	0.000980866	0.0992644	0.737518	-0.0018933	0.00102267	0.0664826	0.7018
Species	India (unexposed)	t150055	Bacteria	Firmicutes	Bacilli	Lactobacillales	Streptococcaceae	Streptococcus	Streptococcus lutetiensis	69	99	69.7	0.579	17	33	51.5	0.0547152	0.0903323	0.344197	-0.0355232	-18.2	18.2	34	0.05288	0.114594	20	33	0.538462	0.428571	0.615385	-0.000597289	0.00539681	0.912045	0.982647	0.00097286	0.00558861	0.862085	0.946266
Species	India (unexposed)	t28131	Bacteria	Bacteroidetes	Bacteroidia	Bacteroidales	Prevotellaceae	Prevotella	Prevotella intermedia	42	99	42.4	0.0238176	8	33	24.2	0.000360606	0.0665861	0.307967	-0.00330202	-18.2	18.2	35	0.0208184	0.048068	137	33	0.538462	0.428571	0.615385	-0.00132722	0.00100797	0.190246	0.737518	-0.00155299	0.00104283	0.138951	0.7018
Species	India (unexposed)	t40324	Bacteria	Proteobacteria	Gammaproteobacteria	Xanthomonadales	Xanthomonadaceae	Stenotrophomonas	Stenotrophomonas maltophilia	45	99	45.5	0.000579825	9	33	27.3	0.000324242	0.0703643	0.310519	7.57576e-05	-18.2	18.2	36	0.0212392	0.0451212	133	33	0.538462	0.428571	0.615385	-0.000116142	0.000275514	0.674051	0.896049	-0.000113731	0.000282837	0.688292	0.875208
Species	India (unexposed)	t821	Bacteria	Bacteroidetes	Bacteroidia	Bacteroidales	Prevotellaceae	Phocaeicola	Phocaeicola vulgatus	48	99	48.5	2.22739	10	33	30.3	0.00134242	0.0730634	0.310519	-0.412949	-18.2	18.2	37	0.0441316	0.0955653	46	33	0.538462	0.428571	0.615385	-0.0196883	0.010934	0.0740764	0.737518	-0.0169418	0.0113813	0.139122	0.7018
Species	India (unexposed)	t187327	Bacteria	Firmicutes	Negativicutes	Acidaminococcales	Acidaminococcaceae	Acidaminococcus	Acidaminococcus intestini	54	99	54.5	0.44557	12	33	36.4	0.246452	0.107017	0.368598	0.133534	-18.1	18.1	38	0.0158262	0.0296093	168	33	0.538462	0.428571	0.615385	0.00418041	0.0069714	0.549782	0.837424	0.000493975	0.00712126	0.944809	0.964411
Species	India (unexposed)	t1283	Bacteria	Firmicutes	Bacilli	Bacillales	Staphylococcaceae	Staphylococcus	Staphylococcus haemolyticus	80	99	80.8	0.00977615	21	33	63.6	0.00267879	0.0578451	0.307967	-0.000965657	-17.2	17.2	39	0.0513308	0.104133	22	33	0.538462	0.428571	0.615385	-0.000771541	0.000892574	0.38896	0.744557	-0.000580472	0.000927585	0.532595	0.786286
Species	India (unexposed)	t1834196	Bacteria	Firmicutes	Clostridia	Eubacteriales	Lachnospiraceae	Lachnoclostridium	Lachnoclostridium sp. YL32	41	99	41.4	0.264991	8	33	24.2	0.0017303	0.0968971	0.360163	-0.0309061	-17.2	17.2	40	0.0144354	0.0307913	177	33	0.538462	0.428571	0.615385	-0.00313683	0.00309572	0.312809	0.737518	-0.00482578	0.00315307	0.12842	0.7018
Species	India (unexposed)	t208479	Bacteria	Firmicutes	Clostridia	Eubacteriales	Lachnospiraceae	Enterocloster	Enterocloster bolteae	56	99	56.6	0.328582	13	33	39.4	0.0136121	0.108411	0.368598	-0.0457455	-17.2	17.2	41	0.0268193	0.0512193	104	33	0.538462	0.428571	0.615385	-0.00264112	0.00426065	0.536418	0.837424	-0.0038296	0.00441945	0.387859	0.728345
Species	India (unexposed)	t328812	Bacteria	Bacteroidetes	Bacteroidia	Bacteroidales	Tannerellaceae	Parabacteroides	Parabacteroides goldsteinii	23	99	23.2	0.0155392	2	33	6.1	6.06061e-06	0.0382671	0.281901	-0.00315152	-17.1	17.1	42	0.0200707	0.0504163	139	33	0.538462	0.428571	0.615385	-0.00172808	0.000934857	0.0668027	0.737518	-0.00189612	0.000967311	0.0521976	0.7018
Species	India (unexposed)	t2025876	Bacteria	Bacteroidetes	Bacteroidia	Bacteroidales	Tannerellaceae	Parabacteroides	Parabacteroides sp. CT06	19	99	19.2	0.0284414	1	33	3	0.00105152	0.0249741	0.222026	-0.00653939	-16.2	16.2	43	0.00604441	0.0130977	223	33	0.538462	0.428571	0.615385	-0.00246232	0.00146943	0.0962021	0.737518	-0.00237756	0.00148246	0.111285	0.7018
Species	India (unexposed)	t2709390	Bacteria	Bacteroidetes	Bacteroidia	Bacteroidales	Bacteroidaceae	Bacteroides	Bacteroides sp. ZJ-18	25	99	25.3	2.68652	3	33	9.1	0.00442121	0.052758	0.307967	-0.33224	-16.2	16.2	44	0.0034854	0.00747681	240	33	0.538462	0.428571	0.615385	-0.0106278	0.0103999	0.30872	0.737518	-0.0107184	0.0107193	0.319282	0.726506
Species	India (unexposed)	t2763022	Bacteria	Bacteroidetes	Bacteroidia	Bacteroidales	Bacteroidaceae	Bacteroides	Bacteroides sp. M10	28	99	28.3	0.103771	4	33	12.1	0.0213909	0.0652631	0.307967	0.00213737	-16.2	16.2	45	0.0104698	0.0229172	199	33	0.538462	0.428571	0.615385	-0.000607299	0.00271629	0.823438	0.948002	-0.00125077	0.00283241	0.659546	0.864654
Species	India (unexposed)	t2785531	Bacteria	Bacteroidetes	Bacteroidia	Bacteroidales	Bacteroidaceae	Bacteroides	Bacteroides sp. HF-162	25	99	25.3	0.0727429	3	33	9.1	0.00153636	0.052758	0.307967	-0.0118485	-16.2	16.2	46	0.00532055	0.0118152	231	33	0.538462	0.428571	0.615385	-0.00289268	0.00195199	0.140784	0.737518	-0.00288345	0.00200425	0.152743	0.7018
Species	India (unexposed)	t28116	Bacteria	Bacteroidetes	Bacteroidia	Bacteroidales	Bacteroidaceae	Bacteroides	Bacteroides ovatus	37	99	37.4	2.08544	7	33	21.2	0.363764	0.134549	0.412992	0.0119273	-16.2	16.2	47	0.0109558	0.0215201	196	33	0.538462	0.428571	0.615385	-0.00226046	0.0117434	0.84766	0.955645	-0.00519635	0.0122339	0.671749	0.87434
Species	India (unexposed)	t39950	Bacteria	Firmicutes	Negativicutes	Veillonellales	Veillonellaceae	Dialister	Dialister pneumosintes	49	99	49.5	0.0332479	11	33	33.3	0.00172121	0.157082	0.431152	-0.0061596	-16.2	16.2	48	0.0228855	0.0534611	122	33	0.538462	0.428571	0.615385	-0.00203597	0.00144916	0.162427	0.737518	-0.00288592	0.00148298	0.0538959	0.7018
Species	India (unexposed)	t626932	Bacteria	Bacteroidetes	Bacteroidia	Bacteroidales	Rikenellaceae	Alistipes	Alistipes indistinctus	16	99	16.2	0.0373477	0	33	0	0	0.0115777	0.217357	-0.00387576	-16.2	16.2	49	0.00664938	0.0165188	221	33	0.538462	0.428571	0.615385	-0.000985885	0.00107892	0.362529	0.737518	-0.00109651	0.00112338	0.330908	0.726506
Species	India (unexposed)	t818	Bacteria	Bacteroidetes	Bacteroidia	Bacteroidales	Bacteroidaceae	Bacteroides	Bacteroides thetaiotaomicron	49	99	49.5	0.174223	11	33	33.3	0.00291212	0.157082	0.431152	-0.0390879	-16.2	16.2	50	0.0313381	0.0680165	86	33	0.538462	0.428571	0.615385	-0.00645211	0.00332571	0.0545368	0.737518	-0.00669768	0.00345245	0.0546341	0.7018
Species	India (unexposed)	t1379	Bacteria	Firmicutes	Bacilli	Bacillales	Paenibacillaceae	Gemella	Gemella haemolysans	91	99	91.9	0.0283993	25	33	75.8	0.00442424	0.0266683	0.22668	-0.00642929	-16.1	16.1	51	0.0595851	0.112432	9	33	0.538462	0.428571	0.615385	-0.00195428	0.00146968	0.185935	0.737518	-0.0024852	0.00150545	0.10129	0.7018
Species	India (unexposed)	t2650158	Bacteria	Bacteroidetes	Bacteroidia	Bacteroidales	Bacteroidaceae	Bacteroides	Bacteroides luhongzhouii	31	99	31.3	0.0374593	5	33	15.2	0.00631515	0.0763947	0.318551	-0.00115758	-16.1	16.1	52	0.00722711	0.0152418	216	33	0.538462	0.428571	0.615385	-0.000765156	0.00161951	0.637389	0.889529	-0.00118515	0.00168688	0.483632	0.768167
Species	India (unexposed)	t2690837	Bacteria	Actinobacteria	Coriobacteriia	Eggerthellales	Eggerthellaceae	Eggerthella	Eggerthella sp. HF-1101	34	99	34.3	0.0393499	6	33	18.2	0.000775758	0.124532	0.395364	-0.00609293	-16.1	16.1	53	0.0138647	0.033519	179	33	0.538462	0.428571	0.615385	-0.00180676	0.00139172	0.19651	0.737518	-0.00138422	0.00144857	0.341133	0.726506
Species	India (unexposed)	t2823316	Bacteria	Firmicutes	Clostridia	Eubacteriales	Lachnospiraceae	Faecalicatena	Faecalicatena sp. Marseille-Q4148	43	99	43.4	0.0312162	9	33	27.3	0.00225758	0.149174	0.428148	-0.00463939	-16.1	16.1	54	0.0123863	0.028594	187	33	0.538462	0.428571	0.615385	-0.00157557	0.00139566	0.261016	0.737518	-0.00217366	0.00144427	0.134841	0.7018
Species	India (unexposed)	t54005	Bacteria	Firmicutes	Tissierellia	Tissierellales	Peptoniphilaceae	Peptoniphilus	Peptoniphilus harei	73	99	73.7	0.00407835	19	33	57.6	0.00652424	0.0860064	0.344197	0.00430606	-16.1	16.1	55	0.0489878	0.102704	28	33	0.538462	0.428571	0.615385	0.000601134	0.000922961	0.515996	0.836471	0.000144422	0.000943968	0.878649	0.948016
Species	India (unexposed)	t301301	Bacteria	Firmicutes	Clostridia	Eubacteriales	Lachnospiraceae	Roseburia	Roseburia hominis	39	99	39.4	0.0788578	8	33	24.2	0.000654545	0.143448	0.428148	-0.0118778	-15.2	15.2	56	0.00849842	0.0221312	210	33	0.538462	0.428571	0.615385	-0.00233864	0.00189477	0.219332	0.737518	-0.00259168	0.00197863	0.192653	0.726506
Species	India (unexposed)	t2093857	Bacteria	Firmicutes	Clostridia	Eubacteriales	Oscillospiraceae	Dysosmobacter	Dysosmobacter welbionis	21	99	21.2	0.0510327	2	33	6.1	3.93939e-05	0.0622974	0.307967	-0.00889293	-15.1	15.1	57	0.00932765	0.0274481	206	33	0.538462	0.428571	0.615385	-0.00239614	0.00159841	0.136278	0.737518	-0.0030873	0.00164638	0.0630975	0.7018
Species	India (unexposed)	t2162637	Bacteria	Bacteroidetes	Bacteroidia	Bacteroidales	Bacteroidaceae	Bacteroides	Bacteroides sp. PHL 2737	21	99	21.2	0.642396	2	33	6.1	0.0229545	0.0622974	0.307967	-0.118506	-15.1	15.1	58	0.00593391	0.0141995	226	33	0.538462	0.428571	0.615385	-0.0100441	0.00640021	0.119	0.737518	-0.00823577	0.00665205	0.218006	0.726506
Species	India (unexposed)	t1759399	Bacteria	Firmicutes	Bacilli	Lactobacillales	Streptococcaceae	Streptococcus	Streptococcus sp. A12	95	99	96	0.00517904	27	33	81.8	0.00853333	0.0157362	0.217357	0.00417576	-14.2	14.2	59	0.0473988	0.0867355	34	33	0.538462	0.428571	0.615385	0.000814399	0.000888512	0.361056	0.737518	0.000742936	0.000910924	0.416289	0.731341
Species	India (unexposed)	t2715212	Bacteria	Bacteroidetes	Bacteroidia	Bacteroidales	Bacteroidaceae	Bacteroides	Bacteroides sp. CBA7301	38	99	38.4	0.177645	8	33	24.2	0.00103636	0.205105	0.51743	-0.0200101	-14.2	14.2	60	0.0102158	0.021765	201	33	0.538462	0.428571	0.615385	-0.00250323	0.00248986	0.316587	0.737518	-0.0033853	0.00250741	0.179417	0.725462
Species	India (unexposed)	t1351	Bacteria	Firmicutes	Bacilli	Lactobacillales	Enterococcaceae	Enterococcus	Enterococcus faecalis	83	99	83.8	2.34695	23	33	69.7	0.504539	0.127017	0.395364	-0.239965	-14.1	14.1	61	0.036905	0.0686742	67	33	0.538462	0.428571	0.615385	-0.00748542	0.0147936	0.61372	0.869117	-0.0105079	0.0147446	0.477382	0.768167
Species	India (unexposed)	t2585118	Bacteria	Bacteroidetes	Bacteroidia	Bacteroidales	Rikenellaceae	Alistipes	Alistipes communis	20	99	20.2	0.0227123	2	33	6.1	1.81818e-05	0.0641731	0.307967	-0.00248586	-14.1	14.1	62	0.00648582	0.0163202	222	33	0.538462	0.428571	0.615385	-0.00094218	0.00085972	0.275142	0.737518	-0.00110997	0.000895345	0.217403	0.726506
Species	India (unexposed)	t28132	Bacteria	Bacteroidetes	Bacteroidia	Bacteroidales	Prevotellaceae	Prevotella	Prevotella melaninogenica	50	99	50.5	0.0981989	12	33	36.4	0.0003	0.226663	0.520095	-0.0109354	-14.1	14.1	63	0.0192611	0.040273	144	33	0.538462	0.428571	0.615385	-0.00164578	0.0018137	0.365867	0.737518	-0.00199125	0.00188897	0.29385	0.726506
Species	India (unexposed)	t470	Bacteria	Proteobacteria	Gammaproteobacteria	Pseudomonadales	Moraxellaceae	Acinetobacter	Acinetobacter baumannii	44	99	44.4	0.0099005	10	33	30.3	0.0252879	0.219649	0.520095	0.0217939	-14.1	14.1	64	0.0191784	0.0382425	145	33	0.538462	0.428571	0.615385	0.00245982	0.0017553	0.163487	0.737518	0.00305856	0.0017255	0.0787375	0.7018
Species	India (unexposed)	t102684	Bacteria	Firmicutes	Bacilli	Lactobacillales	Streptococcaceae	Streptococcus	Streptococcus infantarius	74	99	74.7	2.28765	29	33	87.9	0.0447879	0.147448	0.428148	-0.373267	13.2	13.2	65	0.0396713	0.0726501	59	33	0.538462	0.428571	0.615385	-0.0113556	0.0111285	0.309429	0.737518	-0.00678772	0.0109542	0.536619	0.786286
Species	India (unexposed)	t2584944	Bacteria	Proteobacteria	Betaproteobacteria	Burkholderiales	Sutterellaceae	Sutterella	Sutterella faecalis	25	99	25.3	0.0428961	4	33	12.1	4.84848e-05	0.147448	0.428148	-0.00793232	-13.2	13.2	66	0.0177406	0.0467553	157	33	0.538462	0.428571	0.615385	-0.0024901	0.00149435	0.098053	0.737518	-0.00243143	0.00151183	0.110299	0.7018
Species	India (unexposed)	t328814	Bacteria	Bacteroidetes	Bacteroidia	Bacteroidales	Rikenellaceae	Alistipes	Alistipes shahii	16	99	16.2	0.329965	1	33	3	9.09091e-06	0.06986	0.310519	-0.0352394	-13.2	13.2	67	0.00423036	0.0112472	237	33	0.538462	0.428571	0.615385	-0.00295496	0.00326835	0.367607	0.737518	-0.0033711	0.00341878	0.326013	0.726506
Species	India (unexposed)	t39488	Bacteria	Firmicutes	Clostridia	Eubacteriales	Lachnospiraceae	Anaerobutyricum	Anaerobutyricum hallii	46	99	46.5	0.0996596	11	33	33.3	0.00504242	0.225845	0.520095	-0.0097101	-13.2	13.2	68	0.0130236	0.0282169	183	33	0.538462	0.428571	0.615385	-0.00157927	0.00211955	0.457556	0.821376	-0.00217286	0.00220037	0.325307	0.726506
Species	India (unexposed)	t47678	Bacteria	Bacteroidetes	Bacteroidia	Bacteroidales	Bacteroidaceae	Bacteroides	Bacteroides caccae	37	99	37.4	1.52489	8	33	24.2	0.0034303	0.206036	0.51743	-0.164835	-13.2	13.2	69	0.0274501	0.0596257	100	33	0.538462	0.428571	0.615385	-0.00798504	0.00720331	0.269682	0.737518	-0.0116516	0.00720301	0.10827	0.7018
Species	India (unexposed)	t649756	Bacteria	Firmicutes	Clostridia	Eubacteriales	Lachnospiraceae	Anaerostipes	Anaerostipes hadrus	67	99	67.7	0.200739	18	33	54.5	0.00476667	0.209163	0.519381	-0.0214616	-13.2	13.2	70	0.0250806	0.0486449	112	33	0.538462	0.428571	0.615385	-0.00190913	0.00269327	0.479686	0.821376	-0.00233864	0.00280684	0.406324	0.729604
Species	India (unexposed)	t1335613	Bacteria	Actinobacteria	Coriobacteriia	Eggerthellales	Eggerthellaceae	Gordonibacter	Gordonibacter urolithinfaciens	40	99	40.4	0.0618503	9	33	27.3	0.00238485	0.21461	0.520095	-0.00644545	-13.1	13.1	71	0.011221	0.0222978	195	33	0.538462	0.428571	0.615385	-0.00152271	0.00161173	0.346529	0.737518	-0.0013947	0.00159598	0.383858	0.728345
Species	India (unexposed)	t2161821	Bacteria	Firmicutes	Negativicutes	Veillonellales	Veillonellaceae	Dialister	Dialister massiliensis	19	99	19.2	0.212616	2	33	6.1	0.000209091	0.0994115	0.360163	-0.0223778	-13.1	13.1	72	0.0157395	0.03597	169	33	0.538462	0.428571	0.615385	-0.00230324	0.00260755	0.378707	0.739381	-0.00217261	0.00273056	0.427736	0.731341
Species	India (unexposed)	t2364787	Bacteria	Bacteroidetes	Bacteroidia	Bacteroidales	Rikenellaceae	Alistipes	Alistipes megaguti	19	99	19.2	0.0371866	2	33	6.1	1.51515e-05	0.0994115	0.360163	-0.0047596	-13.1	13.1	73	0.00556721	0.0147363	228	33	0.538462	0.428571	0.615385	-0.00154147	0.00117901	0.193376	0.737518	-0.00165493	0.00122711	0.179891	0.725462
Species	India (unexposed)	t2755405	Bacteria	Bacteroidetes	Bacteroidia	Bacteroidales	Bacteroidaceae	Bacteroides	Bacteroides sp. CACC 737	22	99	22.2	0.0145398	3	33	9.1	7.57576e-05	0.125263	0.395364	-0.00288283	-13.1	13.1	74	0.00538731	0.0118086	229	33	0.538462	0.428571	0.615385	-0.00150668	0.000906473	0.0988961	0.737518	-0.00138492	0.000942054	0.144045	0.7018
Species	India (unexposed)	t371601	Bacteria	Bacteroidetes	Bacteroidia	Bacteroidales	Bacteroidaceae	Bacteroides	Bacteroides xylanisolvens	43	99	43.4	2.65587	10	33	30.3	0.154206	0.22117	0.520095	-0.321693	-13.1	13.1	75	0.0179889	0.036375	153	33	0.538462	0.428571	0.615385	-0.0122713	0.0124049	0.324391	0.737518	-0.0150018	0.0129568	0.249142	0.726506
Species	India (unexposed)	t40214	Bacteria	Proteobacteria	Gammaproteobacteria	Pseudomonadales	Moraxellaceae	Acinetobacter	Acinetobacter johnsonii	11	99	11.1	0.000989885	8	33	24.2	0.000721212	0.0846408	0.344197	0.000570707	13.1	13.1	76	0.026452	0.0565797	106	33	0.538462	0.428571	0.615385	0.000745968	0.000325039	0.0233347	0.737518	0.000602629	0.000330185	0.0703695	0.7018
Species	India (unexposed)	t1492	Bacteria	Firmicutes	Clostridia	Eubacteriales	Clostridiaceae	Clostridium	Clostridium butyricum	36	99	36.4	0.306944	8	33	24.2	0.0535879	0.286247	0.552548	0.00865657	-12.2	12.2	77	0.0135583	0.0273683	180	33	0.538462	0.428571	0.615385	0.00108992	0.0042489	0.797955	0.948002	0.00197949	0.00440233	0.653744	0.864629
Species	India (unexposed)	t282402	Bacteria	Bacteroidetes	Bacteroidia	Bacteroidales	Prevotellaceae	Prevotella	Prevotella multiformis	15	99	15.2	0.0111396	1	33	3	6.06061e-05	0.0717824	0.310519	-0.00144545	-12.2	12.2	78	0.00459427	0.0123889	234	33	0.538462	0.428571	0.615385	-0.000716525	0.000668746	0.285954	0.737518	-0.000755804	0.000696723	0.280099	0.726506
Species	India (unexposed)	t1260	Bacteria	Firmicutes	Tissierellia	Tissierellales	Peptoniphilaceae	Finegoldia	Finegoldia magna	78	99	78.8	0.0292769	22	33	66.7	0.00356061	0.16723	0.450706	-0.0045798	-12.1	12.1	79	0.0375443	0.0742107	64	33	0.538462	0.428571	0.615385	-0.00153837	0.00135125	0.257014	0.737518	-0.0023073	0.00135261	0.0905269	0.7018
Species	India (unexposed)	t2109687	Bacteria	Firmicutes	Clostridia	Eubacteriales	Oscillospiraceae	Oscillibacter	Oscillibacter sp. PEA192	18	99	18.2	0.0157768	2	33	6.1	0.000118182	0.158024	0.431152	-0.00283939	-12.1	12.1	80	0.00473139	0.0113998	233	33	0.538462	0.428571	0.615385	-0.00135126	0.000917991	0.143446	0.737518	-0.00181596	0.000945499	0.0570547	0.7018
Species	India (unexposed)	t2650157	Bacteria	Bacteroidetes	Bacteroidia	Bacteroidales	Bacteroidaceae	Bacteroides	Bacteroides zhangwenhongi	27	99	27.3	0.152265	5	33	15.2	0.00143939	0.24018	0.523775	-0.016203	-12.1	12.1	81	0.0112666	0.0230459	193	33	0.538462	0.428571	0.615385	-0.00223838	0.0022944	0.331082	0.737518	-0.00268738	0.00239295	0.263572	0.726506
Species	India (unexposed)	t641107	Bacteria	Firmicutes	Clostridia	Eubacteriales	Clostridiaceae	Clostridium	Clostridium sp. DL-VIII	21	99	21.2	0.00293742	3	33	9.1	0.000393939	0.190705	0.490067	-9.89899e-05	-12.1	12.1	82	0.00963977	0.0310811	203	33	0.538462	0.428571	0.615385	-0.000236385	0.000418992	0.573607	0.844955	-0.000492476	0.000425791	0.249635	0.726506
Species	India (unexposed)	t83655	Bacteria	Proteobacteria	Gammaproteobacteria	Enterobacterales	Enterobacteriaceae	Leclercia	Leclercia adecarboxylata	36	99	36.4	0.0162856	16	33	48.5	0.0011697	0.225394	0.520095	-0.00149495	12.1	12.1	83	0.0214908	0.0453958	131	33	0.538462	0.428571	0.615385	0.000183134	0.000898883	0.838879	0.955645	-0.000119683	0.000879416	0.891966	0.948315
Species	India (unexposed)	t1177574	Bacteria	Bacteroidetes	Bacteroidia	Bacteroidales	Prevotellaceae	Prevotella	Prevotella jejuni	38	99	38.4	0.0217091	9	33	27.3	0.000251515	0.297497	0.561928	-0.00246162	-11.1	11.1	84	0.0150207	0.0367019	175	33	0.538462	0.428571	0.615385	-0.000764511	0.000887212	0.390439	0.744557	-0.000979806	0.00092066	0.289271	0.726506
Species	India (unexposed)	t1311	Bacteria	Firmicutes	Bacilli	Lactobacillales	Streptococcaceae	Streptococcus	Streptococcus agalactiae	92	99	92.9	0.03177	27	33	81.8	0.0302515	0.0888284	0.344197	0.00988788	-11.1	11.1	85	0.049824	0.089668	26	33	0.538462	0.428571	0.615385	0.00177874	0.00194713	0.362663	0.737518	0.00130511	0.00187337	0.487304	0.768167
Species	India (unexposed)	t197614	Bacteria	Firmicutes	Bacilli	Lactobacillales	Streptococcaceae	Streptococcus	Streptococcus pasteurianus	47	99	47.5	0.603683	12	33	36.4	0.300885	0.314976	0.575287	0.187349	-11.1	11.1	86	0.0207659	0.041538	138	33	0.538462	0.428571	0.615385	0.00953469	0.00773115	0.219696	0.737518	0.0109447	0.00779186	0.162612	0.7018
Species	India (unexposed)	t208224	Bacteria	Proteobacteria	Gammaproteobacteria	Enterobacterales	Enterobacteriaceae	Enterobacter	Enterobacter kobei	58	99	58.6	0.0132599	23	33	69.7	0.00215455	0.305341	0.567061	-0.00118081	11.1	11.1	87	0.0310752	0.0616534	88	33	0.538462	0.428571	0.615385	0.000218035	0.000951887	0.819186	0.948002	0.000364013	0.000955628	0.703913	0.876436
Species	India (unexposed)	t208962	Bacteria	Proteobacteria	Gammaproteobacteria	Enterobacterales	Enterobacteriaceae	Escherichia	Escherichia albertii	77	99	77.8	0.421836	22	33	66.7	0.00344545	0.246491	0.523775	-0.0431788	-11.1	11.1	88	0.0300776	0.0584269	91	33	0.538462	0.428571	0.615385	-0.00239052	0.00366933	0.515883	0.836471	-0.00151714	0.00374753	0.686288	0.875208
Species	India (unexposed)	t2528203	Bacteria	Bacteroidetes	Bacteroidia	Bacteroidales	Bacteroidaceae	Bacteroides	Bacteroides sp. A1C1	20	99	20.2	0.0184518	3	33	9.1	5.75758e-05	0.189308	0.490067	-0.00430707	-11.1	11.1	89	0.00792643	0.0172059	215	33	0.538462	0.428571	0.615385	-0.00211957	0.00108614	0.0531514	0.737518	-0.00195579	0.00110251	0.0785079	0.7018
Species	India (unexposed)	t2714355	Bacteria	Firmicutes	Clostridia	Eubacteriales	Oscillospiraceae	Oscillibacter	Oscillibacter sp. MM50	29	99	29.3	0.0623567	6	33	18.2	6.9697e-05	0.259178	0.532184	-0.00857879	-11.1	11.1	90	0.0117021	0.0275778	191	33	0.538462	0.428571	0.615385	-0.0021147	0.0015771	0.182298	0.737518	-0.00256299	0.00163715	0.119989	0.7018
Species	India (unexposed)	t2774055	Bacteria	Proteobacteria	Gammaproteobacteria	Enterobacterales	Enterobacteriaceae	Kluyvera	Kluyvera genomosp. 3	19	99	19.2	0.018238	10	33	30.3	0.000333333	0.225139	0.520095	-0.00207677	11.1	11.1	91	0.0186675	0.0425385	150	33	0.538462	0.428571	0.615385	-0.000328715	0.000855116	0.701303	0.898544	-0.000250754	0.00083063	0.763242	0.891787
Species	India (unexposed)	t39777	Bacteria	Firmicutes	Negativicutes	Veillonellales	Veillonellaceae	Veillonella	Veillonella atypica	92	99	92.9	0.737175	27	33	81.8	0.534145	0.0888284	0.344197	0.215133	-11.1	11.1	92	0.0407847	0.0748645	55	33	0.538462	0.428571	0.615385	0.00978866	0.00941439	0.300384	0.737518	0.0100365	0.00981158	0.30832	0.726506
Species	India (unexposed)	t621	Bacteria	Proteobacteria	Gammaproteobacteria	Enterobacterales	Enterobacteriaceae	Shigella	Shigella boydii	77	99	77.8	0.0393265	22	33	66.7	0.0327818	0.246491	0.523775	0.0132444	-11.1	11.1	93	0.0318119	0.0597784	84	33	0.538462	0.428571	0.615385	8.47711e-07	0.0023545	0.999713	0.999713	-0.000399163	0.00243783	0.870203	0.947212
Species	India (unexposed)	t623	Bacteria	Proteobacteria	Gammaproteobacteria	Enterobacterales	Enterobacteriaceae	Shigella	Shigella flexneri	77	99	77.8	0.0412789	22	33	66.7	0.0149485	0.246491	0.523775	-0.00435051	-11.1	11.1	94	0.0319779	0.0590862	81	33	0.538462	0.428571	0.615385	-0.0013944	0.00196918	0.480144	0.821376	-0.00156504	0.00202395	0.440828	0.737712
Species	India (unexposed)	t712633	Bacteria	Firmicutes	Bacilli	Lactobacillales	Streptococcaceae	Streptococcus	Streptococcus sp. oral taxon 431	98	99	99	0.0103181	29	33	87.9	0.00628788	0.013864	0.217357	0.000543434	-11.1	11.1	95	0.0465177	0.086083	37	33	0.538462	0.428571	0.615385	-8.67388e-05	0.000995915	0.93073	0.986895	-0.000461588	0.000990638	0.642062	0.864394
Species	India (unexposed)	t756892	Bacteria	Proteobacteria	Gammaproteobacteria	Pseudomonadales	Moraxellaceae	Acinetobacter	Acinetobacter indicus	28	99	28.3	0.00124544	13	33	39.4	0.000245455	0.278712	0.547332	-8.48485e-05	11.1	11.1	96	0.0161148	0.0317325	166	33	0.538462	0.428571	0.615385	3.4871e-05	0.000318914	0.913099	0.982647	-2.814e-06	0.000331299	0.993237	0.99408
Species	India (unexposed)	t1156433	Bacteria	Firmicutes	Bacilli	Lactobacillales	Streptococcaceae	Streptococcus	Streptococcus sp. I-P16	94	99	94.9	0.00836981	28	33	84.8	0.0104061	0.120057	0.390186	0.00419394	-10.1	10.1	97	0.0598298	0.114505	8	33	0.538462	0.428571	0.615385	0.000620785	0.0010275	0.546785	0.837424	0.000615954	0.00105188	0.559218	0.799811
Species	India (unexposed)	t1280	Bacteria	Firmicutes	Bacilli	Bacillales	Staphylococcaceae	Staphylococcus	Staphylococcus aureus	94	99	94.9	0.0767442	28	33	84.8	0.134958	0.120057	0.390186	0.0993121	-10.1	10.1	98	0.053678	0.100308	19	33	0.538462	0.428571	0.615385	0.00781956	0.00383796	0.0436368	0.737518	0.00596413	0.00394236	0.132847	0.7018
Species	India (unexposed)	t1463165	Bacteria	Proteobacteria	Gammaproteobacteria	Enterobacterales	Enterobacteriaceae	Klebsiella	Klebsiella quasipneumoniae	79	99	79.8	0.110369	23	33	69.7	0.131597	0.238902	0.523775	0.0823465	-10.1	10.1	99	0.0280682	0.052043	98	33	0.538462	0.428571	0.615385	0.00511522	0.00446	0.253525	0.737518	0.00551597	0.00449252	0.221824	0.726506
Species	India (unexposed)	t1464	Bacteria	Firmicutes	Bacilli	Bacillales	Paenibacillaceae	Paenibacillus	Paenibacillus larvae	13	99	13.1	0.0298959	1	33	3	0.000678788	0.187735	0.490067	-0.00508485	-10.1	10.1	100	0.00348243	0.0081382	241	33	0.538462	0.428571	0.615385	-0.00174534	0.0013012	0.18215	0.737518	-0.0021934	0.00134609	0.105733	0.7018
Species	India (unexposed)	t1491	Bacteria	Firmicutes	Clostridia	Eubacteriales	Clostridiaceae	Clostridium	Clostridium botulinum	64	99	64.6	0.0119319	18	33	54.5	0.00287576	0.308819	0.568741	1.91919e-05	-10.1	10.1	101	0.0479233	0.111519	30	33	0.538462	0.428571	0.615385	-0.00070626	0.000915151	0.441668	0.804817	-0.00133318	0.000895269	0.13897	0.7018
Species	India (unexposed)	t1531	Bacteria	Firmicutes	Clostridia	Eubacteriales	Lachnospiraceae	Enterocloster	Enterocloster clostridioformis	34	99	34.3	0.141852	8	33	24.2	0.000390909	0.388308	0.642678	-0.0180374	-10.1	10.1	102	0.00849542	0.0188165	211	33	0.538462	0.428571	0.615385	-0.00282096	0.00230327	0.22288	0.737518	-0.00418134	0.00233499	0.0757571	0.7018
Species	India (unexposed)	t1639133	Bacteria	Proteobacteria	Gammaproteobacteria	Enterobacterales	Enterobacteriaceae	Citrobacter	Citrobacter portucalensis	32	99	32.3	0.0610291	14	33	42.4	0.00206667	0.300034	0.561928	-0.00566364	10.1	10.1	103	0.0210918	0.0433467	134	33	0.538462	0.428571	0.615385	-0.000224367	0.001536	0.884091	0.970921	0.000150258	0.00157759	0.924273	0.961156
Species	India (unexposed)	t195	Bacteria	Proteobacteria	Epsilonproteobacteria	Campylobacterales	Campylobacteraceae	Campylobacter	Campylobacter coli	19	99	19.2	0.0153304	3	33	9.1	8.18182e-05	0.279858	0.547332	-0.00213939	-10.1	10.1	104	0.00387605	0.00785418	239	33	0.538462	0.428571	0.615385	-0.000936231	0.000805165	0.247048	0.737518	-0.000901596	0.000844727	0.287883	0.726506
Species	India (unexposed)	t2107999	Bacteria	Firmicutes	Bacilli	Lactobacillales	Lactobacillaceae	Lactobacillus	Lactobacillus paragasseri	41	99	41.4	0.9696	17	33	51.5	0.577545	0.320343	0.580294	0.243914	10.1	10.1	105	0.0253583	0.0512659	110	33	0.538462	0.428571	0.615385	0.0130885	0.0111866	0.244134	0.737518	0.0144771	0.0116939	0.218036	0.726506
Species	India (unexposed)	t227942	Bacteria	Firmicutes	Bacilli	Lactobacillales	Lactobacillaceae	Limosilactobacillus	Limosilactobacillus gastricus	52	99	52.5	0.0876555	14	33	42.4	0.00186061	0.421666	0.642678	-0.0137202	-10.1	10.1	106	0.0222815	0.0462623	125	33	0.538462	0.428571	0.615385	-0.00186405	0.00209129	0.374396	0.737518	-0.00207073	0.00218692	0.345533	0.726506
Species	India (unexposed)	t2682456	Bacteria	Firmicutes	Negativicutes	Veillonellales	Veillonellaceae	Veillonella	Veillonella nakazawae	88	99	88.9	0.411574	26	33	78.8	0.194276	0.152621	0.431152	0.0463333	-10.1	10.1	107	0.0434736	0.0832302	47	33	0.538462	0.428571	0.615385	0.00246826	0.00621762	0.692035	0.896049	0.0036609	0.00643435	0.570403	0.810482
Species	India (unexposed)	t287	Bacteria	Proteobacteria	Gammaproteobacteria	Pseudomonadales	Pseudomonadaceae	Pseudomonas	Pseudomonas aeruginosa	49	99	49.5	0.00191226	13	33	39.4	0.00103333	0.420812	0.642678	6.66667e-05	-10.1	10.1	108	0.0367785	0.0729174	68	33	0.538462	0.428571	0.615385	-0.00021303	0.000503249	0.67277	0.896049	-0.000416154	0.000520411	0.425422	0.731341
Species	India (unexposed)	t29466	Bacteria	Firmicutes	Negativicutes	Veillonellales	Veillonellaceae	Veillonella	Veillonella parvula	94	99	94.9	1.96485	28	33	84.8	1.64025	0.120057	0.390186	1.04097	-10.1	10.1	109	0.0401169	0.0747543	56	33	0.538462	0.428571	0.615385	0.0199855	0.0166961	0.233478	0.737518	0.0228677	0.0172232	0.186689	0.726506
Species	India (unexposed)	t33945	Bacteria	Firmicutes	Bacilli	Lactobacillales	Enterococcaceae	Enterococcus	Enterococcus avium	49	99	49.5	0.319238	13	33	39.4	0.2988	0.420812	0.642678	0.189925	-10.1	10.1	110	0.0178638	0.0350337	156	33	0.538462	0.428571	0.615385	0.00594639	0.00737729	0.421692	0.779971	0.00353698	0.00758341	0.641734	0.864394
Species	India (unexposed)	t582	Bacteria	Proteobacteria	Gammaproteobacteria	Enterobacterales	Morganellaceae	Morganella	Morganella morganii	40	99	40.4	0.0660489	10	33	30.3	0.000130303	0.407521	0.642678	-0.00950808	-10.1	10.1	111	0.0215212	0.0502904	130	33	0.538462	0.428571	0.615385	-0.00183092	0.00167373	0.276013	0.737518	-0.00205338	0.0017331	0.238344	0.726506
Species	India (unexposed)	t61645	Bacteria	Proteobacteria	Gammaproteobacteria	Enterobacterales	Enterobacteriaceae	Enterobacter	Enterobacter asburiae	44	99	44.4	0.00858076	18	33	54.5	0.00294545	0.323342	0.580965	0.000514141	10.1	10.1	112	0.0259171	0.0501717	109	33	0.538462	0.428571	0.615385	-6.60046e-05	0.000920148	0.942925	0.988747	0.000184721	0.000922367	0.841596	0.942158
Species	India (unexposed)	t820	Bacteria	Bacteroidetes	Bacteroidia	Bacteroidales	Bacteroidaceae	Bacteroides	Bacteroides uniformis	43	99	43.4	1.26372	11	33	33.3	0.00394848	0.413834	0.642678	-0.210722	-10.1	10.1	113	0.024832	0.054001	113	33	0.538462	0.428571	0.615385	-0.0121734	0.00784654	0.123229	0.737518	-0.010404	0.00798459	0.194966	0.726506
Species	India (unexposed)	t823	Bacteria	Bacteroidetes	Bacteroidia	Bacteroidales	Tannerellaceae	Parabacteroides	Parabacteroides distasonis	40	99	40.4	5.74871	10	33	30.3	0.00115758	0.407521	0.642678	-1.24495	-10.1	10.1	114	0.0319204	0.0658335	83	33	0.538462	0.428571	0.615385	-0.034142	0.0197309	0.0859344	0.737518	-0.0360454	0.0197931	0.0709825	0.7018
Species	India (unexposed)	t2382163	Bacteria	Firmicutes	Bacilli	Lactobacillales	Streptococcaceae	Streptococcus	Streptococcus koreensis	93	99	93.9	0.0071991	28	33	84.8	0.0115061	0.14148	0.428148	0.00522828	-9.1	9.1	115	0.0603812	0.119891	7	33	0.538462	0.428571	0.615385	0.000445959	0.00108962	0.683009	0.896049	0.000366646	0.00111706	0.743291	0.888566
Species	India (unexposed)	t28901	Bacteria	Proteobacteria	Gammaproteobacteria	Enterobacterales	Enterobacteriaceae	Salmonella	Salmonella enterica	87	99	87.9	0.0690593	26	33	78.8	0.0393545	0.251222	0.523775	0.00482323	-9.1	9.1	116	0.0360381	0.0699856	73	33	0.538462	0.428571	0.615385	0.000337501	0.00269609	0.900573	0.98027	4.22859e-05	0.00269059	0.987486	0.99408
Species	India (unexposed)	t546	Bacteria	Proteobacteria	Gammaproteobacteria	Enterobacterales	Enterobacteriaceae	Citrobacter	Citrobacter freundii	87	99	87.9	0.147046	26	33	78.8	0.0171273	0.251222	0.523775	-0.00474444	-9.1	9.1	117	0.0411421	0.079529	53	33	0.538462	0.428571	0.615385	0.00128911	0.00249378	0.606082	0.866839	0.00184264	0.00256932	0.474606	0.768167
Species	India (unexposed)	t1270	Bacteria	Actinobacteria	Actinomycetia	Micrococcales	Micrococcaceae	Micrococcus	Micrococcus luteus	27	99	27.3	0.000265869	6	33	18.2	0.000106061	0.358834	0.610019	-9.09091e-06	-9.1	9.1	118	0.0117793	0.0248503	190	33	0.538462	0.428571	0.615385	-0.000113802	0.000190589	0.551474	0.837424	-0.000180535	0.000194928	0.356147	0.728345
Species	India (unexposed)	t2722820	Bacteria	Actinobacteria	Actinomycetia	Actinomycetales	Actinomycetaceae	Actinomyces	Actinomyces sp. ZJ34	15	99	15.2	0.0233737	2	33	6.1	0.0001	0.237568	0.523775	-0.00291111	-9.1	9.1	119	0.00235693	0.00588107	242	33	0.538462	0.428571	0.615385	-0.0010015	0.000944644	0.291023	0.737518	-0.00100363	0.000928828	0.281985	0.726506
Species	India (unexposed)	t328813	Bacteria	Bacteroidetes	Bacteroidia	Bacteroidales	Rikenellaceae	Alistipes	Alistipes onderdonkii	15	99	15.2	0.00701369	2	33	6.1	6.06061e-06	0.237568	0.523775	-0.000836364	-9.1	9.1	120	0.00395344	0.0103661	238	33	0.538462	0.428571	0.615385	-0.000576512	0.000497345	0.248508	0.737518	-0.000569836	0.000519303	0.274616	0.726506
Species	India (unexposed)	t33010	Bacteria	Actinobacteria	Actinomycetia	Propionibacteriales	Propionibacteriaceae	Cutibacterium	Cutibacterium avidum	45	99	45.5	0.249853	12	33	36.4	0.0443727	0.42019	0.642678	0.00346768	-9.1	9.1	121	0.0192811	0.037103	143	33	0.538462	0.428571	0.615385	0.00187011	0.00398076	0.639294	0.889529	0.00168394	0.00415606	0.68604	0.875208
Species	India (unexposed)	t35703	Bacteria	Proteobacteria	Gammaproteobacteria	Enterobacterales	Enterobacteriaceae	Citrobacter	Citrobacter amalonaticus	39	99	39.4	0.0233135	16	33	48.5	0.00122424	0.416875	0.642678	-0.00276263	9.1	9.1	122	0.0193331	0.0369213	142	33	0.538462	0.428571	0.615385	-0.000486153	0.00107089	0.650607	0.89413	-0.000647553	0.00110289	0.558168	0.799811
Species	India (unexposed)	t37734	Bacteria	Firmicutes	Bacilli	Lactobacillales	Enterococcaceae	Enterococcus	Enterococcus casseliflavus	45	99	45.5	0.0249067	12	33	36.4	0.0018697	0.42019	0.642678	-0.00260707	-9.1	9.1	123	0.0154684	0.0303924	171	33	0.538462	0.428571	0.615385	-0.000460954	0.0011613	0.69207	0.896049	-0.000360689	0.00115922	0.756207	0.890081
Species	India (unexposed)	t839	Bacteria	Bacteroidetes	Bacteroidia	Bacteroidales	Prevotellaceae	Prevotella	Prevotella ruminicola	12	99	12.1	0.0122853	1	33	3	2.12121e-05	0.183521	0.488651	-0.00156667	-9.1	9.1	124	0.00200412	0.00590256	243	33	0.538462	0.428571	0.615385	-0.000719656	0.000686411	0.296384	0.737518	-0.000807096	0.00071446	0.260783	0.726506
Species	India (unexposed)	t712623	Bacteria	Firmicutes	Bacilli	Lactobacillales	Streptococcaceae	Streptococcus	Streptococcus sp. oral taxon 061	96	99	97	0.0304997	29	33	87.9	0.00527273	0.0651969	0.307967	-0.00529495	-9.1	9.1	125	0.0634679	0.114948	5	33	0.538462	0.428571	0.615385	-0.00153341	0.00144235	0.289692	0.737518	-0.00208095	0.00143127	0.148475	0.7018
Species	India (unexposed)	t108981	Bacteria	Proteobacteria	Gammaproteobacteria	Pseudomonadales	Moraxellaceae	Acinetobacter	Acinetobacter schindleri	15	99	15.2	0.0013233	8	33	24.2	8.18182e-05	0.289106	0.552548	-0.00019596	9	9	126	0.01542	0.033764	172	33	0.538462	0.428571	0.615385	-9.83082e-05	0.00029034	0.735459	0.92781	-0.000125955	0.000304105	0.679449	0.875208
Species	India (unexposed)	t1667168	Bacteria	Actinobacteria	Actinomycetia	Micrococcales	Dermabacteraceae	Dermabacter	Dermabacter jinjuensis	24	99	24.2	0.0209028	5	33	15.2	0.00159394	0.33781	0.592508	-0.00227677	-9	9	127	0.0119362	0.0254638	188	33	0.538462	0.428571	0.615385	-0.000401299	0.00111755	0.720111	0.91313	-0.0003723	0.00113759	0.744011	0.888566
Species	India (unexposed)	t2682455	Bacteria	Firmicutes	Negativicutes	Veillonellales	Veillonellaceae	Veillonella	Veillonella sp. S12025-13	86	99	86.9	0.393476	26	33	78.8	0.1682	0.271552	0.540658	0.0237909	-8.1	8.1	128	0.0366704	0.0697703	69	33	0.538462	0.428571	0.615385	0.000779185	0.00609875	0.898535	0.98027	0.00238249	0.00628833	0.705424	0.876436
Species	India (unexposed)	t39778	Bacteria	Firmicutes	Negativicutes	Veillonellales	Veillonellaceae	Veillonella	Veillonella dispar	86	99	86.9	0.507248	26	33	78.8	0.129539	0.271552	0.540658	-0.0203808	-8.1	8.1	129	0.0373806	0.0760936	65	33	0.538462	0.428571	0.615385	-0.000156689	0.00610958	0.979579	0.999025	0.0019965	0.00616796	0.746714	0.888566
Species	India (unexposed)	t1353	Bacteria	Firmicutes	Bacilli	Lactobacillales	Enterococcaceae	Enterococcus	Enterococcus gallinarum	26	99	26.3	0.0610101	6	33	18.2	0.0161	0.482342	0.716904	0.00370404	-8.1	8.1	130	0.00876823	0.0193918	208	33	0.538462	0.428571	0.615385	-0.000345508	0.00221581	0.876331	0.970921	-0.000539198	0.00229042	0.814272	0.931003
Species	India (unexposed)	t1358	Bacteria	Firmicutes	Bacilli	Lactobacillales	Streptococcaceae	Lactococcus	Lactococcus lactis	47	99	47.5	1.06758	13	33	39.4	0.00153333	0.545249	0.772532	-0.113239	-8.1	8.1	131	0.0152416	0.032298	173	33	0.538462	0.428571	0.615385	-0.00432336	0.00595598	0.469214	0.821376	-0.00615324	0.00578927	0.28989	0.726506
Species	India (unexposed)	t1502	Bacteria	Firmicutes	Clostridia	Eubacteriales	Clostridiaceae	Clostridium	Clostridium perfringens	62	99	62.6	0.0596321	18	33	54.5	0.0115242	0.419068	0.642678	-0.00763939	-8.1	8.1	132	0.0261673	0.0507244	108	33	0.538462	0.428571	0.615385	-0.00150374	0.00239063	0.530445	0.836471	-0.00208364	0.00236368	0.379727	0.728345
Species	India (unexposed)	t1522	Bacteria	Firmicutes	Erysipelotrichia	Erysipelotrichales	Erysipelotrichaceae	Erysipelatoclostridium	Erysipelatoclostridium [Clostridium] innocuum	59	99	59.6	0.0418882	17	33	51.5	0.00431818	0.424633	0.642766	-0.00449596	-8.1	8.1	133	0.0199563	0.0399135	140	33	0.538462	0.428571	0.615385	-0.0012228	0.00156132	0.434943	0.798478	-0.00144778	0.0016133	0.371227	0.728345
Species	India (unexposed)	t2015795	Bacteria	Proteobacteria	Gammaproteobacteria	Enterobacterales	Enterobacteriaceae	Klebsiella	Klebsiella sp. LY	10	99	10.1	0.0171364	6	33	18.2	0.00344242	0.228277	0.520095	0.000674747	8.1	8.1	134	0.00812686	0.0180102	212	33	0.538462	0.428571	0.615385	0.000466887	0.00106075	0.660561	0.895545	0.000724846	0.0010788	0.502887	0.773707
Species	India (unexposed)	t437897	Bacteria	Firmicutes	Negativicutes	Selenomonadales	Selenomonadaceae	Megamonas	Megamonas funiformis	50	99	50.5	0.181247	14	33	42.4	0.000615152	0.546725	0.772532	-0.0239061	-8.1	8.1	135	0.0218081	0.0533737	128	33	0.538462	0.428571	0.615385	-0.00252299	0.00268068	0.34836	0.737518	-0.00243852	0.0027614	0.378892	0.728345
Species	India (unexposed)	t1433513	Bacteria	Firmicutes	Bacilli	Lactobacillales	Streptococcaceae	Streptococcus	Streptococcus gwangjuense	95	99	96	0.0165454	29	33	87.9	0.00531515	0.107023	0.368598	-0.00151515	-8.1	8.1	136	0.0643453	0.122719	4	33	0.538462	0.428571	0.615385	-0.000783297	0.001136	0.491723	0.82852	-0.00111718	0.00116709	0.340297	0.726506
Species	India (unexposed)	t257758	Bacteria	Firmicutes	Bacilli	Lactobacillales	Streptococcaceae	Streptococcus	Streptococcus pseudopneumoniae	95	99	96	0.0225847	29	33	87.9	0.00682424	0.107023	0.368598	-0.0020596	-8.1	8.1	137	0.0475014	0.0901121	33	33	0.538462	0.428571	0.615385	-0.000743066	0.0013169	0.573552	0.844955	-0.00119841	0.00135267	0.377341	0.728345
Species	India (unexposed)	t111015	Bacteria	Actinobacteria	Actinomycetia	Actinomycetales	Actinomycetaceae	Actinomyces	Actinomyces radicidentis	14	99	14.1	0.438162	2	33	6.1	0.0304636	0.355658	0.609306	-0.0137222	-8	8	138	0.00437044	0.0096541	236	33	0.538462	0.428571	0.615385	0.000610787	0.00408029	0.881239	0.970921	-0.000734733	0.00406737	0.856942	0.946266
Species	India (unexposed)	t1499973	Bacteria	Proteobacteria	Gammaproteobacteria	Enterobacterales	Enterobacteriaceae	Escherichia	Escherichia marmotae	74	99	74.7	0.00498046	22	33	66.7	0.00207879	0.374816	0.632323	-0.000151515	-8	8	139	0.0246249	0.0462932	114	33	0.538462	0.428571	0.615385	-2.21891e-05	0.000686108	0.97425	0.999025	-0.000175405	0.000691703	0.800233	0.919894
Species	India (unexposed)	t2058152	Bacteria	Proteobacteria	Gammaproteobacteria	Enterobacterales	Enterobacteriaceae	Klebsiella	Klebsiella grimontii	44	99	44.4	0.0133891	12	33	36.4	0.00407273	0.542253	0.772532	-0.00175455	-8	8	140	0.0187349	0.0385265	148	33	0.538462	0.428571	0.615385	-0.000878777	0.00125242	0.484144	0.821376	-0.000461279	0.00124022	0.710573	0.878397
Species	India (unexposed)	t53442	Bacteria	Firmicutes	Clostridia	Eubacteriales	Eubacteriaceae	Eubacterium	Eubacterium callanderi	14	99	14.1	0.0307097	2	33	6.1	0.0182909	0.355658	0.609306	0.0130343	-8	8	141	0.00598318	0.0144949	225	33	0.538462	0.428571	0.615385	0.000802036	0.0018337	0.662557	0.895545	0.00120191	0.0018943	0.52692	0.786286
Species	India (unexposed)	t202956	Bacteria	Proteobacteria	Gammaproteobacteria	Pseudomonadales	Moraxellaceae	Acinetobacter	Acinetobacter towneri	10	99	10.1	0.000275533	1	33	3	1.81818e-05	0.290025	0.552548	-4.84848e-05	-7.1	7.1	142	0.00182679	0.00520793	245	33	0.538462	0.428571	0.615385	-0.000166787	0.000143296	0.246585	0.737518	-0.00020781	0.000145574	0.155921	0.7018
Species	India (unexposed)	t881260	Bacteria	Proteobacteria	Gammaproteobacteria	Enterobacterales	Enterobacteriaceae	Enterobacter	Enterobacter bugandensis	25	99	25.3	0.00506121	6	33	18.2	0.0122152	0.483342	0.716904	0.0110051	-7.1	7.1	143	0.012802	0.0253755	185	33	0.538462	0.428571	0.615385	0.00178669	0.00121399	0.143506	0.737518	0.00221916	0.00120406	0.0676893	0.7018
Species	India (unexposed)	t1596	Bacteria	Firmicutes	Bacilli	Lactobacillales	Lactobacillaceae	Lactobacillus	Lactobacillus gasseri	52	99	52.5	0.886237	15	33	45.5	0.560618	0.548812	0.772532	0.25244	-7	7	144	0.0227893	0.045468	123	33	0.538462	0.428571	0.615385	0.011857	0.0108837	0.277981	0.737518	0.0109405	0.0111992	0.330505	0.726506
Species	India (unexposed)	t1613	Bacteria	Firmicutes	Bacilli	Lactobacillales	Lactobacillaceae	Limosilactobacillus	Limosilactobacillus fermentum	65	99	65.7	0.551277	24	33	72.7	0.22583	0.524324	0.76037	0.00167475	7	7	145	0.0300809	0.064021	90	33	0.538462	0.428571	0.615385	-0.00223329	0.00827076	0.787571	0.948002	-0.00310232	0.00861623	0.719413	0.880476
Species	India (unexposed)	t28090	Bacteria	Proteobacteria	Gammaproteobacteria	Pseudomonadales	Moraxellaceae	Acinetobacter	Acinetobacter lwoffii	13	99	13.1	0.000702625	2	33	6.1	6.9697e-05	0.354755	0.609306	-0.00010202	-7	7	146	0.00583898	0.0132373	227	33	0.538462	0.428571	0.615385	-0.000220959	0.000233108	0.344948	0.737518	-0.000283921	0.000241178	0.241341	0.726506
Species	India (unexposed)	t1584	Bacteria	Firmicutes	Bacilli	Lactobacillales	Lactobacillaceae	Lactobacillus	Lactobacillus delbrueckii	39	99	39.4	0.170471	11	33	33.3	0.000136364	0.679066	0.860178	-0.0196313	-6.1	6.1	147	0.0179945	0.0353804	152	33	0.538462	0.428571	0.615385	-0.00235999	0.0024187	0.331012	0.737518	-0.00200101	0.00239088	0.404226	0.729604
Species	India (unexposed)	t161879	Bacteria	Actinobacteria	Actinomycetia	Corynebacteriales	Corynebacteriaceae	Corynebacterium	Corynebacterium kroppenstedtii	51	99	51.5	0.0985546	19	33	57.6	0.00278485	0.687526	0.860178	-0.0119434	6.1	6.1	148	0.0430388	0.0906916	48	33	0.538462	0.428571	0.615385	-0.000192145	0.00209758	0.927154	0.986895	-0.000372792	0.00219623	0.865488	0.946266
Species	India (unexposed)	t169679	Bacteria	Firmicutes	Clostridia	Eubacteriales	Clostridiaceae	Clostridium	Clostridium saccharobutylicum	18	99	18.2	0.00392866	4	33	12.1	0.000563636	0.590977	0.821421	-1.11111e-05	-6.1	6.1	149	0.00511716	0.015161	232	33	0.538462	0.428571	0.615385	-9.23291e-05	0.000469237	0.844319	0.955645	-0.00040237	0.000470855	0.394435	0.729604
Species	India (unexposed)	t1812935	Bacteria	Proteobacteria	Gammaproteobacteria	Enterobacterales	Enterobacteriaceae	Enterobacter	Enterobacter roggenkampii	69	99	69.7	0.0985153	21	33	63.6	0.00867273	0.524489	0.76037	-0.0162323	-6.1	6.1	150	0.0286171	0.0532487	94	33	0.538462	0.428571	0.615385	-0.00237051	0.00262419	0.368022	0.737518	-0.00120063	0.00255579	0.639339	0.864394
Species	India (unexposed)	t197	Bacteria	Proteobacteria	Epsilonproteobacteria	Campylobacterales	Campylobacteraceae	Campylobacter	Campylobacter jejuni	9	99	9.1	0.402763	5	33	15.2	0.00880606	0.337774	0.592508	-0.0574192	6.1	6.1	151	0.00455511	0.0105444	235	33	0.538462	0.428571	0.615385	-0.0027108	0.00453468	0.551018	0.837424	-0.0030055	0.00473851	0.527062	0.786286
Species	India (unexposed)	t239935	Bacteria	Verrucomicrobia	Verrucomicrobiae	Verrucomicrobiales	Akkermansiaceae	Akkermansia	Akkermansia muciniphila	36	99	36.4	0.948406	10	33	30.3	0.706424	0.673647	0.860178	0.584595	-6.1	6.1	152	0.0117818	0.0253672	189	33	0.538462	0.428571	0.615385	0.00956832	0.0106639	0.371236	0.737518	0.00569496	0.0106484	0.593724	0.828482
Species	India (unexposed)	t33039	Bacteria	Firmicutes	Clostridia	Eubacteriales	Lachnospiraceae	Mediterraneibacter	Mediterraneibacter [Ruminococcus] torques	48	99	48.5	0.118168	14	33	42.4	0.00721818	0.687526	0.860178	-0.0186374	-6.1	6.1	153	0.0149782	0.0303621	176	33	0.538462	0.428571	0.615385	-0.00275955	0.00269587	0.307915	0.737518	-0.00327326	0.00281892	0.247783	0.726506
Species	India (unexposed)	t604330	Bacteria	Actinobacteria	Coriobacteriia	Coriobacteriales	Atopobiaceae	Parafannyhessea	Parafannyhessea umbonata	54	99	54.5	0.0261179	20	33	60.6	0.000975758	0.685888	0.860178	-0.00374242	6.1	6.1	154	0.0285747	0.059818	96	33	0.538462	0.428571	0.615385	-0.000595459	0.00112457	0.597361	0.866839	-0.000715334	0.00116329	0.539723	0.786286
Species	India (unexposed)	t901	Bacteria	Proteobacteria	Deltaproteobacteria	Desulfovibrionales	Desulfovibrionaceae	Desulfovibrio	Desulfovibrio piger	6	99	6.1	0.00281756	0	33	0	0	0.335927	0.592508	-0.000492929	-6.1	6.1	155	0.000605596	0.00240442	246	33	0.538462	0.428571	0.615385	-0.000459159	0.000381041	0.230387	0.737518	-0.000414905	0.000396262	0.297097	0.726506
Species	India (unexposed)	t244366	Bacteria	Proteobacteria	Gammaproteobacteria	Enterobacterales	Enterobacteriaceae	Klebsiella	Klebsiella variicola	75	99	75.8	0.0687493	23	33	69.7	0.0368394	0.497704	0.733285	0.0158475	-6.1	6.1	156	0.026662	0.0504639	105	33	0.538462	0.428571	0.615385	0.00169357	0.00265926	0.525338	0.836471	0.00209662	0.0026715	0.434048	0.731341
Species	India (unexposed)	t564	Bacteria	Proteobacteria	Gammaproteobacteria	Enterobacterales	Enterobacteriaceae	Escherichia	Escherichia fergusonii	78	99	78.8	0.0964527	24	33	72.7	0.0325394	0.47923	0.716904	0.0165485	-6.1	6.1	157	0.0315888	0.0598722	85	33	0.538462	0.428571	0.615385	0.00291884	0.00242989	0.231849	0.737518	0.00308875	0.00251209	0.221174	0.726506
Species	India (unexposed)	t39485	Bacteria	Firmicutes	Clostridia	Eubacteriales	Lachnospiraceae	Lachnospira	Lachnospira eligens	33	99	33.3	0.0321836	9	33	27.3	0.000166667	0.666636	0.860178	-0.00346768	-6	6	158	0.00997	0.0210148	202	33	0.538462	0.428571	0.615385	-0.000920394	0.00103086	0.373594	0.737518	-0.00109369	0.0010741	0.310529	0.726506
Species	India (unexposed)	t70346	Bacteria	Proteobacteria	Gammaproteobacteria	Pseudomonadales	Moraxellaceae	Acinetobacter	Acinetobacter variabilis	6	99	6.1	0.000964017	4	33	12.1	6.36364e-05	0.266991	0.540658	-9.79798e-05	6	6	159	0.00534678	0.0114352	230	33	0.538462	0.428571	0.615385	7.68686e-07	0.000231122	0.997351	0.999713	-7.40107e-05	0.000235469	0.753808	0.890081
Species	India (unexposed)	t1314	Bacteria	Firmicutes	Bacilli	Lactobacillales	Streptococcaceae	Streptococcus	Streptococcus pyogenes	89	99	89.9	0.0323361	28	33	84.8	0.0140879	0.52641	0.76037	0.00388384	-5.1	5.1	160	0.0383011	0.071039	62	33	0.538462	0.428571	0.615385	0.000442725	0.00167884	0.792422	0.948002	-0.000648039	0.00171013	0.705373	0.876436
Species	India (unexposed)	t1547	Bacteria	Firmicutes	Erysipelotrichia	Erysipelotrichales	Erysipelotrichaceae	Erysipelatoclostridium	Erysipelatoclostridium ramosum	38	99	38.4	0.902869	11	33	33.3	0.0189545	0.680261	0.860178	-0.148143	-5.1	5.1	161	0.0150542	0.0350615	174	33	0.538462	0.428571	0.615385	-0.00849153	0.00707905	0.232504	0.737518	-0.00633657	0.00728248	0.385908	0.728345
Species	India (unexposed)	t165179	Bacteria	Bacteroidetes	Bacteroidia	Bacteroidales	Prevotellaceae	Prevotella	Prevotella copri	52	99	52.5	2.40355	19	33	57.6	0.000857576	0.688921	0.860178	-0.351535	5.1	5.1	162	0.0273592	0.0514442	101	33	0.538462	0.428571	0.615385	-0.0114237	0.0104754	0.277499	0.737518	-0.0119711	0.0108942	0.273948	0.726506
Species	India (unexposed)	t1736	Bacteria	Firmicutes	Clostridia	Eubacteriales	Eubacteriaceae	Eubacterium	Eubacterium limosum	56	99	56.6	0.073273	17	33	51.5	0.0439091	0.687597	0.860178	0.0303444	-5.1	5.1	163	0.023894	0.0517676	116	33	0.538462	0.428571	0.615385	0.00203655	0.00279578	0.467656	0.821376	0.00256543	0.0028901	0.376428	0.728345
Species	India (unexposed)	t2596949	Bacteria	Proteobacteria	Gammaproteobacteria	Enterobacterales	Enterobacteriaceae	Enterobacter	Enterobacter sp. E76	13	99	13.1	0.00362244	6	33	18.2	0.00484545	0.567229	0.793402	0.00431717	5.1	5.1	164	0.00888816	0.0181171	207	33	0.538462	0.428571	0.615385	0.00129129	0.000785406	0.102571	0.737518	0.00119832	0.000788204	0.130957	0.7018
Species	India (unexposed)	t47770	Bacteria	Firmicutes	Bacilli	Lactobacillales	Lactobacillaceae	Lactobacillus	Lactobacillus crispatus	31	99	31.3	0.00281308	12	33	36.4	0.00674545	0.669145	0.860178	0.00596162	5.1	5.1	165	0.0156721	0.0335847	170	33	0.538462	0.428571	0.615385	0.00142971	0.00090373	0.116077	0.737518	0.00161284	0.000939703	0.0885778	0.7018
Species	India (unexposed)	t548	Bacteria	Proteobacteria	Gammaproteobacteria	Enterobacterales	Enterobacteriaceae	Klebsiella	Klebsiella aerogenes	65	99	65.7	0.208438	20	33	60.6	0.0158333	0.675892	0.860178	-0.0282556	-5.1	5.1	166	0.0219942	0.0403791	126	33	0.538462	0.428571	0.615385	-0.00215058	0.00363981	0.555647	0.838584	-0.00314543	0.00370002	0.396888	0.729604
Species	India (unexposed)	t545	Bacteria	Proteobacteria	Gammaproteobacteria	Enterobacterales	Enterobacteriaceae	Citrobacter	Citrobacter koseri	28	99	28.3	0.0356243	11	33	33.3	0.00310606	0.660579	0.860178	-0.00130101	5	5	167	0.0167232	0.0325432	160	33	0.538462	0.428571	0.615385	9.16542e-05	0.00124678	0.941511	0.988747	-5.36744e-05	0.00129551	0.967018	0.978957
Species	India (unexposed)	t571	Bacteria	Proteobacteria	Gammaproteobacteria	Enterobacterales	Enterobacteriaceae	Klebsiella	Klebsiella oxytoca	74	99	74.7	0.188174	23	33	69.7	0.0099697	0.649797	0.860178	-0.0145121	-5	5	168	0.037602	0.0737436	63	33	0.538462	0.428571	0.615385	-0.00109943	0.00275506	0.690506	0.896049	-0.00254585	0.00276216	0.358466	0.728345
Species	India (unexposed)	t622	Bacteria	Proteobacteria	Gammaproteobacteria	Enterobacterales	Enterobacteriaceae	Shigella	Shigella dysenteriae	74	99	74.7	0.0136537	23	33	69.7	0.00915758	0.649797	0.860178	0.00139293	-5	5	169	0.0295129	0.0547936	93	33	0.538462	0.428571	0.615385	0.000422033	0.00129797	0.745592	0.935794	0.000298785	0.00134869	0.825036	0.931003
Species	India (unexposed)	t727	Bacteria	Proteobacteria	Gammaproteobacteria	Pasteurellales	Pasteurellaceae	Haemophilus	Haemophilus influenzae	37	99	37.4	0.043131	14	33	42.4	0.00102727	0.681096	0.860178	-0.00450707	5	5	170	0.0167193	0.0353802	161	33	0.538462	0.428571	0.615385	-0.000599115	0.00128215	0.641087	0.889529	-0.00104145	0.0012583	0.409435	0.729863
Species	India (unexposed)	t1290	Bacteria	Firmicutes	Bacilli	Bacillales	Staphylococcaceae	Staphylococcus	Staphylococcus hominis	97	99	98	0.493278	31	33	93.9	0.135373	0.260072	0.532184	-0.0392586	-4.1	4.1	171	0.0547034	0.100018	17	33	0.538462	0.428571	0.615385	-0.00334709	0.00663404	0.614741	0.869117	-0.00311587	0.00685275	0.650121	0.864486
Species	India (unexposed)	t1156431	Bacteria	Firmicutes	Bacilli	Lactobacillales	Streptococcaceae	Streptococcus	Streptococcus sp. I-G2	94	99	94.9	0.0102125	30	33	90.9	0.0126152	0.411914	0.642678	0.00436364	-4	4	172	0.0550419	0.11858	16	33	0.538462	0.428571	0.615385	0.000920048	0.0010898	0.400091	0.751315	0.000768118	0.00111813	0.493375	0.768167
Species	India (unexposed)	t248315	Bacteria	Firmicutes	Negativicutes	Veillonellales	Veillonellaceae	Veillonella	Veillonella rodentium	82	99	82.8	0.0427988	26	33	78.8	0.0323394	0.608328	0.835035	0.010904	-4	4	173	0.0313339	0.0594278	87	33	0.538462	0.428571	0.615385	0.00133302	0.0023254	0.56747	0.844955	0.000355309	0.00240887	0.882975	0.948315
Species	India (unexposed)	t28025	Bacteria	Actinobacteria	Actinomycetia	Bifidobacteriales	Bifidobacteriaceae	Bifidobacterium	Bifidobacterium animalis	94	99	94.9	0.00225574	30	33	90.9	0.0035303	0.411914	0.642678	0.00133434	-4	4	174	0.0362118	0.066512	71	33	0.538462	0.428571	0.615385	0.000646696	0.000533179	0.227365	0.737518	0.000775836	0.000549696	0.160614	0.7018
Species	India (unexposed)	t315405	Bacteria	Firmicutes	Bacilli	Lactobacillales	Streptococcaceae	Streptococcus	Streptococcus gallolyticus	77	99	77.8	0.323192	27	33	81.8	0.0761061	0.806499	0.955464	0.0128949	4	4	175	0.0483427	0.0928211	29	33	0.538462	0.428571	0.615385	0.00177214	0.00482513	0.714013	0.910089	0.00368347	0.00468253	0.432981	0.731341
Species	India (unexposed)	t43675	Bacteria	Actinobacteria	Actinomycetia	Micrococcales	Micrococcaceae	Rothia	Rothia mucilaginosa	94	99	94.9	0.271173	30	33	90.9	0.0872879	0.411914	0.642678	-0.0140424	-4	4	176	0.0372835	0.0676655	66	33	0.538462	0.428571	0.615385	-0.00109819	0.00442941	0.804578	0.948002	-0.00299745	0.00446469	0.503224	0.773707
Species	India (unexposed)	t43765	Bacteria	Actinobacteria	Actinomycetia	Corynebacteriales	Corynebacteriaceae	Corynebacterium	Corynebacterium amycolatum	22	99	22.2	0.000437822	6	33	18.2	0.000172727	0.806499	0.955464	-6.06061e-06	-4	4	177	0.0105054	0.0205057	198	33	0.538462	0.428571	0.615385	-5.78507e-05	0.000242567	0.811874	0.948002	-1.45504e-05	0.000253457	0.954312	0.970086
Species	India (unexposed)	t69966	Bacteria	Firmicutes	Bacilli	Bacillales	Staphylococcaceae	Macrococcus	Macrococcus caseolyticus	22	99	22.2	0.476006	6	33	18.2	0.000139394	0.806499	0.955464	-0.0483444	-4	4	178	0.00938934	0.0224938	205	33	0.538462	0.428571	0.615385	-0.00246785	0.00386017	0.523745	0.836471	-0.00118281	0.00394669	0.764907	0.891787
Species	India (unexposed)	t1354	Bacteria	Firmicutes	Bacilli	Lactobacillales	Enterococcaceae	Enterococcus	Enterococcus hirae	36	99	36.4	0.046608	11	33	33.3	0.00049697	0.835453	0.955464	-0.00593131	-3.1	3.1	179	0.0125407	0.0243236	186	33	0.538462	0.428571	0.615385	-0.000907992	0.00138091	0.512001	0.836471	-0.00151465	0.00139177	0.278561	0.726506
Species	India (unexposed)	t1680	Bacteria	Actinobacteria	Actinomycetia	Bifidobacteriales	Bifidobacteriaceae	Bifidobacterium	Bifidobacterium adolescentis	96	99	97	0.450687	31	33	93.9	0.0410576	0.598394	0.826532	-0.10511	-3.1	3.1	180	0.0506023	0.0953312	23	33	0.538462	0.428571	0.615385	-0.00872531	0.00522544	0.0973699	0.737518	-0.00846123	0.00545585	0.123465	0.7018
Species	India (unexposed)	t1134687	Bacteria	Proteobacteria	Gammaproteobacteria	Enterobacterales	Enterobacteriaceae	Klebsiella	Klebsiella michiganensis	69	99	69.7	0.0302194	22	33	66.7	0.0118818	0.828675	0.955464	0.000661616	-3	3	181	0.0237163	0.0478579	118	33	0.538462	0.428571	0.615385	0.000347555	0.00176139	0.843886	0.955645	0.00021832	0.00174432	0.900598	0.948315
Species	India (unexposed)	t1852377	Bacteria	Actinobacteria	Actinomycetia	Actinomycetales	Actinomycetaceae	Actinomyces	Actinomyces pacaensis	24	99	24.2	0.0157298	7	33	21.2	0.000421212	0.815748	0.955464	-0.00227576	-3	3	182	0.0133855	0.0262446	181	33	0.538462	0.428571	0.615385	-0.000836869	0.000881825	0.344372	0.737518	-0.000773587	0.00092226	0.403186	0.729604
Species	India (unexposed)	t2026240	Bacteria	Proteobacteria	Gammaproteobacteria	Enterobacterales	Enterobacteriaceae	Klebsiella	Klebsiella quasivariicola	39	99	39.4	0.018433	14	33	42.4	0.000824242	0.838326	0.955464	-0.00203535	3	3	183	0.0179429	0.0353587	154	33	0.538462	0.428571	0.615385	-0.000477847	0.000907611	0.599445	0.866839	-0.000265973	0.000941069	0.777929	0.901027
Species	India (unexposed)	t2420313	Bacteria	Firmicutes	Bacilli	Lactobacillales	Enterococcaceae	Enterococcus	Enterococcus sp. FDAARGOS_553	21	99	21.2	0.0221012	6	33	18.2	0.0156242	0.807111	0.955464	0.00955455	-3	3	184	0.00876075	0.0175364	209	33	0.538462	0.428571	0.615385	0.000392235	0.00176705	0.824685	0.948002	0.000283914	0.0018305	0.876991	0.948016
Species	India (unexposed)	t2500542	Bacteria	Proteobacteria	Gammaproteobacteria	Enterobacterales	Enterobacteriaceae	Salmonella	Salmonella sp. SSDFZ54	9	99	9.1	0.0919685	2	33	6.1	0.000409091	0.730116	0.906493	-0.00939293	-3	3	185	0.00673352	0.0195778	219	33	0.538462	0.428571	0.615385	-0.00110715	0.00172897	0.52307	0.836471	-0.000615554	0.00177352	0.729114	0.887931
Species	India (unexposed)	t2698804	Bacteria	Firmicutes	Bacilli	Lactobacillales	Streptococcaceae	Streptococcus	Streptococcus sp. CNU G3	30	99	30.3	0.0347553	9	33	27.3	0.000787879	0.827899	0.955464	-0.00623535	-3	3	186	0.0112302	0.021754	194	33	0.538462	0.428571	0.615385	-0.00161466	0.00141025	0.254336	0.737518	-0.00100969	0.00138616	0.467729	0.768167
Species	India (unexposed)	t71999	Bacteria	Actinobacteria	Actinomycetia	Micrococcales	Micrococcaceae	Kocuria	Kocuria palustris	30	99	30.3	0.000235291	11	33	33.3	0.000154545	0.828675	0.955464	3.33333e-05	3	3	187	0.0163495	0.0314776	164	33	0.538462	0.428571	0.615385	9.06778e-05	0.000195556	0.643643	0.889529	4.48792e-05	0.000201426	0.82405	0.931003
Species	India (unexposed)	t1598	Bacteria	Firmicutes	Bacilli	Lactobacillales	Lactobacillaceae	Limosilactobacillus	Limosilactobacillus reuteri	65	99	65.7	0.00522884	21	33	63.6	0.00316061	0.835771	0.955464	0.00135455	-2.1	2.1	188	0.0273298	0.0545764	102	33	0.538462	0.428571	0.615385	0.000871089	0.000749206	0.247089	0.737518	0.000845373	0.000761606	0.269135	0.726506
Species	India (unexposed)	t1636603	Bacteria	Proteobacteria	Gammaproteobacteria	Pseudomonadales	Moraxellaceae	Acinetobacter	Acinetobacter sp. ACNIH1	4	99	4	0.000337863	2	33	6.1	1.81818e-05	0.639503	0.860178	-3.43434e-05	2.1	2.1	189	0.00193619	0.00482814	244	33	0.538462	0.428571	0.615385	-3.18835e-05	0.000131941	0.809432	0.948002	-6.99965e-05	0.000133894	0.602057	0.82976
Species	India (unexposed)	t36745	Bacteria	Firmicutes	Clostridia	Eubacteriales	Clostridiaceae	Clostridium	Clostridium saccharoperbutylacetonicum	34	99	34.3	0.00339517	12	33	36.4	0.000448485	0.835771	0.955464	-0.00010404	2.1	2.1	190	0.0130425	0.0279555	182	33	0.538462	0.428571	0.615385	-1.61519e-05	0.000430502	0.970129	0.999025	-0.000284993	0.000430528	0.509215	0.778055
Species	India (unexposed)	t113107	Bacteria	Firmicutes	Bacilli	Lactobacillales	Streptococcaceae	Streptococcus	Streptococcus australis	97	99	98	0.0169778	33	33	100	0.025403	NA	NA	0.0107081	2	2	191	0.0397941	0.0751715	57	33	0.538462	0.428571	0.615385	0.00163948	0.00148807	0.272609	0.737518	0.00120404	0.00151719	0.428932	0.731341
Species	India (unexposed)	t1282	Bacteria	Firmicutes	Bacilli	Bacillales	Staphylococcaceae	Staphylococcus	Staphylococcus epidermidis	97	99	98	0.538549	33	33	100	0.0651455	NA	NA	-0.0502545	2	2	192	0.0408817	0.0774424	54	33	0.538462	0.428571	0.615385	-0.00127346	0.0054314	0.814995	0.948002	-0.00127276	0.0056465	0.822031	0.931003
Species	India (unexposed)	t1316408	Bacteria	Firmicutes	Bacilli	Lactobacillales	Streptococcaceae	Streptococcus	Streptococcus sp. HSISM1	97	99	98	0.0613688	33	33	100	0.0959455	NA	NA	0.0525818	2	2	193	0.0448917	0.0861556	43	33	0.538462	0.428571	0.615385	0.00343947	0.00307466	0.265352	0.737518	0.00330279	0.00314567	0.295767	0.726506
Species	India (unexposed)	t143361	Bacteria	Firmicutes	Clostridia	Eubacteriales	Peptostreptococcaceae	Filifactor	Filifactor alocis	28	99	28.3	0.0149555	10	33	30.3	0.000775758	0.827164	0.955464	-0.00284141	2	2	194	0.0171815	0.0339534	158	33	0.538462	0.428571	0.615385	-0.000834925	0.00101572	0.412579	0.768896	-0.00146034	0.0010354	0.160901	0.7018
Species	India (unexposed)	t1561	Bacteria	Firmicutes	Clostridia	Eubacteriales	Clostridiaceae	Clostridium	Clostridium baratii	20	99	20.2	0.00174514	6	33	18.2	0.000354545	1	1	3.0303e-05	-2	2	195	0.00670037	0.0140521	220	33	0.538462	0.428571	0.615385	2.39881e-05	0.000348294	0.945197	0.988747	-0.000142887	0.000358363	0.690779	0.875208
Species	India (unexposed)	t158836	Bacteria	Proteobacteria	Gammaproteobacteria	Enterobacterales	Enterobacteriaceae	Enterobacter	Enterobacter hormaechei	76	99	76.8	0.449402	26	33	78.8	0.0235212	1	1	-0.0928667	2	2	196	0.0353959	0.068993	74	33	0.538462	0.428571	0.615385	-0.00471987	0.00555011	0.39666	0.750603	-0.00207197	0.00565912	0.714888	0.879312
Species	India (unexposed)	t1633	Bacteria	Firmicutes	Bacilli	Lactobacillales	Lactobacillaceae	Limosilactobacillus	Limosilactobacillus vaginalis	32	99	32.3	0.241206	10	33	30.3	0.0551182	1	1	0.0259788	-2	2	197	0.0165877	0.0325788	162	33	0.538462	0.428571	0.615385	0.00517988	0.0036856	0.162276	0.737518	0.00618765	0.00376624	0.102912	0.7018
Species	India (unexposed)	t2610896	Bacteria	Firmicutes	Bacilli	Lactobacillales	Streptococcaceae	Streptococcus	Streptococcus sp. LPB0220	97	99	98	0.0628539	33	33	100	0.0946515	NA	NA	0.0531111	2	2	198	0.0478578	0.0927674	31	33	0.538462	0.428571	0.615385	0.00333174	0.00311545	0.286859	0.737518	0.00331208	0.00318578	0.300512	0.726506
Species	India (unexposed)	t2684658	Bacteria	Firmicutes	Bacilli	Lactobacillales	Streptococcaceae	Streptococcus	Streptococcus sp. CNU 77-61	19	99	19.2	0.0196313	7	33	21.2	0.000751515	0.803672	0.955464	-0.00374343	2	2	199	0.0108819	0.0229294	197	33	0.538462	0.428571	0.615385	-0.00105155	0.00113984	0.357956	0.737518	-0.000521864	0.00112325	0.643025	0.864394
Species	India (unexposed)	t28141	Bacteria	Proteobacteria	Gammaproteobacteria	Enterobacterales	Enterobacteriaceae	Cronobacter	Cronobacter sakazakii	44	99	44.4	0.00496619	14	33	42.4	0.00304545	1	1	0.00162929	-2	2	200	0.0185843	0.0356097	151	33	0.538462	0.428571	0.615385	0.000486069	0.000762856	0.525135	0.836471	0.000661642	0.000733986	0.36909	0.728345
Species	India (unexposed)	t47715	Bacteria	Firmicutes	Bacilli	Lactobacillales	Lactobacillaceae	Lacticaseibacillus	Lacticaseibacillus rhamnosus	37	99	37.4	0.265894	13	33	39.4	0.0455394	0.838733	0.955464	5.35354e-05	2	2	201	0.0178958	0.0363196	155	33	0.538462	0.428571	0.615385	0.000952759	0.00415713	0.819084	0.948002	0.000595446	0.00424473	0.888665	0.948315
Species	India (unexposed)	t624	Bacteria	Proteobacteria	Gammaproteobacteria	Enterobacterales	Enterobacteriaceae	Shigella	Shigella sonnei	53	99	53.5	0.0788557	17	33	51.5	0.0286212	0.843579	0.956056	-0.0108354	-2	2	202	0.0272247	0.0535862	103	33	0.538462	0.428571	0.615385	-0.00165454	0.00308477	0.592626	0.866839	-0.0019474	0.00320895	0.54504	0.788705
Species	India (unexposed)	t853	Bacteria	Firmicutes	Clostridia	Eubacteriales	Oscillospiraceae	Faecalibacterium	Faecalibacterium prausnitzii	89	99	89.9	2.87156	29	33	87.9	0.00838485	0.748838	0.924543	-0.291625	-2	2	203	0.0593312	0.11244	11	33	0.538462	0.428571	0.615385	-0.0069549	0.00991202	0.484143	0.821376	-0.00834722	0.0103125	0.419809	0.731341
Species	India (unexposed)	t97478	Bacteria	Firmicutes	Bacilli	Lactobacillales	Lactobacillaceae	Limosilactobacillus	Limosilactobacillus mucosae	29	99	29.3	0.00122025	9	33	27.3	0.00122727	1	1	0.000870707	-2	2	204	0.0114622	0.0221985	192	33	0.538462	0.428571	0.615385	0.000325777	0.00044974	0.470142	0.821376	0.000324303	0.000467039	0.488732	0.768167
Species	India (unexposed)	t1316410	Bacteria	Firmicutes	Bacilli	Lactobacillales	Streptococcaceae	Streptococcus	Streptococcus sp. HSISS1	83	99	83.8	0.09421	28	33	84.8	0.144679	1	1	0.0978879	1	1	205	0.0566217	0.110926	14	33	0.538462	0.428571	0.615385	0.00799085	0.00376561	0.0357299	0.737518	0.0074957	0.00390794	0.0573834	0.7018
Species	India (unexposed)	t1316411	Bacteria	Firmicutes	Bacilli	Lactobacillales	Streptococcaceae	Streptococcus	Streptococcus sp. HSISS2	97	99	98	1.36874	32	33	97	1.04028	NA	NA	0.14393	-1	1	206	0.0423754	0.0780795	49	33	0.538462	0.428571	0.615385	-0.00224555	0.013521	0.868353	0.970921	-0.00280998	0.01412	0.842581	0.942158
Species	India (unexposed)	t1316412	Bacteria	Firmicutes	Bacilli	Lactobacillales	Streptococcaceae	Streptococcus	Streptococcus sp. HSISS3	97	99	98	2.15941	32	33	97	1.60525	NA	NA	0.196254	-1	1	207	0.0554357	0.100614	15	33	0.538462	0.428571	0.615385	-0.00406513	0.0171917	0.813449	0.948002	-0.00501882	0.0179426	0.780158	0.901027
Species	India (unexposed)	t1318	Bacteria	Firmicutes	Bacilli	Lactobacillales	Streptococcaceae	Streptococcus	Streptococcus parasanguinis	98	99	99	0.0596572	33	33	100	0.0954788	NA	NA	0.0515192	1	1	208	0.0498855	0.0937835	25	33	0.538462	0.428571	0.615385	0.00307993	0.00307459	0.318332	0.737518	0.00294489	0.00313768	0.349769	0.728345
Species	India (unexposed)	t1343	Bacteria	Firmicutes	Bacilli	Lactobacillales	Streptococcaceae	Streptococcus	Streptococcus vestibularis	97	99	98	0.31173	32	33	97	0.31613	NA	NA	0.191251	-1	1	209	0.0476536	0.0896459	32	33	0.538462	0.428571	0.615385	0.0112362	0.00632102	0.0778084	0.737518	0.0114043	0.00656086	0.0846312	0.7018
Species	India (unexposed)	t1583	Bacteria	Firmicutes	Bacilli	Lactobacillales	Lactobacillaceae	Weissella	Weissella confusa	22	99	22.2	0.0162166	7	33	21.2	0.000118182	1	1	-0.00192424	-1	1	210	0.00795986	0.0169333	214	33	0.538462	0.428571	0.615385	-0.000470776	0.000781011	0.547706	0.837424	-0.000558956	0.00081024	0.491558	0.768167
Species	India (unexposed)	t1597	Bacteria	Firmicutes	Bacilli	Lactobacillales	Lactobacillaceae	Lacticaseibacillus	Lacticaseibacillus paracasei	59	99	59.6	0.0578277	20	33	60.6	0.0789576	1	1	0.0635616	1	1	211	0.0364737	0.073257	70	33	0.538462	0.428571	0.615385	0.00677126	0.00316755	0.0344127	0.737518	0.00574478	0.00319721	0.0747804	0.7018
Species	India (unexposed)	t1623	Bacteria	Firmicutes	Bacilli	Lactobacillales	Lactobacillaceae	Ligilactobacillus	Ligilactobacillus ruminis	29	99	29.3	0.251569	10	33	30.3	0.0195818	1	1	-0.0219111	1	1	212	0.0158499	0.0341444	167	33	0.538462	0.428571	0.615385	-0.000989002	0.00372457	0.791018	0.948002	0.000301621	0.00385204	0.937713	0.961156
Species	India (unexposed)	t1624	Bacteria	Firmicutes	Bacilli	Lactobacillales	Lactobacillaceae	Ligilactobacillus	Ligilactobacillus salivarius	73	99	73.7	1.23481	24	33	72.7	0.550818	1	1	0.30284	-1	1	213	0.0338772	0.0661189	77	33	0.538462	0.428571	0.615385	0.000710877	0.0109963	0.948554	0.988747	0.000982173	0.0114336	0.931682	0.961156
Species	India (unexposed)	t1660	Bacteria	Actinobacteria	Actinomycetia	Actinomycetales	Actinomycetaceae	Schaalia	Schaalia odontolytica	71	99	71.7	0.0777498	24	33	72.7	0.00142424	1	1	-0.0165495	1	1	214	0.0349551	0.0715893	75	33	0.538462	0.428571	0.615385	-0.0031493	0.00216321	0.147847	0.737518	-0.00277367	0.00221377	0.212576	0.726506
Species	India (unexposed)	t1681	Bacteria	Actinobacteria	Actinomycetia	Bifidobacteriales	Bifidobacteriaceae	Bifidobacterium	Bifidobacterium bifidum	98	99	99	10.2749	33	33	100	6.16952	NA	NA	1.27464	1	1	215	0.0413614	0.0810467	52	33	0.538462	0.428571	0.615385	-0.00395329	0.0404957	0.922382	0.986548	0.0213627	0.0410577	0.603768	0.82976
Species	India (unexposed)	t1683	Bacteria	Actinobacteria	Actinomycetia	Bifidobacteriales	Bifidobacteriaceae	Bifidobacterium	Bifidobacterium angulatum	95	99	96	0.0383347	32	33	97	0.0100485	NA	NA	-0.00755556	1	1	216	0.052201	0.0989368	21	33	0.538462	0.428571	0.615385	-0.00213877	0.00156914	0.175232	0.737518	-0.0010001	0.00159173	0.530947	0.786286
Species	India (unexposed)	t1689	Bacteria	Actinobacteria	Actinomycetia	Bifidobacteriales	Bifidobacteriaceae	Bifidobacterium	Bifidobacterium dentium	95	99	96	0.283447	32	33	97	0.0154394	NA	NA	-0.0346636	1	1	217	0.0441927	0.0862853	45	33	0.538462	0.428571	0.615385	-0.00302157	0.003314	0.363584	0.737518	-0.00330663	0.00337484	0.329084	0.726506
Species	India (unexposed)	t1748967	Bacteria	Proteobacteria	Gammaproteobacteria	Enterobacterales	Enterobacteriaceae	Citrobacter	Citrobacter cronae	13	99	13.1	0.0141201	4	33	12.1	0.0210333	1	1	0.0184051	-1	1	218	0.00599088	0.0146596	224	33	0.538462	0.428571	0.615385	0.0014999	0.00168403	0.374755	0.737518	0.00105774	0.00172202	0.540172	0.786286
Species	India (unexposed)	t1839799	Bacteria	Firmicutes	Bacilli	Lactobacillales	Streptococcaceae	Streptococcus	Streptococcus sp. FDAARGOS_192	97	99	98	0.106548	32	33	97	0.162394	NA	NA	0.0982465	-1	1	219	0.0459883	0.0848807	40	33	0.538462	0.428571	0.615385	0.00587847	0.00399749	0.143832	0.737518	0.00532176	0.00414521	0.201574	0.726506
Species	India (unexposed)	t28026	Bacteria	Actinobacteria	Actinomycetia	Bifidobacteriales	Bifidobacteriaceae	Bifidobacterium	Bifidobacterium pseudocatenulatum	95	99	96	2.14953	32	33	97	0.126912	NA	NA	-0.419394	1	1	220	0.0762045	0.147883	2	33	0.538462	0.428571	0.615385	-0.018457	0.0119544	0.125033	0.737518	-0.0125906	0.0122803	0.307219	0.726506
Species	India (unexposed)	t33035	Bacteria	Firmicutes	Clostridia	Eubacteriales	Lachnospiraceae	Blautia	Blautia producta	71	99	71.7	0.0873151	24	33	72.7	0.00396061	1	1	-0.010903	1	1	221	0.0238907	0.0462721	117	33	0.538462	0.428571	0.615385	-0.00210886	0.0020017	0.294051	0.737518	-0.00301172	0.00206161	0.146564	0.7018
Species	India (unexposed)	t34062	Bacteria	Proteobacteria	Gammaproteobacteria	Pseudomonadales	Moraxellaceae	Moraxella	Moraxella osloensis	40	99	40.4	0.000715036	13	33	39.4	0.000984848	1	1	0.000755556	-1	1	222	0.0169639	0.0333929	159	33	0.538462	0.428571	0.615385	0.000541078	0.000366806	0.142602	0.737518	0.000371654	0.000366315	0.312268	0.726506
Species	India (unexposed)	t562	Bacteria	Proteobacteria	Gammaproteobacteria	Enterobacterales	Enterobacteriaceae	Escherichia	Escherichia coli	97	99	98	19.2792	32	33	97	15.0334	NA	NA	0.159819	-1	1	223	0.0415195	0.0775186	51	33	0.538462	0.428571	0.615385	-0.0153625	0.0576898	0.790434	0.948002	-0.0319963	0.0591917	0.589776	0.828482
Species	India (unexposed)	t573	Bacteria	Proteobacteria	Gammaproteobacteria	Enterobacterales	Enterobacteriaceae	Klebsiella	Klebsiella pneumoniae	95	99	96	12.7107	32	33	97	4.4939	NA	NA	-0.0540596	1	1	224	0.0394076	0.0728578	60	33	0.538462	0.428571	0.615385	-0.000886084	0.0409764	0.982781	0.999025	-0.000305492	0.041089	0.99408	0.99408
Species	India (unexposed)	t729	Bacteria	Proteobacteria	Gammaproteobacteria	Pasteurellales	Pasteurellaceae	Haemophilus	Haemophilus parainfluenzae	64	99	64.6	1.82051	21	33	63.6	0.00751818	1	1	-0.185866	-1	1	225	0.0361255	0.0758821	72	33	0.538462	0.428571	0.615385	-0.00449285	0.0078457	0.56787	0.844955	-0.00731577	0.00770941	0.344482	0.726506
Species	India (unexposed)	t1303	Bacteria	Firmicutes	Bacilli	Lactobacillales	Streptococcaceae	Streptococcus	Streptococcus oralis	99	99	100	0.0291409	33	33	100	0.018503	NA	NA	0.00111212	0	0	226	0.0473316	0.0943415	35	33	0.538462	0.428571	0.615385	-4.87107e-06	0.00157266	0.997533	0.999713	-0.000536302	0.00160712	0.739163	0.888566
Species	India (unexposed)	t1304	Bacteria	Firmicutes	Bacilli	Lactobacillales	Streptococcaceae	Streptococcus	Streptococcus salivarius	99	99	100	1.12113	33	33	100	1.34583	NA	NA	0.618104	0	0	227	0.0594551	0.119907	10	33	0.538462	0.428571	0.615385	0.0147255	0.0114895	0.202248	0.737518	0.0137223	0.0119314	0.252296	0.726506
Species	India (unexposed)	t1308	Bacteria	Firmicutes	Bacilli	Lactobacillales	Streptococcaceae	Streptococcus	Streptococcus thermophilus	99	99	100	0.146949	33	33	100	0.131109	NA	NA	0.0264101	0	0	228	0.0416441	0.0763921	50	33	0.538462	0.428571	0.615385	0.00174431	0.00392766	0.657703	0.895545	0.00230061	0.0040738	0.573267	0.810482
Species	India (unexposed)	t1313	Bacteria	Firmicutes	Bacilli	Lactobacillales	Streptococcaceae	Streptococcus	Streptococcus pneumoniae	99	99	100	0.116288	33	33	100	0.0442939	NA	NA	-0.0120051	0	0	229	0.0494857	0.097957	27	33	0.538462	0.428571	0.615385	-0.00153071	0.00294718	0.604379	0.866839	-0.0029849	0.00302399	0.325513	0.726506
Species	India (unexposed)	t1328	Bacteria	Firmicutes	Bacilli	Lactobacillales	Streptococcaceae	Streptococcus	Streptococcus anginosus	93	99	93.9	0.0794333	31	33	93.9	0.0422879	1	1	0.024302	0	0	230	0.0624895	0.124381	6	33	0.538462	0.428571	0.615385	0.00369015	0.00255623	0.15126	0.737518	0.00364803	0.00266262	0.173115	0.725462
Species	India (unexposed)	t1335	Bacteria	Firmicutes	Bacilli	Lactobacillales	Streptococcaceae	Streptococcus	Streptococcus equinus	99	99	100	0.0657635	33	33	100	0.0486394	NA	NA	0.00794141	0	0	231	0.0338731	0.0627186	78	33	0.538462	0.428571	0.615385	0.000613542	0.00244958	0.802621	0.948002	0.000444907	0.00251284	0.859753	0.946266
Species	India (unexposed)	t1520	Bacteria	Firmicutes	Clostridia	Eubacteriales	Clostridiaceae	Clostridium	Clostridium beijerinckii	24	99	24.2	0.0177952	8	33	24.2	0.00324242	1	1	0.000441414	0	0	232	0.00710994	0.0149978	217	33	0.538462	0.428571	0.615385	4.21026e-05	0.00104505	0.967926	0.999025	-0.000672458	0.00104983	0.522993	0.786286
Species	India (unexposed)	t1590	Bacteria	Firmicutes	Bacilli	Lactobacillales	Lactobacillaceae	Lactiplantibacillus	Lactiplantibacillus plantarum	60	99	60.6	0.0380728	20	33	60.6	0.0194303	1	1	-0.000666667	0	0	233	0.0213311	0.0411198	132	33	0.538462	0.428571	0.615385	1.00819e-05	0.00221654	0.996378	0.999713	0.000403264	0.00230511	0.861407	0.946266
Species	India (unexposed)	t1685	Bacteria	Actinobacteria	Actinomycetia	Bifidobacteriales	Bifidobacteriaceae	Bifidobacterium	Bifidobacterium breve	99	99	100	21.1481	33	33	100	7.28811	NA	NA	-4.64307	0	0	234	0.0448797	0.0843155	44	33	0.538462	0.428571	0.615385	-0.0504809	0.0539821	0.351448	0.737518	-0.0216475	0.0548504	0.693763	0.875208
Species	India (unexposed)	t1686	Bacteria	Actinobacteria	Actinomycetia	Bifidobacteriales	Bifidobacteriaceae	Bifidobacterium	Bifidobacterium catenulatum	96	99	97	6.23598	32	33	97	0.609564	NA	NA	-0.965667	0	0	235	0.070578	0.134561	3	33	0.538462	0.428571	0.615385	-0.0248236	0.0206294	0.231042	0.737518	-0.014936	0.0211589	0.481565	0.768167
Species	India (unexposed)	t216816	Bacteria	Actinobacteria	Actinomycetia	Bifidobacteriales	Bifidobacteriaceae	Bifidobacterium	Bifidobacterium longum	99	99	100	33.8449	33	33	100	47.897	NA	NA	7.0401	0	0	236	0.0500885	0.0975758	24	33	0.538462	0.428571	0.615385	0.0921838	0.083564	0.271999	0.737518	0.0806294	0.0845532	0.34213	0.726506
Species	India (unexposed)	t2582419	Bacteria	Firmicutes	Negativicutes	Veillonellales	Veillonellaceae	Dialister	Dialister hominis	18	99	18.2	0.213396	6	33	18.2	0.00503636	1	1	-0.0206798	0	0	237	0.00797967	0.0163388	213	33	0.538462	0.428571	0.615385	-0.000856382	0.00285302	0.764529	0.948002	-0.00136746	0.00298245	0.647389	0.864486
Species	India (unexposed)	t2582830	Bacteria	Firmicutes	Bacilli	Lactobacillales	Enterococcaceae	Enterococcus	Enterococcus sp. M190262	18	99	18.2	0.0132166	6	33	18.2	0.00462121	1	1	0.00199899	0	0	238	0.0069332	0.0143026	218	33	0.538462	0.428571	0.615385	2.90498e-05	0.00108804	0.978741	0.999025	-0.000146241	0.00112893	0.897139	0.948315
Species	India (unexposed)	t2690380	Bacteria	Firmicutes	Bacilli	Lactobacillales	Lactobacillaceae	Lactobacillus	Lactobacillus sp. JM1	39	99	39.4	0.964462	13	33	39.4	0.0151485	1	1	-0.107112	0	0	239	0.0187006	0.0411745	149	33	0.538462	0.428571	0.615385	-0.00243629	0.00608711	0.689638	0.896049	-0.000502376	0.00623653	0.935926	0.961156
Species	India (unexposed)	t28037	Bacteria	Firmicutes	Bacilli	Lactobacillales	Streptococcaceae	Streptococcus	Streptococcus mitis	99	99	100	0.187993	33	33	100	0.0805424	NA	NA	-0.00733333	0	0	240	0.0463567	0.0860258	39	33	0.538462	0.428571	0.615385	-0.00115426	0.00391815	0.768775	0.948002	-0.00283688	0.00399764	0.47925	0.768167
Species	India (unexposed)	t33959	Bacteria	Firmicutes	Bacilli	Lactobacillales	Lactobacillaceae	Lactobacillus	Lactobacillus johnsonii	51	99	51.5	0.00910746	17	33	51.5	0.00799091	1	1	0.00390101	0	0	241	0.021035	0.0436369	135	33	0.538462	0.428571	0.615385	0.00128527	0.00121151	0.29071	0.737518	0.00113901	0.0012496	0.363788	0.728345
Species	India (unexposed)	t550	Bacteria	Proteobacteria	Gammaproteobacteria	Enterobacterales	Enterobacteriaceae	Enterobacter	Enterobacter cloacae	75	99	75.8	2.98849	25	33	75.8	0.302073	1	1	-0.0979808	0	0	242	0.0397042	0.0739376	58	33	0.538462	0.428571	0.615385	0.00494597	0.0121743	0.685218	0.896049	0.00510998	0.0116171	0.660793	0.864654
Species	India (unexposed)	t584	Bacteria	Proteobacteria	Gammaproteobacteria	Enterobacterales	Morganellaceae	Proteus	Proteus mirabilis	27	99	27.3	0.161887	9	33	27.3	0.195885	1	1	0.168183	0	0	243	0.0095626	0.020105	204	33	0.538462	0.428571	0.615385	0.00774689	0.00520787	0.139295	0.737518	0.00542077	0.00535417	0.313284	0.726506
Species	India (unexposed)	t67827	Bacteria	Proteobacteria	Gammaproteobacteria	Enterobacterales	Enterobacteriaceae	Citrobacter	Citrobacter werkmanii	33	99	33.3	0.0496633	11	33	33.3	0.00296667	1	1	-0.00328889	0	0	244	0.0144007	0.0274882	178	33	0.538462	0.428571	0.615385	-0.000408843	0.00143353	0.775944	0.948002	-0.000479826	0.00148834	0.747696	0.888566
Species	India (unexposed)	t684066	Bacteria	Firmicutes	Bacilli	Lactobacillales	Streptococcaceae	Streptococcus	Streptococcus lactarius	99	99	100	0.671823	33	33	100	0.606318	NA	NA	0.223859	0	0	245	0.0464174	0.0921912	38	33	0.538462	0.428571	0.615385	0.00145725	0.00986075	0.882743	0.970921	0.000896844	0.0102369	0.930328	0.961156
Species	India (unexposed)	t84112	Bacteria	Actinobacteria	Coriobacteriia	Eggerthellales	Eggerthellaceae	Eggerthella	Eggerthella lenta	51	99	51.5	0.2514	17	33	51.5	0.0111848	1	1	-0.0457687	0	0	246	0.0301293	0.0590124	89	33	0.538462	0.428571	0.615385	-0.00545429	0.00399098	0.174093	0.737518	-0.0037119	0.00409197	0.366089	0.728345
Species	Malawi	t28116	Bacteria	Bacteroidetes	Bacteroidia	Bacteroidales	Bacteroidaceae	Bacteroides	Bacteroides ovatus	38	46	82.6	3.70502	3	10	30	0.17824	0.00208054	0.478525	-1.02339	-52.6	52.6	1	0.0262333	0.0606089	4	10	0.5	0.25	0.75	-0.0322503	0.032486	0.325261	0.941522	-0.0332678	0.0344067	0.338248	0.912693
Species	Malawi	t1351	Bacteria	Firmicutes	Bacilli	Lactobacillales	Enterococcaceae	Enterococcus	Enterococcus faecalis	39	46	84.8	0.729949	4	10	40	0.00326	0.00657572	0.479481	-0.161038	-44.8	44.8	2	0.0245178	0.0525784	5	10	0.5	0.25	0.75	-0.0143175	0.0119716	0.23694	0.941522	-0.0123898	0.0125886	0.329751	0.912693
Species	Malawi	t47678	Bacteria	Bacteroidetes	Bacteroidia	Bacteroidales	Bacteroidaceae	Bacteroides	Bacteroides caccae	38	46	82.6	7.56679	4	10	40	0.00157	0.0106214	0.479481	-1.86881	-42.6	42.6	3	0.0272204	0.0622245	3	10	0.5	0.25	0.75	-0.0505963	0.0438078	0.253192	0.941522	-0.0679797	0.0441113	0.129599	0.912693
Species	Malawi	t1547	Bacteria	Firmicutes	Erysipelotrichia	Erysipelotrichales	Erysipelotrichaceae	Erysipelatoclostridium	Erysipelatoclostridium ramosum	24	46	52.2	0.11251	1	10	10	3e-05	0.0313951	0.479481	-0.0217157	-42.2	42.2	4	0.0117376	0.0301717	32	10	0.5	0.25	0.75	-0.00491828	0.00446245	0.275285	0.941522	-0.00552211	0.00464481	0.240103	0.912693
Species	Malawi	t1852377	Bacteria	Actinobacteria	Actinomycetia	Actinomycetales	Actinomycetaceae	Actinomyces	Actinomyces pacaensis	24	46	52.2	0.0293129	1	10	10	0.00021	0.0313951	0.479481	-0.00707696	-42.2	42.2	5	0.0098993	0.0262815	58	10	0.5	0.25	0.75	-0.00300566	0.00252155	0.238479	0.941522	-0.0026124	0.00267367	0.333231	0.912693
Species	Malawi	t2714355	Bacteria	Firmicutes	Clostridia	Eubacteriales	Oscillospiraceae	Oscillibacter	Oscillibacter sp. MM50	24	46	52.2	0.00220351	1	10	10	0.00018	0.0313951	0.479481	-0.000628696	-42.2	42.2	6	0.0090866	0.0259694	76	10	0.5	0.25	0.75	-0.00122534	0.000770058	0.117395	0.941522	-0.000974889	0.000766657	0.209395	0.912693
Species	Malawi	t46503	Bacteria	Bacteroidetes	Bacteroidia	Bacteroidales	Tannerellaceae	Parabacteroides	Parabacteroides merdae	33	46	71.7	0.597318	3	10	30	0.01833	0.0250869	0.479481	-0.184248	-41.7	41.7	7	0.0101094	0.0261873	55	10	0.5	0.25	0.75	-0.0150282	0.0131705	0.258885	0.941522	-0.0161412	0.0137771	0.246915	0.912693
Species	Malawi	t1492	Bacteria	Firmicutes	Clostridia	Eubacteriales	Clostridiaceae	Clostridium	Clostridium butyricum	27	46	58.7	0.0177048	2	10	20	0.0039	0.0375246	0.479481	-0.000482609	-38.7	38.7	8	0.010052	0.0293801	56	10	0.5	0.25	0.75	-0.000810048	0.0021022	0.701504	0.941522	-0.000180789	0.00221143	0.93517	0.997053
Species	Malawi	t2755405	Bacteria	Bacteroidetes	Bacteroidia	Bacteroidales	Bacteroidaceae	Bacteroides	Bacteroides sp. CACC 737	27	46	58.7	0.0519101	2	10	20	0.00591	0.0375246	0.479481	-0.0105552	-38.7	38.7	9	0.00806828	0.0217008	92	10	0.5	0.25	0.75	-0.00371524	0.00360837	0.307779	0.941522	-0.00465006	0.00374619	0.220296	0.912693
Species	Malawi	t292800	Bacteria	Firmicutes	Clostridia	Eubacteriales	Oscillospiraceae	Flavonifractor	Flavonifractor plautii	36	46	78.3	0.772122	4	10	40	0.03783	0.0240228	0.479481	-0.0892374	-38.3	38.3	10	0.0239668	0.0462588	7	10	0.5	0.25	0.75	-0.00306879	0.0114491	0.789692	0.941522	0.000606365	0.0118346	0.959341	0.997053
Species	Malawi	t1805478	Bacteria	Actinobacteria	Coriobacteriia	Coriobacteriales	Atopobiaceae	Olsenella	Olsenella timonensis	22	46	47.8	0.0204156	1	10	10	4e-05	0.0355716	0.479481	-0.00709913	-37.8	37.8	11	0.011031	0.0317319	40	10	0.5	0.25	0.75	-0.00361363	0.00243002	0.142811	0.941522	-0.00316805	0.00256196	0.222023	0.912693
Species	Malawi	t239935	Bacteria	Verrucomicrobia	Verrucomicrobiae	Verrucomicrobiales	Akkermansiaceae	Akkermansia	Akkermansia muciniphila	30	46	65.2	5.20949	3	10	30	0.29519	0.0731366	0.71326	-0.474627	-35.2	35.2	12	0.00948156	0.024979	64	10	0.5	0.25	0.75	0.0015236	0.0308017	0.960731	0.975999	0.0128122	0.0310908	0.682035	0.912693
Species	Malawi	t2715212	Bacteria	Bacteroidetes	Bacteroidia	Bacteroidales	Bacteroidaceae	Bacteroides	Bacteroides sp. CBA7301	30	46	65.2	0.0523231	3	10	30	0.00172	0.0731366	0.71326	-0.0146843	-35.2	35.2	13	0.00634147	0.0155692	128	10	0.5	0.25	0.75	-0.00459095	0.00353905	0.200068	0.941522	-0.00590417	0.0036395	0.111039	0.912693
Species	Malawi	t820	Bacteria	Bacteroidetes	Bacteroidia	Bacteroidales	Bacteroidaceae	Bacteroides	Bacteroides uniformis	39	46	84.8	1.83724	5	10	50	0.28703	0.0279866	0.479481	-0.376561	-34.8	34.8	14	0.00938082	0.0207816	69	10	0.5	0.25	0.75	-0.0173866	0.0230313	0.453581	0.941522	-0.0191995	0.0244099	0.43526	0.912693
Species	Malawi	t2528203	Bacteria	Bacteroidetes	Bacteroidia	Bacteroidales	Bacteroidaceae	Bacteroides	Bacteroides sp. A1C1	25	46	54.3	0.0397727	2	10	20	0.00675	0.0798348	0.71326	-0.012513	-34.3	34.3	15	0.00448897	0.0128964	177	10	0.5	0.25	0.75	-0.00455401	0.00377861	0.233378	0.941522	-0.00463106	0.00400992	0.253621	0.912693
Species	Malawi	t1352	Bacteria	Firmicutes	Bacilli	Lactobacillales	Enterococcaceae	Enterococcus	Enterococcus faecium	42	46	91.3	2.43695	6	10	60	0.0425	0.0269745	0.479481	-0.418135	-31.3	31.3	16	0.0193904	0.0410489	9	10	0.5	0.25	0.75	-0.0112458	0.0217027	0.606453	0.941522	-0.00767809	0.0220465	0.729101	0.912693
Species	Malawi	t2545797	Bacteria	Proteobacteria	Gammaproteobacteria	Pseudomonadales	Moraxellaceae	Acinetobacter	Acinetobacter sp. FDAARGOS_724	19	46	41.3	0.0559414	1	10	10	0.00215	0.077966	0.71326	-0.0124696	-31.3	31.3	17	0.00302706	0.00869615	204	10	0.5	0.25	0.75	-0.0036563	0.00358989	0.312981	0.941522	-0.00385472	0.00345987	0.270553	0.912693
Species	Malawi	t823	Bacteria	Bacteroidetes	Bacteroidia	Bacteroidales	Tannerellaceae	Parabacteroides	Parabacteroides distasonis	42	46	91.3	7.16162	6	10	60	0.24542	0.0269745	0.479481	-2.87327	-31.3	31.3	18	0.019167	0.0398101	10	10	0.5	0.25	0.75	-0.0758691	0.0500433	0.135334	0.941522	-0.0823852	0.0531207	0.127231	0.912693
Species	Malawi	t1796613	Bacteria	Bacteroidetes	Bacteroidia	Bacteroidales	Bacteroidaceae	Bacteroides	Bacteroides caecimuris	28	46	60.9	0.0263203	3	10	30	0.00187	0.0920782	0.71326	-0.0108713	-30.9	30.9	19	0.00591045	0.0140097	146	10	0.5	0.25	0.75	-0.00443467	0.00300753	0.146147	0.941522	-0.00451126	0.00316475	0.160234	0.912693
Species	Malawi	t2785531	Bacteria	Bacteroidetes	Bacteroidia	Bacteroidales	Bacteroidaceae	Bacteroides	Bacteroides sp. HF-162	28	46	60.9	0.191822	3	10	30	0.00948	0.0920782	0.71326	-0.0597396	-30.9	30.9	20	0.00416299	0.0118996	182	10	0.5	0.25	0.75	-0.00916828	0.00731948	0.215754	0.941522	-0.011185	0.00766603	0.150811	0.912693
Species	Malawi	t2823317	Bacteria	Firmicutes	Negativicutes	Acidaminococcales	Acidaminococcaceae	Phascolarctobacterium	Phascolarctobacterium sp. Marseille-Q4147	28	46	60.9	0.200545	3	10	30	0.00016	0.0920782	0.71326	-0.0376617	-30.9	30.9	21	0.0101915	0.0297088	53	10	0.5	0.25	0.75	-0.0055812	0.00594466	0.351984	0.941522	-0.00476662	0.00617185	0.443562	0.912693
Species	Malawi	t387090	Bacteria	Bacteroidetes	Bacteroidia	Bacteroidales	Prevotellaceae	Phocaeicola	Phocaeicola coprophilus	28	46	60.9	0.0182287	3	10	30	0.00551	0.0920782	0.71326	-0.000468261	-30.9	30.9	22	0.00465953	0.0114629	176	10	0.5	0.25	0.75	-0.00112642	0.00232421	0.629888	0.941522	-0.00100181	0.00246053	0.685636	0.912693
Species	Malawi	t1354	Bacteria	Firmicutes	Bacilli	Lactobacillales	Enterococcaceae	Enterococcus	Enterococcus hirae	14	46	30.4	0.00203313	0	10	0	0	0.0519459	0.628818	-0.000619565	-30.4	30.4	23	0.00406627	0.0117617	183	10	0.5	0.25	0.75	-0.00103077	0.000729618	0.163465	0.941522	-0.000827554	0.000731984	0.263633	0.912693
Species	Malawi	t1834196	Bacteria	Firmicutes	Clostridia	Eubacteriales	Lachnospiraceae	Lachnoclostridium	Lachnoclostridium sp. YL32	32	46	69.6	0.0375046	4	10	40	0.01383	0.142087	0.71326	0.00625609	-29.6	29.6	24	0.00852025	0.017802	82	10	0.5	0.25	0.75	0.00192012	0.00292807	0.514762	0.941522	0.002178	0.0030571	0.479504	0.912693
Species	Malawi	t2003188	Bacteria	Actinobacteria	Coriobacteriia	Coriobacteriales	Atopobiaceae	Parolsenella	Parolsenella catena	32	46	69.6	0.146802	4	10	40	0.0061	0.142087	0.71326	-0.0402261	-29.6	29.6	25	0.0163345	0.0416809	13	10	0.5	0.25	0.75	-0.00633083	0.00630009	0.319436	0.941522	-0.00500984	0.00663386	0.453677	0.912693
Species	Malawi	t2650157	Bacteria	Bacteroidetes	Bacteroidia	Bacteroidales	Bacteroidaceae	Bacteroides	Bacteroides zhangwenhongi	32	46	69.6	0.0239397	4	10	40	0.00156	0.142087	0.71326	-0.0105617	-29.6	29.6	26	0.00877139	0.0247773	80	10	0.5	0.25	0.75	-0.00467462	0.00280822	0.101781	0.941522	-0.00540551	0.00284028	0.0627848	0.912693
Species	Malawi	t28118	Bacteria	Bacteroidetes	Bacteroidia	Bacteroidales	Odoribacteraceae	Odoribacter	Odoribacter splanchnicus	32	46	69.6	0.0898014	4	10	40	0.01302	0.142087	0.71326	-0.0252387	-29.6	29.6	27	0.00593202	0.0137862	145	10	0.5	0.25	0.75	-0.00550956	0.00532365	0.305319	0.941522	-0.00535589	0.00552544	0.337054	0.912693
Species	Malawi	t33038	Bacteria	Firmicutes	Clostridia	Eubacteriales	Lachnospiraceae	Mediterraneibacter	Mediterraneibacter [Ruminococcus] gnavus	32	46	69.6	3.06941	4	10	40	0.00067	0.142087	0.71326	-0.915995	-29.6	29.6	28	0.0107608	0.030602	45	10	0.5	0.25	0.75	-0.0418478	0.0281615	0.143097	0.941522	-0.0409499	0.0294643	0.170742	0.912693
Species	Malawi	t37734	Bacteria	Firmicutes	Bacilli	Lactobacillales	Enterococcaceae	Enterococcus	Enterococcus casseliflavus	18	46	39.1	0.00905608	1	10	10	2e-05	0.138998	0.71326	-0.00176261	-29.1	29.1	29	0.00947299	0.0265975	65	10	0.5	0.25	0.75	-0.00134683	0.00127408	0.295174	0.941522	-0.00189281	0.00124977	0.136189	0.912693
Species	Malawi	t116085	Bacteria	Firmicutes	Clostridia	Eubacteriales	Lachnospiraceae	Coprococcus	Coprococcus catus	27	46	58.7	0.0142996	3	10	30	0.00018	0.161584	0.71326	-0.00551348	-28.7	28.7	30	0.00981375	0.026243	59	10	0.5	0.25	0.75	-0.0034392	0.002033	0.09647	0.941522	-0.00438616	0.0018501	0.0216468	0.912693
Species	Malawi	t2585118	Bacteria	Bacteroidetes	Bacteroidia	Bacteroidales	Rikenellaceae	Alistipes	Alistipes communis	27	46	58.7	0.00713217	3	10	30	0.00015	0.161584	0.71326	-0.0028	-28.7	28.7	31	0.00950589	0.0327762	63	10	0.5	0.25	0.75	-0.00249694	0.00143391	0.0873166	0.941522	-0.0023334	0.00149606	0.12514	0.912693
Species	Malawi	t2650158	Bacteria	Bacteroidetes	Bacteroidia	Bacteroidales	Bacteroidaceae	Bacteroides	Bacteroides luhongzhouii	27	46	58.7	0.050925	3	10	30	0.00353	0.161584	0.71326	-0.016557	-28.7	28.7	32	0.00521222	0.014033	168	10	0.5	0.25	0.75	-0.00484631	0.00391472	0.221083	0.941522	-0.00539269	0.0041203	0.196582	0.912693
Species	Malawi	t2690837	Bacteria	Actinobacteria	Coriobacteriia	Eggerthellales	Eggerthellaceae	Eggerthella	Eggerthella sp. HF-1101	27	46	58.7	0.00125543	3	10	30	0.00031	0.161584	0.71326	-0.00057913	-28.7	28.7	33	0.01135	0.0300571	37	10	0.5	0.25	0.75	-0.00120955	0.00071563	0.0967587	0.941522	-0.00111087	0.000751523	0.145636	0.912693
Species	Malawi	t61645	Bacteria	Proteobacteria	Gammaproteobacteria	Enterobacterales	Enterobacteriaceae	Enterobacter	Enterobacter asburiae	19	46	41.3	0.00336263	7	10	70	0.05062	0.161584	0.71326	0.049857	28.7	28.7	34	0.0116546	0.0287043	33	10	0.5	0.25	0.75	0.00832323	0.00316351	0.0110719	0.941522	0.0072573	0.0030691	0.0219708	0.912693
Species	Malawi	t2025876	Bacteria	Bacteroidetes	Bacteroidia	Bacteroidales	Tannerellaceae	Parabacteroides	Parabacteroides sp. CT06	22	46	47.8	0.236503	2	10	20	0.00063	0.161934	0.71326	-0.0788374	-27.8	27.8	35	0.014427	0.0315947	18	10	0.5	0.25	0.75	-0.0122574	0.00801552	0.132051	0.941522	-0.0132555	0.00835737	0.119025	0.912693
Species	Malawi	t33945	Bacteria	Firmicutes	Bacilli	Lactobacillales	Enterococcaceae	Enterococcus	Enterococcus avium	22	46	47.8	0.122718	2	10	20	4e-05	0.161934	0.71326	-0.0271904	-27.8	27.8	36	0.0131152	0.0349042	24	10	0.5	0.25	0.75	-0.00538676	0.00499778	0.285901	0.941522	-0.0056589	0.0053165	0.292259	0.912693
Species	Malawi	t108981	Bacteria	Proteobacteria	Gammaproteobacteria	Pseudomonadales	Moraxellaceae	Acinetobacter	Acinetobacter schindleri	31	46	67.4	0.3207	4	10	40	0.00599	0.151666	0.71326	-0.0492796	-27.4	27.4	37	0.0103472	0.0260254	51	10	0.5	0.25	0.75	-0.00495976	0.00722708	0.495476	0.941522	-0.00544793	0.00706896	0.444521	0.912693
Species	Malawi	t2763022	Bacteria	Bacteroidetes	Bacteroidia	Bacteroidales	Bacteroidaceae	Bacteroides	Bacteroides sp. M10	31	46	67.4	0.201188	4	10	40	0.0116	0.151666	0.71326	-0.0537043	-27.4	27.4	38	0.00547582	0.0160561	158	10	0.5	0.25	0.75	-0.00664413	0.00734047	0.369413	0.941522	-0.00716809	0.00776427	0.360329	0.912693
Species	Malawi	t1871022	Bacteria	Actinobacteria	Coriobacteriia	Coriobacteriales	Atopobiaceae	Parolsenella	Parolsenella massiliensis	35	46	76.1	0.254175	5	10	50	0.00391	0.128548	0.71326	-0.068227	-26.1	26.1	39	0.0242258	0.0552539	6	10	0.5	0.25	0.75	-0.00884882	0.00779815	0.261499	0.941522	-0.00765502	0.00805289	0.346384	0.912693
Species	Malawi	t1496	Bacteria	Firmicutes	Clostridia	Eubacteriales	Peptostreptococcaceae	Clostridioides	Clostridioides difficile	44	46	95.7	0.0165269	7	10	70	0.00145	0.0351095	0.479481	-0.00624348	-25.7	25.7	40	0.0104363	0.0229906	48	10	0.5	0.25	0.75	-0.00312978	0.00206407	0.135272	0.941522	-0.00342394	0.00203976	0.0994699	0.912693
Species	Malawi	t2162637	Bacteria	Bacteroidetes	Bacteroidia	Bacteroidales	Bacteroidaceae	Bacteroides	Bacteroides sp. PHL 2737	21	46	45.7	0.202754	2	10	20	0.01378	0.171788	0.718387	-0.0936678	-25.7	25.7	41	0.00527334	0.0116767	166	10	0.5	0.25	0.75	-0.0151903	0.00859771	0.0829162	0.941522	-0.0187957	0.00860511	0.0336604	0.912693
Species	Malawi	t817	Bacteria	Bacteroidetes	Bacteroidia	Bacteroidales	Bacteroidaceae	Bacteroides	Bacteroides fragilis	44	46	95.7	11.6722	7	10	70	7.15518	0.0351095	0.479481	3.40398	-25.7	25.7	42	0.013381	0.0290376	23	10	0.5	0.25	0.75	0.0113468	0.0750096	0.880326	0.956753	0.0113117	0.0742605	0.879544	0.978147
Species	Malawi	t818	Bacteria	Bacteroidetes	Bacteroidia	Bacteroidales	Bacteroidaceae	Bacteroides	Bacteroides thetaiotaomicron	44	46	95.7	6.11877	7	10	70	0.03739	0.0351095	0.479481	-2.44047	-25.7	25.7	43	0.010361	0.0209651	50	10	0.5	0.25	0.75	-0.0729101	0.0447846	0.109342	0.941522	-0.063424	0.0440881	0.156502	0.912693
Species	Malawi	t821	Bacteria	Bacteroidetes	Bacteroidia	Bacteroidales	Prevotellaceae	Phocaeicola	Phocaeicola vulgatus	44	46	95.7	7.8307	7	10	70	0.23343	0.0351095	0.479481	-2.73561	-25.7	25.7	44	0.0161834	0.0340505	14	10	0.5	0.25	0.75	-0.0692489	0.0495707	0.168137	0.941522	-0.0676616	0.0524064	0.202608	0.912693
Species	Malawi	t1613	Bacteria	Firmicutes	Bacilli	Lactobacillales	Lactobacillaceae	Limosilactobacillus	Limosilactobacillus fermentum	30	46	65.2	0.158811	4	10	40	0.0027	0.167461	0.71326	-0.0425326	-25.2	25.2	45	0.0121155	0.0312123	30	10	0.5	0.25	0.75	-0.0070032	0.0060831	0.254699	0.941522	-0.00675298	0.00632347	0.290684	0.912693
Species	Malawi	t28111	Bacteria	Bacteroidetes	Bacteroidia	Bacteroidales	Bacteroidaceae	Bacteroides	Bacteroides eggerthii	30	46	65.2	0.0334335	4	10	40	0.00067	0.167461	0.71326	-0.0152213	-25.2	25.2	46	0.0122843	0.0262031	27	10	0.5	0.25	0.75	-0.00632538	0.00318225	0.0519248	0.941522	-0.00771079	0.00318056	0.0189931	0.912693
Species	Malawi	t39488	Bacteria	Firmicutes	Clostridia	Eubacteriales	Lachnospiraceae	Anaerobutyricum	Anaerobutyricum hallii	25	46	54.3	0.0300298	3	10	30	8e-05	0.295464	0.784441	-0.00695696	-24.3	24.3	47	0.0139695	0.0355811	20	10	0.5	0.25	0.75	-0.00339903	0.00240116	0.162641	0.941522	-0.00331525	0.00245041	0.182163	0.912693
Species	Malawi	t315405	Bacteria	Firmicutes	Bacilli	Lactobacillales	Streptococcaceae	Streptococcus	Streptococcus gallolyticus	34	46	73.9	0.00456264	5	10	50	0.0017	0.152026	0.71326	-0.000952174	-23.9	23.9	48	0.00933005	0.0242951	71	10	0.5	0.25	0.75	-0.0011002	0.001216	0.369606	0.941522	-0.00141876	0.00121121	0.247006	0.912693
Species	Malawi	t33035	Bacteria	Firmicutes	Clostridia	Eubacteriales	Lachnospiraceae	Blautia	Blautia producta	34	46	73.9	0.00616549	5	10	50	0.001	0.152026	0.71326	-0.00155217	-23.9	23.9	49	0.00723561	0.0247118	113	10	0.5	0.25	0.75	-0.00117467	0.00132486	0.379207	0.941522	-0.00135813	0.00137274	0.327252	0.912693
Species	Malawi	t40324	Bacteria	Proteobacteria	Gammaproteobacteria	Xanthomonadales	Xanthomonadaceae	Stenotrophomonas	Stenotrophomonas maltophilia	34	46	73.9	0.0493533	5	10	50	0.00116	0.152026	0.71326	-0.00723348	-23.9	23.9	50	0.0116373	0.0304807	34	10	0.5	0.25	0.75	-0.0016141	0.00274787	0.559383	0.941522	-0.00185457	0.00280321	0.511274	0.912693
Species	Malawi	t410072	Bacteria	Firmicutes	Clostridia	Eubacteriales	Lachnospiraceae	Coprococcus	Coprococcus comes	34	46	73.9	0.13967	5	10	50	0.00061	0.152026	0.71326	-0.0250965	-23.9	23.9	51	0.00614012	0.019553	134	10	0.5	0.25	0.75	-0.00449564	0.00479276	0.352418	0.941522	-0.00370494	0.00496608	0.459131	0.912693
Species	Malawi	t649756	Bacteria	Firmicutes	Clostridia	Eubacteriales	Lachnospiraceae	Anaerostipes	Anaerostipes hadrus	34	46	73.9	0.0390584	5	10	50	0.00724	0.152026	0.71326	-0.00519478	-23.9	23.9	52	0.00822412	0.0187622	88	10	0.5	0.25	0.75	-0.00123648	0.00320843	0.701467	0.941522	-0.00125743	0.00340713	0.713642	0.912693
Species	Malawi	t1550024	Bacteria	Firmicutes	Clostridia	Eubacteriales	Oscillospiraceae	Ruthenibacterium	Ruthenibacterium lactatiformans	20	46	43.5	0.0167392	2	10	20	0.00021	0.285249	0.784441	-0.00301174	-23.5	23.5	53	0.00339202	0.00933965	195	10	0.5	0.25	0.75	-0.00133924	0.00172985	0.44219	0.941522	-0.000830201	0.00173155	0.633704	0.912693
Species	Malawi	t2709390	Bacteria	Bacteroidetes	Bacteroidia	Bacteroidales	Bacteroidaceae	Bacteroides	Bacteroides sp. ZJ-18	20	46	43.5	0.762712	2	10	20	0.00648	0.285249	0.784441	-0.128363	-23.5	23.5	54	0.00246055	0.00686619	213	10	0.5	0.25	0.75	-0.00782344	0.0114716	0.498165	0.941522	-0.014475	0.0112062	0.202402	0.912693
Species	Malawi	t546	Bacteria	Proteobacteria	Gammaproteobacteria	Enterobacterales	Enterobacteriaceae	Citrobacter	Citrobacter freundii	43	46	93.5	0.0503767	7	10	70	0.02819	0.0631614	0.71326	0.0147422	-23.5	23.5	55	0.00736996	0.016964	109	10	0.5	0.25	0.75	0.00167725	0.00361512	0.644546	0.941522	-0.00102342	0.00313175	0.745191	0.912693
Species	Malawi	t102684	Bacteria	Firmicutes	Bacilli	Lactobacillales	Streptococcaceae	Streptococcus	Streptococcus infantarius	29	46	63	0.0159074	4	10	40	0.00159	0.287798	0.784441	-0.00404696	-23	23	56	0.00604605	0.0152823	141	10	0.5	0.25	0.75	-0.00209312	0.00200865	0.302031	0.941522	-0.00167496	0.00205463	0.418819	0.912693
Species	Malawi	t1522	Bacteria	Firmicutes	Erysipelotrichia	Erysipelotrichales	Erysipelotrichaceae	Erysipelatoclostridium	Erysipelatoclostridium [Clostridium] innocuum	29	46	63	0.00605869	4	10	40	0.00024	0.287798	0.784441	-0.00189913	-23	23	57	0.00424064	0.0126531	180	10	0.5	0.25	0.75	-0.00172758	0.00123645	0.168066	0.941522	-0.00162952	0.00127764	0.208058	0.912693
Species	Malawi	t2093856	Bacteria	Bacteroidetes	Bacteroidia	Bacteroidales	Odoribacteraceae	Butyricimonas	Butyricimonas faecalis	29	46	63	0.0625039	4	10	40	0.0564	0.287798	0.784441	0.0321109	-23	23	58	0.00626943	0.0163656	131	10	0.5	0.25	0.75	0.00263833	0.00519252	0.613452	0.941522	0.00271015	0.0054451	0.620861	0.912693
Species	Malawi	t471189	Bacteria	Actinobacteria	Coriobacteriia	Eggerthellales	Eggerthellaceae	Gordonibacter	Gordonibacter pamelaeae	29	46	63	0.0104368	4	10	40	0.00374	0.287798	0.784441	-0.0023187	-23	23	59	0.0125883	0.040701	26	10	0.5	0.25	0.75	-0.00208711	0.00201106	0.30398	0.941522	-0.00208941	0.0021271	0.33069	0.912693
Species	Malawi	t1639133	Bacteria	Proteobacteria	Gammaproteobacteria	Enterobacterales	Enterobacteriaceae	Citrobacter	Citrobacter portucalensis	15	46	32.6	0.047572	1	10	10	0.00641	0.251418	0.784441	-0.00148565	-22.6	22.6	60	0.00279945	0.00801272	207	10	0.5	0.25	0.75	-0.000119715	0.00296101	0.967899	0.975999	-0.00241855	0.00261242	0.359002	0.912693
Species	Malawi	t208479	Bacteria	Firmicutes	Clostridia	Eubacteriales	Lachnospiraceae	Enterocloster	Enterocloster bolteae	24	46	52.2	0.135146	3	10	30	0.01954	0.299177	0.784441	-0.00558609	-22.2	22.2	61	0.00523902	0.0142879	167	10	0.5	0.25	0.75	0.00106783	0.00522487	0.83883	0.941522	0.0023442	0.00539383	0.665717	0.912693
Species	Malawi	t2109685	Bacteria	Actinobacteria	Coriobacteriia	Coriobacteriales	Atopobiaceae	Olsenella	Olsenella sp. GAM18	33	46	71.7	0.849996	5	10	50	0.01178	0.263403	0.784441	-0.136498	-21.7	21.7	62	0.012165	0.0341845	29	10	0.5	0.25	0.75	-0.00866966	0.0118734	0.468438	0.941522	-0.00514259	0.0123536	0.678986	0.912693
Species	Malawi	t244366	Bacteria	Proteobacteria	Gammaproteobacteria	Enterobacterales	Enterobacteriaceae	Klebsiella	Klebsiella variicola	33	46	71.7	1.14523	5	10	50	0.08882	0.263403	0.784441	-0.169884	-21.7	21.7	63	0.00943716	0.023052	66	10	0.5	0.25	0.75	-0.0032717	0.015604	0.834714	0.941522	-0.00413845	0.0158425	0.794992	0.913448
Species	Malawi	t729	Bacteria	Proteobacteria	Gammaproteobacteria	Pasteurellales	Pasteurellaceae	Haemophilus	Haemophilus parainfluenzae	33	46	71.7	1.16053	5	10	50	0.00539	0.263403	0.784441	-0.180736	-21.7	21.7	64	0.00633415	0.0149775	129	10	0.5	0.25	0.75	-0.00722498	0.0135781	0.596837	0.941522	-0.00676636	0.0143924	0.640304	0.912693
Species	Malawi	t1297617	Bacteria	Firmicutes	Clostridia	Eubacteriales	Peptostreptococcaceae	Intestinimonas	Intestinimonas butyriciproducens	19	46	41.3	0.00967867	2	10	20	0.00031	0.290473	0.784441	-0.00145304	-21.3	21.3	65	0.00380938	0.0121502	189	10	0.5	0.25	0.75	-0.000899224	0.00127653	0.484192	0.941522	-0.000555813	0.00131182	0.673604	0.912693
Species	Malawi	t1912897	Bacteria	Firmicutes	Clostridia	Eubacteriales	Lachnospiraceae	Blautia	Blautia argi	19	46	41.3	0.00377285	2	10	20	0.00014	0.290473	0.784441	-0.00166652	-21.3	21.3	66	0.00345345	0.0102005	192	10	0.5	0.25	0.75	-0.00185502	0.00115941	0.115439	0.941522	-0.00202507	0.00121574	0.102025	0.912693
Species	Malawi	t2774055	Bacteria	Proteobacteria	Gammaproteobacteria	Enterobacterales	Enterobacteriaceae	Kluyvera	Kluyvera genomosp. 3	4	46	8.7	0.0104651	3	10	30	0.00091	0.0993483	0.71326	-0.000659565	21.3	21.3	67	0.00247661	0.00755057	212	10	0.5	0.25	0.75	0.000761352	0.0013165	0.565455	0.941522	0.000947292	0.00136646	0.491362	0.912693
Species	Malawi	t1736	Bacteria	Firmicutes	Clostridia	Eubacteriales	Eubacteriaceae	Eubacterium	Eubacterium limosum	28	46	60.9	0.0500701	4	10	40	0.00083	0.297865	0.784441	-0.00950043	-20.9	20.9	68	0.00488352	0.0131972	171	10	0.5	0.25	0.75	-0.00206026	0.00307122	0.50519	0.941522	-0.00254563	0.00305972	0.409375	0.912693
Species	Malawi	t2079596	Bacteria	Proteobacteria	Gammaproteobacteria	Pseudomonadales	Moraxellaceae	Acinetobacter	Acinetobacter sp. SWBY1	28	46	60.9	0.249376	4	10	40	0.08963	0.297865	0.784441	0.0356843	-20.9	20.9	69	0.00488036	0.0114052	172	10	0.5	0.25	0.75	0.00179698	0.00802629	0.823691	0.941522	0.00372088	0.00806141	0.646394	0.912693
Species	Malawi	t39485	Bacteria	Firmicutes	Clostridia	Eubacteriales	Lachnospiraceae	Lachnospira	Lachnospira eligens	23	46	50	0.00286265	3	10	30	0.00012	0.310237	0.784441	-0.00069087	-20	20	70	0.00361828	0.00977187	191	10	0.5	0.25	0.75	-0.000925736	0.000789378	0.246047	0.941522	-0.000806588	0.000812403	0.325567	0.912693
Species	Malawi	t111015	Bacteria	Actinobacteria	Actinomycetia	Actinomycetales	Actinomycetaceae	Actinomyces	Actinomyces radicidentis	9	46	19.6	0.00030361	0	10	0	0	0.189284	0.763778	-0.000106522	-19.6	19.6	71	0.0010695	0.00358286	235	10	0.5	0.25	0.75	-0.000420681	0.000303504	0.17142	0.941522	-0.000485478	0.000319702	0.135178	0.912693
Species	Malawi	t202956	Bacteria	Proteobacteria	Gammaproteobacteria	Pseudomonadales	Moraxellaceae	Acinetobacter	Acinetobacter towneri	32	46	69.6	0.828529	5	10	50	0.28147	0.281346	0.784441	0.103335	-19.6	19.6	72	0.00612125	0.0140532	137	10	0.5	0.25	0.75	0.00330857	0.0145249	0.820673	0.941522	0.00668616	0.0145876	0.648691	0.912693
Species	Malawi	t2058152	Bacteria	Proteobacteria	Gammaproteobacteria	Enterobacterales	Enterobacteriaceae	Klebsiella	Klebsiella grimontii	14	46	30.4	0.00511344	5	10	50	0.00297	0.281346	0.784441	0.000696087	19.6	19.6	73	0.00801199	0.019181	94	10	0.5	0.25	0.75	0.00115933	0.0014712	0.434134	0.941522	0.000508486	0.00150976	0.737678	0.912693
Species	Malawi	t2479767	Bacteria	Firmicutes	Clostridia	Eubacteriales	Lachnospiraceae	Blautia	Blautia sp. SC05B48	32	46	69.6	0.0414884	5	10	50	0.00092	0.281346	0.784441	-0.00988652	-19.6	19.6	74	0.00813554	0.0215021	91	10	0.5	0.25	0.75	-0.00343078	0.0029078	0.24323	0.941522	-0.00279092	0.00298391	0.354118	0.912693
Species	Malawi	t33039	Bacteria	Firmicutes	Clostridia	Eubacteriales	Lachnospiraceae	Mediterraneibacter	Mediterraneibacter [Ruminococcus] torques	32	46	69.6	0.577435	5	10	50	0.00043	0.281346	0.784441	-0.103035	-19.6	19.6	75	0.00657829	0.0165322	123	10	0.5	0.25	0.75	-0.00900013	0.00986963	0.365873	0.941522	-0.01374	0.0096698	0.161549	0.912693
Species	Malawi	t35703	Bacteria	Proteobacteria	Gammaproteobacteria	Enterobacterales	Enterobacteriaceae	Citrobacter	Citrobacter amalonaticus	14	46	30.4	0.00372194	5	10	50	0.00088	0.281346	0.784441	6.47826e-05	19.6	19.6	76	0.00474299	0.0117182	174	10	0.5	0.25	0.75	0.000664359	0.000921804	0.474193	0.941522	0.000594088	0.000976238	0.545579	0.912693
Species	Malawi	t582	Bacteria	Proteobacteria	Gammaproteobacteria	Enterobacterales	Morganellaceae	Morganella	Morganella morganii	18	46	39.1	1.2771	2	10	20	9e-05	0.303557	0.784441	-0.201984	-19.1	19.1	77	0.00498618	0.0181183	170	10	0.5	0.25	0.75	-0.0101556	0.0142826	0.480116	0.941522	-0.011645	0.0150818	0.443676	0.912693
Species	Malawi	t1335613	Bacteria	Actinobacteria	Coriobacteriia	Eggerthellales	Eggerthellaceae	Gordonibacter	Gordonibacter urolithinfaciens	27	46	58.7	0.00534353	4	10	40	0.00042	0.315042	0.784441	-0.00195826	-18.7	18.7	78	0.00612409	0.0180398	136	10	0.5	0.25	0.75	-0.0019247	0.00125333	0.130457	0.941522	-0.00192194	0.00130999	0.148601	0.912693
Species	Malawi	t328812	Bacteria	Bacteroidetes	Bacteroidia	Bacteroidales	Tannerellaceae	Parabacteroides	Parabacteroides goldsteinii	27	46	58.7	0.184841	4	10	40	0.00058	0.315042	0.784441	-0.0367548	-18.7	18.7	79	0.00391603	0.0113237	187	10	0.5	0.25	0.75	-0.00624038	0.00572552	0.280587	0.941522	-0.0071658	0.00605803	0.242459	0.912693
Species	Malawi	t143361	Bacteria	Firmicutes	Clostridia	Eubacteriales	Peptostreptococcaceae	Filifactor	Filifactor alocis	10	46	21.7	0.00622355	4	10	40	0.00016	0.247246	0.784441	-0.000957391	18.3	18.3	80	0.00319082	0.0110322	200	10	0.5	0.25	0.75	-0.0002325	0.00103788	0.823591	0.941522	-0.000557258	0.00104484	0.59616	0.912693
Species	Malawi	t901	Bacteria	Proteobacteria	Deltaproteobacteria	Desulfovibrionales	Desulfovibrionaceae	Desulfovibrio	Desulfovibrio piger	13	46	28.3	0.12944	1	10	10	0.00026	0.422562	0.889284	-0.020727	-18.3	18.3	81	0.0025029	0.00744081	211	10	0.5	0.25	0.75	-0.00298571	0.00453963	0.513526	0.941522	-0.00329284	0.00479857	0.495749	0.912693
Species	Malawi	t2584944	Bacteria	Proteobacteria	Betaproteobacteria	Burkholderiales	Sutterellaceae	Sutterella	Sutterella faecalis	22	46	47.8	0.00413719	3	10	30	0.0054	0.484896	0.889284	0.00384783	-17.8	17.8	82	0.00324785	0.0084162	198	10	0.5	0.25	0.75	0.00139228	0.00142788	0.333873	0.941522	0.00152993	0.00150734	0.314996	0.912693
Species	Malawi	t28129	Bacteria	Bacteroidetes	Bacteroidia	Bacteroidales	Prevotellaceae	Prevotella	Prevotella denticola	24	46	52.2	0.0236855	7	10	70	0.00312	0.484896	0.889284	-0.00194304	17.8	17.8	83	0.00818737	0.0262323	90	10	0.5	0.25	0.75	-9.13066e-05	0.00218297	0.966791	0.975999	-8.5581e-06	0.00230589	0.997053	0.997053
Species	Malawi	t328814	Bacteria	Bacteroidetes	Bacteroidia	Bacteroidales	Rikenellaceae	Alistipes	Alistipes shahii	22	46	47.8	0.0132325	3	10	30	0.00929	0.484896	0.889284	0.00524	-17.8	17.8	84	0.00555008	0.0192917	156	10	0.5	0.25	0.75	0.000380569	0.00225913	0.866852	0.951391	0.000618026	0.00239198	0.797179	0.913448
Species	Malawi	t357276	Bacteria	Bacteroidetes	Bacteroidia	Bacteroidales	Prevotellaceae	Phocaeicola	Phocaeicola dorei	45	46	97.8	6.41443	8	10	80	0.04063	0.0790043	0.71326	-2.23261	-17.8	17.8	85	0.0228804	0.0485392	8	10	0.5	0.25	0.75	-0.0703524	0.0430426	0.107974	0.941522	-0.0817896	0.0443081	0.0708268	0.912693
Species	Malawi	t626932	Bacteria	Bacteroidetes	Bacteroidia	Bacteroidales	Rikenellaceae	Alistipes	Alistipes indistinctus	22	46	47.8	0.243793	3	10	30	0.00134	0.484896	0.889284	-0.0429926	-17.8	17.8	86	0.00269201	0.00974215	208	10	0.5	0.25	0.75	-0.00456754	0.00653323	0.487475	0.941522	-0.00524038	0.00687701	0.449631	0.912693
Species	Malawi	t84030	Bacteria	Firmicutes	Clostridia	Eubacteriales	Lachnospiraceae	Lacrimispora	Lacrimispora saccharolytica	22	46	47.8	0.00151986	3	10	30	0.00169	0.484896	0.889284	0.00106391	-17.8	17.8	87	0.00303922	0.00764433	203	10	0.5	0.25	0.75	0.000396676	0.000869434	0.650043	0.941522	0.000431443	0.000922941	0.642198	0.912693
Species	Malawi	t54005	Bacteria	Firmicutes	Tissierellia	Tissierellales	Peptoniphilaceae	Peptoniphilus	Peptoniphilus harei	31	46	67.4	0.0254223	5	10	50	0.00057	0.467706	0.889284	-0.0043213	-17.4	17.4	88	0.0048565	0.0117501	173	10	0.5	0.25	0.75	-0.00172364	0.00201307	0.395658	0.941522	-0.0015079	0.00212422	0.481088	0.912693
Species	Malawi	t1311	Bacteria	Firmicutes	Bacilli	Lactobacillales	Streptococcaceae	Streptococcus	Streptococcus agalactiae	40	46	87	0.0515071	7	10	70	0.01278	0.337651	0.784441	-0.0180591	-17	17	89	0.0119502	0.0309966	31	10	0.5	0.25	0.75	-0.00471303	0.0038685	0.228403	0.941522	-0.00531532	0.00387421	0.176195	0.912693
Species	Malawi	t371601	Bacteria	Bacteroidetes	Bacteroidia	Bacteroidales	Bacteroidaceae	Bacteroides	Bacteroides xylanisolvens	40	46	87	2.14861	7	10	70	0.1549	0.337651	0.784441	-0.71307	-17	17	90	0.0111112	0.0265663	38	10	0.5	0.25	0.75	-0.0318119	0.0250858	0.210194	0.941522	-0.0405221	0.0259067	0.124089	0.912693
Species	Malawi	t470	Bacteria	Proteobacteria	Gammaproteobacteria	Pseudomonadales	Moraxellaceae	Acinetobacter	Acinetobacter baumannii	40	46	87	0.192116	7	10	70	0.02951	0.337651	0.784441	-0.0293596	-17	17	91	0.0121936	0.0302652	28	10	0.5	0.25	0.75	-0.00416288	0.00711767	0.561074	0.941522	-0.00260292	0.00659014	0.694543	0.912693
Species	Malawi	t301301	Bacteria	Firmicutes	Clostridia	Eubacteriales	Lachnospiraceae	Roseburia	Roseburia hominis	26	46	56.5	0.00204646	4	10	40	0.00034	0.487434	0.889284	-0.000764348	-16.5	16.5	92	0.00546342	0.016726	161	10	0.5	0.25	0.75	-0.00104268	0.000845584	0.222885	0.941522	-0.00104691	0.00084693	0.22219	0.912693
Species	Malawi	t33959	Bacteria	Firmicutes	Bacilli	Lactobacillales	Lactobacillaceae	Lactobacillus	Lactobacillus johnsonii	26	46	56.5	0.0367218	4	10	40	0.01012	0.487434	0.889284	-0.00519304	-16.5	16.5	93	0.00719878	0.0180822	114	10	0.5	0.25	0.75	-0.00139612	0.00363797	0.702662	0.941522	-0.00188818	0.00384603	0.625615	0.912693
Species	Malawi	t40520	Bacteria	Firmicutes	Clostridia	Eubacteriales	Lachnospiraceae	Blautia	Blautia obeum	26	46	56.5	0.0104751	4	10	40	0.00102	0.487434	0.889284	-0.00273435	-16.5	16.5	94	0.00327777	0.00847483	197	10	0.5	0.25	0.75	-0.00158807	0.00167827	0.348234	0.941522	-0.00175767	0.0016926	0.304058	0.912693
Species	Malawi	t2722820	Bacteria	Actinobacteria	Actinomycetia	Actinomycetales	Actinomycetaceae	Actinomyces	Actinomyces sp. ZJ34	12	46	26.1	0.00686159	1	10	10	5e-05	0.42352	0.889284	-0.00186087	-16.1	16.1	95	0.00139453	0.00449817	228	10	0.5	0.25	0.75	-0.00132868	0.00131988	0.318583	0.941522	-0.00156497	0.00135621	0.254016	0.912693
Species	Malawi	t287	Bacteria	Proteobacteria	Gammaproteobacteria	Pseudomonadales	Pseudomonadaceae	Pseudomonas	Pseudomonas aeruginosa	35	46	76.1	0.0377179	6	10	60	0.00127	0.43096	0.889284	-0.00975609	-16.1	16.1	96	0.00896713	0.0218338	78	10	0.5	0.25	0.75	-0.00331334	0.00285861	0.251526	0.941522	-0.0022595	0.00287416	0.435495	0.912693
Species	Malawi	t197614	Bacteria	Firmicutes	Bacilli	Lactobacillales	Streptococcaceae	Streptococcus	Streptococcus pasteurianus	21	46	45.7	0.00752447	3	10	30	0.00354	0.489189	0.889284	-0.000403478	-15.7	15.7	97	0.00577319	0.0162128	149	10	0.5	0.25	0.75	-0.000675813	0.00178125	0.705876	0.941522	-0.00120424	0.00184466	0.516861	0.912693
Species	Malawi	t33010	Bacteria	Actinobacteria	Actinomycetia	Propionibacteriales	Propionibacteriaceae	Cutibacterium	Cutibacterium avidum	21	46	45.7	0.0670756	3	10	30	0.00038	0.489189	0.889284	-0.0227135	-15.7	15.7	98	0.00563769	0.017146	154	10	0.5	0.25	0.75	-0.00543459	0.00444003	0.226267	0.941522	-0.00580367	0.00457051	0.210031	0.912693
Species	Malawi	t881260	Bacteria	Proteobacteria	Gammaproteobacteria	Enterobacterales	Enterobacteriaceae	Enterobacter	Enterobacter bugandensis	2	46	4.3	0.000162528	2	10	20	0.00032	0.142408	0.71326	0.000293913	15.7	15.7	99	0.000881412	0.00271866	239	10	0.5	0.25	0.75	0.000696082	0.000290198	0.0199393	0.941522	0.00066505	0.00029484	0.0285008	0.912693
Species	Malawi	t328813	Bacteria	Bacteroidetes	Bacteroidia	Bacteroidales	Rikenellaceae	Alistipes	Alistipes onderdonkii	16	46	34.8	0.0612315	2	10	20	0.00068	0.473537	0.889284	-0.00916783	-14.8	14.8	100	0.0034494	0.0101383	193	10	0.5	0.25	0.75	-0.00182461	0.0030869	0.556933	0.941522	-0.000966432	0.00322115	0.7654	0.912693
Species	Malawi	t47770	Bacteria	Firmicutes	Bacilli	Lactobacillales	Lactobacillaceae	Lactobacillus	Lactobacillus crispatus	16	46	34.8	0.0214081	2	10	20	0.00011	0.473537	0.889284	-0.00440957	-14.8	14.8	101	0.00956198	0.0263069	62	10	0.5	0.25	0.75	-0.00193937	0.00202821	0.343233	0.941522	-0.00201359	0.00206748	0.334778	0.912693
Species	Malawi	t641107	Bacteria	Firmicutes	Clostridia	Eubacteriales	Clostridiaceae	Clostridium	Clostridium sp. DL-VIII	11	46	23.9	0.00570787	1	10	10	0.00093	0.671488	0.987427	-5.04348e-05	-13.9	13.9	102	0.00138854	0.00588543	230	10	0.5	0.25	0.75	7.40134e-05	0.00105988	0.944586	0.975999	0.000403779	0.00110194	0.715593	0.912693
Species	Malawi	t2015795	Bacteria	Proteobacteria	Gammaproteobacteria	Enterobacterales	Enterobacteriaceae	Klebsiella	Klebsiella sp. LY	3	46	6.5	0.0100337	2	10	20	0.00262	0.21394	0.784441	0.000963478	13.5	13.5	103	0.00115003	0.00354615	234	10	0.5	0.25	0.75	0.00124452	0.00146444	0.399172	0.941522	0.00119016	0.00153819	0.442727	0.912693
Species	Malawi	t2823316	Bacteria	Firmicutes	Clostridia	Eubacteriales	Lachnospiraceae	Faecalicatena	Faecalicatena sp. Marseille-Q4148	20	46	43.5	0.00268634	3	10	30	0.00021	0.500278	0.898937	-0.000968261	-13.5	13.5	104	0.00218003	0.00611058	218	10	0.5	0.25	0.75	-0.0011282	0.00094449	0.237499	0.941522	-0.00153199	0.000919152	0.10182	0.912693
Species	Malawi	t712633	Bacteria	Firmicutes	Bacilli	Lactobacillales	Streptococcaceae	Streptococcus	Streptococcus sp. oral taxon 431	43	46	93.5	0.117137	8	10	80	0.01633	0.21394	0.784441	-0.0262352	-13.5	13.5	105	0.00835339	0.0190346	84	10	0.5	0.25	0.75	-0.00269646	0.00540311	0.619766	0.941522	-0.00210678	0.00553813	0.70525	0.912693
Species	Malawi	t74426	Bacteria	Actinobacteria	Coriobacteriia	Coriobacteriales	Coriobacteriaceae	Collinsella	Collinsella aerofaciens	43	46	93.5	0.967938	8	10	80	0.08749	0.21394	0.784441	-0.337882	-13.5	13.5	106	0.0110151	0.0272394	41	10	0.5	0.25	0.75	-0.0221411	0.0170732	0.200201	0.941522	-0.0238592	0.0181181	0.193886	0.912693
Species	Malawi	t1260	Bacteria	Firmicutes	Tissierellia	Tissierellales	Peptoniphilaceae	Finegoldia	Finegoldia magna	40	46	87	0.0561392	10	10	100	0.0103	0.57782	0.987427	-0.00258913	13	13	107	0.0086671	0.0200707	81	10	0.5	0.25	0.75	0.0002376	0.00330565	0.942965	0.975999	0.000129348	0.00339322	0.969744	0.997053
Species	Malawi	t1584	Bacteria	Firmicutes	Bacilli	Lactobacillales	Lactobacillaceae	Lactobacillus	Lactobacillus delbrueckii	17	46	37	0.00100694	5	10	50	0.00071	0.49104	0.889284	0.000446957	13	13	108	0.0033364	0.00884287	196	10	0.5	0.25	0.75	0.000661551	0.000568408	0.249595	0.941522	0.000640829	0.000596059	0.287486	0.912693
Species	Malawi	t2161821	Bacteria	Firmicutes	Negativicutes	Veillonellales	Veillonellaceae	Dialister	Dialister massiliensis	6	46	13	0.0259829	0	10	0	0	0.57782	0.987427	-0.00432174	-13	13	109	0.000627015	0.00271629	244	10	0.5	0.25	0.75	-0.00162004	0.00205231	0.433345	0.941522	-0.00205512	0.00213315	0.339972	0.912693
Species	Malawi	t756892	Bacteria	Proteobacteria	Gammaproteobacteria	Pseudomonadales	Moraxellaceae	Acinetobacter	Acinetobacter indicus	29	46	63	0.325138	5	10	50	0.02703	0.49104	0.889284	-0.0533461	-13	13	110	0.0061077	0.0146421	138	10	0.5	0.25	0.75	-0.00400818	0.00881144	0.651016	0.941522	-0.00320801	0.00858175	0.710121	0.912693
Species	Malawi	t1502	Bacteria	Firmicutes	Clostridia	Eubacteriales	Clostridiaceae	Clostridium	Clostridium perfringens	38	46	82.6	0.200115	7	10	70	1.50623	0.393288	0.889284	1.47411	-12.6	12.6	111	0.00763696	0.0183019	103	10	0.5	0.25	0.75	0.0357902	0.0186522	0.0602996	0.941522	0.0372529	0.01975	0.06508	0.912693
Species	Malawi	t1623	Bacteria	Firmicutes	Bacilli	Lactobacillales	Lactobacillaceae	Ligilactobacillus	Ligilactobacillus ruminis	15	46	32.6	0.000364221	2	10	20	0.01778	0.706265	0.987427	0.0176191	-12.6	12.6	112	0.0013905	0.00483823	229	10	0.5	0.25	0.75	0.0036663	0.00192708	0.0624412	0.941522	0.0026344	0.00187623	0.166472	0.912693
Species	Malawi	t34062	Bacteria	Proteobacteria	Gammaproteobacteria	Pseudomonadales	Moraxellaceae	Moraxella	Moraxella osloensis	31	46	67.4	0.0451747	8	10	80	0.08702	0.706265	0.987427	0.0764091	12.6	12.6	113	0.00608736	0.0145191	140	10	0.5	0.25	0.75	0.00851579	0.00485489	0.0850934	0.941522	0.00916181	0.00489734	0.0672351	0.912693
Species	Malawi	t622	Bacteria	Proteobacteria	Gammaproteobacteria	Enterobacterales	Enterobacteriaceae	Shigella	Shigella dysenteriae	38	46	82.6	0.0176558	7	10	70	0.01752	0.393288	0.889284	0.00479826	-12.6	12.6	114	0.0110051	0.0270978	42	10	0.5	0.25	0.75	0.000954802	0.00255643	0.710246	0.941522	-7.63834e-05	0.00240069	0.974744	0.997053
Species	Malawi	t1596	Bacteria	Firmicutes	Bacilli	Lactobacillales	Lactobacillaceae	Lactobacillus	Lactobacillus gasseri	24	46	52.2	4.95988	4	10	40	0.1075	0.728735	0.987427	-1.36922	-12.2	12.2	115	0.00799786	0.019997	96	10	0.5	0.25	0.75	-0.0361427	0.0370649	0.333849	0.941522	-0.0338811	0.038107	0.378205	0.912693
[truncated: 133 more rows]

## Sheet: (C) Pathway
Supplementary File 3. Statistical outputs for analysis of metagenomic composition by oral rotavirus vaccine seroconversion status. Data are provided for (A) genus, (B), species, (C) pathway, and (D) enzyme commission. FDR, false discovery rate; Q1, quartile 1; Q3, quartile 3; RF, Random Forests; sd, standard deviation; se, standard error.
[truncated: 1,605 more rows]

[truncated: 1 more sheets: (D) EC]
