# Supplementary material for: Increased bacterial taxonomic and functional diversity is associated with impaired rotavirus vaccine immunogenicity in infants from India and Malawi
Source: BMC Microbiol. 2023 Nov 18;23:354. doi: 10.1186/s12866-023-03098-z (PMC10656894; doi:10.1186/s12866-023-03098-z)
Supplement: Supplementary file 4 — Additional file 4: Supplementary File 4. Overlap in the features most strongly associated with oral rotavirus vaccine response (top 10%) between Indian and Malawian infants. Data are provided for (A) genus (top 10 features per country), (B), species (top 20 features per country), (C) pathway (top 25 features per country), and (D) enzyme commission (top 125 features per country). Features are included if they were among the strongest associations in both cohorts. CI, 95% confidence interval; FDR, false discovery rate; GM, geometric mean; GMR, geometric mean ratio; Q1, quartile 1; Q3, quartile 3; RF, Random Forests; sd, standard deviation; se, standard error. [file 12866_2023_3098_MOESM4_ESM.xlsx]

## Sheet: (A) Genus
Supplementary File 4. Overlap in the features most strongly associated with oral rotavirus vaccine response (top 10%) between Indian and Malawian infants. Data are provided for (A) genus (top 10 features per country), (B), species (top 20 features per country), (C) pathway (top 25 features per country), and (D) enzyme commission (top 125 features per country). Features are included if they were a…
Seroconversion
Module	Country	Feature_ID	Kingdom	Phylum	Class	Order	Family	Genus	Nonresponder_present	Nonresponder_N	Nonresponder_prevalence	Nonresponder_sd_abundance	Responder_present	Responder_N	Responder_prevalence	Responder_mean_abundance	Fisher_P	Fisher_FDR_P	Mean_abundance_difference	Prevalence_difference	Normalised_prevalence_difference	Normalised_prevalence_difference_rank	RF_importance_mean	RF_importance_sd	RF_importance_rank	RF_N_per_group	RF_accuracy_median	RF_accuracy_Q1	RF_accuracy_Q3	Maaslin_coefficient	Maaslin_se	Maaslin_P	Maaslin_FDR_P	Maaslin_adjusted_coefficient	Maaslin_adjusted_se	Maaslin_adjusted_P	Maaslin_adjusted_FDR_P
Genus	India (unexposed)	t292800	Bacteria	Firmicutes	Clostridia	Eubacteriales	Oscillospiraceae	Flavonifractor	59	99	59.6	0.474402	10	33	30.3	0.000942424	0.0046515	0.0941928	-0.0810202	-29.3	29.3	3	0.0788445	0.166299	37	33	0.577381	0.5	0.673077	-0.00725355	0.00482731	0.135366	0.630666	-0.0106158	0.00490959	0.0325027	0.60163
Genus	India (unexposed)	t28118	Bacteria	Bacteroidetes	Bacteroidia	Bacteroidales	Odoribacteraceae	Odoribacter	33	99	33.3	0.0206073	2	33	6.1	0.000224242	0.00136653	0.0368962	-0.00452222	-27.2	27.2	5	0.0636324	0.131246	47	33	0.577381	0.5	0.673077	-0.00242628	0.00112078	0.0322289	0.630666	-0.00275123	0.00115565	0.0187911	0.60163
Genus	India (unexposed)	t2823317	Bacteria	Firmicutes	Negativicutes	Acidaminococcales	Acidaminococcaceae	Phascolarctobacterium	44	99	44.4	0.00304565	7	33	21.2	0.00110606	0.0227047	0.180011	-0.00010101	-23.2	23.2	7	0.0805643	0.169068	35	33	0.577381	0.5	0.673077	-0.000447272	0.000600315	0.457579	0.803844	-0.000775367	0.0006185	0.212318	0.651225
Genus	India (unexposed)	t1496	Bacteria	Firmicutes	Clostridia	Eubacteriales	Peptostreptococcaceae	Clostridioides	73	99	73.7	0.0848618	17	33	51.5	0.0377	0.0296573	0.184788	0.010799	-22.2	22.2	10	0.0652483	0.118938	45	33	0.577381	0.5	0.673077	0.000330639	0.00308234	0.914741	0.990783	-0.000363119	0.00306591	0.905911	0.973854
Genus	Malawi	t292800	Bacteria	Firmicutes	Clostridia	Eubacteriales	Oscillospiraceae	Flavonifractor	36	46	78.3	0.772122	4	10	40	0.03783	0.0240228	0.684704	-0.0892374	-38.3	38.3	3	0.0496429	0.0979523	4	10	0.5	0.5	0.75	-0.00306879	0.0114491	0.789692	0.930322	0.000606365	0.0118346	0.959341	0.98924
Genus	Malawi	t2823317	Bacteria	Firmicutes	Negativicutes	Acidaminococcales	Acidaminococcaceae	Phascolarctobacterium	28	46	60.9	0.200545	3	10	30	0.00016	0.0920782	0.697529	-0.0376617	-30.9	30.9	6	0.017588	0.0470105	52	10	0.5	0.5	0.75	-0.0055812	0.00594466	0.351984	0.829917	-0.00476662	0.00617185	0.443562	0.91518
Genus	Malawi	t28118	Bacteria	Bacteroidetes	Bacteroidia	Bacteroidales	Odoribacteraceae	Odoribacter	32	46	69.6	0.0898014	4	10	40	0.01302	0.142087	0.697529	-0.0252387	-29.6	29.6	8	0.00780621	0.0185031	74	10	0.5	0.5	0.75	-0.00550956	0.00532365	0.305319	0.824008	-0.00535589	0.00552544	0.337054	0.91518
Genus	Malawi	t1496	Bacteria	Firmicutes	Clostridia	Eubacteriales	Peptostreptococcaceae	Clostridioides	44	46	95.7	0.0165269	7	10	70	0.00145	0.0351095	0.684704	-0.00624348	-25.7	25.7	10	0.0250735	0.0525813	29	10	0.5	0.5	0.75	-0.00312978	0.00206407	0.135272	0.824008	-0.00342394	0.00203976	0.0994699	0.847777
Dose 1 shedding
Module	Country	Feature_ID	Kingdom	Phylum	Class	Order	Family	Genus	Nonresponder_present	Nonresponder_N	Nonresponder_prevalence	Nonresponder_sd_abundance	Responder_present	Responder_N	Responder_prevalence	Responder_mean_abundance	Fisher_P	Fisher_FDR_P	Mean_abundance_difference	Prevalence_difference	Normalised_prevalence_difference	Normalised_prevalence_difference_rank	RF_importance_mean	RF_importance_sd	RF_importance_rank	RF_N_per_group	RF_accuracy_median	RF_accuracy_Q1	RF_accuracy_Q3	Maaslin_coefficient	Maaslin_se	Maaslin_P	Maaslin_FDR_P	Maaslin_adjusted_coefficient	Maaslin_adjusted_se	Maaslin_adjusted_P	Maaslin_adjusted_FDR_P
Genus	India (unexposed)	t437897	Bacteria	Firmicutes	Negativicutes	Selenomonadales	Selenomonadaceae	Megamonas	45	83	54.2	0.197838	19	49	38.8	0.00116531	0.105658	0.860555	-0.0276395	-15.4	15.4	5	0.113269	0.211385	38	49	0.5	0.421053	0.578947	-0.00240413	0.00240154	0.318647	0.773094	-0.00329807	0.00243907	0.178759	0.624993
Genus	Malawi	t437897	Bacteria	Firmicutes	Negativicutes	Selenomonadales	Selenomonadaceae	Megamonas	15	26	57.7	0.623023	8	21	38.1	0.000666667	0.244315	0.920862	-0.174814	-19.6	19.6	8	0.0354524	0.068316	56	21	0.444444	0.375	0.555556	-0.0123706	0.00886749	0.169847	0.854997	-0.0125476	0.00949309	0.193575	0.796662
RV-IgA
Module	Country	Feature_ID	Kingdom	Phylum	Class	Order	Family	Genus	Present	N	Prevalence	Mean_abundance	Wilcoxon_P	Wilcoxon_FDR_P	IgA_GM_when_present	IgA_CI_when_present	IgA_CI_when_absent	GMR	Normalised_GMR	Normalised_GMR_rank	RF_importance_mean	RF_importance_sd	RF_importance_rank	Maaslin_coefficient	Maaslin_se	Maaslin_P	Maaslin_FDR_P	Maaslin_adjusted_coefficient	Maaslin_adjusted_se	Maaslin_adjusted_P	Maaslin_adjusted_FDR_P
Genus	India (unexposed)	t74426	Bacteria	Actinobacteria	Coriobacteriia	Coriobacteriales	Coriobacteriaceae	Collinsella	92	132	69.7	0.555527	0.0171543	0.196049	4.937	3.573-6.822	6.033-14.856	0.521496	1.91756	10	0.037497	0.0263408	1	-0.00632331	0.00372523	0.0920081	0.601591	-0.00515903	0.00383403	0.180871	0.606919
Genus	Malawi	t74426	Bacteria	Actinobacteria	Coriobacteriia	Coriobacteriales	Coriobacteriaceae	Collinsella	51	56	91.1	0.365036	0.333394	0.770288	5.714	3.613-9.038	0.741-574.368	0.277016	3.60991	6	-0.00895757	0.0100764	70	-0.00478355	0.0037652	0.209365	0.903256	-0.0048141	0.00396145	0.229983	0.951756

## Sheet: (B) Species
Supplementary File 4. Overlap in the features most strongly associated with oral rotavirus vaccine response (top 10%) between Indian and Malawian infants. Data are provided for (A) genus (top 10 features per country), (B), species (top 20 features per country), (C) pathway (top 25 features per country), and (D) enzyme commission (top 125 features per country). Features are included if they were a…
Seroconversion
Module	Country	Feature_ID	Kingdom	Phylum	Class	Order	Family	Genus	Species	Nonresponder_present	Nonresponder_N	Nonresponder_prevalence	Nonresponder_sd_abundance	Responder_present	Responder_N	Responder_prevalence	Responder_mean_abundance	Fisher_P	Fisher_FDR_P	Mean_abundance_difference	Prevalence_difference	Normalised_prevalence_difference	Normalised_prevalence_difference_rank	RF_importance_mean	RF_importance_sd	RF_importance_rank	RF_N_per_group	RF_accuracy_median	RF_accuracy_Q1	RF_accuracy_Q3	Maaslin_coefficient	Maaslin_se	Maaslin_P	Maaslin_FDR_P	Maaslin_adjusted_coefficient	Maaslin_adjusted_se	Maaslin_adjusted_P	Maaslin_adjusted_FDR_P
Species	India (unexposed)	t292800	Bacteria	Firmicutes	Clostridia	Eubacteriales	Oscillospiraceae	Flavonifractor	Flavonifractor plautii	59	99	59.6	0.474402	10	33	30.3	0.000942424	0.0046515	0.217357	-0.0810202	-29.3	29.3	2	0.0473307	0.0886108	36	33	0.538462	0.428571	0.615385	-0.00725355	0.00482731	0.135366	0.737518	-0.0106158	0.00490959	0.0325027	0.7018
Species	India (unexposed)	t46503	Bacteria	Bacteroidetes	Bacteroidia	Bacteroidales	Tannerellaceae	Parabacteroides	Parabacteroides merdae	33	99	33.3	0.0927126	3	33	9.1	3.33333e-05	0.00646943	0.217357	-0.0243404	-24.2	24.2	11	0.0385161	0.0909089	61	33	0.538462	0.428571	0.615385	-0.00551642	0.00255262	0.0325214	0.737518	-0.0056594	0.00266478	0.0356591	0.7018
Species	India (unexposed)	t1796613	Bacteria	Bacteroidetes	Bacteroidia	Bacteroidales	Bacteroidaceae	Bacteroides	Bacteroides caecimuris	32	99	32.3	0.0206944	3	33	9.1	0.00174545	0.0111475	0.217357	-0.0030596	-23.2	23.2	12	0.0162271	0.0366804	165	33	0.538462	0.428571	0.615385	-0.00161002	0.00119264	0.179375	0.737518	-0.00191053	0.0012422	0.126572	0.7018
Species	Malawi	t46503	Bacteria	Bacteroidetes	Bacteroidia	Bacteroidales	Tannerellaceae	Parabacteroides	Parabacteroides merdae	33	46	71.7	0.597318	3	10	30	0.01833	0.0250869	0.479481	-0.184248	-41.7	41.7	7	0.0101094	0.0261873	55	10	0.5	0.25	0.75	-0.0150282	0.0131705	0.258885	0.941522	-0.0161412	0.0137771	0.246915	0.912693
Species	Malawi	t292800	Bacteria	Firmicutes	Clostridia	Eubacteriales	Oscillospiraceae	Flavonifractor	Flavonifractor plautii	36	46	78.3	0.772122	4	10	40	0.03783	0.0240228	0.479481	-0.0892374	-38.3	38.3	10	0.0239668	0.0462588	7	10	0.5	0.25	0.75	-0.00306879	0.0114491	0.789692	0.941522	0.000606365	0.0118346	0.959341	0.997053
Species	Malawi	t1796613	Bacteria	Bacteroidetes	Bacteroidia	Bacteroidales	Bacteroidaceae	Bacteroides	Bacteroides caecimuris	28	46	60.9	0.0263203	3	10	30	0.00187	0.0920782	0.71326	-0.0108713	-30.9	30.9	19	0.00591045	0.0140097	146	10	0.5	0.25	0.75	-0.00443467	0.00300753	0.146147	0.941522	-0.00451126	0.00316475	0.160234	0.912693
Dose 1 shedding
Module	Country	Feature_ID	Kingdom	Phylum	Class	Order	Family	Genus	Species	Nonresponder_present	Nonresponder_N	Nonresponder_prevalence	Nonresponder_sd_abundance	Responder_present	Responder_N	Responder_prevalence	Responder_mean_abundance	Fisher_P	Fisher_FDR_P	Mean_abundance_difference	Prevalence_difference	Normalised_prevalence_difference	Normalised_prevalence_difference_rank	RF_importance_mean	RF_importance_sd	RF_importance_rank	RF_N_per_group	RF_accuracy_median	RF_accuracy_Q1	RF_accuracy_Q3	Maaslin_coefficient	Maaslin_se	Maaslin_P	Maaslin_FDR_P	Maaslin_adjusted_coefficient	Maaslin_adjusted_se	Maaslin_adjusted_P	Maaslin_adjusted_FDR_P
Species	India (unexposed)	t150055	Bacteria	Firmicutes	Bacilli	Lactobacillales	Streptococcaceae	Streptococcus	Streptococcus lutetiensis	59	83	71.1	0.629329	27	49	55.1	0.054	0.0883214	0.843618	-0.0435084	-16	16	10	0.0653353	0.130272	43	49	0.5	0.415789	0.578947	-0.00126316	0.00483594	0.794349	0.948865	-0.00118941	0.00495627	0.810738	0.938125
Species	Malawi	t150055	Bacteria	Firmicutes	Bacilli	Lactobacillales	Streptococcaceae	Streptococcus	Streptococcus lutetiensis	16	26	61.5	0.280289	6	21	28.6	0.00355238	0.0394062	0.924427	-0.0531438	-32.9	32.9	5	0.0301287	0.0616922	25	21	0.444444	0.375	0.555556	-0.00484806	0.00518307	0.354593	0.821234	-0.00700194	0.0052688	0.191215	0.77842
RV-IgA
Module	Country	Feature_ID	Kingdom	Phylum	Class	Order	Family	Genus	Species	Present	N	Prevalence	Mean_abundance	Wilcoxon_P	Wilcoxon_FDR_P	IgA_GM_when_present	IgA_CI_when_present	IgA_CI_when_absent	GMR	Normalised_GMR	Normalised_GMR_rank	RF_importance_mean	RF_importance_sd	RF_importance_rank	Maaslin_coefficient	Maaslin_se	Maaslin_P	Maaslin_FDR_P	Maaslin_adjusted_coefficient	Maaslin_adjusted_se	Maaslin_adjusted_P	Maaslin_adjusted_FDR_P
Species	India (unexposed)	t387090	Bacteria	Bacteroidetes	Bacteroidia	Bacteroidales	Prevotellaceae	Phocaeicola	Phocaeicola coprophilus	29	132	22	0.00496894	0.0372777	0.423789	3.314	2.211-4.969	5.186-9.753	0.465973	2.14605	14	0.000229123	0.000829632	86	-0.000823702	0.000382104	0.0329487	0.551278	-0.000934074	0.000403413	0.0222193	0.582061
Species	India (unexposed)	t46503	Bacteria	Bacteroidetes	Bacteroidia	Bacteroidales	Tannerellaceae	Parabacteroides	Parabacteroides merdae	36	132	27.3	0.0182886	0.026184	0.403719	3.508	2.404-5.12	5.288-10.246	0.476566	2.09835	18	0.00162159	0.00354468	49	-0.00141739	0.000722051	0.0517802	0.57429	-0.00150505	0.000768332	0.0523564	0.582061
Species	Malawi	t46503	Bacteria	Bacteroidetes	Bacteroidia	Bacteroidales	Tannerellaceae	Parabacteroides	Parabacteroides merdae	36	56	64.3	0.169677	0.00106217	0.233678	3.529	2.209-5.637	7.834-44.908	0.188153	5.31482	7	0.0385521	0.0366911	4	-0.00501059	0.00285732	0.0851744	0.910461	-0.00490625	0.0029657	0.104325	0.89726
Species	Malawi	t387090	Bacteria	Bacteroidetes	Bacteroidia	Bacteroidales	Prevotellaceae	Phocaeicola	Phocaeicola coprophilus	31	56	55.4	0.00589464	0.00977168	0.346011	3.697	2.18-6.268	5.805-27.68	0.291654	3.42873	19	-0.000372951	0.00446638	104	-0.000727666	0.000503724	0.154356	0.910461	-0.000706389	0.000528171	0.187136	0.89726

## Sheet: (C) Pathway
Supplementary File 4. Overlap in the features most strongly associated with oral rotavirus vaccine response (top 10%) between Indian and Malawian infants. Data are provided for (A) genus (top 10 features per country), (B), species (top 20 features per country), (C) pathway (top 25 features per country), and (D) enzyme commission (top 125 features per country). Features are included if they were a…
Seroconversion
Module	Country	Feature_ID	Feature	Description	Nonresponder_present	Nonresponder_N	Nonresponder_prevalence	Nonresponder_sd_abundance	Responder_present	Responder_N	Responder_prevalence	Responder_mean_abundance	Fisher_P	Fisher_FDR_P	Mean_abundance_difference	Prevalence_difference	Normalised_prevalence_difference	Normalised_prevalence_difference_rank	RF_importance_mean	RF_importance_sd	RF_importance_rank	RF_N_per_group	RF_accuracy_median	RF_accuracy_Q1	RF_accuracy_Q3	Maaslin_coefficient	Maaslin_se	Maaslin_P	Maaslin_FDR_P	Maaslin_adjusted_coefficient	Maaslin_adjusted_se	Maaslin_adjusted_P	Maaslin_adjusted_FDR_P
Pathway	India (unexposed)	p380	PWY-7456	beta-(1,4)-mannan degradation	27	99	27.3	0.00228531	2	33	6.1	0.000189173	0.0136145	0.618598	-0.000933877	-21.2	21.2	3	0.0141284	0.0351318	210	33	0.5	0.384615	0.571429	-0.00132799	0.000529566	0.0133837	0.945384	-0.00134947	0.000550864	0.015681	0.814446
Pathway	India (unexposed)	p96	P164-PWY	purine nucleobases degradation I (anaerobic)	59	99	59.6	0.00399365	14	33	42.4	0.00232263	0.106729	0.618598	-0.000199292	-17.2	17.2	7	0.0168258	0.0368873	166	33	0.5	0.384615	0.571429	-0.000674419	0.000763996	0.379	0.945384	-0.000922011	0.000762188	0.228681	0.814446
Pathway	India (unexposed)	p302	PWY-6876	isopropanol biosynthesis (engineered)	23	99	23.2	0.00112741	3	33	9.1	0.000139944	0.0837581	0.618598	-0.000146518	-14.1	14.1	13	0.010588	0.0316281	283	33	0.5	0.384615	0.571429	-0.000369908	0.000294763	0.211753	0.945384	-0.00042948	0.000308018	0.16569	0.814446
Pathway	India (unexposed)	p265	PWY-6470	peptidoglycan biosynthesis V (&beta;-lactam resistance)	37	99	37.4	0.00257635	8	33	24.2	0.00124127	0.206036	0.644157	-3.81e-06	-13.2	13.2	21	0.0130288	0.0295877	231	33	0.5	0.384615	0.571429	-0.000357855	0.00060917	0.557923	0.945384	-0.000354316	0.000634907	0.577802	0.857362
Pathway	Malawi	p265	PWY-6470	peptidoglycan biosynthesis V (&beta;-lactam resistance)	20	46	43.5	0.00377754	1	10	10	0.000187186	0.0718707	0.976625	-0.00166636	-33.5	33.5	4	0.00300102	0.00896322	230	10	0.5	0.25	0.5	-0.00201461	0.00115722	0.0873946	0.975861	-0.00244742	0.00112058	0.0336756	0.918035
Pathway	Malawi	p96	P164-PWY	purine nucleobases degradation I (anaerobic)	25	46	54.3	0.0044401	3	10	30	0.00116406	0.295464	0.976625	-0.00166405	-24.3	24.3	10	0.00320893	0.00996689	216	10	0.5	0.25	0.5	-0.0016231	0.00138083	0.24497	0.975861	-0.00158607	0.00146565	0.284373	0.918035
Pathway	Malawi	p380	PWY-7456	beta-(1,4)-mannan degradation	24	46	52.2	0.00469347	3	10	30	0.00195212	0.299177	0.976625	-0.00150596	-22.2	22.2	13	0.0027451	0.0085243	251	10	0.5	0.25	0.5	-0.00160195	0.00151486	0.294997	0.975861	-0.00164737	0.00158839	0.304664	0.918035
Pathway	Malawi	p302	PWY-6876	isopropanol biosynthesis (engineered)	5	46	10.9	0.00169902	3	10	30	0.000125066	0.142773	0.976625	-0.000159029	19.1	19.1	22	0.0033974	0.00788365	207	10	0.5	0.25	0.5	0.000188664	0.000546526	0.731281	0.975861	0.000183679	0.000575974	0.75113	0.974205
Dose 1 shedding
Module	Country	Feature_ID	Feature	Description	Nonresponder_present	Nonresponder_N	Nonresponder_prevalence	Nonresponder_sd_abundance	Responder_present	Responder_N	Responder_prevalence	Responder_mean_abundance	Fisher_P	Fisher_FDR_P	Mean_abundance_difference	Prevalence_difference	Normalised_prevalence_difference	Normalised_prevalence_difference_rank	RF_importance_mean	RF_importance_sd	RF_importance_rank	RF_N_per_group	RF_accuracy_median	RF_accuracy_Q1	RF_accuracy_Q3	Maaslin_coefficient	Maaslin_se	Maaslin_P	Maaslin_FDR_P	Maaslin_adjusted_coefficient	Maaslin_adjusted_se	Maaslin_adjusted_P	Maaslin_adjusted_FDR_P
Pathway	India (unexposed)	p243	PWY-6185	4-methylcatechol degradation (ortho cleavage)	33	83	39.8	0.00196008	25	49	51	0.001477	0.276122	1	0.000681808	11.2	11.2	6	0.0168102	0.0371866	267	49	0.45	0.4	0.526316	0.000641753	0.000499747	0.201372	0.997355	0.000535881	0.000503413	0.289157	0.999232
Pathway	India (unexposed)	p385	PWY-7616	methanol oxidation to carbon dioxide	45	83	54.2	0.000969716	32	49	65.3	0.00051083	0.273184	1	9.71e-06	11.1	11.1	7	0.0197026	0.0411483	227	49	0.45	0.4	0.526316	0.000113277	0.000309366	0.714842	0.997355	8.6e-05	0.000311002	0.782634	0.999232
Pathway	India (unexposed)	p237	PWY-6145	superpathway of CMP-sialic acids biosynthesis	13	83	15.7	0.000220684	3	49	6.1	2.3e-05	0.16619	1	-4.68e-05	-9.6	9.6	10	0.0129253	0.0302687	339	49	0.45	0.4	0.526316	-0.000187033	0.000123112	0.131137	0.997355	-0.000172287	0.000124774	0.169806	0.999232
Pathway	India (unexposed)	p345	PWY-7237	myo-, chiro- and scyllo-inositol degradation	31	83	37.3	0.0115841	14	49	28.6	0.00430861	0.345722	1	-0.00168483	-8.7	8.7	15	0.0182151	0.0366308	245	49	0.45	0.4	0.526316	-0.000990964	0.00111817	0.377124	0.997355	-0.00117888	0.00108058	0.277387	0.999232
Pathway	Malawi	p237	PWY-6145	superpathway of CMP-sialic acids biosynthesis	10	26	38.5	0.000469832	4	21	19	0.000180606	0.204741	1	-5.49e-05	-19.5	19.5	10	0.00517303	0.0125276	305	21	0.5	0.375	0.625	-0.000317532	0.000379068	0.406645	0.976843	-0.00024285	0.000394204	0.541267	0.999985
Pathway	Malawi	p345	PWY-7237	myo-, chiro- and scyllo-inositol degradation	10	26	38.5	0.0120935	4	21	19	0.00458117	0.204741	1	-0.00333814	-19.5	19.5	11	0.00415756	0.00963556	341	21	0.5	0.375	0.625	-0.00242418	0.00200223	0.232315	0.976843	-0.00228428	0.00208377	0.27938	0.999985
Pathway	Malawi	p385	PWY-7616	methanol oxidation to carbon dioxide	16	26	61.5	0.000296218	9	21	42.9	0.000322656	0.248083	1	0.000129121	-18.6	18.6	14	0.00873497	0.0195411	192	21	0.5	0.375	0.625	5.18e-05	0.00036312	0.887173	0.979539	6.38e-05	0.000379729	0.867324	0.999985
Pathway	Malawi	p243	PWY-6185	4-methylcatechol degradation (ortho cleavage)	8	26	30.8	0.000138032	10	21	47.6	0.000938218	0.365746	1	0.000869185	16.8	16.8	22	0.035639	0.0710709	9	21	0.5	0.375	0.625	0.00141712	0.000514049	0.00840224	0.478928	0.00138978	0.00055742	0.0167877	0.9569
RV-IgA
Module	Country	Feature_ID	Feature	Description	Present	N	Prevalence	Mean_abundance	Wilcoxon_P	Wilcoxon_FDR_P	IgA_GM_when_present	IgA_CI_when_present	IgA_CI_when_absent	GMR	Normalised_GMR	Normalised_GMR_rank	RF_importance_mean	RF_importance_sd	RF_importance_rank	Maaslin_coefficient	Maaslin_se	Maaslin_P	Maaslin_FDR_P	Maaslin_adjusted_coefficient	Maaslin_adjusted_se	Maaslin_adjusted_P	Maaslin_adjusted_FDR_P
Pathway	India (unexposed)	p66	HISDEG-PWY	L-histidine degradation I	122	132	92.4	0.00696288	0.0211696	0.555786	5.477	4.176-7.182	6.407-55.33	0.290897	3.43765	4	0.00482845	0.00801183	13	-9.29e-05	0.00030066	0.757841	0.93249	-0.000146504	0.000309984	0.637311	0.808054
Pathway	India (unexposed)	p116	PPGPPMET-PWY	ppGpp metabolism	116	132	87.9	0.00488895	0.0661721	0.603685	5.408	4.117-7.103	5.026-33.568	0.416352	2.40181	20	-0.000349461	0.00311357	225	-0.0001625	0.000216258	0.45376	0.894221	-0.000232191	0.000216185	0.284874	0.660451
Pathway	India (unexposed)	p73	KETOGLUCONMET-PWY	ketogluconate metabolism	115	132	87.1	0.00842813	0.0750917	0.603685	5.381	4.112-7.042	4.776-34.063	0.421874	2.37038	21	0.000742474	0.00311313	100	-0.000429283	0.000296813	0.150497	0.894221	-0.00053089	0.000309474	0.0887394	0.617552
Pathway	Malawi	p116	PPGPPMET-PWY	ppGpp metabolism	52	56	92.9	0.00431543	0.113522	0.677963	5.548	3.5-8.794	1.296-1345.762	0.132823	7.52884	8	-0.000692351	0.00498544	255	-0.000136085	0.00022949	0.555663	0.999098	-0.000141794	0.000235509	0.549845	0.998946
Pathway	Malawi	p66	HISDEG-PWY	L-histidine degradation I	53	56	94.6	0.00739064	0.241945	0.734101	5.823	3.667-9.247	0.053-22783.322	0.167255	5.97888	9	0.0094375	0.0332375	8	-0.000635543	0.000365395	0.0876744	0.999098	-0.000695387	0.000366567	0.0636076	0.998946
Pathway	Malawi	p73	KETOGLUCONMET-PWY	ketogluconate metabolism	51	56	91.1	0.0103069	0.112263	0.677963	5.551	3.468-8.884	2.064-372.8	0.200123	4.99694	18	-8.43e-05	0.00518321	182	-0.000250235	0.000412657	0.546791	0.999098	-0.000253265	0.000415513	0.544937	0.998946

## Sheet: (D) EC
Supplementary File 4. Overlap in the features most strongly associated with oral rotavirus vaccine response (top 10%) between Indian and Malawian infants. Data are provided for (A) genus (top 10 features per country), (B), species (top 20 features per country), (C) pathway (top 25 features per country), and (D) enzyme commission (top 125 features per country). Features are included if they were a…
Seroconversion
Module	Country	Feature_ID	Feature	Description	Nonresponder_present	Nonresponder_N	Nonresponder_prevalence	Nonresponder_sd_abundance	Responder_present	Responder_N	Responder_prevalence	Responder_mean_abundance	Fisher_P	Fisher_FDR_P	Mean_abundance_difference	Prevalence_difference	Normalised_prevalence_difference	Normalised_prevalence_difference_rank	RF_importance_mean	RF_importance_sd	RF_importance_rank	RF_N_per_group	RF_accuracy_median	RF_accuracy_Q1	RF_accuracy_Q3	Maaslin_coefficient	Maaslin_se	Maaslin_P	Maaslin_FDR_P	Maaslin_adjusted_coefficient	Maaslin_adjusted_se	Maaslin_adjusted_P	Maaslin_adjusted_FDR_P
EC	India (unexposed)	g1470	3.2.1.35	Hyaluronoglucosaminidase	54	99	54.5	0.00260174	9	33	27.3	5.46e-05	0.00860604	0.632458	-0.00029503	-27.2	27.2	5	0.00806903	0.0207203	79	33	0.5	0.416667	0.583333	-0.000420184	0.000306808	0.173193	0.992442	-0.000403436	0.000321535	0.211921	0.917811
EC	India (unexposed)	g1559	3.4.14.12	Xaa-Xaa-Pro tripeptidyl-peptidase	36	99	36.4	0.00492845	4	33	12.1	0.000275769	0.00866381	0.632458	-0.00168751	-24.3	24.3	11	0.00563426	0.0153493	244	33	0.5	0.416667	0.583333	-0.00159728	0.000702698	0.0246623	0.992442	-0.00166644	0.000734772	0.0250477	0.917811
EC	India (unexposed)	g1498	3.2.1.83	Kappa-carrageenase	33	99	33.3	0.00131233	3	33	9.1	1.16e-05	0.00646943	0.632458	-0.000419918	-24.2	24.2	15	0.00774582	0.0236861	90	33	0.5	0.416667	0.583333	-0.000802667	0.000330041	0.0163764	0.992442	-0.000796138	0.000333566	0.0184975	0.917811
EC	India (unexposed)	g14	1.1.1.131	Mannuronate reductase	29	99	29.3	0.000892682	2	33	6.1	5.33e-05	0.00788197	0.632458	-0.000251646	-23.2	23.2	21	0.00375454	0.0106266	611	33	0.5	0.416667	0.583333	-0.000572688	0.00028608	0.0473829	0.992442	-0.00065803	0.000290139	0.0250466	0.917811
EC	India (unexposed)	g79	1.1.1.29	Glycerate dehydrogenase	50	99	50.5	0.00098763	9	33	27.3	6.84e-05	0.0259338	0.746352	-0.000345211	-23.2	23.2	23	0.0134873	0.0294888	16	33	0.5	0.416667	0.583333	-0.000780754	0.000306989	0.0121537	0.992442	-0.000674292	0.000316452	0.0350651	0.917811
EC	India (unexposed)	g1445	3.2.1.169	Protein O-GlcNAcase	34	99	34.3	0.00148856	4	33	12.1	6.47e-05	0.0149593	0.656426	-0.00044587	-22.2	22.2	26	0.00758196	0.0204324	100	33	0.5	0.416667	0.583333	-0.000816496	0.000361059	0.0253959	0.992442	-0.000832436	0.000378179	0.0295601	0.917811
EC	India (unexposed)	g1449	3.2.1.179	Gellan tetrasaccharide unsaturated glucuronyl hydrolase	51	99	51.5	0.00157347	10	33	30.3	0.000154451	0.0438677	0.775684	-0.000472611	-21.2	21.2	29	0.00638877	0.0175017	165	33	0.5	0.416667	0.583333	-0.000834519	0.000380124	0.0299107	0.992442	-0.000902033	0.000398412	0.0252928	0.917811
EC	India (unexposed)	g1510	3.2.1.99	Arabinan endo-1,5-alpha-L-arabinosidase	39	99	39.4	0.00482605	6	33	18.2	0.00032762	0.0334603	0.775684	-0.000991317	-21.2	21.2	30	0.00238745	0.00823112	1140	33	0.5	0.416667	0.583333	-0.000984093	0.000590028	0.0977473	0.992442	-0.000767964	0.00061027	0.210593	0.917811
EC	India (unexposed)	g1411	3.1.4.55	Phosphoribosyl 1,2-cyclic phosphate phosphodiesterase	74	99	74.7	0.000663918	18	33	54.5	0.000384717	0.0475366	0.775684	-5.01e-05	-20.2	20.2	36	0.00377903	0.0131991	605	33	0.5	0.416667	0.583333	-0.000175897	0.000290962	0.546542	0.992442	-0.000192382	0.000301405	0.524455	0.917811
EC	India (unexposed)	g1447	3.2.1.172	Unsaturated rhamnogalacturonyl hydrolase	70	99	70.7	0.00149	17	33	51.5	0.000564265	0.0566424	0.775684	-0.000165428	-19.2	19.2	41	0.00285474	0.00744148	944	33	0.5	0.416667	0.583333	-0.0004103	0.000406142	0.314259	0.992442	-0.000470274	0.000402486	0.24486	0.917811
EC	India (unexposed)	g1511	3.2.1.n1	Blood group B branched chain alpha-1,3-galactosidase	25	99	25.3	0.0016568	2	33	6.1	4.64e-05	0.0230501	0.710865	-0.000590963	-19.2	19.2	42	0.00227547	0.00930849	1189	33	0.5	0.416667	0.583333	-0.00094408	0.00040443	0.0211105	0.992442	-0.000926262	0.000423974	0.030775	0.917811
EC	India (unexposed)	g1705	3.5.3.18	Dimethylargininase	43	99	43.4	0.000294908	8	33	24.2	5.07e-05	0.0634279	0.775684	-6.15e-05	-19.2	19.2	44	0.00532545	0.0198329	281	33	0.5	0.416667	0.583333	-0.000289635	0.000166785	0.0848312	0.992442	-0.00025738	0.000173175	0.139732	0.917811
EC	India (unexposed)	g1512	3.2.1.n2	Blood group B linear chain alpha-1,3-galactosidase	24	99	24.2	0.00142701	2	33	6.1	4.22e-05	0.0233446	0.710865	-0.00049121	-18.1	18.1	57	0.00247607	0.00694429	1097	33	0.5	0.416667	0.583333	-0.00085111	0.000372011	0.0237603	0.992442	-0.00084231	0.000389962	0.0326827	0.917811
EC	India (unexposed)	g1181	2.7.7.33	Glucose-1-phosphate cytidylyltransferase	38	99	38.4	0.0023915	7	33	21.2	0.000113957	0.0905041	0.775684	-0.000778521	-17.2	17.2	61	0.00523873	0.0166349	298	33	0.5	0.416667	0.583333	-0.00103976	0.000473283	0.0297993	0.992442	-0.000984848	0.000496421	0.0494584	0.917811
EC	India (unexposed)	g1455	3.2.1.185	Non-reducing end beta-L-arabinofuranosidase	59	99	59.6	0.00461942	14	33	42.4	0.000799158	0.106729	0.775684	-0.00108982	-17.2	17.2	62	0.00499848	0.0118227	342	33	0.5	0.416667	0.583333	-0.00114955	0.000661459	0.0845976	0.992442	-0.000872506	0.000676561	0.199564	0.917811
EC	India (unexposed)	g1813	3.6.3.54	Cu(+) exporting ATPase	29	99	29.3	0.000930665	4	33	12.1	0.00011076	0.0629	0.775684	-0.000191877	-17.2	17.2	68	0.00226715	0.00703911	1190	33	0.5	0.416667	0.583333	-0.000443565	0.000292955	0.132426	0.992442	-0.000452979	0.00030666	0.142154	0.917811
EC	India (unexposed)	g731	2.3.1.19	Phosphate butyryltransferase	32	99	32.3	0.00199517	5	33	15.2	0.000157304	0.0734862	0.775684	-0.000325556	-17.1	17.1	77	0.00346075	0.0152293	697	33	0.5	0.416667	0.583333	-0.000521898	0.000371515	0.162471	0.992442	-0.000377742	0.000383319	0.326306	0.917811
EC	India (unexposed)	g1475	3.2.1.40	Alpha-L-rhamnosidase	28	99	28.3	0.000618376	4	33	12.1	1.57e-05	0.0652631	0.775684	-0.000141546	-16.2	16.2	80	0.00334106	0.0142027	746	33	0.5	0.416667	0.583333	-0.000392158	0.000205587	0.0586609	0.992442	-0.000422573	0.000209818	0.046157	0.917811
EC	India (unexposed)	g1567	3.4.17.14	Zinc D-Ala-D-Ala carboxypeptidase	19	99	19.2	0.000263673	1	33	3	1.08e-05	0.0249741	0.744127	-4.68e-05	-16.2	16.2	83	0.00126341	0.00456046	1638	33	0.5	0.416667	0.583333	-0.000201493	0.000129396	0.121857	0.992442	-0.000197473	0.000133822	0.142556	0.917811
EC	India (unexposed)	g1784	3.6.3.16	Arsenite-transporting ATPase	67	99	67.7	0.00160047	17	33	51.5	0.000456656	0.100604	0.775684	-0.000326604	-16.2	16.2	85	0.00567141	0.0177439	238	33	0.5	0.416667	0.583333	-0.000479574	0.000433804	0.270981	0.992442	-0.000298777	0.000444267	0.502495	0.917811
EC	India (unexposed)	g586	2.1.1.131	Precorrin-3B C(17)-methyltransferase	46	99	46.5	0.000932993	10	33	30.3	0.000358583	0.153937	0.775684	-5.29e-05	-16.2	16.2	93	0.00346173	0.0097493	695	33	0.5	0.416667	0.583333	-0.000344774	0.000344423	0.318677	0.992442	-0.000346609	0.000353167	0.328276	0.917811
EC	India (unexposed)	g881	2.4.1.56	Lipopolysaccharide N-acetylglucosaminyltransferase	55	99	55.6	0.00123266	13	33	39.4	0.000383008	0.113973	0.775684	-5.75e-05	-16.2	16.2	96	0.00262889	0.00831608	1035	33	0.5	0.416667	0.583333	-0.000125051	0.000342263	0.715433	0.992442	-0.000174001	0.00035341	0.623336	0.917811
EC	India (unexposed)	g1493	3.2.1.73	Licheninase	31	99	31.3	0.00235656	5	33	15.2	9.15e-05	0.0763947	0.775684	-0.000748962	-16.1	16.1	98	0.00250275	0.00636039	1082	33	0.5	0.416667	0.583333	-0.000989888	0.000465036	0.0351717	0.992442	-0.000959646	0.000486781	0.0508854	0.917811
EC	India (unexposed)	g1521	3.2.2.24	ADP-ribosyl-[dinitrogen reductase] hydrolase	52	99	52.5	0.00074555	12	33	36.4	0.00027417	0.158644	0.775684	-3.55e-05	-16.1	16.1	99	0.00471605	0.0114693	386	33	0.5	0.416667	0.583333	-0.000138439	0.000287415	0.630852	0.992442	-4.51e-05	0.000288675	0.876154	0.967957
EC	India (unexposed)	g1637	3.5.1.104	Peptidoglycan-N-acetylglucosamine deacetylase	22	99	22.2	0.000775628	2	33	6.1	1.97e-05	0.039132	0.775684	-0.000151506	-16.1	16.1	100	0.00171705	0.00550614	1460	33	0.5	0.416667	0.583333	-0.000374754	0.000219201	0.0897183	0.992442	-0.000348171	0.00022816	0.129537	0.917811
EC	India (unexposed)	g595	2.1.1.156	Glycine/sarcosine N-methyltransferase	43	99	43.4	0.000552571	9	33	27.3	7.86e-05	0.149174	0.775684	-0.000148341	-16.1	16.1	102	0.00613432	0.0178579	182	33	0.5	0.416667	0.583333	-0.000413029	0.000234942	0.0810999	0.992442	-0.000497505	0.000236412	0.037347	0.917811
EC	India (unexposed)	g788	2.3.1.94	6-deoxyerythronolide-B synthase	69	99	69.7	0.00235548	18	33	54.5	0.000341689	0.138585	0.775684	-0.000285644	-15.2	15.2	110	0.00886741	0.021388	61	33	0.5	0.416667	0.583333	-0.000291471	0.000398662	0.46602	0.992442	-0.000156204	0.000412513	0.705579	0.92833
EC	India (unexposed)	g1141	2.7.2.7	Butyrate kinase	63	99	63.6	0.0016672	16	33	48.5	0.000253367	0.152394	0.775684	-0.00049097	-15.1	15.1	113	0.0107294	0.0259102	32	33	0.5	0.416667	0.583333	-0.000818336	0.000394487	0.0400124	0.992442	-0.000915309	0.000412154	0.0281662	0.917811
EC	India (unexposed)	g1373	3.1.3.41	4-nitrophenylphosphatase	72	99	72.7	0.00239316	19	33	57.6	0.00154981	0.129053	0.775684	0.000296328	-15.1	15.1	116	0.0067158	0.0145064	141	33	0.5	0.416667	0.583333	-0.00017238	0.000579121	0.76644	0.992442	8.25e-05	0.000598371	0.890624	0.970234
EC	India (unexposed)	g1480	3.2.1.50	Alpha-N-acetylglucosaminidase	21	99	21.2	0.00130615	2	33	6.1	9.69e-05	0.0622974	0.775684	-0.000217383	-15.1	15.1	117	0.000658291	0.00337435	1879	33	0.5	0.416667	0.583333	-0.000370439	0.000307928	0.231161	0.992442	-0.00041081	0.000322253	0.204743	0.917811
EC	India (unexposed)	g2069	4.3.99.2	Carboxybiotin decarboxylase	24	99	24.2	0.00100836	3	33	9.1	6.92e-05	0.0809225	0.775684	-0.000268787	-15.1	15.1	120	0.00127141	0.0055559	1633	33	0.5	0.416667	0.583333	-0.000528625	0.000304934	0.0853652	0.992442	-0.00055125	0.000318971	0.0864188	0.917811
EC	Malawi	g1559	3.4.14.12	Xaa-Xaa-Pro tripeptidyl-peptidase	36	46	78.3	0.0113725	3	10	30	0.002251	0.00552465	0.995489	-0.00456004	-48.3	48.3	1	0.00516381	0.0146641	19	10	0.5	0.25	0.75	-0.00342808	0.00209002	0.106773	0.995846	-0.00396204	0.0020925	0.064092	0.967505
EC	Malawi	g1511	3.2.1.n1	Blood group B branched chain alpha-1,3-galactosidase	30	46	65.2	0.00397506	2	10	20	0.00152999	0.0132869	0.995489	-0.00108606	-45.2	45.2	2	0.00379581	0.01267	51	10	0.5	0.25	0.75	-0.00196788	0.00135508	0.152226	0.995846	-0.00180478	0.00131761	0.17689	0.967505
EC	Malawi	g1705	3.5.3.18	Dimethylargininase	25	46	54.3	0.00122045	1	10	10	0.000150184	0.0140725	0.995489	-0.000433099	-44.3	44.3	3	0.00206947	0.00527447	190	10	0.5	0.25	0.75	-0.000956744	0.0006693	0.158629	0.995846	-0.000998713	0.000711824	0.166787	0.967505
EC	Malawi	g1455	3.2.1.185	Non-reducing end beta-L-arabinofuranosidase	33	46	71.7	0.00398192	3	10	30	0.00345808	0.0250869	0.995489	0.000965958	-41.7	41.7	5	0.00076053	0.00326586	864	10	0.5	0.25	0.75	-0.000509598	0.00140707	0.718638	0.995846	-0.000526463	0.0013795	0.704349	0.967505
EC	Malawi	g1493	3.2.1.73	Licheninase	28	46	60.9	0.00373129	2	10	20	0.00215456	0.0331583	0.995489	-0.000132631	-40.9	40.9	6	0.00181761	0.00517302	236	10	0.5	0.25	0.75	-0.00142497	0.00133955	0.292167	0.995846	-0.00142828	0.00127457	0.267813	0.967505
EC	Malawi	g1512	3.2.1.n2	Blood group B linear chain alpha-1,3-galactosidase	28	46	60.9	0.00315351	2	10	20	0.000774246	0.0331583	0.995489	-0.0012406	-40.9	40.9	7	0.00197051	0.00551411	206	10	0.5	0.25	0.75	-0.00189365	0.00116087	0.108658	0.995846	-0.00187413	0.00116009	0.112494	0.967505
EC	Malawi	g1475	3.2.1.40	Alpha-L-rhamnosidase	27	46	58.7	0.00262721	2	10	20	9.9e-05	0.0375246	0.995489	-0.00118233	-38.7	38.7	8	0.00229557	0.00777917	145	10	0.5	0.25	0.75	-0.00167429	0.000951949	0.0842764	0.995846	-0.0017486	0.00100846	0.0890933	0.967505
EC	Malawi	g14	1.1.1.131	Mannuronate reductase	26	46	56.5	0.00333635	2	10	20	6.54e-05	0.0775902	0.995489	-0.00172611	-36.5	36.5	10	0.00467143	0.0139132	24	10	0.5	0.25	0.75	-0.00218819	0.00109337	0.0503941	0.995846	-0.00240092	0.00113783	0.039877	0.967505
EC	Malawi	g2069	4.3.99.2	Carboxybiotin decarboxylase	26	46	56.5	0.00242285	2	10	20	0.000730402	0.0775902	0.995489	-0.000585168	-36.5	36.5	11	0.00162252	0.00649624	301	10	0.5	0.25	0.75	-0.00122048	0.000992697	0.224231	0.995846	-0.00147794	0.00094198	0.122962	0.967505
EC	Malawi	g1521	3.2.2.24	ADP-ribosyl-[dinitrogen reductase] hydrolase	30	46	65.2	0.000943413	3	10	30	0.000200787	0.0731366	0.995489	-0.000313217	-35.2	35.2	13	0.0042387	0.0136294	35	10	0.5	0.25	0.75	-0.000933841	0.000583697	0.115462	0.995846	-0.000952762	0.000607509	0.123117	0.967505
EC	Malawi	g1141	2.7.2.7	Butyrate kinase	29	46	63	0.00331653	3	10	30	0.00119119	0.0804041	0.995489	-0.00103342	-33	33	16	0.00137086	0.00553933	389	10	0.5	0.25	0.75	-0.0014791	0.00121268	0.227882	0.995846	-0.00163506	0.00119474	0.17726	0.967505
EC	Malawi	g1784	3.6.3.16	Arsenite-transporting ATPase	33	46	71.7	0.00236272	4	10	40	0.000686479	0.0726156	0.995489	-0.00016538	-31.7	31.7	20	0.00169677	0.00512552	272	10	0.5	0.25	0.75	-0.000452051	0.000859286	0.600989	0.995846	-0.000415284	0.000857898	0.630449	0.967505
EC	Malawi	g1447	3.2.1.172	Unsaturated rhamnogalacturonyl hydrolase	32	46	69.6	0.00492576	4	10	40	0.000540474	0.142087	0.995489	-0.00205865	-29.6	29.6	28	0.00141664	0.00548309	361	10	0.5	0.25	0.75	-0.00175203	0.00131401	0.188017	0.995846	-0.00180295	0.00137235	0.194921	0.967505
EC	Malawi	g1813	3.6.3.54	Cu(+) exporting ATPase	22	46	47.8	0.00196899	2	10	20	0.000525393	0.161934	0.995489	-0.000462733	-27.8	27.8	36	0.00126939	0.00409112	440	10	0.5	0.25	0.75	-0.000987851	0.000886361	0.27	0.995846	-0.00107156	0.000851593	0.214126	0.967505
EC	Malawi	g1567	3.4.17.14	Zinc D-Ala-D-Ala carboxypeptidase	17	46	37	0.00104806	1	10	10	1.13e-05	0.142622	0.995489	-0.000304391	-27	27	43	0.00121193	0.00468092	472	10	0.5	0.25	0.75	-0.000662485	0.000518057	0.20644	0.995846	-0.000797342	0.000512537	0.126093	0.967505
EC	Malawi	g731	2.3.1.19	Phosphate butyryltransferase	11	46	23.9	0.00113939	5	10	50	0.000455014	0.128548	0.995489	7.48e-05	26.1	26.1	53	0.000648729	0.00310799	1023	10	0.5	0.25	0.75	0.000397278	0.000633154	0.533002	0.995846	0.000413501	0.00067422	0.542457	0.967505
EC	Malawi	g1480	3.2.1.50	Alpha-N-acetylglucosaminidase	21	46	45.7	0.00410199	2	10	20	7.84e-05	0.171788	0.995489	-0.00161268	-25.7	25.7	56	0.000491504	0.00212673	1260	10	0.5	0.25	0.75	-0.0016999	0.0011456	0.143663	0.995846	-0.00183082	0.00120793	0.135902	0.967505
EC	Malawi	g1510	3.2.1.99	Arabinan endo-1,5-alpha-L-arabinosidase	30	46	65.2	0.00541097	4	10	40	0.000997266	0.167461	0.995489	-0.00211808	-25.2	25.2	61	0.0023255	0.00815212	142	10	0.5	0.25	0.75	-0.00178283	0.00144249	0.221831	0.995846	-0.00186044	0.00149895	0.220338	0.967505
EC	Malawi	g1449	3.2.1.179	Gellan tetrasaccharide unsaturated glucuronyl hydrolase	25	46	54.3	0.00264637	3	10	30	0.000881794	0.295464	0.995489	-0.000612493	-24.3	24.3	70	0.000845958	0.00342638	757	10	0.5	0.25	0.75	-0.00105919	0.00105437	0.319584	0.995846	-0.000989062	0.00100154	0.328133	0.967505
EC	Malawi	g79	1.1.1.29	Glycerate dehydrogenase	25	46	54.3	0.00148205	3	10	30	0.000373286	0.295464	0.995489	-0.000256671	-24.3	24.3	71	0.000491341	0.00254902	1261	10	0.5	0.25	0.75	-0.000551035	0.000714941	0.44422	0.995846	-0.000523875	0.000744822	0.485096	0.967505
EC	Malawi	g1411	3.1.4.55	Phosphoribosyl 1,2-cyclic phosphate phosphodiesterase	34	46	73.9	0.000815565	5	10	50	0.000160197	0.152026	0.995489	-0.000399217	-23.9	23.9	74	0.00419563	0.0134538	36	10	0.5	0.25	0.75	-0.000972103	0.000516911	0.0654237	0.995846	-0.000951756	0.000536626	0.0822206	0.967505
EC	Malawi	g1637	3.5.1.104	Peptidoglycan-N-acetylglucosamine deacetylase	20	46	43.5	0.00178109	2	10	20	5.47e-05	0.285249	0.995489	-0.000691295	-23.5	23.5	83	0.00110043	0.00377626	548	10	0.5	0.25	0.75	-0.00116935	0.000742566	0.121156	0.995846	-0.00118828	0.000748244	0.118571	0.967505
EC	Malawi	g595	2.1.1.156	Glycine/sarcosine N-methyltransferase	15	46	32.6	0.000360976	1	10	10	8.25e-06	0.251418	0.995489	-0.000140147	-22.6	22.6	92	0.00109311	0.00362646	553	10	0.5	0.25	0.75	-0.000491604	0.000346974	0.162276	0.995846	-0.000394427	0.000360364	0.27897	0.967505
EC	Malawi	g1445	3.2.1.169	Protein O-GlcNAcase	24	46	52.2	0.00241419	3	10	30	0.00177483	0.299177	0.995489	0.000365547	-22.2	22.2	94	0.000239854	0.00177059	1608	10	0.5	0.25	0.75	-0.000379096	0.00109302	0.730064	0.995846	-0.000225709	0.0010684	0.833544	0.982077
EC	Malawi	g1470	3.2.1.35	Hyaluronoglucosaminidase	22	46	47.8	0.00147049	7	10	70	0.00116817	0.299177	0.995489	0.000646931	22.2	22.2	95	0.00461939	0.0131699	25	10	0.5	0.25	0.75	0.0012096	0.000729124	0.102918	0.995846	0.00127082	0.000744629	0.0940905	0.967505
EC	Malawi	g881	2.4.1.56	Lipopolysaccharide N-acetylglucosaminyltransferase	22	46	47.8	0.00130049	7	10	70	0.000797479	0.299177	0.995489	0.00010173	22.2	22.2	98	0.000922379	0.00427412	683	10	0.5	0.25	0.75	0.00025759	0.000755635	0.734508	0.995846	0.000489034	0.000767328	0.526823	0.967505
EC	Malawi	g1181	2.7.7.33	Glucose-1-phosphate cytidylyltransferase	33	46	71.7	0.00438775	5	10	50	0.0034532	0.263403	0.995489	0.00106071	-21.7	21.7	100	0.000504397	0.00225844	1244	10	0.5	0.25	0.75	-0.000103955	0.00140801	0.941418	0.995846	-0.000137098	0.00144401	0.92474	0.991029
EC	Malawi	g788	2.3.1.94	6-deoxyerythronolide-B synthase	33	46	71.7	0.00125928	5	10	50	0.000730052	0.263403	0.995489	0.000133582	-21.7	21.7	106	0.00109031	0.00440593	556	10	0.5	0.25	0.75	-9.58e-06	0.000663946	0.988538	0.995846	-5.99e-05	0.000693892	0.931588	0.991029
EC	Malawi	g1498	3.2.1.83	Kappa-carrageenase	19	46	41.3	0.00220227	2	10	20	3.41e-05	0.290473	0.995489	-0.000871631	-21.3	21.3	109	0.00230183	0.0078496	144	10	0.5	0.25	0.75	-0.00129186	0.000838352	0.129169	0.995846	-0.00154356	0.000877931	0.0848372	0.967505
EC	Malawi	g1373	3.1.3.41	4-nitrophenylphosphatase	18	46	39.1	0.000798997	6	10	60	0.00193177	0.297865	0.995489	0.00156547	20.9	20.9	117	0.00150886	0.00572153	330	10	0.5	0.25	0.75	0.00174347	0.000732119	0.0208016	0.995846	0.00180014	0.000733946	0.0177115	0.967505
EC	Malawi	g586	2.1.1.131	Precorrin-3B C(17)-methyltransferase	28	46	60.9	0.00139153	4	10	40	0.000706441	0.297865	0.995489	-0.00012758	-20.9	20.9	121	0.00356047	0.011743	60	10	0.5	0.25	0.75	-0.000625381	0.000785312	0.429317	0.995846	-0.00043423	0.00078718	0.58366	0.967505
Dose 1 shedding
Module	Country	Feature_ID	Feature	Description	Nonresponder_present	Nonresponder_N	Nonresponder_prevalence	Nonresponder_sd_abundance	Responder_present	Responder_N	Responder_prevalence	Responder_mean_abundance	Fisher_P	Fisher_FDR_P	Mean_abundance_difference	Prevalence_difference	Normalised_prevalence_difference	Normalised_prevalence_difference_rank	RF_importance_mean	RF_importance_sd	RF_importance_rank	RF_N_per_group	RF_accuracy_median	RF_accuracy_Q1	RF_accuracy_Q3	Maaslin_coefficient	Maaslin_se	Maaslin_P	Maaslin_FDR_P	Maaslin_adjusted_coefficient	Maaslin_adjusted_se	Maaslin_adjusted_P	Maaslin_adjusted_FDR_P
EC	India (unexposed)	g1301	3.1.1.72	Acetylxylan esterase	41	83	49.4	0.00181254	14	49	28.6	0.000393533	0.0278545	1	-0.000223992	-20.8	20.8	6	0.00838852	0.0179309	229	49	0.45	0.4	0.5	-0.000415615	0.000368683	0.261693	0.999799	-0.000457806	0.000380498	0.231182	0.999194
EC	India (unexposed)	g1669	3.5.1.4	Amidase	71	83	85.5	0.00116486	33	49	67.3	0.000924541	0.0164259	1	0.000193219	-18.2	18.2	17	0.010936	0.0316893	103	49	0.45	0.4	0.5	-8.52e-05	0.000371733	0.819066	0.999799	-3.06e-05	0.000363335	0.932958	0.999194
EC	India (unexposed)	g1191	2.7.7.48	; Q06996, L SENDF	50	83	60.2	0.000301696	38	49	77.6	0.00029662	0.0557056	1	0.000100566	17.4	17.4	20	0.00659551	0.019456	434	49	0.45	0.4	0.5	0.000258721	0.000197847	0.193289	0.999799	0.000293994	0.000192458	0.129146	0.999194
EC	India (unexposed)	g2248	6.1.1.13	D-alanine--poly(phosphoribitol) ligase	47	83	56.6	0.000133657	20	49	40.8	2.48e-05	0.104816	1	-3.01e-05	-15.8	15.8	31	0.00817958	0.0206921	252	49	0.45	0.4	0.5	-0.00016768	9.62e-05	0.083805	0.999799	-0.000168876	9.72e-05	0.0846546	0.999194
EC	India (unexposed)	g2139	5.1.3.8	N-acylglucosamine 2-epimerase	38	83	45.8	0.00231513	15	49	30.6	0.000206143	0.100091	1	-0.000623572	-15.2	15.2	34	0.00885661	0.0214078	186	49	0.45	0.4	0.5	-0.000782228	0.000382189	0.0427026	0.999799	-0.000876978	0.000390663	0.0265361	0.999194
EC	India (unexposed)	g727	2.3.1.190	Acetoin dehydrogenase	42	83	50.6	0.000604867	32	49	65.3	0.000512146	0.106945	1	0.000255196	14.7	14.7	39	0.00647289	0.0148288	455	49	0.45	0.4	0.5	0.000450072	0.000276729	0.106287	0.999799	0.000378798	0.000269357	0.162114	0.999194
EC	India (unexposed)	g1486	3.2.1.64	2,6-beta-fructan 6-levanbiohydrolase	62	83	74.7	0.00163139	30	49	61.2	0.000502693	0.119372	1	-0.000243753	-13.5	13.5	52	0.0150029	0.0456818	44	49	0.45	0.4	0.5	-0.000474862	0.000335919	0.159863	0.999799	-0.000548925	0.000342442	0.111465	0.999194
EC	India (unexposed)	g782	2.3.1.85	Fatty-acid synthase	77	83	92.8	0.00232223	39	49	79.6	0.00215239	0.0304205	1	-3.82e-05	-13.2	13.2	55	0.0102175	0.0232781	124	49	0.45	0.4	0.5	-0.000323918	0.000468179	0.490253	0.999799	-0.00026776	0.00048072	0.578524	0.999194
EC	India (unexposed)	g873	2.4.1.337	NO NAME	21	83	25.3	8.54e-05	6	49	12.2	1.15e-05	0.0790656	1	-1.93e-05	-13.1	13.1	57	0.00661593	0.0154401	429	49	0.45	0.4	0.5	-0.000147356	8.06e-05	0.0697993	0.999799	-0.000119531	8.13e-05	0.144218	0.999194
EC	India (unexposed)	g952	2.5.1.56	N-acetylneuraminate synthase	22	83	26.5	0.000820702	7	49	14.3	2.74e-05	0.128969	1	-0.000132092	-12.2	12.2	73	0.00393689	0.00860908	1026	49	0.45	0.4	0.5	-0.000283935	0.000177556	0.11222	0.999799	-0.000307096	0.000181086	0.0924025	0.999194
EC	India (unexposed)	g190	1.10.3.10	Ubiquinol oxidase (H(+)-transporting)	49	83	59	0.000715352	23	49	46.9	0.000144922	0.207296	1	-0.000108922	-12.1	12.1	75	0.00978253	0.0248059	141	49	0.45	0.4	0.5	-0.000290679	0.000218812	0.186361	0.999799	-0.00032431	0.000223944	0.150072	0.999194
EC	India (unexposed)	g165	1.1.1.9	D-xylulose reductase	52	83	62.7	0.00642939	25	49	51	0.00244682	0.205623	1	-0.000829821	-11.7	11.7	81	0.00941918	0.0212015	158	49	0.45	0.4	0.5	-0.000945295	0.000821095	0.251738	0.999799	-0.00128105	0.000817535	0.119651	0.999194
EC	India (unexposed)	g1001	2.6.1.53	Transferred entry	20	83	24.1	1.95e-06	17	49	34.7	1.96e-06	0.230061	1	1.01e-06	10.6	10.6	105	0.00534292	0.0129052	671	49	0.45	0.4	0.5	2.97e-05	1.79e-05	0.099694	0.999799	3.02e-05	1.84e-05	0.103856	0.999194
EC	India (unexposed)	g1891	4.1.1.96	Carboxynorspermidine decarboxylase	37	83	44.6	0.000992657	17	49	34.7	0.000431308	0.27861	1	0.000102971	-9.9	9.9	122	0.00383061	0.00993673	1057	49	0.45	0.4	0.5	5.29e-05	0.000304146	0.86221	0.999799	-2.04e-06	0.000315153	0.994848	0.999194
EC	Malawi	g2139	5.1.3.8	N-acylglucosamine 2-epimerase	18	26	69.2	0.0018072	8	21	38.1	0.00094398	0.0428092	1	4.12e-05	-31.1	31.1	10	0.00314341	0.00868015	333	21	0.5	0.375	0.625	-0.000186896	0.000736309	0.800784	0.992027	9.49e-06	0.000761666	0.990119	0.999315
EC	Malawi	g1891	4.1.1.96	Carboxynorspermidine decarboxylase	19	26	73.1	0.0016052	10	21	47.6	0.000559198	0.130424	1	-0.000312865	-25.5	25.5	21	0.00389365	0.00981218	225	21	0.5	0.375	0.625	-0.000640536	0.000631201	0.315631	0.962125	-0.000509706	0.00067976	0.457638	0.999315
EC	Malawi	g727	2.3.1.190	Acetoin dehydrogenase	7	26	26.9	7.75e-05	11	21	52.4	0.000334582	0.130424	1	0.000295229	25.5	25.5	22	0.00418089	0.0121939	192	21	0.5	0.375	0.625	0.000812867	0.000313141	0.0126984	0.953337	0.000658766	0.00032171	0.0470315	0.999315
EC	Malawi	g1301	3.1.1.72	Acetylxylan esterase	13	26	50	0.00555661	6	21	28.6	0.000369107	0.231551	1	-0.00224368	-21.4	21.4	46	0.00247156	0.0062006	498	21	0.5	0.375	0.625	-0.00192918	0.00101411	0.0635382	0.953337	-0.00151395	0.000992664	0.134901	0.999315
EC	Malawi	g2248	6.1.1.13	D-alanine--poly(phosphoribitol) ligase	14	26	53.8	0.000671663	7	21	33.3	2.67e-05	0.238849	1	-0.000152842	-20.5	20.5	65	0.00355946	0.0119323	263	21	0.5	0.375	0.625	-0.000392295	0.000273758	0.15877	0.953337	-0.000454722	0.000292719	0.128004	0.999315
EC	Malawi	g873	2.4.1.337	NO NAME	9	26	34.6	0.000100606	3	21	14.3	4.35e-05	0.179393	1	-1.09e-05	-20.3	20.3	68	0.00172231	0.00488066	856	21	0.5	0.375	0.625	-0.000184149	0.000184973	0.324796	0.962125	-0.00027119	0.000192595	0.166645	0.999315
EC	Malawi	g190	1.10.3.10	Ubiquinol oxidase (H(+)-transporting)	21	26	80.8	0.00155992	13	21	61.9	0.000158762	0.197045	1	-0.000759384	-18.9	18.9	86	0.00911408	0.0220526	35	21	0.5	0.375	0.625	-0.00125045	0.000507879	0.0177083	0.953337	-0.00112764	0.000538679	0.0425473	0.999315
EC	Malawi	g1001	2.6.1.53	Transferred entry	4	26	15.4	2.12e-06	7	21	33.3	3.46e-06	0.180738	1	2.63e-06	17.9	17.9	91	0.00162069	0.00470749	930	21	0.5	0.375	0.625	6.53e-05	3.65e-05	0.0807034	0.953337	6.34e-05	3.95e-05	0.11596	0.999315
EC	Malawi	g1191	2.7.7.48	; Q06996, L SENDF	22	26	84.6	0.000737657	14	21	66.7	0.000240007	0.180738	1	-0.000203629	-17.9	17.9	92	0.00168257	0.00475755	882	21	0.5	0.375	0.625	-0.000431103	0.000364728	0.24342	0.953337	-0.000274478	0.000385259	0.48022	0.999315
EC	Malawi	g782	2.3.1.85	Fatty-acid synthase	22	26	84.6	0.00124804	14	21	66.7	0.00131373	0.180738	1	0.000144836	-17.9	17.9	94	0.00111362	0.00355429	1315	21	0.5	0.375	0.625	-8.79e-05	0.000654003	0.893712	0.992027	-0.0004677	0.00065098	0.476551	0.999315
EC	Malawi	g165	1.1.1.9	D-xylulose reductase	12	26	46.2	0.00139515	6	21	28.6	9.83e-05	0.245133	1	-0.000537696	-17.6	17.6	103	0.00233806	0.00877033	558	21	0.5	0.375	0.625	-0.000934224	0.000499596	0.0680032	0.953337	-0.00109969	0.000534049	0.0458697	0.999315
EC	Malawi	g1669	3.5.1.4	Amidase	14	26	53.8	0.000567304	15	21	71.4	0.000521941	0.245133	1	0.000314808	17.6	17.6	104	0.0130044	0.0331323	10	21	0.5	0.375	0.625	0.000927051	0.000400652	0.0252994	0.953337	0.00103844	0.000427896	0.0197123	0.999315
EC	Malawi	g952	2.5.1.56	N-acetylneuraminate synthase	12	26	46.2	0.000771719	6	21	28.6	0.000477857	0.245133	1	0.000140955	-17.6	17.6	109	0.00121101	0.00489062	1236	21	0.5	0.375	0.625	-0.000140325	0.000528091	0.791667	0.990668	-0.000106226	0.00055929	0.850301	0.999315
EC	Malawi	g1486	3.2.1.64	2,6-beta-fructan 6-levanbiohydrolase	3	26	11.5	8.58e-05	6	21	28.6	0.000155523	0.263114	1	0.000126357	17.1	17.1	117	0.000585654	0.00362538	1656	21	0.5	0.375	0.625	0.000397559	0.000248734	0.116968	0.953337	0.000272987	0.000250613	0.282394	0.999315
RV-IgA
Module	Country	Feature_ID	Feature	Description	Present	N	Prevalence	Mean_abundance	Wilcoxon_P	Wilcoxon_FDR_P	IgA_GM_when_present	IgA_CI_when_present	IgA_CI_when_absent	GMR	Normalised_GMR	Normalised_GMR_rank	RF_importance_mean	RF_importance_sd	RF_importance_rank	Maaslin_coefficient	Maaslin_se	Maaslin_P	Maaslin_FDR_P	Maaslin_adjusted_coefficient	Maaslin_adjusted_se	Maaslin_adjusted_P	Maaslin_adjusted_FDR_P
EC	India (unexposed)	g2275	6.2.1.1	Acetate--CoA ligase	124	132	93.9	0.00640207	0.0270017	0.688004	5.524	4.23-7.216	5.677-88.42	0.246552	4.05594	7	-0.000345915	0.00117195	1696	-0.000288706	0.000252702	0.255355	0.996188	-0.000357569	0.000262908	0.176262	0.907618
EC	India (unexposed)	g567	1.8.5.3	Dimethylsulfoxide reductase	123	132	93.2	0.00780905	0.0279709	0.698724	5.531	4.223-7.245	5.618-63.263	0.293391	3.40843	19	7.83e-05	0.000551234	696	-0.000191902	0.000295065	0.516599	0.996188	-0.000295394	0.000305501	0.335452	0.907618
EC	India (unexposed)	g2159	5.3.1.22	Hydroxypyruvate isomerase	117	132	88.6	0.00366328	0.0222979	0.637643	5.282	4.05-6.89	5.828-46.94	0.319347	3.13139	26	-3.29e-05	0.00148	1094	-2.73e-05	0.000205707	0.894797	0.996188	-0.000118882	0.000214614	0.580616	0.907618
EC	India (unexposed)	g1700	3.5.2.7	Imidazolonepropionase	123	132	93.2	0.00274754	0.0289549	0.701169	5.569	4.238-7.318	6.036-48.978	0.323892	3.08745	28	-0.000139982	0.00180955	1396	-6.7e-05	0.000194256	0.730817	0.996188	-0.000112283	0.000201006	0.57743	0.907618
EC	India (unexposed)	g140	1.1.1.58	Tagaturonate reductase	121	132	91.7	0.00350473	0.0412068	0.719156	5.479	4.192-7.162	4.931-56.81	0.327359	3.05475	29	9.29e-05	0.00106076	669	-0.000179833	0.000182064	0.325113	0.996188	-0.000209844	0.000186434	0.262503	0.907618
EC	India (unexposed)	g859	2.4.1.292	1,4-N-acetyl-D-galactosaminyltransferase	7	132	5.3	2.09e-05	0.0868016	0.719156	2.156	0.965-4.817	4.839-8.384	0.338515	2.95408	31	3.18e-05	0.000142232	822	-5.05e-05	2.52e-05	0.0471353	0.996188	-5.92e-05	2.66e-05	0.0276084	0.907618
EC	India (unexposed)	g467	1.4.1.1	Alanine dehydrogenase	120	132	90.9	0.0016963	0.0664281	0.719156	5.494	4.21-7.171	4.287-51.372	0.370216	2.70113	46	-7.37e-05	0.00373973	1239	-0.000143739	0.000140432	0.307952	0.996188	-0.000152688	0.000148891	0.307107	0.907618
EC	India (unexposed)	g142	1.1.1.60	2-hydroxy-3-oxopropionate reductase	122	132	92.4	0.00768178	0.111218	0.719156	5.621	4.29-7.366	3.82-49.134	0.410262	2.43747	74	0.000130771	0.000898795	584	-0.000120501	0.000267253	0.652821	0.996188	-0.000191626	0.00027469	0.486718	0.907618
EC	India (unexposed)	g1419	3.1.7.2	Guanosine-3',5'-bis(diphosphate) 3'-diphosphatase	116	132	87.9	0.00107141	0.0661721	0.719156	5.408	4.117-7.103	5.026-33.568	0.416352	2.40181	80	2.49e-05	0.000807452	850	-6.38e-05	0.000110424	0.56452	0.996188	-0.000108596	0.000109433	0.322946	0.907618
EC	India (unexposed)	g1111	2.7.1.73	Inosine kinase	119	132	90.2	0.00370972	0.113402	0.719156	5.548	4.232-7.274	4.128-38.307	0.441193	2.26658	100	5.97e-05	0.000303037	740	-0.000121917	0.000198221	0.539593	0.996188	-0.000164772	0.000204328	0.421538	0.907618
EC	India (unexposed)	g1481	3.2.1.51	Alpha-L-fucosidase	116	132	87.9	0.0137991	0.0538248	0.719156	5.45	4.134-7.186	5.024-29.98	0.444064	2.25193	106	5.28e-05	0.00186921	759	-0.000106958	0.000374313	0.775529	0.996188	-0.00016261	0.000387948	0.675823	0.919666
EC	India (unexposed)	g1984	4.2.1.32	L(+)-tartrate dehydratase	123	132	93.2	0.0055568	0.263039	0.719156	5.692	4.36-7.431	2.635-61.674	0.446501	2.23963	110	9.45e-05	0.000612751	664	-0.000133958	0.000233142	0.56657	0.996188	-0.000171503	0.000243345	0.482263	0.907618
EC	India (unexposed)	g1920	4.1.3.16	4-hydroxy-2-oxoglutarate aldolase	115	132	87.1	0.00324872	0.104578	0.719156	5.423	4.145-7.096	4.459-32.84	0.448145	2.23142	113	7.01e-05	0.000854847	717	-6.33e-05	0.000177639	0.722018	0.996188	-0.000116789	0.00018299	0.524493	0.907618
EC	India (unexposed)	g1103	2.7.1.59	N-acetylglucosamine kinase	119	132	90.2	0.00359137	0.122406	0.719156	5.568	4.239-7.314	4.181-35.428	0.457481	2.18588	125	0.000218805	0.000724386	445	-6.53e-05	0.000193015	0.735489	0.996188	-0.000117035	0.000199077	0.557668	0.907618
EC	Malawi	g467	1.4.1.1	Alanine dehydrogenase	53	56	94.6	0.00350824	0.0621941	0.747961	5.703	3.583-9.078	0.371-6799.011	0.113578	8.80449	6	-0.000485952	0.00425328	1569	-0.000419718	0.000277016	0.135569	0.999643	-0.000453521	0.0002895	0.123524	0.999911
EC	Malawi	g1419	3.1.7.2	Guanosine-3',5'-bis(diphosphate) 3'-diphosphatase	52	56	92.9	0.000912617	0.113522	0.747961	5.548	3.5-8.794	1.296-1345.762	0.132823	7.52884	28	-0.000639245	0.00158351	1668	-6.38e-05	0.000114614	0.58002	0.999643	-6.59e-05	0.000117669	0.577664	0.999911
EC	Malawi	g1700	3.5.2.7	Imidazolonepropionase	53	56	94.6	0.00296404	0.241945	0.813557	5.823	3.667-9.247	0.053-22783.322	0.167255	5.97888	36	0.0153112	0.0184817	2	-0.0004836	0.000234821	0.044287	0.999643	-0.000518885	0.000235898	0.0324853	0.999911
EC	Malawi	g142	1.1.1.60	2-hydroxy-3-oxopropionate reductase	53	56	94.6	0.0106251	0.272639	0.813557	5.835	3.67-9.277	0.056-20227.235	0.174028	5.74619	38	0.000102551	0.000919062	565	6.19e-05	0.000386542	0.873319	0.999643	8.96e-05	0.000380242	0.814766	0.999911
EC	Malawi	g2275	6.2.1.1	Acetate--CoA ligase	53	56	94.6	0.00840197	0.272639	0.813557	5.835	3.67-9.277	0.056-20227.235	0.174028	5.74619	41	-7.36e-05	0.000304606	1040	4.44e-05	0.00035345	0.900425	0.999643	7.84e-05	0.0003418	0.819544	0.999911
EC	Malawi	g567	1.8.5.3	Dimethylsulfoxide reductase	53	56	94.6	0.010175	0.272639	0.813557	5.835	3.67-9.277	0.056-20227.235	0.174028	5.74619	47	-3.74e-05	0.000776813	968	0.000126475	0.000414768	0.761593	0.999643	0.000165549	0.000419562	0.694834	0.999911
EC	Malawi	g859	2.4.1.292	1,4-N-acetyl-D-galactosaminyltransferase	6	56	10.7	0.0001009	0.0102012	0.747961	1.495	0.77-2.902	4.62-12.607	0.195911	5.10435	54	-6.44e-06	0.000182887	869	-0.00010945	7.47e-05	0.148623	0.999643	-0.00010391	7.82e-05	0.189768	0.999911
EC	Malawi	g1111	2.7.1.73	Inosine kinase	51	56	91.1	0.00438114	0.112263	0.747961	5.551	3.468-8.884	2.064-372.8	0.200123	4.99694	59	-0.000224593	0.00129518	1319	5.86e-05	0.000264199	0.825368	0.999643	8.39e-05	0.000260048	0.74845	0.999911
EC	Malawi	g1920	4.1.3.16	4-hydroxy-2-oxoglutarate aldolase	51	56	91.1	0.00455813	0.112263	0.747961	5.551	3.468-8.884	2.064-372.8	0.200123	4.99694	63	-0.000185664	0.00105185	1267	-7.3e-06	0.000250846	0.976883	0.999643	1.79e-05	0.000242915	0.941697	0.999911
EC	Malawi	g1481	3.2.1.51	Alpha-L-fucosidase	51	56	91.1	0.00979028	0.0495912	0.747961	5.561	3.444-8.98	3.043-243.431	0.204306	4.89462	71	0.000246306	0.00373823	377	-0.000567583	0.000400329	0.161997	0.999643	-0.000530842	0.000405759	0.196764	0.999911
EC	Malawi	g1103	2.7.1.59	N-acetylglucosamine kinase	53	56	94.6	0.00465272	0.288945	0.813557	5.894	3.689-9.417	0.065-12040.86	0.210027	4.76128	76	0.000677136	0.00206968	147	-5.66e-05	0.000246978	0.819522	0.999643	-3.56e-05	0.000250458	0.887691	0.999911
EC	Malawi	g1984	4.2.1.32	L(+)-tartrate dehydratase	53	56	94.6	0.00812516	0.288945	0.813557	5.894	3.689-9.417	0.065-12040.86	0.210027	4.76128	77	0.000344926	0.00112671	277	-1.22e-05	0.000324337	0.970138	0.999643	-1.07e-05	0.000324276	0.973716	0.999911
EC	Malawi	g140	1.1.1.58	Tagaturonate reductase	51	56	91.1	0.00461214	0.298579	0.813557	5.677	3.556-9.063	1.163-417.847	0.25753	3.88304	111	7.19e-05	0.00105283	617	-0.000123371	0.000249629	0.623158	0.999643	-0.000110122	0.000243329	0.65282	0.999911
EC	Malawi	g2159	5.3.1.22	Hydroxypyruvate isomerase	51	56	91.1	0.00674052	0.298579	0.813557	5.677	3.556-9.063	1.163-417.847	0.25753	3.88304	120	0.000338174	0.00220656	285	0.000197624	0.000340383	0.56393	0.999643	0.000211564	0.000334737	0.530247	0.999911
