# Supplementary material for: Increased bacterial taxonomic and functional diversity is associated with impaired rotavirus vaccine immunogenicity in infants from India and Malawi
Source: BMC Microbiol. 2023 Nov 18;23:354. doi: 10.1186/s12866-023-03098-z (PMC10656894; doi:10.1186/s12866-023-03098-z)
Supplement: Supplementary file 5 — Additional file 5: Supplementary File 5. Statistical outputs for analysis of metagenomic composition by dose 1 oral rotavirus shedding status. Data are provided for (A) genus, (B), species, (C) pathway, and (D) enzyme commission. FDR, false discovery rate; Q1, quartile 1; Q3, quartile 3; RF, Random Forests; sd, standard deviation; se, standard error. [file 12866_2023_3098_MOESM5_ESM.xlsx]

## Sheet: (A) Genus
Module	Country	Feature_ID	Kingdom	Phylum	Class	Order	Family	Genus	Nonresponder_present	Nonresponder_N	Nonresponder_prevalence	Nonresponder_sd_abundance	Responder_present	Responder_N	Responder_prevalence	Responder_mean_abundance	Fisher_P	Fisher_FDR_P	Mean_abundance_difference	Prevalence_difference	Normalised_prevalence_difference	Normalised_prevalence_difference_rank	RF_importance_mean	RF_importance_sd	RF_importance_rank	RF_N_per_group	RF_accuracy_median	RF_accuracy_Q1	RF_accuracy_Q3	Maaslin_coefficient	Maaslin_se	Maaslin_P	Maaslin_FDR_P	Maaslin_adjusted_coefficient	Maaslin_adjusted_se	Maaslin_adjusted_P	Maaslin_adjusted_FDR_P
Genus	India	t1496	Bacteria	Firmicutes	Clostridia	Eubacteriales	Peptostreptococcaceae	Clostridioides	154	207	74.4	0.185053	43	74	58.1	0.0286486	0.0116596	0.756496	-0.01966	-16.3	16.3	1	0.138532	0.265237	28	50	0.5	0.45	0.6	-0.00205151	0.00250017	0.412603	0.855512	-0.0021899	0.00247053	0.376175	0.851343
Genus	India	t111015	Bacteria	Actinobacteria	Actinomycetia	Actinomycetales	Actinomycetaceae	Actinomyces	96	207	46.4	0.327575	23	74	31.1	0.00494459	0.0280184	0.756496	-0.0337757	-15.3	15.3	2	0.101537	0.196853	41	50	0.5	0.45	0.6	-0.00241904	0.00228141	0.289912	0.804273	-0.00273984	0.00228228	0.230988	0.83983
Genus	India	t74426	Bacteria	Actinobacteria	Coriobacteriia	Coriobacteriales	Coriobacteriaceae	Collinsella	156	207	75.4	1.32913	45	74	60.8	0.427246	0.0238916	0.756496	0.00391938	-14.6	14.6	3	0.220517	0.425727	8	50	0.5	0.45	0.6	-0.00408445	0.00806098	0.61277	0.855512	-0.0053822	0.00795673	0.499336	0.863396
Genus	India	t1358	Bacteria	Firmicutes	Bacilli	Lactobacillales	Streptococcaceae	Lactococcus	98	207	47.3	0.0369676	26	74	35.1	0.145065	0.0771067	0.834218	0.138651	-12.2	12.2	4	0.0894509	0.169444	50	50	0.5	0.45	0.6	0.0030627	0.00281315	0.277222	0.804273	0.00363748	0.00272311	0.18273	0.806632
Genus	India	t1382	Bacteria	Actinobacteria	Coriobacteriia	Coriobacteriales	Atopobiaceae	Lancefieldella	63	207	30.4	0.0256157	31	74	41.9	0.0036	0.0852701	0.834218	-0.00367923	11.5	11.5	5	0.109574	0.201561	37	50	0.5	0.45	0.6	-0.000409093	0.000972576	0.67435	0.855512	-0.000476205	0.000960783	0.620544	0.863396
Genus	India	t161879	Bacteria	Actinobacteria	Actinomycetia	Corynebacteriales	Corynebacteriaceae	Corynebacterium	147	207	71	0.068447	45	74	60.8	0.00191892	0.111461	0.834218	-0.00658833	-10.2	10.2	6	0.159828	0.29235	24	50	0.5	0.45	0.6	-0.00108835	0.00101692	0.285432	0.804273	-0.00118657	0.00102824	0.24951	0.83983
Genus	India	t40324	Bacteria	Proteobacteria	Gammaproteobacteria	Xanthomonadales	Xanthomonadaceae	Stenotrophomonas	88	207	42.5	0.000691191	24	74	32.4	0.000404054	0.166327	0.834218	0.000139803	-10.1	10.1	7	0.0709144	0.131308	60	50	0.5	0.45	0.6	9.21579e-07	0.00020168	0.996357	0.996357	1.95835e-05	0.00020396	0.923578	0.93665
Genus	India	t1492	Bacteria	Firmicutes	Clostridia	Eubacteriales	Clostridiaceae	Clostridium	169	207	81.6	2.80148	53	74	71.6	0.0925973	0.0952991	0.834218	-0.366409	-10	10	8	0.159367	0.292138	26	50	0.5	0.45	0.6	-0.01014	0.0079859	0.205237	0.804273	-0.0110446	0.00804602	0.170974	0.806632
Genus	India	t1736	Bacteria	Firmicutes	Clostridia	Eubacteriales	Eubacteriaceae	Eubacterium	108	207	52.2	0.0671052	46	74	62.2	0.0452703	0.173431	0.834218	0.03635	10	10	9	0.138332	0.255662	29	50	0.5	0.45	0.6	0.00373494	0.00175117	0.0338121	0.769238	0.00353775	0.00175904	0.0452853	0.806632
Genus	India	t287	Bacteria	Proteobacteria	Gammaproteobacteria	Pseudomonadales	Pseudomonadaceae	Pseudomonas	113	207	54.6	0.0118033	33	74	44.6	0.00292838	0.175083	0.834218	0.000707605	-10	10	10	0.107868	0.202729	38	50	0.5	0.45	0.6	0.000218622	0.000578447	0.705757	0.855512	0.000163189	0.000585726	0.780755	0.898683
Genus	India	t33038	Bacteria	Firmicutes	Clostridia	Eubacteriales	Lachnospiraceae	Mediterraneibacter	138	207	66.7	3.04446	42	74	56.8	1.58862	0.157873	0.834218	0.916322	-9.9	9.9	11	0.123121	0.225013	36	50	0.5	0.45	0.6	0.0218838	0.0124082	0.0788832	0.804273	0.0216217	0.0125657	0.0864364	0.806632
Genus	India	t1583	Bacteria	Firmicutes	Bacilli	Lactobacillales	Lactobacillaceae	Weissella	54	207	26.1	0.00511388	12	74	16.2	0.00227162	0.109628	0.834218	0.00134988	-9.9	9.9	12	0.0511147	0.104041	73	50	0.5	0.45	0.6	-3.05399e-05	0.00046925	0.948155	0.97073	-2.6172e-05	0.000473349	0.955947	0.955947
Genus	India	t1590	Bacteria	Firmicutes	Bacilli	Lactobacillales	Lactobacillaceae	Lactiplantibacillus	126	207	60.9	0.127284	38	74	51.4	0.0213635	0.170659	0.834218	-0.0159998	-9.5	9.5	13	0.127449	0.231645	33	50	0.5	0.45	0.6	-0.00120921	0.00208124	0.561707	0.855512	-0.000711453	0.00207443	0.731889	0.8742
Genus	India	t1547	Bacteria	Firmicutes	Erysipelotrichia	Erysipelotrichales	Erysipelotrichaceae	Erysipelatoclostridium	127	207	61.4	0.504667	39	74	52.7	0.130674	0.216159	0.905488	0.0404381	-8.7	8.7	14	0.0962536	0.173077	43	50	0.5	0.45	0.6	0.0015461	0.00412845	0.708318	0.855512	0.00172327	0.00415041	0.678317	0.8742
Genus	India	t1660	Bacteria	Actinobacteria	Actinomycetia	Actinomycetales	Actinomycetaceae	Schaalia	155	207	74.9	0.0296508	49	74	66.2	0.0192297	0.172344	0.834218	0.0102307	-8.7	8.7	15	0.136773	0.249907	30	50	0.5	0.45	0.6	0.00081691	0.00131676	0.535505	0.855512	0.000766779	0.00132348	0.56282	0.863396
Genus	India	t292800	Bacteria	Firmicutes	Clostridia	Eubacteriales	Oscillospiraceae	Flavonifractor	113	207	54.6	0.857599	34	74	45.9	0.0971743	0.223577	0.905488	-0.0299952	-8.7	8.7	16	0.102318	0.186584	40	50	0.5	0.45	0.6	-0.00133764	0.00459908	0.771383	0.861544	-0.0017486	0.0046443	0.706834	0.8742
Genus	India	t39488	Bacteria	Firmicutes	Clostridia	Eubacteriales	Lachnospiraceae	Anaerobutyricum	90	207	43.5	0.0249848	26	74	35.1	0.0188514	0.219429	0.905488	0.0137721	-8.4	8.4	17	0.0861186	0.166878	52	50	0.5	0.45	0.6	0.00156716	0.00119236	0.189813	0.804273	0.00141408	0.0012037	0.241104	0.83983
Genus	India	t83655	Bacteria	Proteobacteria	Gammaproteobacteria	Enterobacterales	Enterobacteriaceae	Leclercia	89	207	43	0.0114774	26	74	35.1	0.00127838	0.271504	0.999628	-0.000431283	-7.9	7.9	18	0.0676959	0.124187	62	50	0.5	0.45	0.6	-0.000288974	0.000496835	0.561285	0.855512	-0.000231032	0.000473814	0.626222	0.863396
Genus	India	t2109685	Bacteria	Actinobacteria	Coriobacteriia	Coriobacteriales	Atopobiaceae	Olsenella	75	207	36.2	0.24128	21	74	28.4	0.0162014	0.254449	0.981445	-0.00666	-7.8	7.8	19	0.0794521	0.153053	55	50	0.5	0.45	0.6	0.000617785	0.00190601	0.746086	0.855512	0.000257109	0.00189803	0.892347	0.93665
Genus	India	t437897	Bacteria	Firmicutes	Negativicutes	Selenomonadales	Selenomonadaceae	Megamonas	104	207	50.2	1.10614	32	74	43.2	0.0097473	0.343516	1	-0.103663	-7	7	20	0.0902219	0.166495	49	50	0.5	0.45	0.6	-0.00323127	0.00399135	0.418878	0.855512	-0.00371207	0.00402388	0.357074	0.843027
Genus	India	t1379	Bacteria	Firmicutes	Bacilli	Bacillales	Paenibacillaceae	Gemella	190	207	91.8	0.0208589	63	74	85.1	0.00918108	0.114999	0.834218	0.000805236	-6.7	6.7	21	0.173488	0.311658	20	50	0.5	0.45	0.6	-0.000343165	0.000926424	0.711352	0.855512	-0.000327213	0.000939597	0.727921	0.8742
Genus	India	t853	Bacteria	Firmicutes	Clostridia	Eubacteriales	Oscillospiraceae	Faecalibacterium	187	207	90.3	1.81054	62	74	83.8	0.396559	0.138465	0.834218	0.261369	-6.5	6.5	22	0.188604	0.347028	13	50	0.5	0.45	0.6	0.005335	0.00630204	0.397971	0.855512	0.00428741	0.00635148	0.500229	0.863396
Genus	India	t166486	Bacteria	Firmicutes	Clostridia	Eubacteriales	Lachnospiraceae	Roseburia	119	207	57.5	0.0724796	38	74	51.4	0.0268973	0.413586	1	0.0122606	-6.1	6.1	23	0.104842	0.193568	39	50	0.5	0.45	0.6	0.00110068	0.00164863	0.504918	0.855512	0.00091626	0.00166102	0.581655	0.863396
Genus	India	t187327	Bacteria	Firmicutes	Negativicutes	Acidaminococcales	Acidaminococcaceae	Acidaminococcus	99	207	47.8	0.317984	31	74	41.9	0.148765	0.416554	1	0.0569726	-5.9	5.9	24	0.0905128	0.166525	48	50	0.5	0.45	0.6	0.00175246	0.00403184	0.664149	0.855512	0.00153944	0.0040388	0.703378	0.8742
Genus	India	t239935	Bacteria	Verrucomicrobia	Verrucomicrobiae	Verrucomicrobiales	Akkermansiaceae	Akkermansia	66	207	31.9	1.73683	28	74	37.8	0.580392	0.389896	1	0.410697	5.9	5.9	25	0.0630384	0.122953	66	50	0.5	0.45	0.6	0.00899666	0.00736766	0.223079	0.804273	0.00975261	0.0073825	0.187589	0.806632
Genus	India	t47715	Bacteria	Firmicutes	Bacilli	Lactobacillales	Lactobacillaceae	Lacticaseibacillus	129	207	62.3	0.332517	42	74	56.8	0.0776554	0.408499	1	0.022324	-5.5	5.5	26	0.130132	0.234743	32	50	0.5	0.45	0.6	0.00105547	0.00312176	0.73554	0.855512	0.00170117	0.0031176	0.585738	0.863396
Genus	India	t71999	Bacteria	Actinobacteria	Actinomycetia	Micrococcales	Micrococcaceae	Kocuria	62	207	30	0.000623558	26	74	35.1	0.00012973	0.465605	1	-4.8048e-05	5.1	5.1	27	0.071773	0.133849	59	50	0.5	0.45	0.6	-1.29649e-05	0.000152044	0.932107	0.967937	-2.05853e-05	0.000153309	0.893285	0.93665
Genus	India	t33010	Bacteria	Actinobacteria	Actinomycetia	Propionibacteriales	Propionibacteriaceae	Cutibacterium	91	207	44	0.80685	29	74	39.2	0.0175041	0.496732	1	-0.0836955	-4.8	4.8	28	0.0933304	0.181884	47	50	0.5	0.45	0.6	-0.0041564	0.0037533	0.269074	0.804273	-0.00414741	0.0037822	0.273796	0.83983
Genus	India	t1351	Bacteria	Firmicutes	Bacilli	Lactobacillales	Enterococcaceae	Enterococcus	197	207	95.2	2.40367	67	74	90.5	0.748703	0.161852	0.834218	-0.239503	-4.7	4.7	29	0.234279	0.430563	3	50	0.5	0.45	0.6	-0.0102563	0.0106067	0.3344	0.85178	-0.00842001	0.0103007	0.414399	0.863396
Genus	India	t202956	Bacteria	Proteobacteria	Gammaproteobacteria	Pseudomonadales	Moraxellaceae	Acinetobacter	127	207	61.4	0.0592	42	74	56.8	0.00696351	0.49274	1	-0.00885967	-4.6	4.6	30	0.154983	0.290917	27	50	0.5	0.45	0.6	-0.00232061	0.00139726	0.0978703	0.804273	-0.00214173	0.00135612	0.11542	0.806632
Genus	India	t1270	Bacteria	Actinobacteria	Actinomycetia	Micrococcales	Micrococcaceae	Micrococcus	57	207	27.5	0.00049251	17	74	23	0.000101351	0.538874	1	-5.51704e-05	-4.5	4.5	31	0.0470887	0.0845957	79	50	0.5	0.45	0.6	-0.000132841	0.00014388	0.356662	0.852026	-0.000148866	0.000145323	0.30656	0.843027
Genus	India	t1624	Bacteria	Firmicutes	Bacilli	Lactobacillales	Lactobacillaceae	Ligilactobacillus	166	207	80.2	1.112	56	74	75.7	0.336985	0.41038	1	0.089131	-4.5	4.5	32	0.184224	0.342936	16	50	0.5	0.45	0.6	0.00250275	0.00662319	0.705809	0.855512	0.00245664	0.00667	0.712925	0.8742
Genus	India	t54005	Bacteria	Firmicutes	Tissierellia	Tissierellales	Peptoniphilaceae	Peptoniphilus	143	207	69.1	0.0127817	48	74	64.9	0.00388243	0.561929	1	0.000368906	-4.2	4.2	33	0.136484	0.256823	31	50	0.5	0.45	0.6	0.000401212	0.000669045	0.549207	0.855512	0.000339547	0.000670264	0.612852	0.863396
Genus	India	t729	Bacteria	Proteobacteria	Gammaproteobacteria	Pasteurellales	Pasteurellaceae	Haemophilus	154	207	74.4	0.0539734	52	74	70.3	0.277139	0.540825	1	0.265273	-4.1	4.1	34	0.171915	0.312858	21	50	0.5	0.45	0.6	0.00626435	0.00385477	0.105272	0.804273	0.00668805	0.00383401	0.0822104	0.806632
Genus	India	t649756	Bacteria	Firmicutes	Clostridia	Eubacteriales	Lachnospiraceae	Anaerostipes	140	207	67.6	0.424267	47	74	63.5	0.0334932	0.566572	1	-2.75297e-05	-4.1	4.1	35	0.186414	0.353959	15	50	0.5	0.45	0.6	0.00208253	0.00238304	0.382927	0.855512	0.00218587	0.00238614	0.360436	0.843027
Genus	India	t2823316	Bacteria	Firmicutes	Clostridia	Eubacteriales	Lachnospiraceae	Faecalicatena	78	207	37.7	0.00549471	25	74	33.8	0.00852703	0.576969	1	0.00676133	-3.9	3.9	36	0.0828343	0.153767	53	50	0.5	0.45	0.6	0.0017354	0.000734204	0.0187816	0.769238	0.00170521	0.000742015	0.0223102	0.806632
Genus	India	t2093856	Bacteria	Bacteroidetes	Bacteroidia	Bacteroidales	Odoribacteraceae	Butyricimonas	50	207	24.2	0.0113752	15	74	20.3	0.00645135	0.525833	1	0.00373154	-3.9	3.9	37	0.0485555	0.0909298	78	50	0.5	0.45	0.6	0.000286372	0.000785973	0.71587	0.855512	8.90449e-05	0.000788175	0.910132	0.93665
Genus	India	t550	Bacteria	Proteobacteria	Gammaproteobacteria	Enterobacterales	Enterobacteriaceae	Enterobacter	187	207	90.3	3.3559	64	74	86.5	0.099223	0.382573	1	-0.754505	-3.8	3.8	38	0.192428	0.349662	11	50	0.5	0.45	0.6	-0.0228531	0.0101517	0.025154	0.769238	-0.0205535	0.00932504	0.0283477	0.806632
Genus	India	t2003188	Bacteria	Actinobacteria	Coriobacteriia	Coriobacteriales	Atopobiaceae	Parolsenella	100	207	48.3	0.243132	33	74	44.6	0.024927	0.590849	1	-0.0214822	-3.7	3.7	39	0.0761782	0.141298	57	50	0.5	0.45	0.6	-0.000996754	0.00257612	0.69911	0.855512	-0.00156365	0.00255555	0.541134	0.863396
Genus	India	t328813	Bacteria	Bacteroidetes	Bacteroidia	Bacteroidales	Rikenellaceae	Alistipes	54	207	26.1	1.0926	22	74	29.7	0.0626122	0.54534	1	-0.0202816	3.6	3.6	40	0.0796279	0.157895	54	50	0.5	0.45	0.6	0.000184331	0.0038205	0.961553	0.972866	-0.000638844	0.00382621	0.86752	0.93665
Genus	India	t1260	Bacteria	Firmicutes	Tissierellia	Tissierellales	Peptoniphilaceae	Finegoldia	161	207	77.8	0.00754695	55	74	74.3	0.00896622	0.630064	1	0.00545414	-3.5	3.5	41	0.199531	0.392662	9	50	0.5	0.45	0.6	0.00113425	0.000743261	0.128132	0.804273	0.00120684	0.000749427	0.108473	0.806632
Genus	India	t817	Bacteria	Bacteroidetes	Bacteroidia	Bacteroidales	Bacteroidaceae	Bacteroides	136	207	65.7	11.9197	46	74	62.2	2.60806	0.670775	1	-0.787967	-3.5	3.5	42	0.124687	0.228372	34	50	0.5	0.45	0.6	-0.00336903	0.0247273	0.891724	0.946769	-0.00918108	0.0247096	0.710508	0.8742
Genus	India	t143361	Bacteria	Firmicutes	Clostridia	Eubacteriales	Peptostreptococcaceae	Filifactor	52	207	25.1	0.0147116	21	74	28.4	0.0032527	0.643504	1	0.000829031	3.3	3.3	43	0.062434	0.117762	68	50	0.5	0.45	0.6	0.000296392	0.000661119	0.654271	0.855512	0.000182572	0.000664562	0.783735	0.898683
Genus	India	t208479	Bacteria	Firmicutes	Clostridia	Eubacteriales	Lachnospiraceae	Enterocloster	108	207	52.2	2.32371	41	74	55.4	0.0452162	0.684816	1	-0.169796	3.2	3.2	44	0.124264	0.229638	35	50	0.5	0.45	0.6	-0.00273449	0.00574769	0.634621	0.855512	-0.00313043	0.00580763	0.59031	0.863396
Genus	India	t1464	Bacteria	Firmicutes	Bacilli	Bacillales	Paenibacillaceae	Paenibacillus	16	207	7.7	0.00559642	8	74	10.8	0.00696216	0.46784	1	0.00575153	3.1	3.1	45	0.0194458	0.0425131	85	50	0.5	0.45	0.6	0.00139433	0.000684227	0.0425118	0.769238	0.00129406	0.000689191	0.0614901	0.806632
Genus	India	t197	Bacteria	Proteobacteria	Epsilonproteobacteria	Campylobacterales	Campylobacteraceae	Campylobacter	40	207	19.3	0.892011	12	74	16.2	0.0137365	0.605209	1	-0.0792041	-3.1	3.1	46	0.0312772	0.0574987	83	50	0.5	0.45	0.6	-0.00355668	0.00364468	0.329982	0.85178	-0.00346596	0.00361839	0.338971	0.843027
Genus	India	t165179	Bacteria	Bacteroidetes	Bacteroidia	Bacteroidales	Prevotellaceae	Prevotella	149	207	72	1.22949	51	74	68.9	0.539974	0.654719	1	0.376507	-3.1	3.1	47	0.161257	0.303837	23	50	0.5	0.45	0.6	0.00655621	0.00695479	0.346655	0.85178	0.00477447	0.00697706	0.494359	0.863396
Genus	India	t1550024	Bacteria	Firmicutes	Clostridia	Eubacteriales	Oscillospiraceae	Ruthenibacterium	65	207	31.4	0.998142	21	74	28.4	0.0776581	0.6621	1	-0.0117588	-3	3	48	0.0511135	0.0938174	74	50	0.5	0.45	0.6	0.00234911	0.00400265	0.557754	0.855512	0.00228003	0.00401526	0.570608	0.863396
Genus	India	t28118	Bacteria	Bacteroidetes	Bacteroidia	Bacteroidales	Odoribacteraceae	Odoribacter	56	207	27.1	0.361626	18	74	24.3	0.00262838	0.758743	1	-0.0254591	-2.8	2.8	49	0.0468077	0.0885002	80	50	0.5	0.45	0.6	-0.00116147	0.0019685	0.55565	0.855512	-0.00152838	0.00196172	0.436591	0.863396
Genus	India	t624	Bacteria	Proteobacteria	Gammaproteobacteria	Enterobacterales	Enterobacteriaceae	Shigella	165	207	79.7	0.240776	57	74	77	0.100474	0.621236	1	-0.00387495	-2.7	2.7	50	0.165435	0.298642	22	50	0.5	0.45	0.6	0.000267721	0.00323837	0.934172	0.967937	0.000771846	0.00325904	0.812964	0.907985
Genus	India	t29466	Bacteria	Firmicutes	Negativicutes	Veillonellales	Veillonellaceae	Veillonella	198	207	95.7	3.33709	69	74	93.2	1.60475	0.532881	1	-0.101506	-2.5	2.5	51	0.252605	0.451492	1	50	0.5	0.45	0.6	-0.00934072	0.0131568	0.478325	0.855512	-0.00972037	0.0130915	0.458423	0.863396
Genus	India	t582	Bacteria	Proteobacteria	Gammaproteobacteria	Enterobacterales	Morganellaceae	Morganella	75	207	36.2	0.0775325	25	74	33.8	0.00885676	0.777852	1	-0.00238865	-2.4	2.4	52	0.0571117	0.106155	71	50	0.5	0.45	0.6	-0.000666917	0.00135894	0.623979	0.855512	-0.000566402	0.00137129	0.679898	0.8742
Genus	India	t604330	Bacteria	Actinobacteria	Coriobacteriia	Coriobacteriales	Atopobiaceae	Parafannyhessea	114	207	55.1	0.0114483	39	74	52.7	0.0058027	0.786049	1	0.00381671	-2.4	2.4	53	0.159518	0.302234	25	50	0.5	0.45	0.6	0.00104749	0.00066793	0.117953	0.804273	0.00104317	0.000676604	0.124282	0.806632
Genus	India	t43675	Bacteria	Actinobacteria	Actinomycetia	Micrococcales	Micrococcaceae	Rothia	195	207	94.2	0.258822	68	74	91.9	0.064923	0.57993	1	-0.0559509	-2.3	2.3	54	0.229181	0.421248	6	50	0.5	0.45	0.6	-0.00555192	0.00307295	0.0718857	0.804273	-0.0060305	0.00307662	0.0509969	0.806632
Genus	India	t907	Bacteria	Firmicutes	Negativicutes	Veillonellales	Veillonellaceae	Megasphaera	110	207	53.1	0.647028	41	74	55.4	0.0242203	0.786635	1	-0.0981261	2.3	2.3	55	0.0933958	0.167822	46	50	0.5	0.45	0.6	-0.00459989	0.00401628	0.253062	0.804273	-0.00403953	0.00405256	0.319748	0.843027
Genus	India	t1667168	Bacteria	Actinobacteria	Actinomycetia	Micrococcales	Dermabacteraceae	Dermabacter	49	207	23.7	0.0260824	16	74	21.6	0.00455541	0.872484	1	0.00110323	-2.1	2.1	56	0.0605633	0.133438	69	50	0.5	0.45	0.6	0.000414183	0.000804875	0.607245	0.855512	0.000512056	0.000809111	0.527351	0.863396
Genus	India	t2582419	Bacteria	Firmicutes	Negativicutes	Veillonellales	Veillonellaceae	Dialister	91	207	44	0.293651	31	74	41.9	0.0125554	0.786038	1	-0.0142562	-2.1	2.1	57	0.06747	0.122573	63	50	0.5	0.45	0.6	-0.00034814	0.00197629	0.860297	0.92482	-0.000520866	0.00199935	0.794661	0.899221
Genus	India	t2774055	Bacteria	Proteobacteria	Gammaproteobacteria	Enterobacterales	Enterobacteriaceae	Kluyvera	52	207	25.1	0.00289023	17	74	23	0.00453378	0.755453	1	0.00401543	-2.1	2.1	58	0.0535311	0.112486	72	50	0.5	0.45	0.6	0.000738092	0.000520806	0.157537	0.804273	0.000743973	0.000507997	0.144198	0.806632
Genus	India	t84112	Bacteria	Actinobacteria	Coriobacteriia	Eggerthellales	Eggerthellaceae	Eggerthella	102	207	49.3	0.348803	38	74	51.4	0.0325392	0.787631	1	-0.0314415	2.1	2.1	59	0.0948926	0.169991	44	50	0.5	0.45	0.6	-0.000901944	0.00301869	0.765325	0.861544	-0.000867027	0.00303666	0.775462	0.898683
Genus	India	t2093857	Bacteria	Firmicutes	Clostridia	Eubacteriales	Oscillospiraceae	Dysosmobacter	35	207	16.9	0.0225762	11	74	14.9	0.00898649	0.854873	1	0.00617006	-2	2	60	0.0228489	0.0443718	84	50	0.5	0.45	0.6	0.00101577	0.000878662	0.248653	0.804273	0.000952164	0.000885509	0.283198	0.83983
Genus	India	t901	Bacteria	Proteobacteria	Deltaproteobacteria	Desulfovibrionales	Desulfovibrionaceae	Desulfovibrio	7	207	3.4	0.0131388	4	74	5.4	0.000287838	0.487641	1	-0.000779795	2	2	61	0.00631521	0.0147936	86	50	0.5	0.45	0.6	-0.000130312	0.000396227	0.742492	0.855512	-0.000195978	0.0004004	0.62491	0.863396
Genus	India	t34062	Bacteria	Proteobacteria	Gammaproteobacteria	Pseudomonadales	Moraxellaceae	Moraxella	80	207	38.6	0.00666334	30	74	40.5	0.000245946	0.782942	1	-0.000846325	1.9	1.9	62	0.0669277	0.119846	64	50	0.5	0.45	0.6	-0.000434274	0.000369223	0.240524	0.804273	-0.000412442	0.000364775	0.25918	0.83983
Genus	India	t39485	Bacteria	Firmicutes	Clostridia	Eubacteriales	Lachnospiraceae	Lachnospira	55	207	26.6	0.0145521	21	74	28.4	0.00465135	0.76234	1	0.00338952	1.8	1.8	63	0.0466401	0.0930944	81	50	0.5	0.45	0.6	0.000671525	0.000612927	0.274197	0.804273	0.000566472	0.000617668	0.359889	0.843027
Genus	India	t410072	Bacteria	Firmicutes	Clostridia	Eubacteriales	Lachnospiraceae	Coprococcus	110	207	53.1	0.0475099	38	74	51.4	0.0244824	0.89218	1	0.0125341	-1.7	1.7	64	0.0984386	0.182642	42	50	0.5	0.45	0.6	0.00127379	0.00151093	0.399924	0.855512	0.00104119	0.00152065	0.494109	0.863396
Genus	India	t69966	Bacteria	Firmicutes	Bacilli	Bacillales	Staphylococcaceae	Macrococcus	40	207	19.3	0.0208512	13	74	17.6	0.0641419	0.862932	1	0.0613429	-1.7	1.7	65	0.0500987	0.107715	76	50	0.5	0.45	0.6	0.00224584	0.00186489	0.229504	0.804273	0.0024553	0.00183818	0.182747	0.806632
Genus	India	t2714355	Bacteria	Firmicutes	Clostridia	Eubacteriales	Oscillospiraceae	Oscillibacter	62	207	30	0.0295774	21	74	28.4	0.012023	0.882359	1	0.00661428	-1.6	1.6	66	0.0496415	0.103299	77	50	0.5	0.45	0.6	0.000367877	0.00110376	0.739162	0.855512	0.000218218	0.00111261	0.844652	0.931283
Genus	India	t1834196	Bacteria	Firmicutes	Clostridia	Eubacteriales	Lachnospiraceae	Lachnoclostridium	73	207	35.3	0.471165	25	74	33.8	0.0391919	0.887385	1	0.00290735	-1.5	1.5	67	0.0592831	0.108719	70	50	0.5	0.45	0.6	0.00130916	0.00258579	0.613052	0.855512	0.00144303	0.00258084	0.576529	0.863396
Genus	India	t573	Bacteria	Proteobacteria	Gammaproteobacteria	Enterobacterales	Enterobacteriaceae	Klebsiella	201	207	97.1	13.0048	73	74	98.6	6.65578	NA	NA	1.18054	1.5	1.5	68	0.242939	0.441192	2	50	0.5	0.45	0.6	0.0228528	0.0297046	0.442346	0.855512	0.0264114	0.0289675	0.362698	0.843027
Genus	India	t584	Bacteria	Proteobacteria	Gammaproteobacteria	Enterobacterales	Morganellaceae	Proteus	50	207	24.2	0.498575	19	74	25.7	0.0215054	0.875067	1	-0.0550917	1.5	1.5	69	0.0626009	0.115105	67	50	0.5	0.45	0.6	-0.0020827	0.00333865	0.53326	0.855512	-0.00201966	0.00338454	0.551179	0.863396
Genus	India	t28141	Bacteria	Proteobacteria	Gammaproteobacteria	Enterobacterales	Enterobacteriaceae	Cronobacter	84	207	40.6	0.10276	29	74	39.2	0.000877027	0.890564	1	-0.0114988	-1.4	1.4	70	0.0698014	0.128945	61	50	0.5	0.45	0.6	-0.00152546	0.00126238	0.227917	0.804273	-0.0013203	0.00121406	0.277769	0.83983
Genus	India	t1335613	Bacteria	Actinobacteria	Coriobacteriia	Eggerthellales	Eggerthellaceae	Gordonibacter	84	207	40.6	0.0605943	31	74	41.9	0.00797162	0.890764	1	-0.00553949	1.3	1.3	71	0.0872622	0.167626	51	50	0.5	0.45	0.6	-0.000508872	0.00135102	0.706713	0.855512	-0.000848165	0.00133958	0.52716	0.863396
Genus	India	t84030	Bacteria	Firmicutes	Clostridia	Eubacteriales	Lachnospiraceae	Lacrimispora	67	207	32.4	0.0112848	23	74	31.1	0.00414324	0.885375	1	0.00231571	-1.3	1.3	72	0.0636962	0.120364	65	50	0.5	0.45	0.6	0.000852057	0.000627414	0.175547	0.804273	0.000834785	0.000631492	0.187295	0.806632
Genus	India	t823	Bacteria	Bacteroidetes	Bacteroidia	Bacteroidales	Tannerellaceae	Parabacteroides	89	207	43	6.13456	31	74	41.9	2.09139	0.891927	1	1.03477	-1.1	1.1	73	0.0762235	0.136173	56	50	0.5	0.45	0.6	0.0139973	0.0169244	0.408917	0.855512	0.0129097	0.0169472	0.446858	0.863396
Genus	India	t1297617	Bacteria	Firmicutes	Clostridia	Eubacteriales	Peptostreptococcaceae	Intestinimonas	72	207	34.8	0.0092801	25	74	33.8	0.00479865	1	1	0.00308029	-1	1	74	0.050267	0.0915832	75	50	0.5	0.45	0.6	0.000848772	0.000635957	0.183083	0.804273	0.000780065	0.000642246	0.225568	0.83983
Genus	India	t545	Bacteria	Proteobacteria	Gammaproteobacteria	Enterobacterales	Enterobacteriaceae	Citrobacter	177	207	85.5	0.602092	64	74	86.5	0.03365	1	1	-0.0593461	1	1	75	0.173712	0.315378	19	50	0.5	0.45	0.6	-0.00319488	0.00337351	0.344433	0.85178	-0.00315905	0.00338028	0.350841	0.843027
Genus	India	t2823317	Bacteria	Firmicutes	Negativicutes	Acidaminococcales	Acidaminococcaceae	Phascolarctobacterium	74	207	35.7	0.00211902	27	74	36.5	0.00136892	1	1	0.000634136	0.8	0.8	76	0.0718514	0.133277	58	50	0.5	0.45	0.6	0.000539735	0.000358046	0.132828	0.804273	0.000480363	0.000359564	0.182671	0.806632
Genus	India	t40545	Bacteria	Proteobacteria	Betaproteobacteria	Burkholderiales	Sutterellaceae	Sutterella	51	207	24.6	0.257848	18	74	24.3	0.0428595	1	1	-0.00748257	-0.3	0.3	77	0.0466099	0.0921356	82	50	0.5	0.45	0.6	-0.00174607	0.00288507	0.545532	0.855512	-0.00193431	0.00289002	0.503863	0.863396
Genus	India	t1596	Bacteria	Firmicutes	Bacilli	Lactobacillales	Lactobacillaceae	Lactobacillus	156	207	75.4	4.2173	56	74	75.7	0.713751	1	1	-0.660712	0.3	0.3	78	0.174207	0.321885	18	50	0.5	0.45	0.6	-0.0100084	0.0132965	0.452261	0.855512	-0.00849803	0.0131962	0.52013	0.863396
Genus	India	t28901	Bacteria	Proteobacteria	Gammaproteobacteria	Enterobacterales	Enterobacteriaceae	Salmonella	185	207	89.4	0.116514	66	74	89.2	0.0586081	1	1	0.0193719	-0.2	0.2	79	0.18877	0.339653	12	50	0.5	0.45	0.6	0.00230917	0.00207626	0.267019	0.804273	0.00268049	0.00197561	0.175965	0.806632
Genus	India	t821	Bacteria	Bacteroidetes	Bacteroidia	Bacteroidales	Prevotellaceae	Phocaeicola	106	207	51.2	3.23877	38	74	51.4	0.188922	1	1	-0.589557	0.2	0.2	80	0.0943197	0.172776	45	50	0.5	0.45	0.6	-0.0132418	0.0103444	0.201577	0.804273	-0.0160756	0.0103253	0.120646	0.806632
Genus	India	t2479767	Bacteria	Firmicutes	Clostridia	Eubacteriales	Lachnospiraceae	Blautia	168	207	81.2	0.157355	60	74	81.1	0.0883824	1	1	0.0571699	-0.1	0.1	81	0.188162	0.350786	14	50	0.5	0.45	0.6	0.0052876	0.00262238	0.0447231	0.769238	0.00485919	0.00265161	0.0679554	0.806632
Genus	India	t1613	Bacteria	Firmicutes	Bacilli	Lactobacillales	Lactobacillaceae	Limosilactobacillus	157	207	75.8	1.38569	56	74	75.7	0.182015	1	1	-0.250529	-0.1	0.1	82	0.182425	0.344202	17	50	0.5	0.45	0.6	-0.0111309	0.00707892	0.116992	0.804273	-0.00860111	0.00697815	0.21879	0.83983
Genus	India	t1290	Bacteria	Firmicutes	Bacilli	Bacillales	Staphylococcaceae	Staphylococcus	207	207	100	1.06331	74	74	100	0.289181	NA	NA	-0.0672455	0	0	83	0.229224	0.407434	5	50	0.5	0.45	0.6	-0.00227726	0.00580335	0.695059	0.855512	-0.00210224	0.00583799	0.719053	0.8742
Genus	India	t1316412	Bacteria	Firmicutes	Bacilli	Lactobacillales	Streptococcaceae	Streptococcus	207	207	100	6.29188	74	74	100	5.12285	NA	NA	0.16042	0	0	84	0.230679	0.415487	4	50	0.5	0.45	0.6	-0.00363309	0.0165379	0.826279	0.911026	-0.00154268	0.0165403	0.925759	0.93665
Genus	India	t216816	Bacteria	Actinobacteria	Actinomycetia	Bifidobacteriales	Bifidobacteriaceae	Bifidobacterium	207	207	100	29.6172	74	74	100	60.9113	NA	NA	1.40808	0	0	85	0.195115	0.345995	10	50	0.5	0.45	0.6	0.00881421	0.0491371	0.85777	0.92482	0.00545485	0.0474939	0.908645	0.93665
Genus	India	t562	Bacteria	Proteobacteria	Gammaproteobacteria	Enterobacterales	Enterobacteriaceae	Escherichia	204	207	98.6	18.5543	73	74	98.6	12.7328	NA	NA	-1.84271	0	0	86	0.223514	0.410587	7	50	0.5	0.45	0.6	-0.0240854	0.0355784	0.498988	0.855512	-0.0170669	0.0356478	0.632487	0.863396
Genus	India (exposed)	t1590	Bacteria	Firmicutes	Bacilli	Lactobacillales	Lactobacillaceae	Lactiplantibacillus	74	122	60.7	0.162009	9	25	36	0.015176	0.0279453	0.853054	-0.0363691	-24.7	24.7	1	0.0977422	0.196497	11	25	0.5	0.4	0.5	-0.00538081	0.00404445	0.185469	0.963269	-0.00373503	0.00409728	0.363553	0.925313
Genus	India (exposed)	t47715	Bacteria	Firmicutes	Bacilli	Lactobacillales	Lactobacillaceae	Lacticaseibacillus	73	122	59.8	0.375735	9	25	36	0.054068	0.0451959	0.853054	0.00724259	-23.8	23.8	2	0.129257	0.245061	2	25	0.5	0.4	0.5	-0.000971627	0.00459924	0.832982	0.963269	0.000242215	0.00471949	0.959142	0.984265
Genus	India (exposed)	t1736	Bacteria	Firmicutes	Clostridia	Eubacteriales	Eubacteriaceae	Eubacterium	62	122	50.8	0.0411589	18	25	72	0.025244	0.0766998	0.853054	0.0199202	21.2	21.2	3	0.0576021	0.107086	40	25	0.5	0.4	0.5	0.00310887	0.00191748	0.107118	0.963269	0.00191382	0.00192005	0.320602	0.925313
Genus	India (exposed)	t239935	Bacteria	Verrucomicrobia	Verrucomicrobiae	Verrucomicrobiales	Akkermansiaceae	Akkermansia	35	122	28.7	0.154062	12	25	48	1.59872	0.0973814	0.853054	1.5763	19.3	19.3	4	0.0443042	0.0904148	49	25	0.5	0.4	0.5	0.0329215	0.012083	0.00722987	0.621769	0.0282975	0.0123116	0.0230181	0.925313
Genus	India (exposed)	t28141	Bacteria	Proteobacteria	Gammaproteobacteria	Enterobacterales	Enterobacteriaceae	Cronobacter	48	122	39.3	0.133426	5	25	20	0.000172	0.0722252	0.853054	-0.0193255	-19.3	19.3	5	0.0642863	0.131846	34	25	0.5	0.4	0.5	-0.00322311	0.00271369	0.236885	0.963269	-0.00132876	0.00265364	0.617348	0.925313
Genus	India (exposed)	t84112	Bacteria	Actinobacteria	Coriobacteriia	Eggerthellales	Eggerthellaceae	Eggerthella	55	122	45.1	0.403569	16	25	64	0.014452	0.123161	0.853054	-0.0558554	18.9	18.9	6	0.078897	0.168473	24	25	0.5	0.4	0.5	-0.00115034	0.00519633	0.825112	0.963269	-0.00370568	0.00517263	0.474937	0.925313
Genus	India (exposed)	t1335613	Bacteria	Actinobacteria	Coriobacteriia	Eggerthellales	Eggerthellaceae	Gordonibacter	42	122	34.4	0.047175	13	25	52	0.008272	0.115018	0.853054	-0.00338292	17.6	17.6	7	0.0507875	0.105117	46	25	0.5	0.4	0.5	-0.000189749	0.00214605	0.929667	0.963269	-0.000808011	0.00216809	0.709948	0.925313
Genus	India (exposed)	t604330	Bacteria	Actinobacteria	Coriobacteriia	Coriobacteriales	Atopobiaceae	Parafannyhessea	62	122	50.8	0.0146396	17	25	68	0.001512	0.129239	0.853054	-0.000974885	17.2	17.2	8	0.0896269	0.210527	16	25	0.5	0.4	0.5	0.000830467	0.000951654	0.384293	0.963269	0.000578878	0.0009601	0.547527	0.925313
Genus	India (exposed)	t83655	Bacteria	Proteobacteria	Gammaproteobacteria	Enterobacterales	Enterobacteriaceae	Leclercia	55	122	45.1	0.0046677	7	25	28	0.000108	0.126469	0.853054	-0.00106577	-17.1	17.1	9	0.0887709	0.19078	17	25	0.5	0.4	0.5	-0.00113174	0.000610453	0.0657799	0.963269	-0.000768852	0.000565128	0.175861	0.925313
Genus	India (exposed)	t2582419	Bacteria	Firmicutes	Negativicutes	Veillonellales	Veillonellaceae	Dialister	49	122	40.2	0.0173059	6	25	24	0.00288	0.173825	0.853054	-0.00215115	-16.2	16.2	10	0.0430623	0.0897333	50	25	0.5	0.4	0.5	-0.00107439	0.0013573	0.429908	0.963269	-0.00159844	0.00138226	0.249489	0.925313
Genus	India (exposed)	t1583	Bacteria	Firmicutes	Bacilli	Lactobacillales	Lactobacillaceae	Weissella	34	122	27.9	0.00577867	3	25	12	0.000264	0.129489	0.853054	-0.000934361	-15.9	15.9	11	0.0364254	0.0801502	57	25	0.5	0.4	0.5	-0.000739174	0.000673785	0.274439	0.963269	-0.000574684	0.00068414	0.402336	0.925313
Genus	India (exposed)	t111015	Bacteria	Actinobacteria	Actinomycetia	Actinomycetales	Actinomycetaceae	Actinomyces	62	122	50.8	0.132919	9	25	36	0.002748	0.194687	0.853054	-0.016502	-14.8	14.8	12	0.0741336	0.151101	28	25	0.5	0.4	0.5	-0.00160419	0.00269631	0.552799	0.963269	-0.00234555	0.00277339	0.399146	0.925313
Genus	India (exposed)	t1547	Bacteria	Firmicutes	Erysipelotrichia	Erysipelotrichales	Erysipelotrichaceae	Erysipelatoclostridium	71	122	58.2	0.455366	11	25	44	0.048672	0.268934	0.853054	-0.0246239	-14.2	14.2	13	0.048788	0.0973979	47	25	0.5	0.4	0.5	0.000653763	0.005566	0.906661	0.963269	-0.000216927	0.00563346	0.969338	0.984265
Genus	India (exposed)	t1358	Bacteria	Firmicutes	Bacilli	Lactobacillales	Streptococcaceae	Lactococcus	56	122	45.9	0.0333206	8	25	32	0.000332	0.269004	0.853054	-0.0049221	-13.9	13.9	14	0.0518683	0.115729	44	25	0.5	0.4	0.5	-0.0017503	0.00136762	0.202653	0.963269	-0.000920914	0.00130984	0.483179	0.925313
Genus	India (exposed)	t1613	Bacteria	Firmicutes	Bacilli	Lactobacillales	Lactobacillaceae	Limosilactobacillus	89	122	73	1.70589	15	25	60	0.084116	0.229368	0.853054	-0.445179	-13	13	15	0.17087	0.319449	1	25	0.5	0.4	0.5	-0.0243705	0.012953	0.0619155	0.963269	-0.0180787	0.0128105	0.160392	0.925313
Genus	India (exposed)	t54005	Bacteria	Firmicutes	Tissierellia	Tissierellales	Peptoniphilaceae	Peptoniphilus	84	122	68.9	0.0151788	14	25	56	0.00286	0.247181	0.853054	-0.0012941	-12.9	12.9	16	0.0645786	0.144921	32	25	0.5	0.4	0.5	-0.000223968	0.00116077	0.84727	0.963269	-0.000388174	0.0011787	0.742402	0.925313
Genus	India (exposed)	t817	Bacteria	Bacteroidetes	Bacteroidia	Bacteroidales	Bacteroidaceae	Bacteroides	84	122	68.9	11.5284	14	25	56	4.15832	0.247181	0.853054	1.38445	-12.9	12.9	17	0.0930433	0.178243	14	25	0.5	0.4	0.5	0.0294621	0.0404105	0.467135	0.963269	0.0278512	0.0407352	0.495286	0.925313
Genus	India (exposed)	t2774055	Bacteria	Proteobacteria	Gammaproteobacteria	Enterobacterales	Enterobacteriaceae	Kluyvera	35	122	28.7	0.00177644	4	25	16	0.005856	0.223373	0.853054	0.00547731	-12.7	12.7	18	0.0289346	0.0634233	63	25	0.5	0.4	0.5	0.000968362	0.000768418	0.209621	0.963269	0.000994232	0.000777464	0.203078	0.925313
Genus	India (exposed)	t823	Bacteria	Bacteroidetes	Bacteroidia	Bacteroidales	Tannerellaceae	Parabacteroides	54	122	44.3	7.32424	8	25	32	3.87427	0.277243	0.853054	2.64747	-12.3	12.3	19	0.0476701	0.0887122	48	25	0.5	0.4	0.5	0.0348	0.0317464	0.274813	0.963269	0.0380731	0.0322953	0.240435	0.925313
Genus	India (exposed)	t74426	Bacteria	Actinobacteria	Coriobacteriia	Coriobacteriales	Coriobacteriaceae	Collinsella	93	122	76.2	1.10519	16	25	64	0.519212	0.216432	0.853054	0.249254	-12.2	12.2	20	0.0805112	0.159469	23	25	0.5	0.4	0.5	0.00723021	0.0115002	0.530532	0.963269	0.00626905	0.0116036	0.589872	0.925313
Genus	India (exposed)	t33038	Bacteria	Firmicutes	Clostridia	Eubacteriales	Lachnospiraceae	Mediterraneibacter	78	122	63.9	3.04037	13	25	52	0.841824	0.268895	0.853054	0.214274	-11.9	11.9	21	0.0527002	0.0973191	43	25	0.5	0.4	0.5	0.00456456	0.0172726	0.79195	0.963269	0.00368969	0.0177791	0.835898	0.968545
Genus	India (exposed)	t43675	Bacteria	Actinobacteria	Actinomycetia	Micrococcales	Micrococcaceae	Rothia	116	122	95.1	0.228536	21	25	84	0.084224	0.0672464	0.853054	-0.0370547	-11.1	11.1	22	0.11107	0.217558	6	25	0.5	0.4	0.5	-0.00493768	0.00518354	0.342394	0.963269	-0.00546853	0.00534669	0.308172	0.925313
Genus	India (exposed)	t69966	Bacteria	Firmicutes	Bacilli	Bacillales	Staphylococcaceae	Macrococcus	23	122	18.9	0.0268966	2	25	8	4.4e-05	0.250298	0.853054	-0.00422075	-10.9	10.9	23	0.00778394	0.0176449	84	25	0.5	0.4	0.5	-0.00128104	0.0012831	0.319751	0.963269	-0.000487888	0.00122817	0.69179	0.925313
Genus	India (exposed)	t821	Bacteria	Bacteroidetes	Bacteroidia	Bacteroidales	Prevotellaceae	Phocaeicola	66	122	54.1	3.6713	11	25	44	0.31318	0.386653	1	-0.689386	-10.1	10.1	24	0.0538583	0.101601	42	25	0.5	0.4	0.5	-0.0163414	0.0199162	0.413274	0.963269	-0.0190214	0.0201277	0.346269	0.925313
Genus	India (exposed)	t197	Bacteria	Proteobacteria	Epsilonproteobacteria	Campylobacterales	Campylobacteraceae	Campylobacter	22	122	18	1.10473	2	25	8	2e-05	0.371186	1	-0.108055	-10	10	25	0.0178208	0.0399344	77	25	0.5	0.4	0.5	-0.00500487	0.006673	0.454459	0.963269	-0.00504644	0.00652508	0.440595	0.925313
Genus	India (exposed)	t71999	Bacteria	Actinobacteria	Actinomycetia	Micrococcales	Micrococcaceae	Kocuria	37	122	30.3	0.000787501	10	25	40	0.000132	0.354874	1	-8.11148e-05	9.7	9.7	26	0.0356415	0.0745637	58	25	0.5	0.4	0.5	9.93119e-06	0.000274827	0.971223	0.971443	5.27942e-05	0.000280757	0.851116	0.968545
Genus	India (exposed)	t853	Bacteria	Firmicutes	Clostridia	Eubacteriales	Oscillospiraceae	Faecalibacterium	109	122	89.3	2.35823	20	25	80	0.004708	0.193312	0.853054	-0.218516	-9.3	9.3	27	0.0670398	0.127298	31	25	0.5	0.4	0.5	-0.00504324	0.00977496	0.606686	0.963269	-0.00733463	0.0100828	0.468171	0.925313
Genus	India (exposed)	t40545	Bacteria	Proteobacteria	Betaproteobacteria	Burkholderiales	Sutterellaceae	Sutterella	23	122	18.9	0.295916	7	25	28	0.083364	0.289796	0.858654	0.0282206	9.1	9.1	28	0.0278206	0.0541508	64	25	0.5	0.4	0.5	0.00131544	0.00524447	0.802306	0.963269	0.00213618	0.00537016	0.691393	0.925313
Genus	India (exposed)	t1496	Bacteria	Firmicutes	Clostridia	Eubacteriales	Peptostreptococcaceae	Clostridioides	89	122	73	0.228061	16	25	64	0.0194	0.466012	1	-0.0432369	-9	9	29	0.0619537	0.119203	36	25	0.5	0.4	0.5	-0.00502706	0.00458427	0.274639	0.963269	-0.00643734	0.0045718	0.161332	0.925313
Genus	India (exposed)	t39488	Bacteria	Firmicutes	Clostridia	Eubacteriales	Lachnospiraceae	Anaerobutyricum	50	122	41	0.0284424	8	25	32	0.00524	0.502607	1	-0.000387869	-9	9	30	0.0303551	0.0637458	62	25	0.5	0.4	0.5	-5.53001e-05	0.00154207	0.971443	0.971443	-0.000227156	0.00159231	0.886766	0.968545
Genus	India (exposed)	t1464	Bacteria	Firmicutes	Bacilli	Bacillales	Paenibacillaceae	Paenibacillus	10	122	8.2	0.00653248	0	25	0	0	0.212396	0.853054	-0.00141639	-8.2	8.2	31	0.00382765	0.0127475	85	25	0.5	0.4	0.5	-0.000958435	0.000732926	0.193051	0.963269	-0.00128226	0.000749287	0.0892395	0.925313
Genus	India (exposed)	t1596	Bacteria	Firmicutes	Bacilli	Lactobacillales	Lactobacillaceae	Lactobacillus	93	122	76.2	5.1108	17	25	68	0.653616	0.448962	1	-1.02143	-8.2	8.2	32	0.122238	0.23055	4	25	0.5	0.4	0.5	-0.0289184	0.0244709	0.239241	0.963269	-0.0198118	0.024596	0.421904	0.925313
Genus	India (exposed)	t40324	Bacteria	Proteobacteria	Gammaproteobacteria	Xanthomonadales	Xanthomonadaceae	Stenotrophomonas	49	122	40.2	0.000758826	8	25	32	0.000588	0.505466	1	0.000305213	-8.2	8.2	33	0.0245479	0.0525939	68	25	0.5	0.4	0.5	5.31121e-05	0.000352192	0.88034	0.963269	4.54841e-05	0.000364869	0.900973	0.968545
Genus	India (exposed)	t2109685	Bacteria	Actinobacteria	Coriobacteriia	Coriobacteriales	Atopobiaceae	Olsenella	39	122	32	0.313868	6	25	24	0.009792	0.485184	1	-0.0253932	-8	8	34	0.0228044	0.0438155	69	25	0.5	0.4	0.5	-0.00040279	0.00379405	0.915599	0.963269	-0.000363876	0.00383094	0.924464	0.981529
Genus	India (exposed)	t545	Bacteria	Proteobacteria	Gammaproteobacteria	Enterobacterales	Enterobacteriaceae	Citrobacter	103	122	84.4	0.755683	23	25	92	0.046956	0.530423	1	-0.0702915	7.6	7.6	35	0.0964368	0.181275	13	25	0.5	0.4	0.5	-0.00334525	0.00651072	0.608169	0.963269	-0.00549317	0.00661777	0.407915	0.925313
Genus	India (exposed)	t1260	Bacteria	Firmicutes	Tissierellia	Tissierellales	Peptoniphilaceae	Finegoldia	97	122	79.5	0.0064349	18	25	72	0.003232	0.429379	1	7.4623e-05	-7.5	7.5	36	0.0696101	0.130738	29	25	0.5	0.4	0.5	-5.11255e-05	0.00089918	0.954737	0.971443	-0.000442924	0.000910547	0.627418	0.925313
Genus	India (exposed)	t33010	Bacteria	Actinobacteria	Actinomycetia	Propionibacteriales	Propionibacteriaceae	Cutibacterium	50	122	41	1.02578	12	25	48	0.004348	0.515707	1	-0.126379	7	7	37	0.0509047	0.0990847	45	25	0.5	0.4	0.5	-0.00506576	0.00724087	0.485294	0.963269	-0.00674184	0.0074591	0.367632	0.925313
Genus	India (exposed)	t208479	Bacteria	Firmicutes	Clostridia	Eubacteriales	Lachnospiraceae	Enterocloster	60	122	49.2	3.01516	14	25	56	0.005376	0.661478	1	-0.318856	6.8	6.8	38	0.0592256	0.118689	38	25	0.5	0.4	0.5	-0.00630268	0.0119096	0.597468	0.963269	-0.00985419	0.0122696	0.423258	0.925313
Genus	India (exposed)	t2823316	Bacteria	Firmicutes	Clostridia	Eubacteriales	Lachnospiraceae	Faecalicatena	42	122	34.4	0.0048183	7	25	28	0.002168	0.644476	1	0.000682754	-6.4	6.4	39	0.0169975	0.0324677	79	25	0.5	0.4	0.5	0.000236624	0.000794524	0.766268	0.963269	0.000123052	0.000814198	0.880089	0.968545
Genus	India (exposed)	t582	Bacteria	Proteobacteria	Gammaproteobacteria	Enterobacterales	Morganellaceae	Morganella	42	122	34.4	0.097537	7	25	28	7.2e-05	0.644476	1	-0.0165083	-6.4	6.4	40	0.0619815	0.139383	35	25	0.5	0.4	0.5	-0.00319979	0.00249383	0.20151	0.963269	-0.00282073	0.00253534	0.267804	0.925313
Genus	India (exposed)	t729	Bacteria	Proteobacteria	Gammaproteobacteria	Pasteurellales	Pasteurellaceae	Haemophilus	90	122	73.8	0.0319839	20	25	80	0.071376	0.618815	1	0.0615809	6.2	6.2	41	0.0643228	0.121488	33	25	0.5	0.4	0.5	0.00485709	0.00280746	0.085747	0.963269	0.00471672	0.00288358	0.104145	0.925313
Genus	India (exposed)	t166486	Bacteria	Firmicutes	Clostridia	Eubacteriales	Lachnospiraceae	Roseburia	66	122	54.1	0.0349857	12	25	48	0.005244	0.662056	1	-0.00415764	-6.1	6.1	42	0.0380416	0.074069	55	25	0.5	0.4	0.5	-0.00077325	0.00178938	0.666287	0.963269	-0.00118324	0.00181942	0.516539	0.925313
Genus	India (exposed)	t292800	Bacteria	Firmicutes	Clostridia	Eubacteriales	Oscillospiraceae	Flavonifractor	66	122	54.1	1.10196	12	25	48	0.105372	0.662056	1	-0.0809829	-6.1	6.1	43	0.0426682	0.0787582	52	25	0.5	0.4	0.5	-0.00239022	0.00901542	0.791289	0.963269	-0.00465914	0.00925226	0.615356	0.925313
Genus	India (exposed)	t143361	Bacteria	Firmicutes	Clostridia	Eubacteriales	Peptostreptococcaceae	Filifactor	27	122	22.1	0.0174148	7	25	28	0.002172	0.603186	1	-0.000322262	5.9	5.9	44	0.0167114	0.0340967	81	25	0.5	0.4	0.5	0.00024459	0.00104597	0.815438	0.963269	-0.000152638	0.00107193	0.886973	0.968545
Genus	India (exposed)	t29466	Bacteria	Firmicutes	Negativicutes	Veillonellales	Veillonellaceae	Veillonella	115	122	94.3	3.63229	25	25	100	1.21029	0.603051	1	-0.537213	5.7	5.7	45	0.11861	0.214334	5	25	0.5	0.4	0.5	-0.00656319	0.0207956	0.752756	0.963269	-0.00929086	0.0209909	0.658728	0.925313
Genus	India (exposed)	t1834196	Bacteria	Firmicutes	Clostridia	Eubacteriales	Lachnospiraceae	Lachnoclostridium	41	122	33.6	0.613232	7	25	28	0.002784	0.647154	1	-0.055025	-5.6	5.6	46	0.0157583	0.0311475	82	25	0.5	0.4	0.5	-0.00186933	0.00484483	0.700181	0.963269	-0.00356672	0.00494116	0.471598	0.925313
Genus	India (exposed)	t901	Bacteria	Proteobacteria	Deltaproteobacteria	Desulfovibrionales	Desulfovibrionaceae	Desulfovibrio	3	122	2.5	0.0170312	2	25	8	8e-06	0.200639	0.853054	-0.00157643	5.5	5.5	47	0.00359057	0.00826479	86	25	0.5	0.4	0.5	-0.00035013	0.000797505	0.661292	0.963269	-0.000514858	0.00082326	0.532734	0.925313
Genus	India (exposed)	t328813	Bacteria	Bacteroidetes	Bacteroidia	Bacteroidales	Rikenellaceae	Alistipes	28	122	23	1.42291	7	25	28	0.007356	0.610179	1	-0.131376	5	5	48	0.0203023	0.0419875	72	25	0.5	0.4	0.5	-0.00378335	0.00763881	0.621152	0.963269	-0.00382787	0.0077243	0.62098	0.925313
Genus	India (exposed)	t1270	Bacteria	Actinobacteria	Actinomycetia	Micrococcales	Micrococcaceae	Micrococcus	35	122	28.7	0.000606495	6	25	24	7.2e-05	0.807553	1	-0.000118164	-4.7	4.7	49	0.0248644	0.047702	67	25	0.5	0.4	0.5	-0.000228456	0.000255321	0.372388	0.963269	-0.00019279	0.000264199	0.466783	0.925313
Genus	India (exposed)	t1379	Bacteria	Firmicutes	Bacilli	Bacillales	Paenibacillaceae	Gemella	113	122	92.6	0.0128073	22	25	88	0.015276	0.429749	1	0.00863502	-4.6	4.6	50	0.087923	0.180064	19	25	0.5	0.4	0.5	0.00194154	0.00139971	0.167538	0.963269	0.00240905	0.0014373	0.0959522	0.925313
Genus	India (exposed)	t550	Bacteria	Proteobacteria	Gammaproteobacteria	Enterobacterales	Enterobacteriaceae	Enterobacter	113	122	92.6	3.31059	22	25	88	0.058304	0.429749	1	-0.896023	-4.6	4.6	51	0.0882507	0.165601	18	25	0.5	0.4	0.5	-0.0277998	0.0181298	0.127362	0.963269	-0.0145447	0.0164225	0.377322	0.925313
Genus	India (exposed)	t437897	Bacteria	Firmicutes	Negativicutes	Selenomonadales	Selenomonadaceae	Megamonas	58	122	47.5	1.43103	13	25	52	0.026568	0.826603	1	-0.146261	4.5	4.5	52	0.0338136	0.0628959	59	25	0.5	0.4	0.5	-0.00206082	0.00851402	0.809083	0.963269	-0.00149209	0.00878386	0.86536	0.968545
Genus	India (exposed)	t1624	Bacteria	Firmicutes	Bacilli	Lactobacillales	Lactobacillaceae	Ligilactobacillus	98	122	80.3	0.896761	19	25	76	0.084408	0.595195	1	-0.134045	-4.3	4.3	53	0.0674682	0.126064	30	25	0.5	0.4	0.5	-0.0039047	0.00904214	0.666503	0.963269	-0.000559245	0.00917213	0.951468	0.984265
Genus	India (exposed)	t28901	Bacteria	Proteobacteria	Gammaproteobacteria	Enterobacterales	Enterobacteriaceae	Salmonella	112	122	91.8	0.141751	24	25	96	0.046244	0.690594	1	0.000627607	4.2	4.2	54	0.0817551	0.152652	22	25	0.5	0.4	0.5	0.000700186	0.0033753	0.835954	0.963269	0.00228869	0.00316914	0.471388	0.925313
Genus	India (exposed)	t1351	Bacteria	Firmicutes	Bacilli	Lactobacillales	Enterococcaceae	Enterococcus	117	122	95.9	2.42496	25	25	100	0.62798	NA	NA	-0.34251	4.1	4.1	55	0.0987119	0.180549	9	25	0.5	0.4	0.5	-0.00479759	0.0169954	0.778125	0.963269	-0.00827204	0.0168572	0.624398	0.925313
Genus	India (exposed)	t165179	Bacteria	Bacteroidetes	Bacteroidia	Bacteroidales	Prevotellaceae	Prevotella	88	122	72.1	1.34931	17	25	68	0.551916	0.808279	1	0.365088	-4.1	4.1	56	0.0751817	0.152556	27	25	0.5	0.4	0.5	0.00666449	0.0109214	0.54267	0.963269	0.00444522	0.0111292	0.690193	0.925313
Genus	India (exposed)	t1382	Bacteria	Actinobacteria	Coriobacteriia	Coriobacteriales	Atopobiaceae	Lancefieldella	39	122	32	0.0168422	9	25	36	0.001788	0.815293	1	-0.00443003	4	4	57	0.0273797	0.0530667	65	25	0.5	0.4	0.5	-0.00143132	0.00145595	0.327205	0.963269	-0.00137099	0.0014672	0.351696	0.925313
Genus	India (exposed)	t202956	Bacteria	Proteobacteria	Gammaproteobacteria	Pseudomonadales	Moraxellaceae	Acinetobacter	73	122	59.8	0.0626314	14	25	56	0.000768	0.824008	1	-0.019114	-3.8	3.8	58	0.110306	0.209211	7	25	0.5	0.4	0.5	-0.00487001	0.00249968	0.0533164	0.963269	-0.00316763	0.00246248	0.200441	0.925313
Genus	India (exposed)	t624	Bacteria	Proteobacteria	Gammaproteobacteria	Enterobacterales	Enterobacteriaceae	Shigella	98	122	80.3	0.24192	21	25	84	0.085164	0.786017	1	-0.0277368	3.7	3.7	59	0.0902466	0.162936	15	25	0.5	0.4	0.5	-0.00150162	0.00534927	0.779329	0.963269	-0.00231185	0.00549115	0.674391	0.925313
Supplementary File 5. Statistical outputs for analysis of metagenomic composition by dose 1 oral rotavirus shedding status. Data are provided for (A) genus, (B), species, (C) pathway, and (D) enzyme commission. FDR, false discovery rate; Q1, quartile 1; Q3, quartile 3; RF, Random Forests; sd, standard deviation; se, standard error.
Genus	India (exposed)	t187327	Bacteria	Firmicutes	Negativicutes	Acidaminococcales	Acidaminococcaceae	Acidaminococcus	53	122	43.4	0.290413	10	25	40	0.071968	0.826686	1	-0.000563967	-3.4	3.4	60	0.0371407	0.0711559	56	25	0.5	0.4	0.5	0.00252631	0.005409	0.64116	0.963269	0.000108701	0.00550168	0.984265	0.984265
Genus	India (exposed)	t34062	Bacteria	Proteobacteria	Gammaproteobacteria	Pseudomonadales	Moraxellaceae	Moraxella	48	122	39.3	0.00840194	9	25	36	0.000104	0.824625	1	-0.00142469	-3.3	3.3	61	0.0416683	0.0850416	53	25	0.5	0.4	0.5	-0.000922158	0.00073183	0.209668	0.963269	-0.00064046	0.000726622	0.379601	0.925313
Genus	India (exposed)	t2823317	Bacteria	Firmicutes	Negativicutes	Acidaminococcales	Acidaminococcaceae	Phascolarctobacterium	40	122	32.8	0.00225719	9	25	36	0.000396	0.817159	1	-0.000317934	3.2	3.2	62	0.0221977	0.0431013	70	25	0.5	0.4	0.5	-0.000149263	0.000507515	0.769098	0.963269	-0.000416072	0.000509679	0.415692	0.925313
Genus	India (exposed)	t1550024	Bacteria	Firmicutes	Clostridia	Eubacteriales	Oscillospiraceae	Ruthenibacterium	38	122	31.1	0.421181	7	25	28	0.096392	0.816583	1	0.0565723	-3.1	3.1	63	0.0183529	0.0347668	74	25	0.5	0.4	0.5	0.0039346	0.00485623	0.419143	0.963269	0.00177818	0.00495527	0.72025	0.925313
Genus	India (exposed)	t39485	Bacteria	Firmicutes	Clostridia	Eubacteriales	Lachnospiraceae	Lachnospira	28	122	23	0.0189379	5	25	20	0.000148	1	1	-0.00178561	-3	3	64	0.018107	0.0361404	75	25	0.5	0.4	0.5	-0.000429889	0.000870645	0.622224	0.963269	-0.000605118	0.000895329	0.500244	0.925313
Genus	India (exposed)	t584	Bacteria	Proteobacteria	Gammaproteobacteria	Enterobacterales	Morganellaceae	Proteus	28	122	23	0.493519	5	25	20	0.000936	1	1	-0.0664156	-3	3	65	0.0263129	0.0576263	66	25	0.5	0.4	0.5	-0.0036247	0.00517473	0.484761	0.963269	-0.0029342	0.00535521	0.584623	0.925313
Genus	India (exposed)	t573	Bacteria	Proteobacteria	Gammaproteobacteria	Enterobacterales	Enterobacteriaceae	Klebsiella	119	122	97.5	13.3562	25	25	100	6.59282	NA	NA	0.423588	2.5	2.5	66	0.0977925	0.180978	10	25	0.5	0.4	0.5	0.00946374	0.0474252	0.842111	0.963269	0.0405374	0.0465788	0.385627	0.925313
Genus	India (exposed)	t28118	Bacteria	Bacteroidetes	Bacteroidia	Bacteroidales	Odoribacteraceae	Odoribacter	32	122	26.2	0.470788	6	25	24	0.002244	1	1	-0.0426191	-2.2	2.2	67	0.0178528	0.034595	76	25	0.5	0.4	0.5	-0.00189193	0.0042623	0.657794	0.963269	-0.00172011	0.00429316	0.689278	0.925313
Genus	India (exposed)	t2003188	Bacteria	Actinobacteria	Coriobacteriia	Coriobacteriales	Atopobiaceae	Parolsenella	56	122	45.9	0.30798	12	25	48	0.017636	1	1	-0.0412009	2.1	2.1	68	0.0411533	0.0808904	54	25	0.5	0.4	0.5	-0.0015513	0.00481653	0.747857	0.963269	-0.00162187	0.0048864	0.74045	0.925313
Genus	India (exposed)	t1492	Bacteria	Firmicutes	Clostridia	Eubacteriales	Clostridiaceae	Clostridium	100	122	82	3.61981	20	25	80	0.188348	0.78165	1	-0.529513	-2	2	69	0.0765781	0.15234	26	25	0.5	0.4	0.5	-0.0140646	0.0171143	0.412538	0.963269	-0.0215886	0.0174683	0.218575	0.925313
Genus	India (exposed)	t907	Bacteria	Firmicutes	Negativicutes	Veillonellales	Veillonellaceae	Megasphaera	61	122	50	0.637584	13	25	52	0.009564	1	1	-0.0805532	2	2	70	0.0428712	0.082847	51	25	0.5	0.4	0.5	-0.00389834	0.00592291	0.511466	0.963269	-0.00330358	0.00591345	0.57729	0.925313
Genus	India (exposed)	t287	Bacteria	Proteobacteria	Gammaproteobacteria	Pseudomonadales	Pseudomonadaceae	Pseudomonas	70	122	57.4	0.0152696	14	25	56	0.006472	1	1	0.0033179	-1.4	1.4	71	0.0540569	0.100964	41	25	0.5	0.4	0.5	0.00145349	0.00117374	0.217593	0.963269	0.00157968	0.00121069	0.194108	0.925313
Genus	India (exposed)	t84030	Bacteria	Firmicutes	Clostridia	Eubacteriales	Lachnospiraceae	Lacrimispora	31	122	25.4	0.0066117	6	25	24	0.00058	1	1	-0.000650328	-1.4	1.4	72	0.0169354	0.0335124	80	25	0.5	0.4	0.5	-0.000153219	0.000695472	0.825941	0.963269	-0.000408322	0.000709315	0.565771	0.925313
Genus	India (exposed)	t410072	Bacteria	Firmicutes	Clostridia	Eubacteriales	Lachnospiraceae	Coprococcus	60	122	49.2	0.0491349	12	25	48	0.003024	1	1	-0.00787354	-1.2	1.2	73	0.0319521	0.0623376	60	25	0.5	0.4	0.5	-0.00157109	0.00194431	0.420387	0.963269	-0.00186732	0.00198098	0.347498	0.925313
Genus	India (exposed)	t2479767	Bacteria	Firmicutes	Clostridia	Eubacteriales	Lachnospiraceae	Blautia	99	122	81.1	0.0569001	20	25	80	0.01128	1	1	-0.00509213	-1.1	1.1	74	0.0602637	0.112519	37	25	0.5	0.4	0.5	-0.00109576	0.00236329	0.643587	0.963269	-0.00158335	0.00242677	0.515181	0.925313
Genus	India (exposed)	t161879	Bacteria	Actinobacteria	Actinomycetia	Corynebacteriales	Corynebacteriaceae	Corynebacterium	89	122	73	0.00383862	18	25	72	0.003268	1	1	0.00129833	-1	1	75	0.0820564	0.154784	21	25	0.5	0.4	0.5	0.00084058	0.000750567	0.264596	0.963269	0.000680395	0.000765782	0.375797	0.925313
Genus	India (exposed)	t1660	Bacteria	Actinobacteria	Actinomycetia	Actinomycetales	Actinomycetaceae	Schaalia	89	122	73	0.0305222	18	25	72	0.011644	1	1	0.00213252	-1	1	76	0.0581558	0.106362	39	25	0.5	0.4	0.5	0.000358934	0.00191928	0.851911	0.963269	-4.04394e-05	0.00197184	0.983667	0.984265
Genus	India (exposed)	t2093856	Bacteria	Bacteroidetes	Bacteroidia	Bacteroidales	Odoribacteraceae	Butyricimonas	28	122	23	0.0136548	6	25	24	0.002828	1	1	-0.000399049	1	1	77	0.0175657	0.0356853	78	25	0.5	0.4	0.5	-0.000330757	0.00117415	0.778575	0.963269	-0.000416193	0.00118842	0.726709	0.925313
Genus	India (exposed)	t649756	Bacteria	Firmicutes	Clostridia	Eubacteriales	Lachnospiraceae	Anaerostipes	84	122	68.9	0.552492	17	25	68	0.00606	1	1	-0.0473007	-0.9	0.9	78	0.0773675	0.145981	25	25	0.5	0.4	0.5	-0.000510567	0.00458111	0.911413	0.963269	-0.000587324	0.00463251	0.899294	0.968545
Genus	India (exposed)	t562	Bacteria	Proteobacteria	Gammaproteobacteria	Enterobacterales	Enterobacteriaceae	Escherichia	121	122	99.2	17.283	25	25	100	8.80433	NA	NA	-5.57745	0.8	0.8	79	0.0872747	0.159877	20	25	0.5	0.4	0.5	-0.0680709	0.0527132	0.198639	0.963269	-0.0530749	0.0540657	0.327954	0.925313
Genus	India (exposed)	t2093857	Bacteria	Firmicutes	Clostridia	Eubacteriales	Oscillospiraceae	Dysosmobacter	19	122	15.6	0.0225223	4	25	16	0.001424	1	1	-0.00125469	0.4	0.4	80	0.0127259	0.025687	83	25	0.5	0.4	0.5	-0.000104603	0.00106251	0.921712	0.963269	-0.000307517	0.00109159	0.778578	0.943066
Genus	India (exposed)	t1667168	Bacteria	Actinobacteria	Actinomycetia	Micrococcales	Dermabacteraceae	Dermabacter	29	122	23.8	0.0333038	6	25	24	0.000856	1	1	-0.00372433	0.2	0.2	81	0.0186391	0.0373217	73	25	0.5	0.4	0.5	-0.00059144	0.00135505	0.663144	0.963269	-0.00105755	0.00136198	0.438778	0.925313
Genus	India (exposed)	t2714355	Bacteria	Firmicutes	Clostridia	Eubacteriales	Oscillospiraceae	Oscillibacter	34	122	27.9	0.0363394	7	25	28	0.000296	1	1	-0.00664416	0.1	0.1	82	0.0305251	0.0614866	61	25	0.5	0.4	0.5	-0.00169378	0.00160941	0.294357	0.963269	-0.00218045	0.00165079	0.188707	0.925313
Genus	India (exposed)	t1290	Bacteria	Firmicutes	Bacilli	Bacillales	Staphylococcaceae	Staphylococcus	122	122	100	1.23267	25	25	100	0.161644	NA	NA	-0.225997	0	0	83	0.126985	0.234981	3	25	0.5	0.4	0.5	-0.0102257	0.00980644	0.298797	0.963269	-0.01122	0.0100851	0.267818	0.925313
Genus	India (exposed)	t1297617	Bacteria	Firmicutes	Clostridia	Eubacteriales	Peptostreptococcaceae	Intestinimonas	39	122	32	0.0119189	8	25	32	0.00212	1	1	-0.000302951	0	0	84	0.0218733	0.0433387	71	25	0.5	0.4	0.5	0.000105553	0.00100221	0.916267	0.963269	-0.000291248	0.00102164	0.776004	0.943066
Genus	India (exposed)	t1316412	Bacteria	Firmicutes	Bacilli	Lactobacillales	Streptococcaceae	Streptococcus	122	122	100	6.23611	25	25	100	4.71512	NA	NA	-0.0699481	0	0	85	0.109291	0.196278	8	25	0.5	0.4	0.5	0.00258847	0.0252422	0.918466	0.963269	0.0146846	0.0251893	0.560851	0.925313
Genus	India (exposed)	t216816	Bacteria	Actinobacteria	Actinomycetia	Bifidobacteriales	Bifidobacteriaceae	Bifidobacterium	122	122	100	30.6714	25	25	100	63.8899	NA	NA	5.32921	0	0	86	0.0974406	0.182338	12	25	0.5	0.4	0.5	0.060662	0.0793334	0.445725	0.963269	0.0160128	0.075574	0.832506	0.968545
Genus	India (unexposed)	t1496	Bacteria	Firmicutes	Clostridia	Eubacteriales	Peptostreptococcaceae	Clostridioides	63	83	75.9	0.0921565	27	49	55.1	0.0333673	0.0197652	0.860555	0.00599024	-20.8	20.8	1	0.174837	0.320351	15	49	0.5	0.421053	0.578947	0.0012258	0.00276063	0.65776	0.93704	0.000796379	0.00271853	0.77005	0.913825
Genus	India (unexposed)	t604330	Bacteria	Actinobacteria	Coriobacteriia	Coriobacteriales	Atopobiaceae	Parafannyhessea	52	83	62.7	0.00347215	22	49	44.9	0.00799184	0.0690095	0.860555	0.00669425	-17.8	17.8	2	0.162701	0.32753	19	49	0.5	0.421053	0.578947	0.00102857	0.00100496	0.307974	0.773094	0.00125011	0.00102727	0.225927	0.624993
Genus	India (unexposed)	t74426	Bacteria	Actinobacteria	Coriobacteriia	Coriobacteriales	Coriobacteriaceae	Collinsella	63	83	75.9	1.59375	29	49	59.2	0.380324	0.0514376	0.860555	-0.278636	-16.7	16.7	3	0.189624	0.344923	11	49	0.5	0.421053	0.578947	-0.019188	0.011851	0.107848	0.773094	-0.0223681	0.011741	0.0590614	0.624993
Genus	India (unexposed)	t1382	Bacteria	Actinobacteria	Coriobacteriia	Coriobacteriales	Atopobiaceae	Lancefieldella	24	83	28.9	0.0349832	22	49	44.9	0.00452449	0.0883214	0.860555	-0.00448997	16	16	4	0.116313	0.216787	34	49	0.5	0.421053	0.578947	2.78576e-05	0.00140827	0.984248	0.995965	-0.000619423	0.00139137	0.656953	0.913825
Genus	India (unexposed)	t437897	Bacteria	Firmicutes	Negativicutes	Selenomonadales	Selenomonadaceae	Megamonas	45	83	54.2	0.197838	19	49	38.8	0.00116531	0.105658	0.860555	-0.0276395	-15.4	15.4	5	0.113269	0.211385	38	49	0.5	0.421053	0.578947	-0.00240413	0.00240154	0.318647	0.773094	-0.00329807	0.00243907	0.178759	0.624993
Genus	India (unexposed)	t1358	Bacteria	Firmicutes	Bacilli	Lactobacillales	Streptococcaceae	Lactococcus	42	83	50.6	0.0422889	18	49	36.7	0.218908	0.14889	0.860555	0.210636	-13.9	13.9	6	0.129496	0.262447	30	49	0.5	0.421053	0.578947	0.00525131	0.00532909	0.326256	0.773094	0.00660405	0.005124	0.199832	0.624993
Genus	India (unexposed)	t1660	Bacteria	Actinobacteria	Actinomycetia	Actinomycetales	Actinomycetaceae	Schaalia	64	83	77.1	0.0288491	31	49	63.3	0.0231	0.109218	0.860555	0.0147325	-13.8	13.8	7	0.127987	0.243483	31	49	0.5	0.421053	0.578947	0.00125214	0.00195147	0.522237	0.903791	0.00163605	0.00197037	0.407937	0.806387
Genus	India (unexposed)	t33010	Bacteria	Actinobacteria	Actinomycetia	Propionibacteriales	Propionibacteriaceae	Cutibacterium	40	83	48.2	0.273793	17	49	34.7	0.0242163	0.148538	0.860555	-0.0279198	-13.5	13.5	8	0.117853	0.219882	32	49	0.5	0.421053	0.578947	-0.00283826	0.00356216	0.427031	0.844479	-0.00242614	0.00368224	0.511187	0.905227
Genus	India (unexposed)	t1492	Bacteria	Firmicutes	Clostridia	Eubacteriales	Clostridiaceae	Clostridium	67	83	80.7	0.372114	33	49	67.3	0.0437449	0.0955753	0.860555	-0.0457828	-13.4	13.4	9	0.198043	0.36085	10	49	0.5	0.421053	0.578947	-0.00230455	0.00434538	0.596777	0.9203	-0.00160781	0.00449246	0.721028	0.913825
Genus	India (unexposed)	t40324	Bacteria	Proteobacteria	Gammaproteobacteria	Xanthomonadales	Xanthomonadaceae	Stenotrophomonas	38	83	45.8	0.000590188	16	49	32.7	0.000310204	0.148048	0.860555	6.80354e-05	-13.1	13.1	10	0.0874976	0.160743	51	49	0.5	0.421053	0.578947	-4.44056e-05	0.000247072	0.857646	0.995355	-1.5147e-05	0.000251021	0.95198	0.95198
Genus	India (unexposed)	t287	Bacteria	Proteobacteria	Gammaproteobacteria	Pseudomonadales	Pseudomonadaceae	Pseudomonas	43	83	51.8	0.0016625	19	49	38.8	0.00112041	0.154706	0.860555	0.000217999	-13	13	11	0.116172	0.221873	35	49	0.5	0.421053	0.578947	-0.000162542	0.000451132	0.719209	0.940504	-0.000109856	0.000462652	0.812698	0.913825
Genus	India (unexposed)	t2109685	Bacteria	Actinobacteria	Coriobacteriia	Coriobacteriales	Atopobiaceae	Olsenella	36	83	43.4	0.0182407	15	49	30.6	0.0194714	0.195242	0.860555	0.0141738	-12.8	12.8	12	0.0996375	0.18656	44	49	0.5	0.421053	0.578947	0.00138112	0.00172146	0.423846	0.844479	0.000694958	0.00170628	0.684488	0.913825
Genus	India (unexposed)	t1335613	Bacteria	Actinobacteria	Coriobacteriia	Eggerthellales	Eggerthellaceae	Gordonibacter	41	83	49.4	0.0769482	18	49	36.7	0.00781837	0.204821	0.860555	-0.00874549	-12.7	12.7	13	0.0729457	0.135145	59	49	0.5	0.421053	0.578947	-0.00144139	0.00184929	0.437142	0.844479	-0.00271345	0.0017978	0.133741	0.624993
Genus	India (unexposed)	t161879	Bacteria	Actinobacteria	Actinomycetia	Corynebacteriales	Corynebacteriaceae	Corynebacterium	56	83	67.5	0.107646	27	49	55.1	0.00123061	0.192473	0.860555	-0.0169995	-12.4	12.4	14	0.2235	0.423528	6	49	0.5	0.421053	0.578947	-0.0026476	0.00185793	0.156545	0.773094	-0.00292656	0.00192334	0.130635	0.624993
Genus	India (unexposed)	t292800	Bacteria	Firmicutes	Clostridia	Eubacteriales	Oscillospiraceae	Flavonifractor	47	83	56.6	0.207537	22	49	44.9	0.0929918	0.210942	0.860555	0.0497533	-11.7	11.7	15	0.0871194	0.157501	53	49	0.5	0.421053	0.578947	0.000567224	0.00436369	0.896777	0.995355	0.000905303	0.00443451	0.838569	0.913825
Genus	India (unexposed)	t84112	Bacteria	Actinobacteria	Coriobacteriia	Eggerthellales	Eggerthellaceae	Eggerthella	47	83	56.6	0.255132	22	49	44.9	0.0417673	0.210942	0.860555	-0.0144555	-11.7	11.7	16	0.0975335	0.177734	46	49	0.5	0.421053	0.578947	-0.00143861	0.00377562	0.703807	0.93704	-0.00217231	0.0038145	0.570047	0.911077
Genus	India (unexposed)	t187327	Bacteria	Firmicutes	Negativicutes	Acidaminococcales	Acidaminococcaceae	Acidaminococcus	45	83	54.2	0.357748	21	49	42.9	0.187947	0.27968	0.860555	0.0662325	-11.3	11.3	17	0.114081	0.210784	37	49	0.5	0.421053	0.578947	-0.00118949	0.006256	0.849499	0.995355	-0.000525667	0.00631614	0.933805	0.95198
Genus	India (unexposed)	t40545	Bacteria	Proteobacteria	Betaproteobacteria	Burkholderiales	Sutterellaceae	Sutterella	28	83	33.7	0.194115	11	49	22.4	0.0221939	0.235976	0.860555	-0.0223037	-11.3	11.3	18	0.0871267	0.1709	52	49	0.5	0.421053	0.578947	-0.00374032	0.00329314	0.258133	0.773094	-0.00427889	0.00335861	0.205025	0.624993
Genus	India (unexposed)	t111015	Bacteria	Actinobacteria	Actinomycetia	Actinomycetales	Actinomycetaceae	Actinomyces	33	83	39.8	0.491955	14	49	28.6	0.00606531	0.25906	0.860555	-0.0621853	-11.2	11.2	19	0.0640647	0.115455	65	49	0.5	0.421053	0.578947	-0.00352564	0.00377649	0.352253	0.773094	-0.00501256	0.00368786	0.176529	0.624993
Genus	India (unexposed)	t33038	Bacteria	Firmicutes	Clostridia	Eubacteriales	Lachnospiraceae	Mediterraneibacter	58	83	69.9	3.09752	29	49	59.2	1.96964	0.25515	0.860555	1.24494	-10.7	10.7	20	0.153028	0.27474	23	49	0.5	0.421053	0.578947	0.0299265	0.0187776	0.113423	0.773094	0.0272496	0.0193338	0.161192	0.624993
Genus	India (unexposed)	t729	Bacteria	Proteobacteria	Gammaproteobacteria	Pasteurellales	Pasteurellaceae	Haemophilus	63	83	75.9	0.076094	32	49	65.3	0.38212	0.230061	0.860555	0.367048	-10.6	10.6	21	0.153176	0.287208	22	49	0.5	0.421053	0.578947	0.00686506	0.00710399	0.335655	0.773094	0.00908475	0.00689646	0.190145	0.624993
Genus	India (unexposed)	t39488	Bacteria	Firmicutes	Clostridia	Eubacteriales	Lachnospiraceae	Anaerobutyricum	39	83	47	0.0193159	18	49	36.7	0.0257959	0.279067	0.860555	0.0214236	-10.3	10.3	22	0.0645251	0.116231	63	49	0.5	0.421053	0.578947	0.00232255	0.0018928	0.222024	0.773094	0.00268556	0.00194444	0.169697	0.624993
Genus	India (unexposed)	t1464	Bacteria	Firmicutes	Bacilli	Bacillales	Paenibacillaceae	Paenibacillus	6	83	7.2	0.00394186	8	49	16.3	0.0105143	0.142592	0.860555	0.00957694	9.1	9.1	23	0.0393219	0.0767197	81	49	0.5	0.421053	0.578947	0.00265184	0.001151	0.0228119	0.773094	0.00281049	0.00118005	0.0187427	0.624993
Genus	India (unexposed)	t2003188	Bacteria	Actinobacteria	Coriobacteriia	Coriobacteriales	Atopobiaceae	Parolsenella	43	83	51.8	0.0892182	21	49	42.9	0.0286469	0.369444	1	-0.000612097	-8.9	8.9	24	0.0826263	0.152388	55	49	0.5	0.421053	0.578947	-0.00114229	0.00278126	0.681962	0.93704	-0.00254101	0.00263106	0.336023	0.75163
Genus	India (unexposed)	t1351	Bacteria	Firmicutes	Bacilli	Lactobacillales	Enterococcaceae	Enterococcus	78	83	94	2.41507	42	49	85.7	0.810296	0.126935	0.860555	-0.210698	-8.3	8.3	25	0.242794	0.439591	4	49	0.5	0.421053	0.578947	-0.0139586	0.014478	0.336773	0.773094	-0.0119549	0.0141966	0.401344	0.806387
Genus	India (unexposed)	t166486	Bacteria	Firmicutes	Clostridia	Eubacteriales	Lachnospiraceae	Roseburia	51	83	61.4	0.106228	26	49	53.1	0.0379449	0.366153	1	0.0156774	-8.3	8.3	26	0.0960937	0.17866	47	49	0.5	0.421053	0.578947	0.00161734	0.00279132	0.56331	0.903791	0.00196492	0.00287607	0.495748	0.905227
Genus	India (unexposed)	t821	Bacteria	Bacteroidetes	Bacteroidia	Bacteroidales	Prevotellaceae	Phocaeicola	39	83	47	2.50527	27	49	55.1	0.125524	0.471333	1	-0.341822	8.1	8.1	27	0.0842258	0.153072	54	49	0.5	0.421053	0.578947	-0.00593564	0.0102502	0.56354	0.903791	-0.00727581	0.0105259	0.490703	0.905227
Genus	India (unexposed)	t28141	Bacteria	Proteobacteria	Gammaproteobacteria	Enterobacterales	Enterobacteriaceae	Cronobacter	34	83	41	0.00862287	24	49	49	0.00123673	0.468056	1	-0.000933145	8	8	28	0.0879234	0.169201	50	49	0.5	0.421053	0.578947	3.83234e-05	0.000684781	0.955456	0.995355	-0.000149771	0.000652983	0.81896	0.913825
Genus	India (unexposed)	t1547	Bacteria	Firmicutes	Erysipelotrichia	Erysipelotrichales	Erysipelotrichaceae	Erysipelatoclostridium	54	83	65.1	0.576627	28	49	57.1	0.172512	0.45785	1	0.0552809	-8	8	29	0.105762	0.195248	42	49	0.5	0.421053	0.578947	0.000226067	0.00641329	0.971935	0.995355	-0.00135105	0.00651692	0.836102	0.913825
Genus	India (unexposed)	t202956	Bacteria	Proteobacteria	Gammaproteobacteria	Pseudomonadales	Moraxellaceae	Acinetobacter	54	83	65.1	0.0543487	28	49	57.1	0.0101245	0.45785	1	-0.000114064	-8	8	30	0.181191	0.328002	13	49	0.5	0.421053	0.578947	-0.000364666	0.00162154	0.822418	0.984585	-0.000152674	0.00159626	0.923956	0.95198
Genus	India (unexposed)	t29466	Bacteria	Firmicutes	Negativicutes	Veillonellales	Veillonellaceae	Veillonella	81	83	97.6	2.9084	44	49	89.8	1.80601	0.10087	0.860555	0.150798	-7.8	7.8	31	0.261278	0.472704	3	49	0.5	0.421053	0.578947	-0.0109882	0.0181606	0.546196	0.903791	-0.00810333	0.0185812	0.663514	0.913825
Genus	India (unexposed)	t84030	Bacteria	Firmicutes	Clostridia	Eubacteriales	Lachnospiraceae	Lacrimispora	35	83	42.2	0.0159373	17	49	34.7	0.00596122	0.462534	1	0.00322508	-7.5	7.5	32	0.060119	0.117915	67	49	0.5	0.421053	0.578947	0.00105845	0.00105148	0.315983	0.773094	0.00128249	0.00107759	0.236243	0.624993
Genus	India (unexposed)	t2774055	Bacteria	Proteobacteria	Gammaproteobacteria	Enterobacterales	Enterobacteriaceae	Kluyvera	16	83	19.3	0.00403133	13	49	26.5	0.00385918	0.386259	1	0.00313027	7.2	7.2	33	0.0448917	0.0850068	77	49	0.5	0.421053	0.578947	0.000615726	0.000764944	0.42233	0.844479	0.000386787	0.000736182	0.600239	0.911077
Genus	India (unexposed)	t2093856	Bacteria	Bacteroidetes	Bacteroidia	Bacteroidales	Odoribacteraceae	Butyricimonas	21	83	25.3	0.00699686	9	49	18.4	0.0083	0.397587	1	0.00628313	-6.9	6.9	34	0.0433667	0.0816364	78	49	0.5	0.421053	0.578947	0.000678911	0.00114216	0.55327	0.903791	0.000686046	0.00118131	0.562455	0.911077
Genus	India (unexposed)	t1379	Bacteria	Firmicutes	Bacilli	Bacillales	Paenibacillaceae	Gemella	75	83	90.4	0.0289364	41	49	83.7	0.00607143	0.279119	0.860555	-0.00504905	-6.7	6.7	35	0.241676	0.446452	5	49	0.5	0.421053	0.578947	-0.00194418	0.00131515	0.141748	0.773094	-0.00157976	0.00134232	0.241477	0.624993
Genus	India (unexposed)	t1596	Bacteria	Firmicutes	Bacilli	Lactobacillales	Lactobacillaceae	Lactobacillus	61	83	73.5	2.40582	39	49	79.6	0.744433	0.529848	1	-0.221294	6.1	6.1	36	0.175268	0.319206	14	49	0.5	0.421053	0.578947	0.00555485	0.0146686	0.705536	0.93704	0.00674461	0.0148881	0.651319	0.913825
Genus	India (unexposed)	t410072	Bacteria	Firmicutes	Clostridia	Eubacteriales	Lachnospiraceae	Coprococcus	49	83	59	0.0458429	26	49	53.1	0.0354306	0.586109	1	0.0217631	-5.9	5.9	37	0.0943223	0.172817	48	49	0.5	0.421053	0.578947	0.00221537	0.0023852	0.354714	0.773094	0.00218266	0.00246402	0.37742	0.806387
Genus	India (unexposed)	t823	Bacteria	Bacteroidetes	Bacteroidia	Bacteroidales	Tannerellaceae	Parabacteroides	34	83	41	3.90666	23	49	46.9	1.18175	0.586109	1	0.350303	5.9	5.9	38	0.0698628	0.127566	61	49	0.5	0.421053	0.578947	0.00426819	0.0180459	0.813402	0.984585	0.00423432	0.0179627	0.814029	0.913825
Genus	India (unexposed)	t853	Bacteria	Firmicutes	Clostridia	Eubacteriales	Oscillospiraceae	Faecalibacterium	76	83	91.6	0.0286708	42	49	85.7	0.596484	0.381454	1	0.587448	-5.9	5.9	39	0.171882	0.313432	16	49	0.5	0.421053	0.578947	0.0119905	0.00883828	0.177241	0.773094	0.0130675	0.00909584	0.153318	0.624993
Genus	India (unexposed)	t1583	Bacteria	Firmicutes	Bacilli	Lactobacillales	Lactobacillaceae	Weissella	20	83	24.1	0.00401736	9	49	18.4	0.00329592	0.517843	1	0.00275857	-5.7	5.7	40	0.0278544	0.0529781	84	49	0.5	0.421053	0.578947	0.000505232	0.00069957	0.471466	0.87985	0.000609424	0.000717942	0.397588	0.806387
Genus	India (unexposed)	t1624	Bacteria	Firmicutes	Bacilli	Lactobacillales	Lactobacillaceae	Ligilactobacillus	67	83	80.7	1.38367	37	49	75.5	0.465851	0.513395	1	0.168814	-5.2	5.2	41	0.148749	0.272669	25	49	0.5	0.421053	0.578947	0.00394094	0.010208	0.70008	0.93704	0.00268829	0.010542	0.799137	0.913825
Genus	India (unexposed)	t2714355	Bacteria	Firmicutes	Clostridia	Eubacteriales	Oscillospiraceae	Oscillibacter	28	83	33.7	0.015503	14	49	28.6	0.0180061	0.567947	1	0.0147182	-5.1	5.1	42	0.0463727	0.0843609	76	49	0.5	0.421053	0.578947	0.00154304	0.00162562	0.344278	0.773094	0.00174569	0.00166879	0.297543	0.702531
Genus	India (unexposed)	t1297617	Bacteria	Firmicutes	Clostridia	Eubacteriales	Peptostreptococcaceae	Intestinimonas	33	83	39.8	0.0022166	17	49	34.7	0.00616531	0.583387	1	0.00544121	-5.1	5.1	43	0.0642734	0.120474	64	49	0.5	0.421053	0.578947	0.0013571	0.00088038	0.125626	0.773094	0.00142652	0.000910513	0.119709	0.624993
Genus	India (unexposed)	t649756	Bacteria	Firmicutes	Clostridia	Eubacteriales	Lachnospiraceae	Anaerostipes	55	83	66.3	0.018634	30	49	61.2	0.0474898	0.577374	1	0.0423464	-5.1	5.1	44	0.186036	0.353696	12	49	0.5	0.421053	0.578947	0.00397629	0.00239327	0.0990334	0.773094	0.00437424	0.00246557	0.0784766	0.624993
Genus	India (unexposed)	t2093857	Bacteria	Firmicutes	Clostridia	Eubacteriales	Oscillospiraceae	Dysosmobacter	16	83	19.3	0.0230569	7	49	14.3	0.0128449	0.635489	1	0.00975815	-5	5	45	0.0240711	0.0446504	85	49	0.5	0.421053	0.578947	0.00152229	0.00143875	0.291988	0.773094	0.00174496	0.0014724	0.238223	0.624993
Genus	India (unexposed)	t624	Bacteria	Proteobacteria	Gammaproteobacteria	Enterobacterales	Enterobacteriaceae	Shigella	65	83	78.3	0.242636	36	49	73.5	0.108286	0.531568	1	0.0144098	-4.8	4.8	46	0.129711	0.230845	29	49	0.5	0.421053	0.578947	0.00193104	0.00426757	0.651669	0.93704	0.00266453	0.00438696	0.544703	0.911077
Genus	India (unexposed)	t2823316	Bacteria	Firmicutes	Clostridia	Eubacteriales	Lachnospiraceae	Faecalicatena	34	83	41	0.00642191	18	49	36.7	0.0117714	0.713498	1	0.00959673	-4.3	4.3	47	0.0754702	0.140061	58	49	0.5	0.421053	0.578947	0.00233757	0.00124017	0.0616784	0.773094	0.00255318	0.00127222	0.0469204	0.624993
Genus	India (unexposed)	t34062	Bacteria	Proteobacteria	Gammaproteobacteria	Pseudomonadales	Moraxellaceae	Moraxella	32	83	38.6	0.0025844	21	49	42.9	0.000318367	0.713872	1	-0.000158741	4.3	4.3	48	0.0725865	0.130527	60	49	0.5	0.421053	0.578947	2.17651e-05	0.000331491	0.947751	0.995355	0.00015525	0.000325942	0.634684	0.913825
Genus	India (unexposed)	t1613	Bacteria	Firmicutes	Bacilli	Lactobacillales	Lactobacillaceae	Limosilactobacillus	66	83	79.5	0.70264	41	49	83.7	0.231963	0.649184	1	-0.0685681	4.2	4.2	49	0.138801	0.247632	27	49	0.5	0.421053	0.578947	-0.00194265	0.00789619	0.806052	0.984585	-0.00166184	0.00809118	0.837602	0.913825
Genus	India (unexposed)	t1270	Bacteria	Actinobacteria	Actinomycetia	Micrococcales	Micrococcaceae	Micrococcus	22	83	26.5	0.000249395	11	49	22.4	0.000116327	0.680261	1	5.48316e-06	-4.1	4.1	50	0.0377186	0.0697833	82	49	0.5	0.421053	0.578947	-4.13238e-05	0.000171014	0.80944	0.984585	-4.1627e-05	0.000173444	0.810721	0.913825
Genus	India (unexposed)	t1550024	Bacteria	Firmicutes	Clostridia	Eubacteriales	Oscillospiraceae	Ruthenibacterium	27	83	32.5	1.49384	14	49	28.6	0.0681	0.699627	1	-0.0963735	-3.9	3.9	51	0.0515402	0.0933154	73	49	0.5	0.421053	0.578947	0.000607682	0.00656092	0.926347	0.995355	0.000880248	0.00658074	0.893806	0.95198
Genus	India (unexposed)	t817	Bacteria	Bacteroidetes	Bacteroidia	Bacteroidales	Bacteroidaceae	Bacteroides	51	83	61.4	12.6169	32	49	65.3	1.81711	0.711701	1	-2.52695	3.9	3.9	52	0.102213	0.18837	43	49	0.5	0.421053	0.578947	-0.0329036	0.0327461	0.316856	0.773094	-0.0388798	0.0338527	0.252956	0.631533
Genus	India (unexposed)	t239935	Bacteria	Verrucomicrobia	Verrucomicrobiae	Verrucomicrobiales	Akkermansiaceae	Akkermansia	30	83	36.1	2.73147	16	49	32.7	0.0608388	0.709826	1	-0.329426	-3.4	3.4	53	0.0463936	0.0884004	75	49	0.5	0.421053	0.578947	-0.00627331	0.00957142	0.513355	0.903791	-0.00328451	0.00945078	0.728771	0.913825
Genus	India (unexposed)	t28118	Bacteria	Bacteroidetes	Bacteroidia	Bacteroidales	Odoribacteraceae	Odoribacter	23	83	27.7	0.0212833	12	49	24.5	0.00282449	0.838579	1	-0.00125864	-3.2	3.2	54	0.0419452	0.0785767	79	49	0.5	0.421053	0.578947	-0.000300606	0.00102213	0.769152	0.984585	-0.000230701	0.00104778	0.826089	0.913825
Genus	India (unexposed)	t43675	Bacteria	Actinobacteria	Actinomycetia	Micrococcales	Micrococcaceae	Rothia	77	83	92.8	0.301481	47	49	95.9	0.0550755	0.709501	1	-0.0679787	3.1	3.1	55	0.211411	0.380745	8	49	0.5	0.421053	0.578947	-0.00583724	0.00393773	0.140658	0.773094	-0.00559143	0.00393543	0.157867	0.624993
Genus	India (unexposed)	t2823317	Bacteria	Firmicutes	Negativicutes	Acidaminococcales	Acidaminococcaceae	Phascolarctobacterium	33	83	39.8	0.00193694	18	49	36.7	0.00186531	0.85346	1	0.00108699	-3.1	3.1	56	0.0881222	0.161403	49	49	0.5	0.421053	0.578947	0.000784663	0.00053478	0.14472	0.773094	0.000862337	0.0005466	0.117176	0.624993
Genus	India (unexposed)	t545	Bacteria	Proteobacteria	Gammaproteobacteria	Enterobacterales	Enterobacteriaceae	Citrobacter	72	83	86.7	0.256658	41	49	83.7	0.0268612	0.618543	1	-0.0323099	-3	3	57	0.154571	0.275538	21	49	0.5	0.421053	0.578947	-0.00217224	0.0033566	0.518672	0.903791	-0.00188835	0.00342311	0.582174	0.911077
Genus	India (unexposed)	t165179	Bacteria	Bacteroidetes	Bacteroidia	Bacteroidales	Prevotellaceae	Prevotella	60	83	72.3	1.05291	34	49	69.4	0.533882	0.84253	1	0.400884	-2.9	2.9	58	0.149197	0.28564	24	49	0.5	0.421053	0.578947	0.0069287	0.00969628	0.476154	0.87985	0.00722225	0.0099832	0.470761	0.905227
Genus	India (unexposed)	t208479	Bacteria	Firmicutes	Clostridia	Eubacteriales	Lachnospiraceae	Enterocloster	48	83	57.8	0.326416	27	49	55.1	0.0655429	0.856008	1	0.00588864	-2.7	2.7	59	0.10703	0.192922	41	49	0.5	0.421053	0.578947	0.000364339	0.00431949	0.93291	0.995355	0.00180066	0.0044244	0.684716	0.913825
Genus	India (unexposed)	t71999	Bacteria	Actinobacteria	Actinomycetia	Micrococcales	Micrococcaceae	Kocuria	25	83	30.1	0.000238253	16	49	32.7	0.000128571	0.846167	1	-1.54905e-06	2.6	2.6	60	0.0635632	0.115146	66	49	0.5	0.421053	0.578947	-9.90508e-06	0.000175413	0.955056	0.995355	1.2464e-05	0.000178687	0.944501	0.95198
Genus	India (unexposed)	t1667168	Bacteria	Actinobacteria	Actinomycetia	Micrococcales	Dermabacteraceae	Dermabacter	19	83	22.9	0.00731886	10	49	20.4	0.00644286	0.829539	1	0.00499587	-2.5	2.5	61	0.0525342	0.0990375	70	49	0.5	0.421053	0.578947	0.00116295	0.000996912	0.245527	0.773094	0.0013084	0.00100261	0.194294	0.624993
Genus	India (unexposed)	t1590	Bacteria	Firmicutes	Bacilli	Lactobacillales	Lactobacillaceae	Lactiplantibacillus	51	83	61.4	0.0351805	29	49	59.2	0.0245204	0.854611	1	0.00729993	-2.2	2.2	62	0.112754	0.205551	39	49	0.5	0.421053	0.578947	0.00225407	0.00197675	0.256262	0.773094	0.00246101	0.00203289	0.228332	0.624993
Genus	India (unexposed)	t584	Bacteria	Proteobacteria	Gammaproteobacteria	Enterobacterales	Morganellaceae	Proteus	22	83	26.5	0.514355	14	49	28.6	0.032	0.841112	1	-0.0600325	2.1	2.1	63	0.05526	0.102429	68	49	0.5	0.421053	0.578947	-0.00195744	0.00470407	0.678011	0.93704	-0.00107017	0.00476735	0.82275	0.913825
Genus	India (unexposed)	t582	Bacteria	Proteobacteria	Gammaproteobacteria	Enterobacterales	Morganellaceae	Morganella	32	83	38.6	0.0309827	18	49	36.7	0.0133388	0.855007	1	0.00966528	-1.9	1.9	64	0.0795382	0.14605	57	49	0.5	0.421053	0.578947	0.00143608	0.00150172	0.3407	0.773094	0.00134468	0.00154109	0.384583	0.806387
Genus	India (unexposed)	t69966	Bacteria	Firmicutes	Bacilli	Bacillales	Staphylococcaceae	Macrococcus	17	83	20.5	0.0041153	11	49	22.4	0.0968449	0.82758	1	0.0961328	1.9	1.9	65	0.0537264	0.102189	69	49	0.5	0.421053	0.578947	0.00431499	0.00344445	0.21255	0.773094	0.00408844	0.00348262	0.242644	0.624993
Genus	India (unexposed)	t1736	Bacteria	Firmicutes	Clostridia	Eubacteriales	Eubacteriaceae	Eubacterium	46	83	55.4	0.0936008	28	49	57.1	0.0554878	0.858277	1	0.0410661	1.7	1.7	66	0.108752	0.203517	40	49	0.5	0.421053	0.578947	0.00359809	0.00297559	0.228781	0.773094	0.00361811	0.00304519	0.237031	0.624993
Genus	India (unexposed)	t2582419	Bacteria	Firmicutes	Negativicutes	Veillonellales	Veillonellaceae	Dialister	41	83	49.4	0.463017	25	49	51	0.0174918	1	1	-0.041966	1.6	1.6	67	0.079733	0.143755	56	49	0.5	0.421053	0.578947	-0.00155093	0.00363322	0.670177	0.93704	-0.00137408	0.00376107	0.715473	0.913825
Genus	India (unexposed)	t573	Bacteria	Proteobacteria	Gammaproteobacteria	Enterobacterales	Enterobacteriaceae	Klebsiella	80	83	96.4	8.84221	48	49	98	6.6879	NA	NA	3.14688	1.6	1.6	68	0.2217	0.417079	7	49	0.5	0.421053	0.578947	0.0548009	0.0369522	0.140489	0.773094	0.0438563	0.0367638	0.23516	0.624993
Genus	India (unexposed)	t39485	Bacteria	Firmicutes	Clostridia	Eubacteriales	Lachnospiraceae	Lachnospira	26	83	31.3	0.00106582	16	49	32.7	0.00694898	1	1	0.00665018	1.4	1.4	69	0.0402865	0.0763323	80	49	0.5	0.421053	0.578947	0.00129554	0.000919765	0.161354	0.773094	0.00140766	0.000948291	0.140216	0.624993
Genus	India (unexposed)	t197	Bacteria	Proteobacteria	Epsilonproteobacteria	Campylobacterales	Campylobacteraceae	Campylobacter	18	83	21.7	0.443946	10	49	20.4	0.0207347	1	1	-0.052199	-1.3	1.3	70	0.0306968	0.0567093	83	49	0.5	0.421053	0.578947	-0.00326476	0.00411555	0.429064	0.844479	-0.00281163	0.00426237	0.510699	0.905227
Genus	India (unexposed)	t550	Bacteria	Proteobacteria	Gammaproteobacteria	Enterobacterales	Enterobacteriaceae	Enterobacter	72	83	86.7	3.47446	42	49	85.7	0.1201	1	1	-0.605364	-1	1	71	0.169365	0.303334	17	49	0.5	0.421053	0.578947	-0.0177518	0.0119759	0.14068	0.773094	-0.0186594	0.0115056	0.107374	0.624993
Genus	India (unexposed)	t83655	Bacteria	Proteobacteria	Gammaproteobacteria	Enterobacterales	Enterobacteriaceae	Leclercia	33	83	39.8	0.0172511	19	49	38.8	0.00187551	1	1	-0.000660634	-1	1	72	0.0679268	0.124104	62	49	0.5	0.421053	0.578947	8.2069e-05	0.000805736	0.919028	0.995355	7.02584e-05	0.000780029	0.928375	0.95198
Genus	India (unexposed)	t907	Bacteria	Firmicutes	Negativicutes	Veillonellales	Veillonellaceae	Megasphaera	48	83	57.8	0.668876	28	49	57.1	0.031698	1	1	-0.140955	-0.7	0.7	73	0.0989214	0.178547	45	49	0.5	0.421053	0.578947	-0.00808261	0.00583736	0.168536	0.773094	-0.00862125	0.00597993	0.151888	0.624993
Genus	India (unexposed)	t1834196	Bacteria	Firmicutes	Clostridia	Eubacteriales	Lachnospiraceae	Lachnoclostridium	31	83	37.3	0.0333492	18	49	36.7	0.0577673	1	1	0.0522553	-0.6	0.6	74	0.0513645	0.0928441	74	49	0.5	0.421053	0.578947	0.00347237	0.00276883	0.212059	0.773094	0.00472037	0.00279094	0.0932682	0.624993
Genus	India (unexposed)	t328813	Bacteria	Bacteroidetes	Bacteroidia	Bacteroidales	Rikenellaceae	Alistipes	25	83	30.1	0.00995643	15	49	30.6	0.0908041	1	1	0.088039	0.5	0.5	75	0.0524675	0.0964203	71	49	0.5	0.421053	0.578947	0.00373351	0.00336791	0.26967	0.773094	0.00394208	0.00348418	0.260043	0.631533
Genus	India (unexposed)	t54005	Bacteria	Firmicutes	Tissierellia	Tissierellales	Peptoniphilaceae	Peptoniphilus	58	83	69.9	0.00829816	34	49	69.4	0.00440408	1	1	0.00176432	-0.5	0.5	76	0.114242	0.204737	36	49	0.5	0.421053	0.578947	0.000810301	0.000825514	0.328134	0.773094	0.000851917	0.000833855	0.308915	0.709669
Genus	India (unexposed)	t1260	Bacteria	Firmicutes	Tissierellia	Tissierellales	Peptoniphilaceae	Finegoldia	63	83	75.9	0.0090122	37	49	75.5	0.0118918	1	1	0.00778702	-0.4	0.4	77	0.139986	0.24967	26	49	0.5	0.421053	0.578947	0.00149009	0.00121007	0.220392	0.773094	0.00168181	0.00120422	0.165011	0.624993
Genus	India (unexposed)	t562	Bacteria	Proteobacteria	Gammaproteobacteria	Enterobacterales	Enterobacteriaceae	Escherichia	81	83	97.6	20.5128	48	49	98	14.7371	NA	NA	-0.373054	0.4	0.4	78	0.164356	0.294782	18	49	0.5	0.421053	0.578947	5.29669e-05	0.0518435	0.999186	0.999186	0.011773	0.0526674	0.823484	0.913825
Genus	India (unexposed)	t2479767	Bacteria	Firmicutes	Clostridia	Eubacteriales	Lachnospiraceae	Blautia	68	83	81.9	0.237891	40	49	81.6	0.12772	1	1	0.0744397	-0.3	0.3	79	0.138002	0.24644	28	49	0.5	0.421053	0.578947	0.00730728	0.00460091	0.114665	0.773094	0.00710968	0.00474603	0.136648	0.624993
Genus	India (unexposed)	t143361	Bacteria	Firmicutes	Clostridia	Eubacteriales	Peptostreptococcaceae	Filifactor	24	83	28.9	0.00980066	14	49	28.6	0.00380408	1	1	0.00142697	-0.3	0.3	80	0.0523202	0.0976773	72	49	0.5	0.421053	0.578947	9.78918e-05	0.000912676	0.91475	0.995355	8.98616e-05	0.000925588	0.922814	0.95198
Genus	India (unexposed)	t28901	Bacteria	Proteobacteria	Gammaproteobacteria	Enterobacterales	Enterobacteriaceae	Salmonella	71	83	85.5	0.065592	42	49	85.7	0.0649163	1	1	0.0345513	0.2	0.2	81	0.155328	0.284856	20	49	0.5	0.421053	0.578947	0.00407486	0.00278052	0.145199	0.773094	0.00413853	0.00273856	0.13326	0.624993
Genus	India (unexposed)	t47715	Bacteria	Firmicutes	Bacilli	Lactobacillales	Lactobacillaceae	Lacticaseibacillus	56	83	67.5	0.262808	33	49	67.3	0.0896898	1	1	0.0205223	-0.2	0.2	82	0.117157	0.212387	33	49	0.5	0.421053	0.578947	0.000195621	0.00454831	0.96576	0.995355	0.00200886	0.00449491	0.655708	0.913825
Genus	India (unexposed)	t1290	Bacteria	Firmicutes	Bacilli	Bacillales	Staphylococcaceae	Staphylococcus	83	83	100	0.769959	49	49	100	0.354251	NA	NA	0.0361354	0	0	83	0.261799	0.469145	2	49	0.5	0.421053	0.578947	0.00180584	0.00740238	0.80765	0.984585	0.00421229	0.00752696	0.576736	0.911077
Genus	India (unexposed)	t1316412	Bacteria	Firmicutes	Bacilli	Lactobacillales	Streptococcaceae	Streptococcus	83	83	100	6.44879	49	49	100	5.33088	NA	NA	0.0274233	0	0	84	0.262201	0.483027	1	49	0.5	0.421053	0.578947	-0.0121508	0.0235208	0.606315	0.9203	-0.0126704	0.0240629	0.599436	0.911077
Genus	India (unexposed)	t216816	Bacteria	Actinobacteria	Actinomycetia	Bifidobacteriales	Bifidobacteriaceae	Bifidobacterium	83	83	100	27.5426	49	49	100	59.3917	NA	NA	-1.8513	0	0	85	0.20079	0.359005	9	49	0.5	0.421053	0.578947	-0.0352672	0.0649701	0.588182	0.9203	-0.0384422	0.0640585	0.549519	0.911077
Genus	Malawi	t901	Bacteria	Proteobacteria	Deltaproteobacteria	Desulfovibrionales	Desulfovibrionaceae	Desulfovibrio	10	26	38.5	0.176135	2	21	9.5	0.000238095	0.0416388	0.920862	-0.0437696	-29	29	1	0.0251216	0.0514733	74	21	0.444444	0.375	0.555556	-0.0063248	0.00444147	0.161335	0.854997	-0.00707251	0.00473722	0.143103	0.796662
Genus	Malawi	t1547	Bacteria	Firmicutes	Erysipelotrichia	Erysipelotrichales	Erysipelotrichaceae	Erysipelatoclostridium	20	26	76.9	0.149573	11	21	52.4	0.0038	0.121871	0.920862	-0.0323192	-24.5	24.5	2	0.0485068	0.0924372	39	21	0.444444	0.375	0.555556	-0.00394054	0.00401265	0.331336	0.854997	-0.00408203	0.00421136	0.338084	0.796662
Genus	Malawi	t2582419	Bacteria	Firmicutes	Negativicutes	Veillonellales	Veillonellaceae	Dialister	16	26	61.5	0.113883	8	21	38.1	0.00620476	0.146807	0.920862	-0.020576	-23.4	23.4	3	0.0578368	0.106728	30	21	0.444444	0.375	0.555556	-0.00421723	0.00361476	0.249489	0.854997	-0.00404299	0.00375564	0.287993	0.796662
Genus	Malawi	t187327	Bacteria	Firmicutes	Negativicutes	Acidaminococcales	Acidaminococcaceae	Acidaminococcus	14	26	53.8	0.0224687	7	21	33.3	0.0453429	0.238849	0.920862	0.0364236	-20.5	20.5	4	0.0528627	0.110776	32	21	0.444444	0.375	0.555556	0.000417733	0.00449618	0.926389	0.937287	0.00176684	0.00457016	0.701048	0.922981
Genus	Malawi	t2823316	Bacteria	Firmicutes	Clostridia	Eubacteriales	Lachnospiraceae	Faecalicatena	14	26	53.8	0.00333014	7	21	33.3	0.00115238	0.238849	0.920862	-0.000324542	-20.5	20.5	5	0.0249953	0.0488587	75	21	0.444444	0.375	0.555556	-0.000369978	0.000906991	0.685268	0.860154	0.000212241	0.000878064	0.810206	0.943274
Genus	Malawi	t1834196	Bacteria	Firmicutes	Clostridia	Eubacteriales	Lachnospiraceae	Lachnoclostridium	20	26	76.9	0.0529087	12	21	57.1	0.00400476	0.210826	0.920862	-0.0112952	-19.8	19.8	6	0.0502094	0.0925589	37	21	0.444444	0.375	0.555556	-0.00208241	0.00264483	0.435205	0.854997	-0.00169931	0.0028049	0.547964	0.879349
Genus	Malawi	t2714355	Bacteria	Firmicutes	Clostridia	Eubacteriales	Oscillospiraceae	Oscillibacter	15	26	57.7	0.0255672	8	21	38.1	0.00153333	0.244315	0.920862	-0.00433974	-19.6	19.6	7	0.0445659	0.093054	47	21	0.444444	0.375	0.555556	-0.001423	0.00169376	0.405271	0.854997	-0.00137729	0.00172785	0.429979	0.840413
Genus	Malawi	t437897	Bacteria	Firmicutes	Negativicutes	Selenomonadales	Selenomonadaceae	Megamonas	15	26	57.7	0.623023	8	21	38.1	0.000666667	0.244315	0.920862	-0.174814	-19.6	19.6	8	0.0354524	0.068316	56	21	0.444444	0.375	0.555556	-0.0123706	0.00886749	0.169847	0.854997	-0.0125476	0.00949309	0.193575	0.796662
Genus	Malawi	t545	Bacteria	Proteobacteria	Gammaproteobacteria	Enterobacterales	Enterobacteriaceae	Citrobacter	26	26	100	0.149799	17	21	81	0.034181	0.0335548	0.920862	-0.0155806	-19	19	9	0.0679253	0.132912	12	21	0.444444	0.375	0.555556	-0.00300739	0.00513632	0.561127	0.859044	0.00110484	0.00472935	0.816448	0.943274
Genus	Malawi	t2093856	Bacteria	Bacteroidetes	Bacteroidia	Bacteroidales	Odoribacteraceae	Butyricimonas	16	26	61.5	0.0742506	9	21	42.9	0.0162952	0.248083	0.920862	-0.0116086	-18.6	18.6	10	0.0617655	0.130058	22	21	0.444444	0.375	0.555556	-0.00398786	0.00375436	0.293816	0.854997	-0.00303092	0.00395282	0.447609	0.85543
Genus	Malawi	t69966	Bacteria	Firmicutes	Bacilli	Bacillales	Staphylococcaceae	Macrococcus	4	26	15.4	0.000229011	7	21	33.3	0.00027619	0.180738	0.920862	0.000203114	17.9	17.9	11	0.0292107	0.062485	66	21	0.444444	0.375	0.555556	0.000530372	0.000337375	0.122944	0.854997	0.000393031	0.000355167	0.274914	0.796662
Genus	Malawi	t1667168	Bacteria	Actinobacteria	Actinomycetia	Micrococcales	Dermabacteraceae	Dermabacter	9	26	34.6	0.0040577	11	21	52.4	0.000742857	0.250282	0.920862	-0.000699451	17.8	17.8	12	0.0347867	0.0668474	58	21	0.444444	0.375	0.555556	-0.000219735	0.000874488	0.802747	0.887592	-0.000574897	0.000907092	0.529744	0.879349
Genus	Malawi	t1379	Bacteria	Firmicutes	Bacilli	Bacillales	Paenibacillaceae	Gemella	23	26	88.5	0.0271723	15	21	71.4	0.0205095	0.263114	0.920862	0.0086326	-17.1	17.1	13	0.0718951	0.132729	8	21	0.444444	0.375	0.555556	0.00149452	0.0028553	0.603251	0.859044	-0.000526953	0.00270702	0.846619	0.953811
Genus	Malawi	t1736	Bacteria	Firmicutes	Clostridia	Eubacteriales	Eubacteriaceae	Eubacterium	18	26	69.2	0.0347035	11	21	52.4	0.116524	0.365746	0.920862	0.108285	-16.8	16.8	14	0.0410882	0.0814728	50	21	0.444444	0.375	0.555556	0.00502849	0.00686663	0.467777	0.859044	0.00666446	0.00705393	0.350303	0.796662
Genus	Malawi	t208479	Bacteria	Firmicutes	Clostridia	Eubacteriales	Lachnospiraceae	Enterocloster	18	26	69.2	0.208046	11	21	52.4	0.00401429	0.365746	0.920862	-0.0746819	-16.8	16.8	15	0.0352483	0.0673809	57	21	0.444444	0.375	0.555556	-0.00938803	0.00568233	0.105467	0.854997	-0.00919568	0.00602589	0.134681	0.796662
Genus	Malawi	t604330	Bacteria	Actinobacteria	Coriobacteriia	Coriobacteriales	Atopobiaceae	Parafannyhessea	14	26	53.8	0.0106685	8	21	38.1	0.00100476	0.380566	0.920862	-0.00289524	-15.7	15.7	16	0.0251273	0.0521236	73	21	0.444444	0.375	0.555556	-0.0014637	0.00134608	0.282658	0.854997	-0.00173084	0.00143361	0.234224	0.796662
Genus	Malawi	t161879	Bacteria	Actinobacteria	Actinomycetia	Corynebacteriales	Corynebacteriaceae	Corynebacterium	17	26	65.4	0.00941723	17	21	81	0.0169762	0.329977	0.920862	0.0128185	15.6	15.6	17	0.0512874	0.099608	35	21	0.444444	0.375	0.555556	0.00371636	0.00235538	0.121612	0.854997	0.00195903	0.00225033	0.389067	0.796662
Genus	Malawi	t74426	Bacteria	Actinobacteria	Coriobacteriia	Coriobacteriales	Coriobacteriaceae	Collinsella	25	26	96.2	0.673677	17	21	81	0.56419	0.157594	0.920862	0.265452	-15.2	15.2	18	0.0615979	0.121739	23	21	0.444444	0.375	0.555556	0.00446324	0.0165611	0.788776	0.887592	0.00946251	0.0173409	0.588245	0.887527
Genus	Malawi	t292800	Bacteria	Firmicutes	Clostridia	Eubacteriales	Oscillospiraceae	Flavonifractor	20	26	76.9	1.02445	13	21	61.9	0.0247048	0.341871	0.920862	-0.198057	-15	15	19	0.0493941	0.109739	38	21	0.444444	0.375	0.555556	-0.00935572	0.0104441	0.375134	0.854997	-0.00963356	0.0109315	0.383312	0.796662
Genus	Malawi	t1351	Bacteria	Firmicutes	Bacilli	Lactobacillales	Enterococcaceae	Enterococcus	26	26	100	3.1194	18	21	85.7	0.511814	0.0820228	0.920862	-0.226009	-14.3	14.3	20	0.0706446	0.133484	9	21	0.444444	0.375	0.555556	-0.00437019	0.0219344	0.842973	0.906196	-0.00496578	0.0220101	0.822623	0.943274
Genus	Malawi	t165179	Bacteria	Bacteroidetes	Bacteroidia	Bacteroidales	Prevotellaceae	Prevotella	26	26	100	1.18053	18	21	85.7	3.27456	0.0820228	0.920862	2.77674	-14.3	14.3	21	0.0733764	0.140673	7	21	0.444444	0.375	0.555556	0.0207196	0.0427454	0.630225	0.859044	0.0190886	0.0461231	0.681132	0.922981
Genus	Malawi	t28901	Bacteria	Proteobacteria	Gammaproteobacteria	Enterobacterales	Enterobacteriaceae	Salmonella	26	26	100	0.208958	18	21	85.7	0.0616381	0.0820228	0.920862	-0.0223196	-14.3	14.3	22	0.0449579	0.0867243	46	21	0.444444	0.375	0.555556	-0.00305782	0.00587484	0.605271	0.859044	7.78022e-05	0.00553626	0.988856	0.994823
Genus	Malawi	t40545	Bacteria	Proteobacteria	Betaproteobacteria	Burkholderiales	Sutterellaceae	Sutterella	16	26	61.5	1.04788	10	21	47.6	0.339571	0.388114	0.920862	-0.073917	-13.9	13.9	23	0.050745	0.103709	36	21	0.444444	0.375	0.555556	-0.0126816	0.0165449	0.447382	0.854997	-0.0164835	0.0171093	0.340983	0.796662
Genus	Malawi	t83655	Bacteria	Proteobacteria	Gammaproteobacteria	Enterobacterales	Enterobacteriaceae	Leclercia	11	26	42.3	0.00356991	6	21	28.6	0.00614286	0.375212	0.920862	0.0050544	-13.7	13.7	24	0.0319621	0.0601311	65	21	0.444444	0.375	0.555556	0.000984279	0.00162066	0.546682	0.859044	0.00151054	0.00166966	0.370908	0.796662
Genus	Malawi	t1270	Bacteria	Actinobacteria	Actinomycetia	Micrococcales	Micrococcaceae	Micrococcus	20	26	76.9	0.0222292	19	21	90.5	0.00961429	0.268993	0.920862	0.000414286	13.6	13.6	25	0.0559039	0.106362	31	21	0.444444	0.375	0.555556	0.00124309	0.0021174	0.560082	0.859044	0.000356699	0.00221461	0.872832	0.953811
Genus	Malawi	t28118	Bacteria	Bacteroidetes	Bacteroidia	Bacteroidales	Odoribacteraceae	Odoribacter	17	26	65.4	0.114768	11	21	52.4	0.0126857	0.389596	0.920862	-0.0455835	-13	13	26	0.0605219	0.114603	26	21	0.444444	0.375	0.555556	-0.00843554	0.00470992	0.0800181	0.854997	-0.00799706	0.00501251	0.118298	0.796662
Genus	Malawi	t33010	Bacteria	Actinobacteria	Actinomycetia	Propionibacteriales	Propionibacteriaceae	Cutibacterium	9	26	34.6	0.0307231	10	21	47.6	0.0227381	0.389596	0.920862	0.0161381	13	13	27	0.0274783	0.0557746	69	21	0.444444	0.375	0.555556	0.00344595	0.0032505	0.294743	0.854997	0.00471497	0.00324104	0.153346	0.796662
Genus	Malawi	t2774055	Bacteria	Proteobacteria	Gammaproteobacteria	Enterobacterales	Enterobacteriaceae	Kluyvera	3	26	11.5	0.0139305	5	21	23.8	0.000880952	0.437243	1	-0.00214212	12.3	12.3	28	0.0129677	0.0266877	84	21	0.444444	0.375	0.555556	-0.000394991	0.00130742	0.763957	0.887592	-0.00019681	0.00136576	0.886125	0.953811
Genus	Malawi	t1613	Bacteria	Firmicutes	Bacilli	Lactobacillales	Lactobacillaceae	Limosilactobacillus	18	26	69.2	0.949281	17	21	81	0.303729	0.504726	1	0.0129709	11.8	11.8	29	0.0679202	0.134123	13	21	0.444444	0.375	0.555556	0.00558789	0.0141547	0.694875	0.860154	0.00562264	0.0148961	0.707782	0.922981
Genus	Malawi	t2093857	Bacteria	Firmicutes	Clostridia	Eubacteriales	Oscillospiraceae	Dysosmobacter	8	26	30.8	0.00719756	4	21	19	0.000647619	0.504726	1	-0.00119469	-11.8	11.8	30	0.00970145	0.0206695	85	21	0.444444	0.375	0.555556	-0.000617538	0.000998067	0.539211	0.859044	-0.000403611	0.000990053	0.68564	0.922981
Genus	Malawi	t823	Bacteria	Bacteroidetes	Bacteroidia	Bacteroidales	Tannerellaceae	Parabacteroides	24	26	92.3	4.76576	17	21	81	3.37598	0.385569	0.920862	0.675746	-11.3	11.3	31	0.0634263	0.114642	19	21	0.444444	0.375	0.555556	-0.0179033	0.0460181	0.699074	0.860154	-0.0168559	0.0493851	0.734608	0.942275
Genus	Malawi	t47715	Bacteria	Firmicutes	Bacilli	Lactobacillales	Lactobacillaceae	Lacticaseibacillus	12	26	46.2	0.420442	12	21	57.1	0.0613381	0.561215	1	-0.0534696	10.9	10.9	32	0.0273155	0.0526658	70	21	0.444444	0.375	0.555556	-0.00203782	0.00841558	0.809765	0.887592	-0.000741687	0.0086147	0.93181	0.989329
Genus	Malawi	t84030	Bacteria	Firmicutes	Clostridia	Eubacteriales	Lachnospiraceae	Lacrimispora	14	26	53.8	0.00176935	9	21	42.9	0.00149524	0.561215	1	0.000741392	-10.9	10.9	33	0.0184049	0.0354345	80	21	0.444444	0.375	0.555556	0.000391144	0.000832206	0.640619	0.859044	0.000566925	0.000881196	0.523574	0.879349
Genus	Malawi	t2479767	Bacteria	Firmicutes	Clostridia	Eubacteriales	Lachnospiraceae	Blautia	22	26	84.6	0.0186536	20	21	95.2	0.0287143	0.362263	0.920862	0.018372	10.6	10.6	34	0.0666281	0.124126	15	21	0.444444	0.375	0.555556	0.00324013	0.00310935	0.30295	0.854997	0.00441514	0.00315399	0.169077	0.796662
Genus	Malawi	t1260	Bacteria	Firmicutes	Tissierellia	Tissierellales	Peptoniphilaceae	Finegoldia	25	26	96.2	0.0742838	18	21	85.7	0.0083619	0.311244	0.920862	-0.00995733	-10.5	10.5	35	0.0852911	0.159684	5	21	0.444444	0.375	0.555556	-0.00112721	0.00296606	0.705707	0.860154	-0.00178853	0.0030622	0.562374	0.879349
Genus	Malawi	t202956	Bacteria	Proteobacteria	Gammaproteobacteria	Pseudomonadales	Moraxellaceae	Acinetobacter	25	26	96.2	0.933602	18	21	85.7	1.03065	0.311244	0.920862	0.755456	-10.5	10.5	36	0.0782494	0.152643	6	21	0.444444	0.375	0.555556	0.0272152	0.020311	0.186998	0.854997	0.0221367	0.0195472	0.264014	0.796662
Genus	Malawi	t584	Bacteria	Proteobacteria	Gammaproteobacteria	Enterobacterales	Morganellaceae	Proteus	6	26	23.1	0.000302909	7	21	33.3	0.000319048	0.520279	1	0.000203663	10.2	10.2	37	0.0154482	0.0320337	83	21	0.444444	0.375	0.555556	0.000389806	0.000380653	0.311287	0.854997	0.000423591	0.000400547	0.29646	0.796662
Genus	Malawi	t573	Bacteria	Proteobacteria	Gammaproteobacteria	Enterobacterales	Enterobacteriaceae	Klebsiella	26	26	100	0.614469	19	21	90.5	4.54144	0.194265	0.920862	4.04699	-9.5	9.5	38	0.104167	0.187734	2	21	0.444444	0.375	0.555556	0.0780014	0.0374109	0.0427734	0.854997	0.0852449	0.0401077	0.0396248	0.796662
Genus	Malawi	t817	Bacteria	Bacteroidetes	Bacteroidia	Bacteroidales	Bacteroidaceae	Bacteroides	26	26	100	26.8845	19	21	90.5	3.5873	0.194265	0.920862	-13.5406	-9.5	9.5	39	0.103757	0.191276	3	21	0.444444	0.375	0.555556	-0.194537	0.0883971	0.032929	0.854997	-0.158275	0.0908424	0.0889534	0.796662
Genus	Malawi	t33038	Bacteria	Firmicutes	Clostridia	Eubacteriales	Lachnospiraceae	Mediterraneibacter	21	26	80.8	1.37998	15	21	71.4	1.48597	0.504977	1	0.899736	-9.4	9.4	40	0.0338921	0.0659225	61	21	0.444444	0.375	0.555556	0.0184842	0.0266423	0.49138	0.859044	0.0280915	0.0277015	0.316493	0.796662
Genus	Malawi	t907	Bacteria	Firmicutes	Negativicutes	Veillonellales	Veillonellaceae	Megasphaera	16	26	61.5	0.134731	11	21	52.4	0.00263333	0.566074	1	-0.036409	-9.1	9.1	41	0.0459175	0.0896155	43	21	0.444444	0.375	0.555556	-0.00579501	0.00408001	0.1624	0.854997	-0.00444217	0.00428936	0.306447	0.796662
Genus	Malawi	t1550024	Bacteria	Firmicutes	Clostridia	Eubacteriales	Oscillospiraceae	Ruthenibacterium	11	26	42.3	0.103161	7	21	33.3	0.000152381	0.56239	1	-0.0214207	-9	9	42	0.0276383	0.0553981	68	21	0.444444	0.375	0.555556	-0.00367924	0.00313859	0.247262	0.854997	-0.00412971	0.00338821	0.229869	0.796662
Genus	Malawi	t166486	Bacteria	Firmicutes	Clostridia	Eubacteriales	Lachnospiraceae	Roseburia	22	26	84.6	0.00905522	16	21	76.2	0.0147238	0.486369	1	0.00936612	-8.4	8.4	43	0.0359587	0.0670835	54	21	0.444444	0.375	0.555556	0.00127053	0.00232083	0.586776	0.859044	0.00219715	0.00229757	0.34453	0.796662
Genus	Malawi	t1335613	Bacteria	Actinobacteria	Coriobacteriia	Eggerthellales	Eggerthellaceae	Gordonibacter	17	26	65.4	0.0134243	12	21	57.1	0.00408095	0.763413	1	-0.00458828	-8.3	8.3	44	0.0333368	0.0690719	62	21	0.444444	0.375	0.555556	-0.00202013	0.00182353	0.27383	0.854997	-0.00185262	0.00197946	0.354795	0.796662
Genus	Malawi	t54005	Bacteria	Firmicutes	Tissierellia	Tissierellales	Peptoniphilaceae	Peptoniphilus	17	26	65.4	0.00138396	12	21	57.1	0.00128571	0.763413	1	0.000328022	-8.3	8.3	45	0.0347253	0.0705121	59	21	0.444444	0.375	0.555556	0.00017807	0.000720524	0.805924	0.887592	-0.000174019	0.000716402	0.809289	0.943274
Genus	Malawi	t649756	Bacteria	Firmicutes	Clostridia	Eubacteriales	Lachnospiraceae	Anaerostipes	19	26	73.1	0.00946692	17	21	81	0.00761905	0.731015	1	0.00296905	7.9	7.9	46	0.0456731	0.0871672	45	21	0.444444	0.375	0.555556	0.000857545	0.0017631	0.629055	0.859044	0.00139646	0.00186228	0.457618	0.855547
Genus	Malawi	t39485	Bacteria	Firmicutes	Clostridia	Eubacteriales	Lachnospiraceae	Lachnospira	13	26	50	0.000842816	9	21	42.9	0.00134286	0.770362	1	0.000850549	-7.1	7.1	47	0.0176794	0.0331921	81	21	0.444444	0.375	0.555556	0.000392965	0.000748923	0.602363	0.859044	0.000534195	0.000748267	0.479328	0.871125
Genus	Malawi	t1464	Bacteria	Firmicutes	Bacilli	Bacillales	Paenibacillaceae	Paenibacillus	2	26	7.7	0.00531808	3	21	14.3	0.00614286	0.644054	1	0.00463901	6.6	6.6	48	0.00452881	0.0098837	86	21	0.444444	0.375	0.555556	0.00161621	0.00169342	0.344976	0.854997	0.00224892	0.00159885	0.167084	0.796662
Genus	Malawi	t1496	Bacteria	Firmicutes	Clostridia	Eubacteriales	Peptostreptococcaceae	Clostridioides	24	26	92.3	0.0141848	18	21	85.7	0.0118762	0.644054	1	0.00629158	-6.6	6.6	49	0.0640195	0.117448	17	21	0.444444	0.375	0.555556	0.0018359	0.00206356	0.378371	0.854997	0.00312598	0.00184523	0.0978334	0.796662
Genus	Malawi	t550	Bacteria	Proteobacteria	Gammaproteobacteria	Enterobacterales	Enterobacteriaceae	Enterobacter	24	26	92.3	0.179033	18	21	85.7	0.0711429	0.644054	1	-0.00416099	-6.6	6.6	50	0.0621217	0.120189	21	21	0.444444	0.375	0.555556	-0.00242074	0.00671417	0.720129	0.860154	0.000468671	0.00691752	0.946313	0.992475
Genus	Malawi	t28141	Bacteria	Proteobacteria	Gammaproteobacteria	Enterobacterales	Enterobacteriaceae	Cronobacter	7	26	26.9	0.00048472	7	21	33.3	0.00314762	0.751861	1	0.00293223	6.4	6.4	51	0.0203487	0.0406614	77	21	0.444444	0.375	0.555556	0.00129426	0.00109029	0.241425	0.854997	0.00171754	0.00107686	0.118404	0.796662
Genus	Malawi	t821	Bacteria	Bacteroidetes	Bacteroidia	Bacteroidales	Prevotellaceae	Phocaeicola	25	26	96.2	8.45746	19	21	90.5	5.14894	0.579093	1	1.8292	-5.7	5.7	52	0.0695779	0.127757	10	21	0.444444	0.375	0.555556	0.0274209	0.0536458	0.611746	0.859044	0.0357621	0.0570641	0.53433	0.879349
Genus	Malawi	t1583	Bacteria	Firmicutes	Bacilli	Lactobacillales	Lactobacillaceae	Weissella	6	26	23.1	0.000247697	6	21	28.6	0.000733333	0.743824	1	0.000648718	5.5	5.5	53	0.0206483	0.0442941	76	21	0.444444	0.375	0.555556	0.000642644	0.000534806	0.235789	0.854997	0.000624094	0.000568517	0.278716	0.796662
Genus	Malawi	t1596	Bacteria	Firmicutes	Bacilli	Lactobacillales	Lactobacillaceae	Lactobacillus	20	26	76.9	14.2225	15	21	71.4	3.60617	0.743824	1	-0.365875	-5.5	5.5	54	0.0475368	0.088529	40	21	0.444444	0.375	0.555556	0.0140095	0.0596384	0.815347	0.887592	0.0194834	0.062169	0.75557	0.942275
Genus	Malawi	t197	Bacteria	Proteobacteria	Epsilonproteobacteria	Campylobacterales	Campylobacteraceae	Campylobacter	6	26	23.1	2.82257	6	21	28.6	0.000266667	0.743824	1	-0.553356	5.5	5.5	55	0.0251291	0.0485488	72	21	0.444444	0.375	0.555556	-0.0144786	0.0166756	0.389863	0.854997	-0.0163745	0.0179564	0.36715	0.796662
Genus	Malawi	t239935	Bacteria	Verrucomicrobia	Verrucomicrobiae	Verrucomicrobiales	Akkermansiaceae	Akkermansia	15	26	57.7	0.578699	11	21	52.4	1.68548	0.773841	1	1.57138	-5.3	5.3	56	0.0331977	0.0673563	63	21	0.444444	0.375	0.555556	0.0246996	0.0280549	0.383318	0.854997	0.028407	0.0284407	0.323742	0.796662
Genus	Malawi	t40324	Bacteria	Proteobacteria	Gammaproteobacteria	Xanthomonadales	Xanthomonadaceae	Stenotrophomonas	16	26	61.5	0.00188208	14	21	66.7	0.0175381	0.768051	1	0.0166073	5.2	5.2	57	0.0666565	0.134354	14	21	0.444444	0.375	0.555556	0.00334737	0.00248419	0.184575	0.854997	0.00400572	0.00253569	0.121852	0.796662
Genus	Malawi	t1492	Bacteria	Firmicutes	Clostridia	Eubacteriales	Clostridiaceae	Clostridium	26	26	100	0.00319785	20	21	95.2	1.5474	NA	NA	1.54423	-4.8	4.8	58	0.123677	0.219742	1	21	0.444444	0.375	0.555556	0.0433303	0.023736	0.0745647	0.854997	0.0491105	0.0245057	0.0517025	0.796662
Genus	Malawi	t43675	Bacteria	Actinobacteria	Actinomycetia	Micrococcales	Micrococcaceae	Rothia	26	26	100	0.404266	20	21	95.2	0.296071	NA	NA	0.0829291	-4.8	4.8	59	0.060724	0.113079	25	21	0.444444	0.375	0.555556	0.00494842	0.0108084	0.649277	0.859044	7.14736e-05	0.0109485	0.994823	0.994823
Genus	Malawi	t328813	Bacteria	Bacteroidetes	Bacteroidia	Bacteroidales	Rikenellaceae	Alistipes	16	26	61.5	0.342602	12	21	57.1	0.0333905	0.774537	1	-0.0710749	-4.4	4.4	60	0.032076	0.0608424	64	21	0.444444	0.375	0.555556	-0.00582399	0.00714509	0.419306	0.854997	-0.00690397	0.00768936	0.374503	0.796662
Genus	Malawi	t1297617	Bacteria	Firmicutes	Clostridia	Eubacteriales	Peptostreptococcaceae	Intestinimonas	11	26	42.3	0.0128492	8	21	38.1	0.000333333	1	1	-0.00256667	-4.2	4.2	61	0.0184954	0.0366916	79	21	0.444444	0.375	0.555556	-0.00110228	0.00115176	0.343664	0.854997	-0.00101576	0.00119927	0.401925	0.803851
Genus	Malawi	t1660	Bacteria	Actinobacteria	Actinomycetia	Actinomycetales	Actinomycetaceae	Schaalia	20	26	76.9	0.0704033	17	21	81	0.0257714	1	1	-0.000605495	4.1	4.1	62	0.0436164	0.0839741	48	21	0.444444	0.375	0.555556	-0.00021169	0.00415209	0.959564	0.959564	-0.00164371	0.00436336	0.708334	0.922981
Genus	Malawi	t29466	Bacteria	Firmicutes	Negativicutes	Veillonellales	Veillonellaceae	Veillonella	25	26	96.2	3.00997	21	21	100	4.05636	NA	NA	2.62252	3.8	3.8	63	0.101236	0.192085	4	21	0.444444	0.375	0.555556	0.065234	0.0363889	0.0797462	0.854997	0.0679908	0.0390616	0.0892537	0.796662
Genus	Malawi	t2109685	Bacteria	Actinobacteria	Coriobacteriia	Coriobacteriales	Atopobiaceae	Olsenella	17	26	65.4	0.0937318	13	21	61.9	0.28571	1	1	0.238179	-3.5	3.5	64	0.0340413	0.0690422	60	21	0.444444	0.375	0.555556	0.0037771	0.0111046	0.735336	0.866286	0.00350856	0.0117612	0.766968	0.942275
Genus	Malawi	t71999	Bacteria	Actinobacteria	Actinomycetia	Micrococcales	Micrococcaceae	Kocuria	17	26	65.4	0.0402565	13	21	61.9	0.001	1	1	-0.00810769	-3.5	3.5	65	0.0375665	0.0708246	52	21	0.444444	0.375	0.555556	-0.00158539	0.00201572	0.435688	0.854997	-0.00202383	0.00212068	0.345509	0.796662
Genus	Malawi	t84112	Bacteria	Actinobacteria	Coriobacteriia	Eggerthellales	Eggerthellaceae	Eggerthella	17	26	65.4	0.0234922	13	21	61.9	0.00608571	1	1	-0.00742967	-3.5	3.5	66	0.0630083	0.130289	20	21	0.444444	0.375	0.555556	-0.00323605	0.00231594	0.169177	0.854997	-0.00349769	0.00250841	0.170712	0.796662
Genus	Malawi	t1382	Bacteria	Actinobacteria	Coriobacteriia	Coriobacteriales	Atopobiaceae	Lancefieldella	14	26	53.8	0.0159578	12	21	57.1	0.0359619	1	1	0.0293811	3.3	3.3	67	0.0362377	0.0704198	53	21	0.444444	0.375	0.555556	0.00542353	0.00360956	0.139941	0.854997	0.00371961	0.00376369	0.328808	0.796662
Genus	Malawi	t1358	Bacteria	Firmicutes	Bacilli	Lactobacillales	Streptococcaceae	Lactococcus	19	26	73.1	0.000722219	16	21	76.2	0.001	1	1	0.0004	3.1	3.1	68	0.0458102	0.087094	44	21	0.444444	0.375	0.555556	0.000507541	0.000524388	0.338281	0.854997	0.000313211	0.000528863	0.556946	0.879349
Genus	Malawi	t1624	Bacteria	Firmicutes	Bacilli	Lactobacillales	Lactobacillaceae	Ligilactobacillus	19	26	73.1	0.0609045	16	21	76.2	0.671695	1	1	0.647753	3.1	3.1	69	0.0689661	0.132133	11	21	0.444444	0.375	0.555556	0.0252089	0.015623	0.11361	0.854997	0.0283452	0.0166823	0.0968745	0.796662
Genus	Malawi	t2003188	Bacteria	Actinobacteria	Coriobacteriia	Coriobacteriales	Atopobiaceae	Parolsenella	19	26	73.1	0.238286	16	21	76.2	0.0879429	1	1	-0.000795604	3.1	3.1	70	0.0518015	0.102258	33	21	0.444444	0.375	0.555556	-0.00139375	0.00794695	0.861566	0.914749	-0.00394319	0.00814067	0.630693	0.922981
Genus	Malawi	t287	Bacteria	Proteobacteria	Gammaproteobacteria	Pseudomonadales	Pseudomonadaceae	Pseudomonas	18	26	69.2	0.0411351	14	21	66.7	0.0108	1	1	0.000369231	-2.5	2.5	71	0.0355014	0.0654049	55	21	0.444444	0.375	0.555556	0.000255746	0.00264815	0.923493	0.937287	0.000705348	0.00264444	0.791015	0.943274
Genus	Malawi	t111015	Bacteria	Actinobacteria	Actinomycetia	Actinomycetales	Actinomycetaceae	Actinomyces	13	26	50	0.00869833	10	21	47.6	0.0114286	1	1	0.00838626	-2.4	2.4	72	0.0283939	0.0671758	67	21	0.444444	0.375	0.555556	0.00205761	0.00218485	0.351341	0.854997	0.00212128	0.00237619	0.377215	0.796662
Genus	Malawi	t729	Bacteria	Proteobacteria	Gammaproteobacteria	Pasteurellales	Pasteurellaceae	Haemophilus	18	26	69.2	1.5493	15	21	71.4	0.0319762	1	1	-0.275858	2.2	2.2	73	0.0586998	0.110368	27	21	0.444444	0.375	0.555556	-0.00456464	0.0124493	0.715591	0.860154	-0.00636041	0.0133788	0.637018	0.922981
Genus	Malawi	t34062	Bacteria	Proteobacteria	Gammaproteobacteria	Pseudomonadales	Moraxellaceae	Moraxella	19	26	73.1	0.143491	15	21	71.4	0.0404	1	1	0.00756923	-1.7	1.7	74	0.0585943	0.124928	28	21	0.444444	0.375	0.555556	0.00387333	0.00503056	0.445347	0.854997	0.00249711	0.00540777	0.646692	0.922981
Genus	Malawi	t1590	Bacteria	Firmicutes	Bacilli	Lactobacillales	Lactobacillaceae	Lactiplantibacillus	14	26	53.8	0.0338173	11	21	52.4	0.0174286	1	1	0.00836319	-1.4	1.4	75	0.0431822	0.082584	49	21	0.444444	0.375	0.555556	0.00297411	0.00286559	0.304875	0.854997	0.00319418	0.00299716	0.292779	0.796662
Genus	Malawi	t39488	Bacteria	Firmicutes	Clostridia	Eubacteriales	Lachnospiraceae	Anaerobutyricum	14	26	53.8	0.00593613	11	21	52.4	0.0118286	1	1	0.0089478	-1.4	1.4	76	0.0270002	0.0515847	71	21	0.444444	0.375	0.555556	0.00155576	0.0022095	0.484982	0.859044	0.00225984	0.00218513	0.307109	0.796662
Genus	Malawi	t853	Bacteria	Firmicutes	Clostridia	Eubacteriales	Oscillospiraceae	Faecalibacterium	25	26	96.2	0.0189979	20	21	95.2	0.013281	NA	NA	0.00411172	-1	1	77	0.0513538	0.0941819	34	21	0.444444	0.375	0.555556	0.000253392	0.00220327	0.908951	0.937287	0.000116952	0.00234282	0.960429	0.994823
Genus	Malawi	t410072	Bacteria	Firmicutes	Clostridia	Eubacteriales	Lachnospiraceae	Coprococcus	20	26	76.9	0.191617	16	21	76.2	0.0104762	1	1	-0.0365507	-0.7	0.7	78	0.0380567	0.0710716	51	21	0.444444	0.375	0.555556	-0.00285872	0.0046565	0.542359	0.859044	-0.00149247	0.00479322	0.757096	0.942275
Genus	Malawi	t143361	Bacteria	Firmicutes	Clostridia	Eubacteriales	Peptostreptococcaceae	Filifactor	6	26	23.1	0.000735569	5	21	23.8	0.00258095	1	1	0.00236941	0.7	0.7	79	0.0159986	0.0329316	82	21	0.444444	0.375	0.555556	0.00123688	0.000997172	0.221259	0.854997	0.00180218	0.000941012	0.0624672	0.796662
Genus	Malawi	t2823317	Bacteria	Firmicutes	Negativicutes	Acidaminococcales	Acidaminococcaceae	Phascolarctobacterium	16	26	61.5	0.0595373	13	21	61.9	0.067119	1	1	0.0547383	0.4	0.4	80	0.0474093	0.0954342	41	21	0.444444	0.375	0.555556	0.00504971	0.00543028	0.357375	0.854997	0.00401321	0.00571108	0.486209	0.871125
Genus	Malawi	t582	Bacteria	Proteobacteria	Gammaproteobacteria	Enterobacterales	Morganellaceae	Morganella	10	26	38.5	1.69908	8	21	38.1	0.0193095	1	1	-0.322667	-0.4	0.4	81	0.0200074	0.0476022	78	21	0.444444	0.375	0.555556	-0.00838162	0.0131014	0.525578	0.859044	-0.00865275	0.0140574	0.541606	0.879349
Genus	Malawi	t624	Bacteria	Proteobacteria	Gammaproteobacteria	Enterobacterales	Enterobacteriaceae	Shigella	21	26	80.8	0.129739	17	21	81	0.095319	1	1	-0.0221771	0.2	0.2	82	0.0581944	0.112189	29	21	0.444444	0.375	0.555556	-0.00394873	0.00591512	0.50782	0.859044	-0.000185337	0.00550844	0.973323	0.994823
Genus	Malawi	t1290	Bacteria	Firmicutes	Bacilli	Bacillales	Staphylococcaceae	Staphylococcus	26	26	100	1.01159	21	21	100	0.395548	NA	NA	-0.0432255	0	0	83	0.0634982	0.1184	18	21	0.444444	0.375	0.555556	0.00566619	0.0133124	0.672404	0.860154	0.00195067	0.0136746	0.887266	0.953811
Genus	Malawi	t1316412	Bacteria	Firmicutes	Bacilli	Lactobacillales	Streptococcaceae	Streptococcus	26	26	100	10.0869	21	21	100	6.07789	NA	NA	0.381483	0	0	84	0.0608278	0.119974	24	21	0.444444	0.375	0.555556	0.00531705	0.0479625	0.912222	0.937287	-0.019777	0.0469889	0.676035	0.922981
Genus	Malawi	t216816	Bacteria	Actinobacteria	Actinomycetia	Bifidobacteriales	Bifidobacteriaceae	Bifidobacterium	26	26	100	26.2598	21	21	100	34.3438	NA	NA	4.27817	0	0	85	0.0472447	0.0890751	42	21	0.444444	0.375	0.555556	0.0487031	0.0996289	0.627325	0.859044	-0.0150208	0.0945535	0.874559	0.953811
Genus	Malawi	t562	Bacteria	Proteobacteria	Gammaproteobacteria	Enterobacterales	Enterobacteriaceae	Escherichia	26	26	100	25.0689	21	21	100	21.6909	NA	NA	-6.66251	0	0	86	0.0645394	0.123147	16	21	0.444444	0.375	0.555556	-0.0846427	0.0965385	0.385265	0.854997	-0.0557098	0.0993647	0.578081	0.887527

## Sheet: (B) Species
Supplementary File 5. Statistical outputs for analysis of metagenomic composition by dose 1 oral rotavirus shedding status. Data are provided for (A) genus, (B), species, (C) pathway, and (D) enzyme commission. FDR, false discovery rate; Q1, quartile 1; Q3, quartile 3; RF, Random Forests; sd, standard deviation; se, standard error.
Module	Country	Feature_ID	Kingdom	Phylum	Class	Order	Family	Genus	Species	Nonresponder_present	Nonresponder_N	Nonresponder_prevalence	Nonresponder_sd_abundance	Responder_present	Responder_N	Responder_prevalence	Responder_mean_abundance	Fisher_P	Fisher_FDR_P	Mean_abundance_difference	Prevalence_difference	Normalised_prevalence_difference	Normalised_prevalence_difference_rank	RF_importance_mean	RF_importance_sd	RF_importance_rank	RF_N_per_group	RF_accuracy_median	RF_accuracy_Q1	RF_accuracy_Q3	Maaslin_coefficient	Maaslin_se	Maaslin_P	Maaslin_FDR_P	Maaslin_adjusted_coefficient	Maaslin_adjusted_se	Maaslin_adjusted_P	Maaslin_adjusted_FDR_P
Species	India	t1496	Bacteria	Firmicutes	Clostridia	Eubacteriales	Peptostreptococcaceae	Clostridioides	Clostridioides difficile	154	207	74.4	0.185053	43	74	58.1	0.0286486	0.0116596	0.784224	-0.01966	-16.3	16.3	1	0.0642205	0.123265	58	50	0.5	0.4375	0.55	-0.00205151	0.00250017	0.412603	0.840969	-0.0021899	0.00247053	0.376175	0.880769
Species	India	t33038	Bacteria	Firmicutes	Clostridia	Eubacteriales	Lachnospiraceae	Mediterraneibacter	Mediterraneibacter [Ruminococcus] gnavus	134	207	64.7	2.99132	36	74	48.6	1.55821	0.0184745	0.784224	0.929873	-16.1	16.1	2	0.0559706	0.106407	74	50	0.5	0.4375	0.55	0.0213575	0.0122161	0.0815097	0.829988	0.0213405	0.0123612	0.0854008	0.875139
Species	India	t161879	Bacteria	Actinobacteria	Actinomycetia	Corynebacteriales	Corynebacteriaceae	Corynebacterium	Corynebacterium kroppenstedtii	131	207	63.3	0.0683314	36	74	48.6	0.00174865	0.0381274	0.784224	-0.00658082	-14.7	14.7	3	0.0401702	0.0757806	100	50	0.5	0.4375	0.55	-0.00114966	0.00102297	0.262045	0.829988	-0.00124927	0.00103401	0.228016	0.875139
Species	India	t74426	Bacteria	Actinobacteria	Coriobacteriia	Coriobacteriales	Coriobacteriaceae	Collinsella	Collinsella aerofaciens	156	207	75.4	1.32913	45	74	60.8	0.427246	0.0238916	0.784224	0.00391938	-14.6	14.6	4	0.105384	0.238892	4	50	0.5	0.4375	0.55	-0.00408445	0.00806098	0.61277	0.892584	-0.0053822	0.00795673	0.499336	0.901111
Species	India	t150055	Bacteria	Firmicutes	Bacilli	Lactobacillales	Streptococcaceae	Streptococcus	Streptococcus lutetiensis	144	207	69.6	0.40982	42	74	56.8	0.0375432	0.0621767	1	-0.0219394	-12.8	12.8	5	0.107822	0.213207	3	50	0.5	0.4375	0.55	-0.00192191	0.00290831	0.509265	0.874557	-0.00136788	0.00285345	0.632052	0.901111
Species	India	t108981	Bacteria	Proteobacteria	Gammaproteobacteria	Pseudomonadales	Moraxellaceae	Acinetobacter	Acinetobacter schindleri	51	207	24.6	0.00805043	9	74	12.2	0.000193243	0.0308594	0.784224	-0.000874873	-12.4	12.4	6	0.0170614	0.0466454	195	50	0.5	0.4375	0.55	-0.000537796	0.00037908	0.157106	0.829988	-0.000559707	0.000383182	0.145248	0.875139
Species	India	t1358	Bacteria	Firmicutes	Bacilli	Lactobacillales	Streptococcaceae	Lactococcus	Lactococcus lactis	98	207	47.3	0.0369676	26	74	35.1	0.145065	0.0771067	1	0.138651	-12.2	12.2	7	0.031601	0.0659132	127	50	0.5	0.4375	0.55	0.0030627	0.00281315	0.277222	0.829988	0.00363748	0.00272311	0.18273	0.875139
Species	India	t1382	Bacteria	Actinobacteria	Coriobacteriia	Coriobacteriales	Atopobiaceae	Lancefieldella	Lancefieldella parvula	63	207	30.4	0.0256157	31	74	41.9	0.0036	0.0852701	1	-0.00367923	11.5	11.5	8	0.0340622	0.0611913	122	50	0.5	0.4375	0.55	-0.000409093	0.000972576	0.67435	0.897319	-0.000476205	0.000960783	0.620544	0.901111
Species	India	t1491	Bacteria	Firmicutes	Clostridia	Eubacteriales	Clostridiaceae	Clostridium	Clostridium botulinum	127	207	61.4	0.030803	37	74	50	0.00286216	0.100047	1	-0.00162528	-11.4	11.4	9	0.0462016	0.0959079	84	50	0.5	0.4375	0.55	-0.000729577	0.000769136	0.343662	0.829988	-0.000782842	0.000762125	0.30524	0.880769
Species	India	t2682455	Bacteria	Firmicutes	Negativicutes	Veillonellales	Veillonellaceae	Veillonella	Veillonella sp. S12025-13	183	207	88.4	0.528373	57	74	77	0.166622	0.0217105	0.784224	0.0101931	-11.4	11.4	10	0.0716869	0.136395	35	50	0.5	0.4375	0.55	-0.000580489	0.00424601	0.891356	0.983289	-0.000890684	0.00424814	0.834085	0.967854
Species	India	t67827	Bacteria	Proteobacteria	Gammaproteobacteria	Enterobacterales	Enterobacteriaceae	Citrobacter	Citrobacter werkmanii	70	207	33.8	0.0418908	17	74	23	0.00715	0.106698	1	0.00257947	-10.8	10.8	11	0.0215983	0.0413294	171	50	0.5	0.4375	0.55	-0.000225059	0.000954023	0.813679	0.939742	-0.000158407	0.000958396	0.868843	0.974015
Species	India	t2698804	Bacteria	Firmicutes	Bacilli	Lactobacillales	Streptococcaceae	Streptococcus	Streptococcus sp. CNU G3	64	207	30.9	0.0183066	15	74	20.3	0.00527703	0.0974601	1	0.000943211	-10.6	10.6	12	0.0297284	0.0661443	135	50	0.5	0.4375	0.55	-0.000755716	0.000867396	0.384369	0.840969	-0.00065591	0.000830432	0.430303	0.901111
Species	India	t35703	Bacteria	Proteobacteria	Gammaproteobacteria	Enterobacterales	Enterobacteriaceae	Citrobacter	Citrobacter amalonaticus	89	207	43	0.0304891	24	74	32.4	0.00331081	0.12927	1	-0.00255344	-10.6	10.6	13	0.0301305	0.0623104	132	50	0.5	0.4375	0.55	-0.00105314	0.000911981	0.249168	0.829988	-0.0010875	0.000920505	0.238462	0.875139
Species	India	t1351	Bacteria	Firmicutes	Bacilli	Lactobacillales	Enterococcaceae	Enterococcus	Enterococcus faecalis	184	207	88.9	2.11367	58	74	78.4	0.487219	0.0312589	0.784224	-0.234449	-10.5	10.5	14	0.0914087	0.180051	6	50	0.5	0.4375	0.55	-0.0132245	0.00966915	0.172506	0.829988	-0.0113458	0.00948147	0.232485	0.875139
Species	India	t1283	Bacteria	Firmicutes	Bacilli	Bacillales	Staphylococcaceae	Staphylococcus	Staphylococcus haemolyticus	164	207	79.2	0.0115835	51	74	68.9	0.00364189	0.0802006	1	0.000382472	-10.3	10.3	15	0.087878	0.166117	9	50	0.5	0.4375	0.55	0.000192804	0.000621957	0.756795	0.903746	0.000232958	0.000627562	0.710767	0.913817
Species	India	t2722820	Bacteria	Actinobacteria	Actinomycetia	Actinomycetales	Actinomycetaceae	Actinomyces	Actinomyces sp. ZJ34	35	207	16.9	0.0325026	5	74	6.8	0.00357703	0.033265	0.784224	0.000508911	-10.1	10.1	16	0.0196748	0.0444068	184	50	0.5	0.4375	0.55	-8.06759e-05	0.000755427	0.915028	0.986287	-0.000193478	0.000760464	0.799361	0.954577
Species	India	t40324	Bacteria	Proteobacteria	Gammaproteobacteria	Xanthomonadales	Xanthomonadaceae	Stenotrophomonas	Stenotrophomonas maltophilia	88	207	42.5	0.000691191	24	74	32.4	0.000404054	0.166327	1	0.000139803	-10.1	10.1	17	0.0303442	0.0585811	130	50	0.5	0.4375	0.55	9.21579e-07	0.00020168	0.996357	0.998272	1.95835e-05	0.00020396	0.923578	0.987827
Species	India	t287	Bacteria	Proteobacteria	Gammaproteobacteria	Pseudomonadales	Pseudomonadaceae	Pseudomonas	Pseudomonas aeruginosa	113	207	54.6	0.0118033	33	74	44.6	0.00292838	0.175083	1	0.000707605	-10	10	18	0.0363341	0.0686682	117	50	0.5	0.4375	0.55	0.000218622	0.000578447	0.705757	0.899057	0.000163189	0.000585726	0.780755	0.940482
Species	India	t28111	Bacteria	Bacteroidetes	Bacteroidia	Bacteroidales	Bacteroidaceae	Bacteroides	Bacteroides eggerthii	69	207	33.3	0.0530784	32	74	43.2	0.00788919	0.157873	1	0.000638948	9.9	9.9	19	0.0256521	0.0482141	151	50	0.5	0.4375	0.55	0.00103383	0.00110144	0.348741	0.829988	0.000724122	0.00110101	0.51129	0.901111
Species	India	t1583	Bacteria	Firmicutes	Bacilli	Lactobacillales	Lactobacillaceae	Weissella	Weissella confusa	54	207	26.1	0.00511388	12	74	16.2	0.00227162	0.109628	1	0.00134988	-9.9	9.9	20	0.0242577	0.0513556	161	50	0.5	0.4375	0.55	-3.05399e-05	0.00046925	0.948155	0.988331	-2.6172e-05	0.000473349	0.955947	0.989158
Species	India	t248315	Bacteria	Firmicutes	Negativicutes	Veillonellales	Veillonellaceae	Veillonella	Veillonella rodentium	177	207	85.5	0.03572	56	74	75.7	0.0240392	0.0709141	1	0.00567301	-9.8	9.8	21	0.057906	0.113507	70	50	0.5	0.4375	0.55	0.00018231	0.00139746	0.896298	0.984327	2.98205e-05	0.00140181	0.983043	0.989158
Species	India	t2682456	Bacteria	Firmicutes	Negativicutes	Veillonellales	Veillonellaceae	Veillonella	Veillonella nakazawae	185	207	89.4	0.475281	59	74	79.7	0.182286	0.0448422	0.833317	0.0264208	-9.7	9.7	22	0.0813447	0.158643	17	50	0.5	0.4375	0.55	0.000186729	0.00422311	0.964764	0.998272	-0.000149422	0.00423177	0.971859	0.989158
Species	India	t1177574	Bacteria	Bacteroidetes	Bacteroidia	Bacteroidales	Prevotellaceae	Prevotella	Prevotella jejuni	73	207	35.3	0.00525814	19	74	25.7	0.00384054	0.150046	1	0.00295938	-9.6	9.6	23	0.0529681	0.124246	77	50	0.5	0.4375	0.55	0.000297115	0.000526501	0.572989	0.886125	0.000164622	0.000528098	0.755486	0.93446
Species	India	t1590	Bacteria	Firmicutes	Bacilli	Lactobacillales	Lactobacillaceae	Lactiplantibacillus	Lactiplantibacillus plantarum	126	207	60.9	0.127284	38	74	51.4	0.0213635	0.170659	1	-0.0159998	-9.5	9.5	24	0.0383025	0.0744714	110	50	0.5	0.4375	0.55	-0.00120921	0.00208124	0.561707	0.874557	-0.000711453	0.00207443	0.731889	0.923306
Species	India	t28129	Bacteria	Bacteroidetes	Bacteroidia	Bacteroidales	Prevotellaceae	Prevotella	Prevotella denticola	45	207	21.7	0.00438138	9	74	12.2	0.00261081	0.0859158	1	0.00195042	-9.5	9.5	25	0.0229005	0.0518109	168	50	0.5	0.4375	0.55	0.000300269	0.000451852	0.5069	0.874557	0.00021069	0.000454182	0.643095	0.903785
Species	India	t727	Bacteria	Proteobacteria	Gammaproteobacteria	Pasteurellales	Pasteurellaceae	Haemophilus	Haemophilus influenzae	84	207	40.6	0.00458878	37	74	50	0.00858243	0.173153	1	0.0075491	9.4	9.4	26	0.0489185	0.104486	82	50	0.5	0.4375	0.55	0.00157927	0.000693659	0.0235597	0.829988	0.00163319	0.000693811	0.0192819	0.875139
Species	India	t756892	Bacteria	Proteobacteria	Gammaproteobacteria	Pseudomonadales	Moraxellaceae	Acinetobacter	Acinetobacter indicus	77	207	37.2	0.00351081	21	74	28.4	0.000239189	0.201574	1	-0.000446318	-8.8	8.8	27	0.0281033	0.0567541	141	50	0.5	0.4375	0.55	-0.0004854	0.000294306	0.100211	0.829988	-0.000474906	0.00029699	0.110959	0.875139
Species	India	t1596	Bacteria	Firmicutes	Bacilli	Lactobacillales	Lactobacillaceae	Lactobacillus	Lactobacillus gasseri	116	207	56	2.79716	35	74	47.3	0.301203	0.222285	1	-0.368754	-8.7	8.7	28	0.0453705	0.0883948	87	50	0.5	0.4375	0.55	-0.0102441	0.00947936	0.280776	0.829988	-0.00913432	0.00944334	0.334259	0.880769
Species	India	t1660	Bacteria	Actinobacteria	Actinomycetia	Actinomycetales	Actinomycetaceae	Schaalia	Schaalia odontolytica	155	207	74.9	0.0296508	49	74	66.2	0.0192297	0.172344	1	0.0102307	-8.7	8.7	29	0.0506652	0.0973525	81	50	0.5	0.4375	0.55	0.00081691	0.00131676	0.535505	0.874557	0.000766779	0.00132348	0.56282	0.901111
Species	India	t292800	Bacteria	Firmicutes	Clostridia	Eubacteriales	Oscillospiraceae	Flavonifractor	Flavonifractor plautii	113	207	54.6	0.857599	34	74	45.9	0.0971743	0.223577	1	-0.0299952	-8.7	8.7	30	0.0410949	0.0800605	97	50	0.5	0.4375	0.55	-0.00133764	0.00459908	0.771383	0.916256	-0.0017486	0.0046443	0.706834	0.913817
Species	India	t1736	Bacteria	Firmicutes	Clostridia	Eubacteriales	Eubacteriaceae	Eubacterium	Eubacterium limosum	108	207	52.2	0.0513327	45	74	60.8	0.0322946	0.222432	1	0.0252265	8.6	8.6	31	0.0599769	0.118103	64	50	0.5	0.4375	0.55	0.0032467	0.00149739	0.0309864	0.829988	0.00307766	0.00150388	0.0416641	0.875139
Species	India	t2596949	Bacteria	Proteobacteria	Gammaproteobacteria	Enterobacterales	Enterobacteriaceae	Enterobacter	Enterobacter sp. E76	40	207	19.3	0.0501651	8	74	10.8	0.000202703	0.107253	1	-0.00435913	-8.5	8.5	32	0.0244441	0.0726355	158	50	0.5	0.4375	0.55	-0.000905548	0.000781489	0.24755	0.829988	-0.000967191	0.000770159	0.210246	0.875139
Species	India	t1531	Bacteria	Firmicutes	Clostridia	Eubacteriales	Lachnospiraceae	Enterocloster	Enterocloster clostridioformis	47	207	22.7	0.32023	23	74	31.1	0.0216514	0.16125	1	-0.00429019	8.4	8.4	33	0.0242632	0.0468468	160	50	0.5	0.4375	0.55	0.000982366	0.00211394	0.642502	0.897108	0.00104102	0.00211177	0.622433	0.901111
Species	India	t1623	Bacteria	Firmicutes	Bacilli	Lactobacillales	Lactobacillaceae	Ligilactobacillus	Ligilactobacillus ruminis	47	207	22.7	0.169402	23	74	31.1	0.023673	0.16125	1	0.00767152	8.4	8.4	34	0.0251237	0.0477653	155	50	0.5	0.4375	0.55	0.00270942	0.00178227	0.129592	0.829988	0.00274799	0.0017938	0.126693	0.875139
Species	India	t39488	Bacteria	Firmicutes	Clostridia	Eubacteriales	Lachnospiraceae	Anaerobutyricum	Anaerobutyricum hallii	90	207	43.5	0.0249848	26	74	35.1	0.0188514	0.219429	1	0.0137721	-8.4	8.4	35	0.0301183	0.0637587	133	50	0.5	0.4375	0.55	0.00156716	0.00119236	0.189813	0.829988	0.00141408	0.0012037	0.241104	0.875139
Species	India	t545	Bacteria	Proteobacteria	Gammaproteobacteria	Enterobacterales	Enterobacteriaceae	Citrobacter	Citrobacter koseri	76	207	36.7	0.563643	21	74	28.4	0.00769324	0.203927	1	-0.0395261	-8.3	8.3	36	0.0256412	0.0527776	152	50	0.5	0.4375	0.55	-0.00196529	0.00259276	0.449097	0.874557	-0.00218276	0.00259701	0.401366	0.900363
Species	India	t1598	Bacteria	Firmicutes	Bacilli	Lactobacillales	Lactobacillaceae	Limosilactobacillus	Limosilactobacillus reuteri	120	207	58	0.0170097	49	74	66.2	0.00169189	0.268417	1	-0.00196608	8.2	8.2	37	0.0350553	0.0653302	120	50	0.5	0.4375	0.55	-0.000415826	0.00066077	0.529664	0.874557	-0.000292362	0.000653404	0.654908	0.903785
Species	India	t83655	Bacteria	Proteobacteria	Gammaproteobacteria	Enterobacterales	Enterobacteriaceae	Leclercia	Leclercia adecarboxylata	89	207	43	0.0114774	26	74	35.1	0.00127838	0.271504	1	-0.000431283	-7.9	7.9	38	0.0252046	0.0545325	154	50	0.5	0.4375	0.55	-0.000288974	0.000496835	0.561285	0.874557	-0.000231032	0.000473814	0.626222	0.901111
Species	India	t2109685	Bacteria	Actinobacteria	Coriobacteriia	Coriobacteriales	Atopobiaceae	Olsenella	Olsenella sp. GAM18	72	207	34.8	0.223061	20	74	27	0.0144608	0.25007	1	-0.00526045	-7.8	7.8	39	0.0239431	0.0466269	162	50	0.5	0.4375	0.55	0.000711622	0.00178325	0.690156	0.899057	0.000397477	0.00177529	0.823006	0.965187
Species	India	t33959	Bacteria	Firmicutes	Bacilli	Lactobacillales	Lactobacillaceae	Lactobacillus	Lactobacillus johnsonii	96	207	46.4	0.0334315	40	74	54.1	0.00471351	0.279976	1	-0.0046232	7.7	7.7	40	0.0363727	0.0698807	116	50	0.5	0.4375	0.55	-0.000633263	0.00108013	0.558157	0.874557	-0.000461109	0.00107113	0.667178	0.903785
Species	India	t2058152	Bacteria	Proteobacteria	Gammaproteobacteria	Enterobacterales	Enterobacteriaceae	Klebsiella	Klebsiella grimontii	88	207	42.5	0.0294383	37	74	50	0.0104162	0.278448	1	0.00226066	7.5	7.5	41	0.0417729	0.0828244	96	50	0.5	0.4375	0.55	0.000971916	0.00110332	0.379128	0.840969	0.00117685	0.00105242	0.264448	0.875139
Species	India	t158836	Bacteria	Proteobacteria	Gammaproteobacteria	Enterobacterales	Enterobacteriaceae	Enterobacter	Enterobacter hormaechei	172	207	83.1	0.421862	56	74	75.7	0.023073	0.169189	1	-0.100587	-7.4	7.4	42	0.0750137	0.143983	33	50	0.5	0.4375	0.55	-0.00773233	0.00370712	0.0379046	0.829988	-0.00658344	0.0035115	0.0618806	0.875139
Species	India	t39778	Bacteria	Firmicutes	Negativicutes	Veillonellales	Veillonellaceae	Veillonella	Veillonella dispar	183	207	88.4	0.462453	60	74	81.1	0.153068	0.117712	1	0.0169589	-7.3	7.3	43	0.0695907	0.128946	42	50	0.5	0.4375	0.55	-0.000104163	0.0039669	0.97907	0.998272	-0.000219138	0.00395118	0.955811	0.989158
Species	India	t40214	Bacteria	Proteobacteria	Gammaproteobacteria	Pseudomonadales	Moraxellaceae	Acinetobacter	Acinetobacter johnsonii	37	207	17.9	0.00148305	8	74	10.8	0.000216216	0.196525	1	-9.0064e-05	-7.1	7.1	44	0.0134025	0.0323244	214	50	0.5	0.4375	0.55	-0.000199915	0.000215989	0.355465	0.829988	-0.00019553	0.000216449	0.367132	0.880769
Species	India	t33945	Bacteria	Firmicutes	Bacilli	Lactobacillales	Enterococcaceae	Enterococcus	Enterococcus avium	104	207	50.2	0.521222	32	74	43.2	0.0733946	0.343516	1	-0.0384078	-7	7	45	0.0366027	0.067058	115	50	0.5	0.4375	0.55	-0.00137811	0.00402593	0.732376	0.899057	-0.00119534	0.00398764	0.764586	0.93446
Species	India	t437897	Bacteria	Firmicutes	Negativicutes	Selenomonadales	Selenomonadaceae	Megamonas	Megamonas funiformis	104	207	50.2	1.10614	32	74	43.2	0.0097473	0.343516	1	-0.103663	-7	7	46	0.0296961	0.0564796	137	50	0.5	0.4375	0.55	-0.00323127	0.00399135	0.418878	0.840969	-0.00371207	0.00402388	0.357074	0.880769
Species	India	t1584	Bacteria	Firmicutes	Bacilli	Lactobacillales	Lactobacillaceae	Lactobacillus	Lactobacillus delbrueckii	87	207	42	0.0632699	26	74	35.1	0.0252635	0.335033	1	0.0201539	-6.9	6.9	47	0.0332756	0.064479	124	50	0.5	0.4375	0.55	0.00141248	0.00136062	0.300113	0.829988	0.00175967	0.0013507	0.193741	0.875139
Species	India	t881260	Bacteria	Proteobacteria	Gammaproteobacteria	Enterobacterales	Enterobacteriaceae	Enterobacter	Enterobacter bugandensis	59	207	28.5	0.045556	16	74	21.6	0.00219189	0.285879	1	-0.00383999	-6.9	6.9	48	0.0178523	0.0339727	189	50	0.5	0.4375	0.55	-0.00091274	0.000928888	0.326648	0.829988	-0.000825046	0.000919055	0.370128	0.880769
Species	India	t28025	Bacteria	Actinobacteria	Actinomycetia	Bifidobacteriales	Bifidobacteriaceae	Bifidobacterium	Bifidobacterium animalis	199	207	96.1	0.004031	66	74	89.2	0.00271351	0.0386837	0.784224	0.000372451	-6.9	6.9	49	0.0803211	0.152893	22	50	0.5	0.4375	0.55	8.80496e-05	0.000369225	0.811691	0.939742	3.07244e-05	0.000369895	0.933862	0.989158
Species	India	t622	Bacteria	Proteobacteria	Gammaproteobacteria	Enterobacterales	Enterobacteriaceae	Shigella	Shigella dysenteriae	157	207	75.8	0.0184315	51	74	68.9	0.00875541	0.279927	1	-0.00100643	-6.9	6.9	50	0.0702949	0.143479	41	50	0.5	0.4375	0.55	-0.000308216	0.000946604	0.74497	0.899057	-0.000207495	0.000953341	0.827864	0.965187
Species	India	t1379	Bacteria	Firmicutes	Bacilli	Bacillales	Paenibacillaceae	Gemella	Gemella haemolysans	190	207	91.8	0.0208589	63	74	85.1	0.00918108	0.114999	1	0.000805236	-6.7	6.7	51	0.0702961	0.1344	40	50	0.5	0.4375	0.55	-0.000343165	0.000926424	0.711352	0.899057	-0.000327213	0.000939597	0.727921	0.923034
Species	India	t1613	Bacteria	Firmicutes	Bacilli	Lactobacillales	Lactobacillaceae	Limosilactobacillus	Limosilactobacillus fermentum	137	207	66.2	1.30544	44	74	59.5	0.143347	0.323667	1	-0.216058	-6.7	6.7	52	0.0630566	0.132335	61	50	0.5	0.4375	0.55	-0.00913693	0.00665304	0.170747	0.829988	-0.00701007	0.00663576	0.291713	0.875139
Species	India	t43765	Bacteria	Actinobacteria	Actinomycetia	Corynebacteriales	Corynebacteriaceae	Corynebacterium	Corynebacterium amycolatum	45	207	21.7	0.000429934	21	74	28.4	0.00017027	0.265322	1	-7.50751e-06	6.7	6.7	53	0.0397249	0.0824765	103	50	0.5	0.4375	0.55	7.61077e-05	0.000160137	0.634968	0.892584	7.76002e-05	0.000161577	0.631421	0.901111
Species	India	t1597	Bacteria	Firmicutes	Bacilli	Lactobacillales	Lactobacillaceae	Lacticaseibacillus	Lacticaseibacillus paracasei	117	207	56.5	0.11963	37	74	50	0.0115527	0.34415	1	-0.00979657	-6.5	6.5	54	0.0376893	0.0706099	111	50	0.5	0.4375	0.55	-0.00134972	0.00167299	0.420484	0.840969	-0.000894882	0.00167673	0.593977	0.901111
Species	India	t853	Bacteria	Firmicutes	Clostridia	Eubacteriales	Oscillospiraceae	Faecalibacterium	Faecalibacterium prausnitzii	187	207	90.3	1.81054	62	74	83.8	0.396559	0.138465	1	0.261369	-6.5	6.5	55	0.0714067	0.13788	37	50	0.5	0.4375	0.55	0.005335	0.00630204	0.397971	0.840969	0.00428741	0.00635148	0.500229	0.901111
Species	India	t2107999	Bacteria	Firmicutes	Bacilli	Lactobacillales	Lactobacillaceae	Lactobacillus	Lactobacillus paragasseri	100	207	48.3	2.49618	31	74	41.9	0.341769	0.415461	1	-0.255124	-6.4	6.4	56	0.0460351	0.0866896	85	50	0.5	0.4375	0.55	-0.00260409	0.00908986	0.774721	0.916256	-0.00178719	0.00912534	0.844873	0.971336
Species	India	t2420313	Bacteria	Firmicutes	Bacilli	Lactobacillales	Enterococcaceae	Enterococcus	Enterococcus sp. FDAARGOS_553	40	207	19.3	0.0802935	19	74	25.7	0.0201014	0.249385	1	0.0108637	6.4	6.4	57	0.018789	0.0392139	185	50	0.5	0.4375	0.55	0.00235869	0.0014316	0.100562	0.829988	0.00250894	0.00140565	0.0753832	0.875139
Species	India	t165179	Bacteria	Bacteroidetes	Bacteroidia	Bacteroidales	Prevotellaceae	Prevotella	Prevotella copri	111	207	53.6	1.18152	35	74	47.3	0.507903	0.416204	1	0.352576	-6.3	6.3	58	0.0386692	0.0767872	109	50	0.5	0.4375	0.55	0.00637084	0.00678525	0.348582	0.829988	0.00463046	0.00680796	0.496981	0.901111
Species	India	t1499973	Bacteria	Proteobacteria	Gammaproteobacteria	Enterobacterales	Enterobacteriaceae	Escherichia	Escherichia marmotae	161	207	77.8	0.00275237	53	74	71.6	0.00269054	0.340178	1	0.000841748	-6.2	6.2	59	0.0422509	0.0779399	94	50	0.5	0.4375	0.55	0.000138655	0.000426864	0.745559	0.899057	0.000212182	0.000425344	0.618287	0.901111
Species	India	t102684	Bacteria	Firmicutes	Bacilli	Lactobacillales	Streptococcaceae	Streptococcus	Streptococcus infantarius	172	207	83.1	0.86496	57	74	77	0.356157	0.295141	1	0.142206	-6.1	6.1	60	0.0668043	0.127378	52	50	0.5	0.4375	0.55	-0.00236495	0.00652522	0.717303	0.899057	-0.0013545	0.00619304	0.827037	0.965187
Species	India	t1852377	Bacteria	Actinobacteria	Actinomycetia	Actinomycetales	Actinomycetaceae	Actinomyces	Actinomyces pacaensis	57	207	27.5	0.0164826	16	74	21.6	0.0012027	0.356931	1	-0.00167121	-5.9	5.9	61	0.0235493	0.0459116	164	50	0.5	0.4375	0.55	-0.000402096	0.000630969	0.524473	0.874557	-0.000451497	0.000638925	0.480384	0.901111
Species	India	t187327	Bacteria	Firmicutes	Negativicutes	Acidaminococcales	Acidaminococcaceae	Acidaminococcus	Acidaminococcus intestini	99	207	47.8	0.317984	31	74	41.9	0.148765	0.416554	1	0.0569726	-5.9	5.9	62	0.033176	0.0631581	125	50	0.5	0.4375	0.55	0.00175246	0.00403184	0.664149	0.897319	0.00153944	0.0040388	0.703378	0.913817
Species	India	t239935	Bacteria	Verrucomicrobia	Verrucomicrobiae	Verrucomicrobiales	Akkermansiaceae	Akkermansia	Akkermansia muciniphila	66	207	31.9	1.73683	28	74	37.8	0.580392	0.389896	1	0.410697	5.9	5.9	63	0.0223709	0.041153	170	50	0.5	0.4375	0.55	0.00899666	0.00736766	0.223079	0.829988	0.00975261	0.0073825	0.187589	0.875139
Species	India	t1812935	Bacteria	Proteobacteria	Gammaproteobacteria	Enterobacterales	Enterobacteriaceae	Enterobacter	Enterobacter roggenkampii	152	207	73.4	1.24975	50	74	67.6	0.00739054	0.367128	1	-0.101453	-5.8	5.8	64	0.0432118	0.0845541	91	50	0.5	0.4375	0.55	-0.00453658	0.00383749	0.238143	0.829988	-0.0043379	0.00317214	0.17259	0.875139
Species	India	t166486	Bacteria	Firmicutes	Clostridia	Eubacteriales	Lachnospiraceae	Roseburia	Roseburia intestinalis	115	207	55.6	0.0434379	37	74	50	0.0190703	0.418526	1	0.00843404	-5.6	5.6	65	0.041996	0.0812303	95	50	0.5	0.4375	0.55	0.000983093	0.00138432	0.478197	0.874557	0.000830885	0.00139187	0.55103	0.901111
Species	India	t729	Bacteria	Proteobacteria	Gammaproteobacteria	Pasteurellales	Pasteurellaceae	Haemophilus	Haemophilus parainfluenzae	143	207	69.1	0.0501052	47	74	63.5	0.268557	0.388412	1	0.257724	-5.6	5.6	66	0.0427199	0.0813785	93	50	0.5	0.4375	0.55	0.0059048	0.00380057	0.121399	0.829988	0.00633295	0.0037809	0.0950781	0.875139
Species	India	t1520	Bacteria	Firmicutes	Clostridia	Eubacteriales	Clostridiaceae	Clostridium	Clostridium beijerinckii	50	207	24.2	0.0551639	22	74	29.7	0.00337432	0.355115	1	-0.00220055	5.5	5.5	67	0.0196755	0.0384888	183	50	0.5	0.4375	0.55	4.66092e-06	0.000931168	0.99601	0.998272	-0.000172612	0.000929923	0.852881	0.971336
Species	India	t823	Bacteria	Bacteroidetes	Bacteroidia	Bacteroidales	Tannerellaceae	Parabacteroides	Parabacteroides distasonis	84	207	40.6	4.18839	26	74	35.1	0.984204	0.488069	1	0.259621	-5.5	5.5	68	0.0307333	0.0720322	128	50	0.5	0.4375	0.55	0.00439195	0.0123579	0.722561	0.899057	0.00391673	0.0124074	0.752488	0.93446
Species	India	t1689	Bacteria	Actinobacteria	Actinomycetia	Bifidobacteriales	Bifidobacteriaceae	Bifidobacterium	Bifidobacterium dentium	204	207	98.6	1.01683	69	74	93.2	0.173281	0.0318922	0.784224	0.0396729	-5.4	5.4	69	0.0711483	0.130115	38	50	0.5	0.4375	0.55	-0.000427027	0.00484244	0.929793	0.986287	-0.000656777	0.00490287	0.893534	0.981985
Species	India	t282402	Bacteria	Bacteroidetes	Bacteroidia	Bacteroidales	Prevotellaceae	Prevotella	Prevotella multiformis	25	207	12.1	0.00313246	5	74	6.8	0.00175946	0.273553	1	0.00128458	-5.3	5.3	70	0.00550452	0.0134747	242	50	0.5	0.4375	0.55	0.000251063	0.000379251	0.508519	0.874557	0.000170782	0.000381332	0.654611	0.903785
Species	India	t61645	Bacteria	Proteobacteria	Gammaproteobacteria	Enterobacterales	Enterobacteriaceae	Enterobacter	Enterobacter asburiae	103	207	49.8	0.0367594	33	74	44.6	0.00149865	0.498786	1	-0.00347478	-5.2	5.2	71	0.0440361	0.0874689	90	50	0.5	0.4375	0.55	-0.00107797	0.000796081	0.176802	0.829988	-0.00100025	0.000705331	0.157287	0.875139
Species	India	t820	Bacteria	Bacteroidetes	Bacteroidia	Bacteroidales	Bacteroidaceae	Bacteroides	Bacteroides uniformis	89	207	43	0.576882	28	74	37.8	0.338597	0.493104	1	0.250284	-5.2	5.2	72	0.0430748	0.0845932	92	50	0.5	0.4375	0.55	0.0108788	0.00510937	0.0341151	0.829988	0.00952424	0.00506666	0.0611985	0.875139
Species	India	t1624	Bacteria	Firmicutes	Bacilli	Lactobacillales	Lactobacillaceae	Ligilactobacillus	Ligilactobacillus salivarius	156	207	75.4	1.089	52	74	70.3	0.313312	0.440395	1	0.0814595	-5.1	5.1	73	0.0529469	0.102523	78	50	0.5	0.4375	0.55	0.000181644	0.00647294	0.977633	0.998272	0.000172281	0.00652109	0.978942	0.989158
Species	India	t2684658	Bacteria	Firmicutes	Bacilli	Lactobacillales	Streptococcaceae	Streptococcus	Streptococcus sp. CNU 77-61	44	207	21.3	0.0124239	12	74	16.2	0.00336351	0.399976	1	0.000531629	-5.1	5.1	74	0.0150918	0.0301497	208	50	0.5	0.4375	0.55	-0.000372123	0.000703325	0.597163	0.892584	-0.000264339	0.000669608	0.693322	0.913817
Species	India	t71999	Bacteria	Actinobacteria	Actinomycetia	Micrococcales	Micrococcaceae	Kocuria	Kocuria palustris	62	207	30	0.000623558	26	74	35.1	0.00012973	0.465605	1	-4.8048e-05	5.1	5.1	75	0.0257158	0.0489168	150	50	0.5	0.4375	0.55	-1.29649e-05	0.000152044	0.932107	0.986287	-2.05853e-05	0.000153309	0.893285	0.981985
Species	India	t28026	Bacteria	Actinobacteria	Actinomycetia	Bifidobacteriales	Bifidobacteriaceae	Bifidobacterium	Bifidobacterium pseudocatenulatum	206	207	99.5	1.64264	70	74	94.6	0.178047	0.0180516	0.784224	-0.224306	-4.9	4.9	76	0.0796367	0.144856	24	50	0.5	0.4375	0.55	-0.00574308	0.0070433	0.415541	0.840969	-0.00700193	0.00703245	0.320294	0.880769
Species	India	t197	Bacteria	Proteobacteria	Epsilonproteobacteria	Campylobacterales	Campylobacteraceae	Campylobacter	Campylobacter jejuni	24	207	11.6	0.883975	5	74	6.8	0.0135257	0.274914	1	-0.0779487	-4.8	4.8	77	0.0119325	0.0265091	222	50	0.5	0.4375	0.55	-0.00362704	0.00361993	0.31723	0.829988	-0.00353234	0.00359208	0.326293	0.880769
Species	India	t2161821	Bacteria	Firmicutes	Negativicutes	Veillonellales	Veillonellaceae	Dialister	Dialister massiliensis	21	207	10.1	0.147047	11	74	14.9	0.00126081	0.289385	1	-0.0093503	4.8	4.8	78	0.00956226	0.0193219	227	50	0.5	0.4375	0.55	-0.000224937	0.00121987	0.853837	0.963505	-0.000285649	0.00123539	0.817315	0.965187
Species	India	t33010	Bacteria	Actinobacteria	Actinomycetia	Propionibacteriales	Propionibacteriaceae	Cutibacterium	Cutibacterium avidum	91	207	44	0.80685	29	74	39.2	0.0175041	0.496732	1	-0.0836955	-4.8	4.8	79	0.0390265	0.0742302	107	50	0.5	0.4375	0.55	-0.0041564	0.0037533	0.269074	0.829988	-0.00414741	0.0037822	0.273796	0.875139
Species	India	t1759399	Bacteria	Firmicutes	Bacilli	Lactobacillales	Streptococcaceae	Streptococcus	Streptococcus sp. A12	197	207	95.2	0.00631041	67	74	90.5	0.00662703	0.161852	1	0.00158307	-4.7	4.7	80	0.0550531	0.10431	76	50	0.5	0.4375	0.55	0.00033865	0.000576661	0.557504	0.874557	0.000357308	0.00058383	0.541041	0.901111
Species	India	t328812	Bacteria	Bacteroidetes	Bacteroidia	Bacteroidales	Tannerellaceae	Parabacteroides	Parabacteroides goldsteinii	35	207	16.9	0.00693874	16	74	21.6	0.00342297	0.382286	1	0.00214423	4.7	4.7	81	0.0108334	0.024355	224	50	0.5	0.4375	0.55	0.000695415	0.000557648	0.213425	0.829988	0.000629569	0.000561231	0.262945	0.875139
Species	India	t28132	Bacteria	Bacteroidetes	Bacteroidia	Bacteroidales	Prevotellaceae	Prevotella	Prevotella melaninogenica	94	207	45.4	0.0324087	37	74	50	0.0163014	0.501141	1	0.0122357	4.6	4.6	82	0.0470317	0.101012	83	50	0.5	0.4375	0.55	0.000991556	0.00111694	0.375443	0.840969	0.000769346	0.00112419	0.494328	0.901111
Species	India	t564	Bacteria	Proteobacteria	Gammaproteobacteria	Enterobacterales	Enterobacteriaceae	Escherichia	Escherichia fergusonii	169	207	81.6	0.0725048	57	74	77	0.0423041	0.397018	1	0.0280722	-4.6	4.6	83	0.086468	0.177365	10	50	0.5	0.4375	0.55	0.00274363	0.001704	0.108504	0.829988	0.00283216	0.00169619	0.0961158	0.875139
Species	India	t1270	Bacteria	Actinobacteria	Actinomycetia	Micrococcales	Micrococcaceae	Micrococcus	Micrococcus luteus	57	207	27.5	0.00049251	17	74	23	0.000101351	0.538874	1	-5.51704e-05	-4.5	4.5	84	0.0186923	0.0390298	186	50	0.5	0.4375	0.55	-0.000132841	0.00014388	0.356662	0.829988	-0.000148866	0.000145323	0.30656	0.880769
Species	India	t29466	Bacteria	Firmicutes	Negativicutes	Veillonellales	Veillonellaceae	Veillonella	Veillonella parvula	194	207	93.7	2.08	66	74	89.2	0.703803	0.206012	1	0.0242607	-4.5	4.5	85	0.0688069	0.129597	45	50	0.5	0.4375	0.55	-0.00706427	0.00974281	0.469013	0.874557	-0.00659329	0.00979644	0.501496	0.901111
Species	India	t357276	Bacteria	Bacteroidetes	Bacteroidia	Bacteroidales	Prevotellaceae	Phocaeicola	Phocaeicola dorei	82	207	39.6	0.509399	26	74	35.1	0.0224784	0.577952	1	-0.0619013	-4.5	4.5	86	0.0396673	0.0786116	104	50	0.5	0.4375	0.55	-0.00378021	0.00335346	0.260602	0.829988	-0.00477335	0.00334042	0.154152	0.875139
Species	India	t28131	Bacteria	Bacteroidetes	Bacteroidia	Bacteroidales	Prevotellaceae	Prevotella	Prevotella intermedia	79	207	38.2	0.00898377	25	74	33.8	0.00538919	0.575358	1	0.00380755	-4.4	4.4	87	0.0326032	0.0630005	126	50	0.5	0.4375	0.55	0.000606405	0.000647558	0.349852	0.829988	0.000439053	0.000646721	0.49778	0.901111
Species	India	t40545	Bacteria	Proteobacteria	Betaproteobacteria	Burkholderiales	Sutterellaceae	Sutterella	Sutterella wadsworthensis	37	207	17.9	0.170394	10	74	13.5	0.0146311	0.469683	1	-0.0163525	-4.4	4.4	88	0.0151876	0.0309957	207	50	0.5	0.4375	0.55	-0.00227453	0.00215749	0.292683	0.829988	-0.00237123	0.00216856	0.275153	0.875139
Species	India	t2763022	Bacteria	Bacteroidetes	Bacteroidia	Bacteroidales	Bacteroidaceae	Bacteroides	Bacteroides sp. M10	48	207	23.2	0.19474	14	74	18.9	0.00581486	0.515472	1	-0.0207083	-4.3	4.3	89	0.0173975	0.0383367	193	50	0.5	0.4375	0.55	-0.0017523	0.00190655	0.35884	0.829988	-0.00221779	0.00191793	0.248547	0.875139
Species	India	t111015	Bacteria	Actinobacteria	Actinomycetia	Actinomycetales	Actinomycetaceae	Actinomyces	Actinomyces radicidentis	34	207	16.4	0.324559	9	74	12.2	0.000164865	0.45464	1	-0.0326134	-4.2	4.2	90	0.0086958	0.020018	232	50	0.5	0.4375	0.55	-0.00214156	0.00210596	0.31008	0.829988	-0.00232575	0.00210319	0.269774	0.875139
Species	India	t315405	Bacteria	Firmicutes	Bacilli	Lactobacillales	Streptococcaceae	Streptococcus	Streptococcus gallolyticus	168	207	81.2	0.235322	57	74	77	0.0350392	0.498056	1	-0.00895791	-4.2	4.2	91	0.078722	0.158534	25	50	0.5	0.4375	0.55	-0.00210461	0.00255955	0.411632	0.840969	-0.00141758	0.00236772	0.54986	0.901111
Species	India	t54005	Bacteria	Firmicutes	Tissierellia	Tissierellales	Peptoniphilaceae	Peptoniphilus	Peptoniphilus harei	143	207	69.1	0.0127817	48	74	64.9	0.00388243	0.561929	1	0.000368906	-4.2	4.2	92	0.0450473	0.0841073	88	50	0.5	0.4375	0.55	0.000401212	0.000669045	0.549207	0.874557	0.000339547	0.000670264	0.612852	0.901111
Species	India	t1502	Bacteria	Firmicutes	Clostridia	Eubacteriales	Clostridiaceae	Clostridium	Clostridium perfringens	126	207	60.9	0.2972	42	74	56.8	0.0122054	0.581477	1	-0.0303985	-4.1	4.1	93	0.0386763	0.0737348	108	50	0.5	0.4375	0.55	-0.00256759	0.0023678	0.279134	0.829988	-0.00253605	0.00236014	0.283529	0.875139
Species	India	t84112	Bacteria	Actinobacteria	Coriobacteriia	Eggerthellales	Eggerthellaceae	Eggerthella	Eggerthella lenta	98	207	47.3	0.233628	38	74	51.4	0.0250541	0.589257	1	-0.0194189	4.1	4.1	94	0.0397307	0.0859071	102	50	0.5	0.4375	0.55	-0.000627745	0.00253022	0.804241	0.939742	-0.000481028	0.00254398	0.850166	0.971336
Species	India	t571	Bacteria	Proteobacteria	Gammaproteobacteria	Enterobacterales	Enterobacteriaceae	Klebsiella	Klebsiella oxytoca	151	207	72.9	0.0189059	57	74	77	0.0930081	0.539568	1	0.0869381	4.1	4.1	95	0.0599313	0.113536	65	50	0.5	0.4375	0.55	0.00561878	0.00215785	0.0097112	0.829988	0.0056259	0.00217272	0.01013	0.875139
Species	India	t649756	Bacteria	Firmicutes	Clostridia	Eubacteriales	Lachnospiraceae	Anaerostipes	Anaerostipes hadrus	140	207	67.6	0.424267	47	74	63.5	0.0334932	0.566572	1	-2.75297e-05	-4.1	4.1	96	0.0894146	0.184549	8	50	0.5	0.4375	0.55	0.00208253	0.00238304	0.382927	0.840969	0.00218587	0.00238614	0.360436	0.880769
Species	India	t1353	Bacteria	Firmicutes	Bacilli	Lactobacillales	Enterococcaceae	Enterococcus	Enterococcus gallinarum	42	207	20.3	0.0623622	18	74	24.3	0.0213905	0.509382	1	0.0107867	4	4	97	0.0149097	0.0306144	212	50	0.5	0.4375	0.55	0.00216967	0.00149952	0.149043	0.829988	0.00233633	0.0014752	0.114406	0.875139
Species	India	t1871022	Bacteria	Actinobacteria	Coriobacteriia	Coriobacteriales	Atopobiaceae	Parolsenella	Parolsenella massiliensis	67	207	32.4	0.0410463	21	74	28.4	0.00418108	0.562024	1	-0.00374452	-4	4	98	0.0197687	0.0381376	182	50	0.5	0.4375	0.55	-0.000374878	0.00104907	0.721104	0.899057	-0.00062317	0.00104748	0.552387	0.901111
Species	India	t244366	Bacteria	Proteobacteria	Gammaproteobacteria	Enterobacterales	Enterobacteriaceae	Klebsiella	Klebsiella variicola	154	207	74.4	0.118523	58	74	78.4	0.159859	0.533002	1	0.124155	4	4	99	0.085231	0.162974	12	50	0.5	0.4375	0.55	0.0038698	0.00323371	0.232437	0.829988	0.00380228	0.00322029	0.238735	0.875139
Species	India	t550	Bacteria	Proteobacteria	Gammaproteobacteria	Enterobacterales	Enterobacteriaceae	Enterobacter	Enterobacter cloacae	165	207	79.7	2.8047	56	74	75.7	0.0635311	0.509382	1	-0.53677	-4	4	100	0.0798075	0.155256	23	50	0.5	0.4375	0.55	-0.0179033	0.00881023	0.0430909	0.829988	-0.0159733	0.00830945	0.0556035	0.875139
Species	India	t2823316	Bacteria	Firmicutes	Clostridia	Eubacteriales	Lachnospiraceae	Faecalicatena	Faecalicatena sp. Marseille-Q4148	78	207	37.7	0.00549471	25	74	33.8	0.00852703	0.576969	1	0.00676133	-3.9	3.9	101	0.0264448	0.0540074	146	50	0.5	0.4375	0.55	0.0017354	0.000734204	0.0187816	0.829988	0.00170521	0.000742015	0.0223102	0.875139
Species	India	t2093856	Bacteria	Bacteroidetes	Bacteroidia	Bacteroidales	Odoribacteraceae	Butyricimonas	Butyricimonas faecalis	50	207	24.2	0.0113752	15	74	20.3	0.00645135	0.525833	1	0.00373154	-3.9	3.9	102	0.0170061	0.0319138	196	50	0.5	0.4375	0.55	0.000286372	0.000785973	0.71587	0.899057	8.90449e-05	0.000788175	0.910132	0.981985
Species	India	t1314	Bacteria	Firmicutes	Bacilli	Lactobacillales	Streptococcaceae	Streptococcus	Streptococcus pyogenes	187	207	90.3	0.0220252	64	74	86.5	0.0124	0.382573	1	0.0040314	-3.8	3.8	103	0.0665623	0.119068	54	50	0.5	0.4375	0.55	0.000938291	0.0010219	0.359318	0.829988	0.000925324	0.0010284	0.369034	0.880769
Species	India	t39777	Bacteria	Firmicutes	Negativicutes	Veillonellales	Veillonellaceae	Veillonella	Veillonella atypica	187	207	90.3	1.40518	64	74	86.5	0.374936	0.382573	1	-0.185012	-3.8	3.8	104	0.0750826	0.146307	32	50	0.5	0.4375	0.55	-0.00874986	0.00773076	0.25868	0.829988	-0.00919985	0.0077019	0.233319	0.875139
Species	India	t70346	Bacteria	Proteobacteria	Gammaproteobacteria	Pseudomonadales	Moraxellaceae	Acinetobacter	Acinetobacter variabilis	22	207	10.6	0.0125119	5	74	6.8	2.2973e-05	0.490292	1	-0.0013693	-3.8	3.8	105	0.00826907	0.018148	235	50	0.5	0.4375	0.55	-0.000582705	0.000428882	0.175351	0.829988	-0.00060969	0.000434785	0.161963	0.875139
Species	India	t1522	Bacteria	Firmicutes	Erysipelotrichia	Erysipelotrichales	Erysipelotrichaceae	Erysipelatoclostridium	Erysipelatoclostridium [Clostridium] innocuum	114	207	55.1	0.194386	38	74	51.4	0.0197162	0.589724	1	0.000576603	-3.7	3.7	106	0.0366452	0.0692833	114	50	0.5	0.4375	0.55	0.00183261	0.00179362	0.30779	0.829988	0.00171481	0.001806	0.343199	0.880769
Species	India	t2109687	Bacteria	Firmicutes	Clostridia	Eubacteriales	Oscillospiraceae	Oscillibacter	Oscillibacter sp. PEA192	33	207	15.9	0.0228005	9	74	12.2	0.00333919	0.569008	1	-1.78156e-05	-3.7	3.7	107	0.00909705	0.026868	229	50	0.5	0.4375	0.55	-6.30668e-06	0.00076238	0.993406	0.998272	-8.79037e-05	0.000769229	0.909103	0.981985
Species	India	t227942	Bacteria	Firmicutes	Bacilli	Lactobacillales	Lactobacillaceae	Limosilactobacillus	Limosilactobacillus gastricus	97	207	46.9	0.448765	32	74	43.2	0.0119757	0.683688	1	-0.0263915	-3.7	3.7	108	0.0393797	0.0810476	105	50	0.5	0.4375	0.55	-0.00138918	0.00236078	0.556712	0.874557	-0.000837242	0.00227566	0.713223	0.913817
Species	India	t2528203	Bacteria	Bacteroidetes	Bacteroidia	Bacteroidales	Bacteroidaceae	Bacteroides	Bacteroides sp. A1C1	37	207	17.9	0.0632507	16	74	21.6	0.00603514	0.491443	1	-0.00110255	3.7	3.7	109	0.0131265	0.0314803	218	50	0.5	0.4375	0.55	0.000706078	0.00108074	0.514082	0.874557	0.000462381	0.00107917	0.668654	0.903785
Species	India	t624	Bacteria	Proteobacteria	Gammaproteobacteria	Enterobacterales	Enterobacteriaceae	Shigella	Shigella sonnei	107	207	51.7	0.0757408	41	74	55.4	0.0408986	0.590849	1	0.00422474	3.7	3.7	110	0.0515198	0.107837	80	50	0.5	0.4375	0.55	0.00135526	0.00209875	0.518975	0.874557	0.00171329	0.00211033	0.417577	0.901111
Species	India	t1352	Bacteria	Firmicutes	Bacilli	Lactobacillales	Enterococcaceae	Enterococcus	Enterococcus faecium	181	207	87.4	0.557644	62	74	83.8	0.125774	0.432745	1	0.00796804	-3.6	3.6	111	0.0681574	0.121976	48	50	0.5	0.4375	0.55	0.00238211	0.00395041	0.546996	0.874557	0.00280509	0.00391229	0.473989	0.901111
Species	India	t1636603	Bacteria	Proteobacteria	Gammaproteobacteria	Pseudomonadales	Moraxellaceae	Acinetobacter	Acinetobacter sp. ACNIH1	13	207	6.3	0.00425554	2	74	2.7	4.05405e-06	0.367907	1	-0.00046696	-3.6	3.6	112	0.00434788	0.0107082	243	50	0.5	0.4375	0.55	-0.000329369	0.000250047	0.188844	0.829988	-0.000348102	0.000253528	0.170864	0.875139
Species	India	t1686	Bacteria	Actinobacteria	Actinomycetia	Bifidobacteriales	Bifidobacteriaceae	Bifidobacterium	Bifidobacterium catenulatum	206	207	99.5	4.71445	71	74	95.9	0.698835	NA	NA	-0.480076	-3.6	3.6	113	0.0777064	0.142265	27	50	0.5	0.4375	0.55	-0.00546031	0.0119112	0.647008	0.897108	-0.00710425	0.0119415	0.552389	0.901111
Species	India	t1260	Bacteria	Firmicutes	Tissierellia	Tissierellales	Peptoniphilaceae	Finegoldia	Finegoldia magna	161	207	77.8	0.00754695	55	74	74.3	0.00896622	0.630064	1	0.00545414	-3.5	3.5	114	0.0754191	0.150741	31	50	0.5	0.4375	0.55	0.00113425	0.000743261	0.128132	0.829988	0.00120684	0.000749427	0.108473	0.875139
Species	India	t1683	Bacteria	Actinobacteria	Actinomycetia	Bifidobacteriales	Bifidobacteriaceae	Bifidobacterium	Bifidobacterium angulatum	203	207	98.1	0.03168	70	74	94.6	0.0135135	0.213569	1	-0.00124639	-3.5	3.5	115	0.0808516	0.149912	19	50	0.5	0.4375	0.55	-0.000114926	0.00100363	0.908915	0.986287	-0.000290636	0.00100748	0.7732	0.936981
Species	India	t1912897	Bacteria	Firmicutes	Clostridia	Eubacteriales	Lachnospiraceae	Blautia	Blautia argi	71	207	34.3	0.0475013	28	74	37.8	0.0263081	0.670775	1	0.0189743	3.5	3.5	116	0.0354498	0.0825917	119	50	0.5	0.4375	0.55	0.00320691	0.00141697	0.0243907	0.829988	0.00322504	0.00143617	0.0255284	0.875139
Species	India	t2610896	Bacteria	Firmicutes	Bacilli	Lactobacillales	Streptococcaceae	Streptococcus	Streptococcus sp. LPB0220	200	207	96.6	0.08446	74	74	100	0.0807608	NA	NA	0.0323294	3.4	3.4	117	0.0695615	0.126585	43	50	0.5	0.4375	0.55	0.00295189	0.00210768	0.162463	0.829988	0.00274538	0.00212751	0.197993	0.875139
Species	India	t1290	Bacteria	Firmicutes	Bacilli	Bacillales	Staphylococcaceae	Staphylococcus	Staphylococcus hominis	200	207	96.6	0.490526	69	74	93.2	0.194026	0.311357	1	0.0730358	-3.4	3.4	118	0.112317	0.20677	1	50	0.5	0.4375	0.55	0.0035908	0.00416683	0.38956	0.840969	0.00369181	0.00419425	0.379519	0.880769
Species	India	t1354	Bacteria	Firmicutes	Bacilli	Lactobacillales	Enterococcaceae	Enterococcus	Enterococcus hirae	80	207	38.6	0.00174556	31	74	41.9	0.00826081	0.678267	1	0.00777675	3.3	3.3	119	0.0275051	0.0546657	144	50	0.5	0.4375	0.55	0.00118253	0.000655862	0.0724636	0.829988	0.00123343	0.000653499	0.0601598	0.875139
Species	India	t1433513	Bacteria	Firmicutes	Bacilli	Lactobacillales	Streptococcaceae	Streptococcus	Streptococcus gwangjuense	197	207	95.2	0.0142197	68	74	91.9	0.00773243	0.378928	1	0.000865766	-3.3	3.3	120	0.057032	0.105246	72	50	0.5	0.4375	0.55	-6.1247e-05	0.000788924	0.938175	0.986287	-4.03144e-05	0.00079667	0.959678	0.989158
Species	India	t143361	Bacteria	Firmicutes	Clostridia	Eubacteriales	Peptostreptococcaceae	Filifactor	Filifactor alocis	52	207	25.1	0.0147116	21	74	28.4	0.0032527	0.643504	1	0.000829031	3.3	3.3	121	0.0203689	0.0388238	179	50	0.5	0.4375	0.55	0.000296392	0.000661119	0.654271	0.897319	0.000182572	0.000664562	0.783735	0.940482
Species	India	t202956	Bacteria	Proteobacteria	Gammaproteobacteria	Pseudomonadales	Moraxellaceae	Acinetobacter	Acinetobacter towneri	18	207	8.7	0.000183509	4	74	5.4	4.05405e-05	0.456566	1	-8.25173e-06	-3.3	3.3	122	0.00745862	0.0197713	237	50	0.5	0.4375	0.55	-7.37814e-05	8.94601e-05	0.410223	0.840969	-7.37141e-05	9.07121e-05	0.417144	0.901111
Species	India	t2500542	Bacteria	Proteobacteria	Gammaproteobacteria	Enterobacterales	Enterobacteriaceae	Salmonella	Salmonella sp. SSDFZ54	18	207	8.7	0.0435388	4	74	5.4	0.0127324	0.456566	1	0.00904596	-3.3	3.3	123	0.00391606	0.00970749	244	50	0.5	0.4375	0.55	0.000653009	0.00104698	0.533329	0.874557	0.000695757	0.00095674	0.467714	0.901111
Species	India	t470	Bacteria	Proteobacteria	Gammaproteobacteria	Pseudomonadales	Moraxellaceae	Acinetobacter	Acinetobacter baumannii	85	207	41.1	0.0485636	28	74	37.8	0.00612703	0.679728	1	-0.00513674	-3.3	3.3	124	0.0391516	0.0771815	106	50	0.5	0.4375	0.55	-0.00148285	0.0012391	0.23243	0.829988	-0.0012427	0.00117336	0.290492	0.875139
Species	India	t2025876	Bacteria	Bacteroidetes	Bacteroidia	Bacteroidales	Tannerellaceae	Parabacteroides	Parabacteroides sp. CT06	27	207	13	4.02267	12	74	16.2	0.00645946	0.557107	1	-0.276348	3.2	3.2	125	0.00902428	0.017642	230	50	0.5	0.4375	0.55	-0.00339849	0.00702858	0.629103	0.892584	-0.00401964	0.00711782	0.57272	0.901111
Species	India	t2755405	Bacteria	Bacteroidetes	Bacteroidia	Bacteroidales	Bacteroidaceae	Bacteroides	Bacteroides sp. CACC 737	38	207	18.4	0.0527996	16	74	21.6	0.00480946	0.60634	1	-0.00177895	3.2	3.2	126	0.0154876	0.0303044	203	50	0.5	0.4375	0.55	0.000431111	0.00102647	0.674813	0.897319	0.000175931	0.00102934	0.864415	0.974015
Species	India	t47770	Bacteria	Firmicutes	Bacilli	Lactobacillales	Lactobacillaceae	Lactobacillus	Lactobacillus crispatus	68	207	32.9	0.0820549	22	74	29.7	0.00327568	0.665303	1	-0.00487022	-3.2	3.2	127	0.0243465	0.0507056	159	50	0.5	0.4375	0.55	-0.000607717	0.00109279	0.578579	0.886125	-0.000770504	0.00110017	0.484305	0.901111
Species	India	t1464	Bacteria	Firmicutes	Bacilli	Bacillales	Paenibacillaceae	Paenibacillus	Paenibacillus larvae	16	207	7.7	0.00559642	8	74	10.8	0.00696216	0.46784	1	0.00575153	3.1	3.1	128	0.00670322	0.014534	240	50	0.5	0.4375	0.55	0.00139433	0.000684227	0.0425118	0.829988	0.00129406	0.000689191	0.0614901	0.875139
Species	India	t626932	Bacteria	Bacteroidetes	Bacteroidia	Bacteroidales	Rikenellaceae	Alistipes	Alistipes indistinctus	26	207	12.6	0.00446598	7	74	9.5	0.00558784	0.535695	1	0.00491924	-3.1	3.1	129	0.00580633	0.0126134	241	50	0.5	0.4375	0.55	0.000669212	0.000591842	0.259141	0.829988	0.000553434	0.000595351	0.3534	0.880769
Species	India	t1280	Bacteria	Firmicutes	Bacilli	Bacillales	Staphylococcaceae	Staphylococcus	Staphylococcus aureus	191	207	92.3	0.249804	66	74	89.2	0.0408689	0.46784	1	-0.0335977	-3.1	3.1	130	0.0646974	0.118626	57	50	0.5	0.4375	0.55	-0.00258362	0.00274613	0.347611	0.829988	-0.00231002	0.00276568	0.404308	0.900363
Species	India	t1550024	Bacteria	Firmicutes	Clostridia	Eubacteriales	Oscillospiraceae	Ruthenibacterium	Ruthenibacterium lactatiformans	65	207	31.4	0.998142	21	74	28.4	0.0776581	0.6621	1	-0.0117588	-3	3	131	0.017507	0.0344998	192	50	0.5	0.4375	0.55	0.00234911	0.00400265	0.557754	0.874557	0.00228003	0.00401526	0.570608	0.901111
Species	India	t1316408	Bacteria	Firmicutes	Bacilli	Lactobacillales	Streptococcaceae	Streptococcus	Streptococcus sp. HSISM1	201	207	97.1	0.0778104	74	74	100	0.0828405	NA	NA	0.0330811	2.9	2.9	132	0.0766059	0.14058	30	50	0.5	0.4375	0.55	0.00284985	0.00205476	0.166564	0.829988	0.00264742	0.00207602	0.203306	0.875139
Species	India	t1328	Bacteria	Firmicutes	Bacilli	Lactobacillales	Streptococcaceae	Streptococcus	Streptococcus anginosus	196	207	94.7	0.0785058	68	74	91.9	0.0234662	0.399754	1	0.0053609	-2.8	2.8	133	0.0720342	0.135923	34	50	0.5	0.4375	0.55	0.000619457	0.00151316	0.682576	0.899057	0.0010419	0.00151503	0.492216	0.901111
Species	India	t197614	Bacteria	Firmicutes	Bacilli	Lactobacillales	Streptococcaceae	Streptococcus	Streptococcus pasteurianus	84	207	40.6	0.450407	28	74	37.8	0.144638	0.782211	1	0.0623388	-2.8	2.8	134	0.0333394	0.063182	123	50	0.5	0.4375	0.55	-0.000407715	0.00412715	0.921377	0.986287	0.000199014	0.00400354	0.96039	0.989158
Species	India	t28118	Bacteria	Bacteroidetes	Bacteroidia	Bacteroidales	Odoribacteraceae	Odoribacter	Odoribacter splanchnicus	56	207	27.1	0.361626	18	74	24.3	0.00262838	0.758743	1	-0.0254591	-2.8	2.8	135	0.0150267	0.0293764	210	50	0.5	0.4375	0.55	-0.00116147	0.0019685	0.55565	0.874557	-0.00152838	0.00196172	0.436591	0.901111
Species	India	t328814	Bacteria	Bacteroidetes	Bacteroidia	Bacteroidales	Rikenellaceae	Alistipes	Alistipes shahii	31	207	15	0.0471991	9	74	12.2	0.0457811	0.698723	1	0.0404878	-2.8	2.8	136	0.00846149	0.0170111	233	50	0.5	0.4375	0.55	0.00172856	0.00170326	0.311057	0.829988	0.00144993	0.00172167	0.400432	0.900363
Species	India	t1156433	Bacteria	Firmicutes	Bacilli	Lactobacillales	Streptococcaceae	Streptococcus	Streptococcus sp. I-P16	193	207	93.2	0.00775069	67	74	90.5	0.0095473	0.446671	1	0.00311928	-2.7	2.7	137	0.0588353	0.107885	67	50	0.5	0.4375	0.55	0.000723384	0.00067283	0.283243	0.829988	0.000695176	0.000682152	0.309058	0.880769
Species	India	t208962	Bacteria	Proteobacteria	Gammaproteobacteria	Enterobacterales	Enterobacteriaceae	Escherichia	Escherichia albertii	165	207	79.7	0.0144352	57	74	77	0.0596514	0.621236	1	0.0549654	-2.7	2.7	138	0.0442818	0.0833474	89	50	0.5	0.4375	0.55	0.00206413	0.00175146	0.239593	0.829988	0.00221409	0.00174918	0.206663	0.875139
Species	India	t116085	Bacteria	Firmicutes	Clostridia	Eubacteriales	Lachnospiraceae	Coprococcus	Coprococcus catus	78	207	37.7	0.0171076	26	74	35.1	0.013627	0.77946	1	0.00928548	-2.6	2.6	139	0.0255794	0.052979	153	50	0.5	0.4375	0.55	0.00157519	0.00102823	0.126669	0.829988	0.001454	0.00103815	0.162475	0.875139
Species	India	t1748967	Bacteria	Proteobacteria	Gammaproteobacteria	Enterobacterales	Enterobacteriaceae	Citrobacter	Citrobacter cronae	25	207	12.1	0.0644979	7	74	9.5	0.000239189	0.671575	1	-0.00862844	-2.6	2.6	140	0.0149173	0.0323579	211	50	0.5	0.4375	0.55	-0.00152803	0.00108126	0.158714	0.829988	-0.00150571	0.0010896	0.16813	0.875139
Species	India	t2026240	Bacteria	Proteobacteria	Gammaproteobacteria	Enterobacterales	Enterobacteriaceae	Klebsiella	Klebsiella quasivariicola	84	207	40.6	0.0131559	32	74	43.2	0.00125135	0.783369	1	-0.000877634	2.6	2.6	141	0.0289202	0.0540689	140	50	0.5	0.4375	0.55	-4.26376e-05	0.000532922	0.936289	0.986287	3.07702e-05	0.000527068	0.953489	0.989158
Species	India	t621	Bacteria	Proteobacteria	Gammaproteobacteria	Enterobacterales	Enterobacteriaceae	Shigella	Shigella boydii	162	207	78.3	0.0455295	56	74	75.7	0.0292203	0.630241	1	0.00907438	-2.6	2.6	142	0.0705432	0.144559	39	50	0.5	0.4375	0.55	0.000732296	0.00153074	0.632744	0.892584	0.000879995	0.00154434	0.569267	0.901111
Species	India	t1134687	Bacteria	Proteobacteria	Gammaproteobacteria	Enterobacterales	Enterobacteriaceae	Klebsiella	Klebsiella michiganensis	143	207	69.1	0.200922	53	74	71.6	0.0186068	0.768641	1	-0.00868406	2.5	2.5	143	0.0661512	0.130071	56	50	0.5	0.4375	0.55	0.000641294	0.00189311	0.735051	0.899057	0.000622818	0.00189514	0.742679	0.932138
Species	India	t2420310	Bacteria	Firmicutes	Bacilli	Lactobacillales	Streptococcaceae	Streptococcus	Streptococcus sp. FDAARGOS_522	48	207	23.2	0.0414365	19	74	25.7	0.0106797	0.750731	1	-0.00151254	2.5	2.5	144	0.0213559	0.0416172	173	50	0.5	0.4375	0.55	-0.000209052	0.00134798	0.876866	0.976059	-2.0456e-05	0.00135634	0.987978	0.989158
Species	India	t582	Bacteria	Proteobacteria	Gammaproteobacteria	Enterobacterales	Morganellaceae	Morganella	Morganella morganii	75	207	36.2	0.0775325	25	74	33.8	0.00885676	0.777852	1	-0.00238865	-2.4	2.4	145	0.0228017	0.0433728	169	50	0.5	0.4375	0.55	-0.000666917	0.00135894	0.623979	0.892584	-0.000566402	0.00137129	0.679898	0.908994
Species	India	t2015795	Bacteria	Proteobacteria	Gammaproteobacteria	Enterobacterales	Enterobacteriaceae	Klebsiella	Klebsiella sp. LY	33	207	15.9	0.0291926	10	74	13.5	0.00647703	0.709026	1	0.000804563	-2.4	2.4	146	0.0133417	0.0391441	215	50	0.5	0.4375	0.55	-0.000138497	0.00100129	0.890088	0.983289	-0.00012024	0.000999365	0.90432	0.981985
Species	India	t36745	Bacteria	Firmicutes	Clostridia	Eubacteriales	Clostridiaceae	Clostridium	Clostridium saccharoperbutylacetonicum	72	207	34.8	0.0100096	24	74	32.4	0.000631081	0.776078	1	-0.000453943	-2.4	2.4	147	0.0236955	0.0477405	163	50	0.5	0.4375	0.55	-0.000169547	0.000401499	0.673142	0.897319	-0.000239802	0.000400793	0.550122	0.901111
Species	India	t604330	Bacteria	Actinobacteria	Coriobacteriia	Coriobacteriales	Atopobiaceae	Parafannyhessea	Parafannyhessea umbonata	114	207	55.1	0.0114483	39	74	52.7	0.0058027	0.786049	1	0.00381671	-2.4	2.4	148	0.0771181	0.162356	29	50	0.5	0.4375	0.55	0.00104749	0.00066793	0.117953	0.829988	0.00104317	0.000676604	0.124282	0.875139
Species	India	t43675	Bacteria	Actinobacteria	Actinomycetia	Micrococcales	Micrococcaceae	Rothia	Rothia mucilaginosa	195	207	94.2	0.258822	68	74	91.9	0.064923	0.57993	1	-0.0559509	-2.3	2.3	149	0.0775077	0.149794	28	50	0.5	0.4375	0.55	-0.00555192	0.00307295	0.0718857	0.829988	-0.0060305	0.00307662	0.0509969	0.875139
Species	India	t907	Bacteria	Firmicutes	Negativicutes	Veillonellales	Veillonellaceae	Megasphaera	Megasphaera elsdenii	110	207	53.1	0.647028	41	74	55.4	0.0242203	0.786635	1	-0.0981261	2.3	2.3	150	0.039814	0.0737424	101	50	0.5	0.4375	0.55	-0.00459989	0.00401628	0.253062	0.829988	-0.00403953	0.00405256	0.319748	0.880769
Species	India	t47715	Bacteria	Firmicutes	Bacilli	Lactobacillales	Lactobacillaceae	Lacticaseibacillus	Lacticaseibacillus rhamnosus	66	207	31.9	0.301259	22	74	29.7	0.0661027	0.771983	1	0.0321206	-2.2	2.2	151	0.0278545	0.0543037	143	50	0.5	0.4375	0.55	0.00279701	0.00273218	0.306851	0.829988	0.00307069	0.00273108	0.261849	0.875139
Species	India	t1667168	Bacteria	Actinobacteria	Actinomycetia	Micrococcales	Dermabacteraceae	Dermabacter	Dermabacter jinjuensis	49	207	23.7	0.0260824	16	74	21.6	0.00455541	0.872484	1	0.00110323	-2.1	2.1	152	0.0204613	0.0391157	178	50	0.5	0.4375	0.55	0.000414183	0.000804875	0.607245	0.892584	0.000512056	0.000809111	0.527351	0.901111
Species	India	t2003188	Bacteria	Actinobacteria	Coriobacteriia	Coriobacteriales	Atopobiaceae	Parolsenella	Parolsenella catena	91	207	44	0.226766	31	74	41.9	0.0207459	0.786038	1	-0.0177376	-2.1	2.1	153	0.0300757	0.0609416	134	50	0.5	0.4375	0.55	-0.000803684	0.00237704	0.73554	0.899057	-0.00129404	0.00235713	0.583461	0.901111
Species	India	t2774055	Bacteria	Proteobacteria	Gammaproteobacteria	Enterobacterales	Enterobacteriaceae	Kluyvera	Kluyvera genomosp. 3	52	207	25.1	0.00289023	17	74	23	0.00453378	0.755453	1	0.00401543	-2.1	2.1	154	0.0165779	0.0344506	198	50	0.5	0.4375	0.55	0.000738092	0.000520806	0.157537	0.829988	0.000743973	0.000507997	0.144198	0.875139
Species	India	t33039	Bacteria	Firmicutes	Clostridia	Eubacteriales	Lachnospiraceae	Mediterraneibacter	Mediterraneibacter [Ruminococcus] torques	91	207	44	0.56612	31	74	41.9	0.0304095	0.786038	1	-0.0135514	-2.1	2.1	155	0.0307278	0.0602956	129	50	0.5	0.4375	0.55	0.00198082	0.00267102	0.458955	0.874557	0.00168372	0.00269989	0.533392	0.901111
Species	India	t53442	Bacteria	Firmicutes	Clostridia	Eubacteriales	Eubacteriaceae	Eubacterium	Eubacterium callanderi	21	207	10.1	0.0175817	9	74	12.2	0.0129757	0.66244	1	0.0111235	2.1	2.1	156	0.0081769	0.0178643	236	50	0.5	0.4375	0.55	0.0017236	0.000920607	0.0622186	0.829988	0.0016236	0.000926304	0.080759	0.875139
Species	India	t2093857	Bacteria	Firmicutes	Clostridia	Eubacteriales	Oscillospiraceae	Dysosmobacter	Dysosmobacter welbionis	35	207	16.9	0.0225762	11	74	14.9	0.00898649	0.854873	1	0.00617006	-2	2	157	0.00929709	0.0179984	228	50	0.5	0.4375	0.55	0.00101577	0.000878662	0.248653	0.829988	0.000952164	0.000885509	0.283198	0.875139
Species	India	t2715212	Bacteria	Bacteroidetes	Bacteroidia	Bacteroidales	Bacteroidaceae	Bacteroides	Bacteroides sp. CBA7301	63	207	30.4	0.123708	24	74	32.4	0.00119054	0.770679	1	-0.0110008	2	2	158	0.0232944	0.0469902	166	50	0.5	0.4375	0.55	-0.00130914	0.00126991	0.303485	0.829988	-0.00112655	0.00127519	0.377772	0.880769
Species	India	t573	Bacteria	Proteobacteria	Gammaproteobacteria	Enterobacterales	Enterobacteriaceae	Klebsiella	Klebsiella pneumoniae	200	207	96.6	12.7476	73	74	98.6	6.0213	NA	NA	0.827368	2	2	159	0.098347	0.181767	5	50	0.5	0.4375	0.55	0.0192998	0.0288498	0.504064	0.874557	0.0233293	0.0280477	0.406262	0.900363
Species	India	t712633	Bacteria	Firmicutes	Bacilli	Lactobacillales	Streptococcaceae	Streptococcus	Streptococcus sp. oral taxon 431	200	207	96.6	0.0426562	70	74	94.6	0.00499054	0.487641	1	-0.00599787	-2	2	160	0.066576	0.123842	53	50	0.5	0.4375	0.55	-0.00177767	0.000955644	0.0639127	0.829988	-0.00164193	0.000958087	0.0877037	0.875139
Species	India	t901	Bacteria	Proteobacteria	Deltaproteobacteria	Desulfovibrionales	Desulfovibrionaceae	Desulfovibrio	Desulfovibrio piger	7	207	3.4	0.0131388	4	74	5.4	0.000287838	0.487641	1	-0.000779795	2	2	161	0.00257846	0.00645321	246	50	0.5	0.4375	0.55	-0.000130312	0.000396227	0.742492	0.899057	-0.000195978	0.0004004	0.62491	0.901111
Species	India	t113107	Bacteria	Firmicutes	Bacilli	Lactobacillales	Streptococcaceae	Streptococcus	Streptococcus australis	203	207	98.1	0.0185877	74	74	100	0.0226095	NA	NA	0.00630801	1.9	1.9	162	0.0637624	0.11911	59	50	0.5	0.4375	0.55	0.00092904	0.000991722	0.349674	0.829988	0.000915729	0.00100442	0.362729	0.880769
Species	India	t1318	Bacteria	Firmicutes	Bacilli	Lactobacillales	Streptococcaceae	Streptococcus	Streptococcus parasanguinis	203	207	98.1	0.0808013	74	74	100	0.0820176	NA	NA	0.0311949	1.9	1.9	163	0.0816858	0.150207	14	50	0.5	0.4375	0.55	0.00256784	0.00207285	0.216463	0.829988	0.00235076	0.0020937	0.262513	0.875139
Species	India	t34062	Bacteria	Proteobacteria	Gammaproteobacteria	Pseudomonadales	Moraxellaceae	Moraxella	Moraxella osloensis	80	207	38.6	0.00666334	30	74	40.5	0.000245946	0.782942	1	-0.000846325	1.9	1.9	164	0.0301571	0.065103	131	50	0.5	0.4375	0.55	-0.000434274	0.000369223	0.240524	0.829988	-0.000412442	0.000364775	0.25918	0.875139
Species	India	t371601	Bacteria	Bacteroidetes	Bacteroidia	Bacteroidales	Bacteroidaceae	Bacteroides	Bacteroides xylanisolvens	85	207	41.1	2.01311	29	74	39.2	0.133585	0.890378	1	-0.206402	-1.9	1.9	165	0.0296987	0.0714371	136	50	0.5	0.4375	0.55	-0.0046693	0.0070499	0.508312	0.874557	-0.00638897	0.00708933	0.368269	0.880769
Species	India	t1335613	Bacteria	Actinobacteria	Coriobacteriia	Eggerthellales	Eggerthellaceae	Gordonibacter	Gordonibacter urolithinfaciens	68	207	32.9	0.048639	23	74	31.1	0.00285676	0.88507	1	-0.00487126	-1.8	1.8	166	0.0247934	0.0486808	156	50	0.5	0.4375	0.55	-0.000615628	0.00102816	0.549815	0.874557	-0.000911487	0.00101373	0.369366	0.880769
Species	India	t208224	Bacteria	Proteobacteria	Gammaproteobacteria	Enterobacterales	Enterobacteriaceae	Enterobacter	Enterobacter kobei	124	207	59.9	0.02733	43	74	58.1	0.00133514	0.784625	1	-0.0040209	-1.8	1.8	167	0.0406696	0.0759554	98	50	0.5	0.4375	0.55	-0.00138717	0.000783932	0.0779027	0.829988	-0.00128865	0.000759978	0.0910902	0.875139
Species	India	t2382163	Bacteria	Firmicutes	Bacilli	Lactobacillales	Streptococcaceae	Streptococcus	Streptococcus koreensis	191	207	92.3	0.00912415	67	74	90.5	0.0112027	0.626819	1	0.00411623	-1.8	1.8	168	0.051692	0.0950421	79	50	0.5	0.4375	0.55	0.000900046	0.000743866	0.227319	0.829988	0.000911068	0.000752406	0.226987	0.875139
Species	India	t2690380	Bacteria	Firmicutes	Bacilli	Lactobacillales	Lactobacillaceae	Lactobacillus	Lactobacillus sp. JM1	82	207	39.6	0.691864	28	74	37.8	0.037527	0.889747	1	-0.0474937	-1.8	1.8	169	0.0262219	0.0533857	148	50	0.5	0.4375	0.55	-0.00141088	0.00349761	0.686974	0.899057	-0.00130322	0.00349266	0.70934	0.913817
Species	India	t2709390	Bacteria	Bacteroidetes	Bacteroidia	Bacteroidales	Bacteroidaceae	Bacteroides	Bacteroides sp. ZJ-18	41	207	19.8	2.76792	16	74	21.6	0.0444459	0.73836	1	-0.259922	1.8	1.8	170	0.0120564	0.0229306	220	50	0.5	0.4375	0.55	-0.00300886	0.00681505	0.659191	0.897319	-0.00336275	0.00688901	0.625846	0.901111
Species	India	t39485	Bacteria	Firmicutes	Clostridia	Eubacteriales	Lachnospiraceae	Lachnospira	Lachnospira eligens	55	207	26.6	0.0145521	21	74	28.4	0.00465135	0.76234	1	0.00338952	1.8	1.8	171	0.016434	0.0328098	200	50	0.5	0.4375	0.55	0.000671525	0.000612927	0.274197	0.829988	0.000566472	0.000617668	0.359889	0.880769
Species	India	t1633	Bacteria	Firmicutes	Bacilli	Lactobacillales	Lactobacillaceae	Limosilactobacillus	Limosilactobacillus vaginalis	65	207	31.4	0.190817	22	74	29.7	0.0248068	0.883775	1	-0.00467634	-1.7	1.7	172	0.0211452	0.0408785	175	50	0.5	0.4375	0.55	0.000154176	0.00219355	0.944016	0.988204	0.000269417	0.00220526	0.902854	0.981985
Species	India	t2582830	Bacteria	Firmicutes	Bacilli	Lactobacillales	Enterococcaceae	Enterococcus	Enterococcus sp. M190262	44	207	21.3	0.0124815	17	74	23	0.0055473	0.745119	1	0.00326227	1.7	1.7	173	0.0166708	0.0396474	197	50	0.5	0.4375	0.55	0.000836256	0.000729023	0.252327	0.829988	0.000940922	0.000721791	0.193466	0.875139
Species	India	t69966	Bacteria	Firmicutes	Bacilli	Bacillales	Staphylococcaceae	Macrococcus	Macrococcus caseolyticus	40	207	19.3	0.0208512	13	74	17.6	0.0641419	0.862932	1	0.0613429	-1.7	1.7	174	0.0127059	0.0239671	219	50	0.5	0.4375	0.55	0.00224584	0.00186489	0.229504	0.829988	0.0024553	0.00183818	0.182747	0.875139
Species	India	t1680	Bacteria	Actinobacteria	Actinomycetia	Bifidobacteriales	Bifidobacteriaceae	Bifidobacterium	Bifidobacterium adolescentis	202	207	97.6	0.328165	71	74	95.9	0.04545	NA	NA	-0.0587732	-1.7	1.7	175	0.0806101	0.155319	21	50	0.5	0.4375	0.55	-0.00448745	0.00290552	0.123611	0.829988	-0.00508919	0.0029252	0.0830219	0.875139
Species	India	t208479	Bacteria	Firmicutes	Clostridia	Eubacteriales	Lachnospiraceae	Enterocloster	Enterocloster bolteae	103	207	49.8	2.27517	38	74	51.4	0.0235649	0.8924	1	-0.165506	1.6	1.6	176	0.0457118	0.0920443	86	50	0.5	0.4375	0.55	-0.00329385	0.00536161	0.539492	0.874557	-0.0037356	0.00542792	0.491896	0.901111
Species	India	t1156431	Bacteria	Firmicutes	Bacilli	Lactobacillales	Streptococcaceae	Streptococcus	Streptococcus sp. I-G2	196	207	94.7	0.0104233	69	74	93.2	0.0117324	0.770162	1	0.00286915	-1.5	1.5	177	0.0675897	0.126205	50	50	0.5	0.4375	0.55	0.000820832	0.000736013	0.265707	0.829988	0.000791456	0.000745556	0.289368	0.875139
Species	India	t1796613	Bacteria	Bacteroidetes	Bacteroidia	Bacteroidales	Bacteroidaceae	Bacteroides	Bacteroides caecimuris	50	207	24.2	0.0276723	19	74	25.7	0.00150135	0.875067	1	-0.00392425	1.5	1.5	178	0.0153549	0.0291821	204	50	0.5	0.4375	0.55	-0.000951872	0.0008473	0.262226	0.829988	-0.00111737	0.000853057	0.191348	0.875139
Species	India	t1834196	Bacteria	Firmicutes	Clostridia	Eubacteriales	Lachnospiraceae	Lachnoclostridium	Lachnoclostridium sp. YL32	73	207	35.3	0.471165	25	74	33.8	0.0391919	0.887385	1	0.00290735	-1.5	1.5	179	0.018367	0.035257	187	50	0.5	0.4375	0.55	0.00130916	0.00258579	0.613052	0.892584	0.00144303	0.00258084	0.576529	0.901111
Species	India	t257758	Bacteria	Firmicutes	Bacilli	Lactobacillales	Streptococcaceae	Streptococcus	Streptococcus pseudopneumoniae	196	207	94.7	0.0172857	69	74	93.2	0.00817297	0.770162	1	-0.000351665	-1.5	1.5	180	0.0629222	0.115022	62	50	0.5	0.4375	0.55	-0.000439011	0.000856978	0.608862	0.892584	-0.000441514	0.000865319	0.610299	0.901111
Species	India	t301301	Bacteria	Firmicutes	Clostridia	Eubacteriales	Lachnospiraceae	Roseburia	Roseburia hominis	64	207	30.9	0.0436762	24	74	32.4	0.00782703	0.884015	1	0.00382654	1.5	1.5	181	0.017812	0.0358723	191	50	0.5	0.4375	0.55	0.000846453	0.000925142	0.361011	0.829988	0.000741604	0.00093522	0.42848	0.901111
Species	India	t584	Bacteria	Proteobacteria	Gammaproteobacteria	Enterobacterales	Morganellaceae	Proteus	Proteus mirabilis	50	207	24.2	0.498575	19	74	25.7	0.0215054	0.875067	1	-0.0550917	1.5	1.5	182	0.0164761	0.032564	199	50	0.5	0.4375	0.55	-0.0020827	0.00333865	0.53326	0.874557	-0.00201966	0.00338454	0.551179	0.901111
Species	India	t28141	Bacteria	Proteobacteria	Gammaproteobacteria	Enterobacterales	Enterobacteriaceae	Cronobacter	Cronobacter sakazakii	84	207	40.6	0.10276	29	74	39.2	0.000877027	0.890564	1	-0.0114988	-1.4	1.4	183	0.0247308	0.0524391	157	50	0.5	0.4375	0.55	-0.00152546	0.00126238	0.227917	0.829988	-0.0013203	0.00121406	0.277769	0.875139
Species	India	t39950	Bacteria	Firmicutes	Negativicutes	Veillonellales	Veillonellaceae	Dialister	Dialister pneumosintes	81	207	39.1	0.014339	30	74	40.5	0.00686892	0.89003	1	0.00307085	1.4	1.4	184	0.0262814	0.0510592	147	50	0.5	0.4375	0.55	0.000501365	0.000844658	0.553279	0.874557	0.000382122	0.000850586	0.65361	0.903785
Species	India	t839	Bacteria	Bacteroidetes	Bacteroidia	Bacteroidales	Prevotellaceae	Prevotella	Prevotella ruminicola	17	207	8.2	0.00345366	5	74	6.8	0.00217027	0.804977	1	0.00169394	-1.4	1.4	185	0.00345957	0.00845769	245	50	0.5	0.4375	0.55	0.00044878	0.000405125	0.26892	0.829988	0.000353667	0.000407277	0.385952	0.887329
Species	India	t195	Bacteria	Proteobacteria	Epsilonproteobacteria	Campylobacterales	Campylobacteraceae	Campylobacter	Campylobacter coli	28	207	13.5	0.011763	9	74	12.2	0.000210811	0.843611	1	-0.00125537	-1.3	1.3	186	0.0068782	0.0149905	239	50	0.5	0.4375	0.55	-0.000439807	0.000447105	0.326126	0.829988	-0.000432674	0.000450048	0.3372	0.880769
Species	India	t2479767	Bacteria	Firmicutes	Clostridia	Eubacteriales	Lachnospiraceae	Blautia	Blautia sp. SC05B48	95	207	45.9	0.138652	33	74	44.6	0.0184284	0.892292	1	0.00355398	-1.3	1.3	187	0.0370746	0.0687753	112	50	0.5	0.4375	0.55	0.00160336	0.00162692	0.325223	0.829988	0.00125773	0.00164053	0.443942	0.901111
Species	India	t28090	Bacteria	Proteobacteria	Gammaproteobacteria	Pseudomonadales	Moraxellaceae	Acinetobacter	Acinetobacter lwoffii	25	207	12.1	0.00123489	8	74	10.8	0.00012027	0.836858	1	-0.000120309	-1.3	1.3	188	0.00959452	0.0194003	226	50	0.5	0.4375	0.55	-0.000138305	0.000188423	0.463558	0.874557	-0.000141284	0.000190218	0.458271	0.901111
Species	India	t84030	Bacteria	Firmicutes	Clostridia	Eubacteriales	Lachnospiraceae	Lacrimispora	Lacrimispora saccharolytica	67	207	32.4	0.0112848	23	74	31.1	0.00414324	0.885375	1	0.00231571	-1.3	1.3	189	0.0180129	0.035227	188	50	0.5	0.4375	0.55	0.000852057	0.000627414	0.175547	0.829988	0.000834785	0.000631492	0.187295	0.875139
Species	India	t1639133	Bacteria	Proteobacteria	Gammaproteobacteria	Enterobacterales	Enterobacteriaceae	Citrobacter	Citrobacter portucalensis	73	207	35.3	0.0434257	27	74	36.5	0.00193649	0.887904	1	-0.00393549	1.2	1.2	190	0.020315	0.0383091	180	50	0.5	0.4375	0.55	-0.000914572	0.000881659	0.30048	0.829988	-0.000785481	0.000871968	0.368479	0.880769
Species	India	t169679	Bacteria	Firmicutes	Clostridia	Eubacteriales	Clostridiaceae	Clostridium	Clostridium saccharobutylicum	36	207	17.4	0.0108295	12	74	16.2	0.000637838	1	1	-0.000556848	-1.2	1.2	191	0.0118118	0.0248949	223	50	0.5	0.4375	0.55	-0.000235094	0.000428338	0.583546	0.886125	-0.00030856	0.000427684	0.471237	0.901111
Species	India	t1297617	Bacteria	Firmicutes	Clostridia	Eubacteriales	Peptostreptococcaceae	Intestinimonas	Intestinimonas butyriciproducens	72	207	34.8	0.0092801	25	74	33.8	0.00479865	1	1	0.00308029	-1	1	192	0.0210905	0.0407349	176	50	0.5	0.4375	0.55	0.000848772	0.000635957	0.183083	0.829988	0.000780065	0.000642246	0.225568	0.875139
Species	India	t1681	Bacteria	Actinobacteria	Actinomycetia	Bifidobacteriales	Bifidobacteriaceae	Bifidobacterium	Bifidobacterium bifidum	205	207	99	9.88716	74	74	100	5.81606	NA	NA	1.51076	1	1	193	0.0859948	0.158509	11	50	0.5	0.4375	0.55	0.018931	0.0257316	0.462525	0.874557	0.0144366	0.0258411	0.576844	0.901111
Species	India	t2690837	Bacteria	Actinobacteria	Coriobacteriia	Eggerthellales	Eggerthellaceae	Eggerthella	Eggerthella sp. HF-1101	58	207	28	0.210514	20	74	27	0.00748514	1	1	-0.0120226	-1	1	194	0.0178427	0.0343511	190	50	0.5	0.4375	0.55	-0.000338576	0.00170257	0.842515	0.963505	-0.000521487	0.00171323	0.761063	0.93446
Species	India	t33035	Bacteria	Firmicutes	Clostridia	Eubacteriales	Lachnospiraceae	Blautia	Blautia producta	142	207	68.6	0.0143861	50	74	67.6	0.0177676	0.884925	1	0.0133014	-1	1	195	0.0344397	0.0662057	121	50	0.5	0.4375	0.55	0.00175178	0.00107996	0.105917	0.829988	0.00178752	0.00108897	0.101845	0.875139
Species	India	t471189	Bacteria	Actinobacteria	Coriobacteriia	Eggerthellales	Eggerthellaceae	Gordonibacter	Gordonibacter pamelaeae	79	207	38.2	0.0179675	29	74	39.2	0.00511486	0.889981	1	-0.000668227	1	1	196	0.0257788	0.0504875	149	50	0.5	0.4375	0.55	-0.000173548	0.000911525	0.849139	0.963505	-0.000338624	0.000907277	0.709265	0.913817
Species	India	t546	Bacteria	Proteobacteria	Gammaproteobacteria	Enterobacterales	Enterobacteriaceae	Citrobacter	Citrobacter freundii	174	207	84.1	0.103937	63	74	85.1	0.0133203	1	1	-0.00461548	1	1	197	0.0567803	0.10696	73	50	0.5	0.4375	0.55	-0.000312205	0.00142889	0.827204	0.950898	-0.00017794	0.0014223	0.90053	0.981985
Species	India	t712623	Bacteria	Firmicutes	Bacilli	Lactobacillales	Streptococcaceae	Streptococcus	Streptococcus sp. oral taxon 061	195	207	94.2	0.0479248	69	74	93.2	0.00916351	0.778835	1	-0.0043505	-1	1	198	0.0573167	0.105143	71	50	0.5	0.4375	0.55	-0.00138422	0.00117121	0.238261	0.829988	-0.00128367	0.00117866	0.277069	0.875139
Species	India	t817	Bacteria	Bacteroidetes	Bacteroidia	Bacteroidales	Bacteroidaceae	Bacteroides	Bacteroides fragilis	100	207	48.3	7.07741	35	74	47.3	1.51252	0.893067	1	-0.0082091	-1	1	199	0.0361353	0.0737121	118	50	0.5	0.4375	0.55	0.00415443	0.0170932	0.808149	0.939742	0.00142966	0.0170771	0.933342	0.989158
Species	India	t821	Bacteria	Bacteroidetes	Bacteroidia	Bacteroidales	Prevotellaceae	Phocaeicola	Phocaeicola vulgatus	93	207	44.9	3.0663	34	74	45.9	0.164004	0.892538	1	-0.524699	1	1	200	0.0366846	0.0695382	113	50	0.5	0.4375	0.55	-0.0111694	0.00982201	0.256438	0.829988	-0.0135734	0.00983225	0.168559	0.875139
Species	India	t1282	Bacteria	Firmicutes	Bacilli	Bacillales	Staphylococcaceae	Staphylococcus	Staphylococcus epidermidis	206	207	99.5	0.728772	73	74	98.6	0.0506446	NA	NA	-0.107066	-0.9	0.9	201	0.11059	0.211251	2	50	0.5	0.4375	0.55	-0.00601832	0.00416164	0.14926	0.829988	-0.00610073	0.00419356	0.146873	0.875139
Species	India	t1316410	Bacteria	Firmicutes	Bacilli	Lactobacillales	Streptococcaceae	Streptococcus	Streptococcus sp. HSISS1	178	207	86	0.115253	63	74	85.1	0.0832865	0.847885	1	0.0228802	-0.9	0.9	202	0.0582514	0.105795	69	50	0.5	0.4375	0.55	-0.000229495	0.00242458	0.924658	0.986287	-3.35832e-05	0.00244347	0.989044	0.989158
Species	India	t1547	Bacteria	Firmicutes	Erysipelotrichia	Erysipelotrichales	Erysipelotrichaceae	Erysipelatoclostridium	Erysipelatoclostridium ramosum	68	207	32.9	0.465621	25	74	33.8	0.110958	0.886427	1	0.0398615	0.9	0.9	203	0.021312	0.0403774	174	50	0.5	0.4375	0.55	0.000110459	0.00381085	0.976897	0.998272	0.000386274	0.00383368	0.919816	0.987827
Species	India	t46503	Bacteria	Bacteroidetes	Bacteroidia	Bacteroidales	Tannerellaceae	Parabacteroides	Parabacteroides merdae	57	207	27.5	0.488191	21	74	28.4	1.0973	0.880894	1	1.04936	0.9	0.9	204	0.0208911	0.041309	177	50	0.5	0.4375	0.55	0.0142252	0.0092534	0.125355	0.829988	0.0137272	0.00925107	0.138998	0.875139
Species	India	t548	Bacteria	Proteobacteria	Gammaproteobacteria	Enterobacterales	Enterobacteriaceae	Klebsiella	Klebsiella aerogenes	138	207	66.7	0.0938064	50	74	67.6	0.0403297	1	1	0.0283577	0.9	0.9	205	0.0662841	0.13125	55	50	0.5	0.4375	0.55	0.00327052	0.00175812	0.0639036	0.829988	0.00340398	0.00175727	0.0537621	0.875139
Species	India	t2650158	Bacteria	Bacteroidetes	Bacteroidia	Bacteroidales	Bacteroidaceae	Bacteroides	Bacteroides luhongzhouii	52	207	25.1	0.0406926	18	74	24.3	0.00177973	1	1	-0.00597196	-0.8	0.8	206	0.0200274	0.042344	181	50	0.5	0.4375	0.55	-0.00116375	0.0010142	0.252177	0.829988	-0.00142377	0.00101913	0.163531	0.875139
Species	India	t2785531	Bacteria	Bacteroidetes	Bacteroidia	Bacteroidales	Bacteroidaceae	Bacteroides	Bacteroides sp. HF-162	46	207	22.2	0.0803548	17	74	23	0.0232365	0.872494	1	0.0111945	0.8	0.8	207	0.0156498	0.029802	202	50	0.5	0.4375	0.55	0.00197951	0.00158695	0.213309	0.829988	0.00155628	0.00158385	0.326676	0.880769
Species	India	t1839799	Bacteria	Firmicutes	Bacilli	Lactobacillales	Streptococcaceae	Streptococcus	Streptococcus sp. FDAARGOS_192	203	207	98.1	0.158895	72	74	97.3	0.112572	NA	NA	0.0324755	-0.8	0.8	208	0.0672043	0.121831	51	50	0.5	0.4375	0.55	0.000443774	0.00270706	0.869903	0.97271	0.000443703	0.00273131	0.87107	0.974015
Species	India	t2823317	Bacteria	Firmicutes	Negativicutes	Acidaminococcales	Acidaminococcaceae	Phascolarctobacterium	Phascolarctobacterium sp. Marseille-Q4147	74	207	35.7	0.00211902	27	74	36.5	0.00136892	1	1	0.000634136	0.8	0.8	209	0.022902	0.0431726	167	50	0.5	0.4375	0.55	0.000539735	0.000358046	0.132828	0.829988	0.000480363	0.000359564	0.182671	0.875139
Species	India	t641107	Bacteria	Firmicutes	Clostridia	Eubacteriales	Clostridiaceae	Clostridium	Clostridium sp. DL-VIII	38	207	18.4	0.00790544	13	74	17.6	0.000532432	1	1	-0.000348727	-0.8	0.8	210	0.00832199	0.0162718	234	50	0.5	0.4375	0.55	-7.00581e-05	0.000370264	0.850065	0.963505	-0.00012994	0.000370885	0.726344	0.923034
Species	India	t2650157	Bacteria	Bacteroidetes	Bacteroidia	Bacteroidales	Bacteroidaceae	Bacteroides	Bacteroides zhangwenhongi	49	207	23.7	0.00891448	17	74	23	0.0214676	1	1	0.0189357	-0.7	0.7	211	0.0131976	0.0303597	217	50	0.5	0.4375	0.55	0.000966535	0.00114291	0.398458	0.840969	0.000707508	0.00115021	0.53899	0.901111
Species	India	t2364787	Bacteria	Bacteroidetes	Bacteroidia	Bacteroidales	Rikenellaceae	Alistipes	Alistipes megaguti	32	207	15.5	0.0132908	11	74	14.9	0.00699324	1	1	0.00452561	-0.6	0.6	212	0.0153466	0.0332203	205	50	0.5	0.4375	0.55	0.000196211	0.000798175	0.805999	0.939742	1.08956e-05	0.000801095	0.989158	0.989158
Species	India	t2585118	Bacteria	Bacteroidetes	Bacteroidia	Bacteroidales	Rikenellaceae	Alistipes	Alistipes communis	32	207	15.5	0.0428865	11	74	14.9	0.00317838	1	1	-0.000381042	-0.6	0.6	213	0.00889749	0.0195125	231	50	0.5	0.4375	0.55	-5.35133e-06	0.00078841	0.994589	0.998272	-0.00018833	0.000790152	0.81179	0.964736
Species	India	t328813	Bacteria	Bacteroidetes	Bacteroidia	Bacteroidales	Rikenellaceae	Alistipes	Alistipes onderdonkii	24	207	11.6	1.01555	9	74	12.2	0.00107162	1	1	-0.0698332	0.6	0.6	214	0.00694283	0.0144566	238	50	0.5	0.4375	0.55	-0.00161001	0.00318403	0.613501	0.892584	-0.00212845	0.00317542	0.503239	0.901111
Species	India	t1308	Bacteria	Firmicutes	Bacilli	Lactobacillales	Streptococcaceae	Streptococcus	Streptococcus thermophilus	206	207	99.5	0.173098	74	74	100	0.09885	NA	NA	-0.016637	0.5	0.5	215	0.0813253	0.147146	18	50	0.5	0.4375	0.55	-0.00248805	0.00264076	0.346921	0.829988	-0.0018112	0.00262793	0.491273	0.901111
Species	India	t1316411	Bacteria	Firmicutes	Bacilli	Lactobacillales	Streptococcaceae	Streptococcus	Streptococcus sp. HSISS2	203	207	98.1	1.69841	73	74	98.6	0.777176	NA	NA	-0.139664	0.5	0.5	216	0.0815951	0.155115	15	50	0.5	0.4375	0.55	-0.00738062	0.00860817	0.391962	0.840969	-0.0068283	0.00868602	0.432473	0.901111
Species	India	t1316412	Bacteria	Firmicutes	Bacilli	Lactobacillales	Streptococcaceae	Streptococcus	Streptococcus sp. HSISS3	203	207	98.1	2.64486	73	74	98.6	1.21325	NA	NA	-0.226339	0.5	0.5	217	0.0806589	0.150166	20	50	0.5	0.4375	0.55	-0.00939409	0.0109654	0.392343	0.840969	-0.0087988	0.0110638	0.427142	0.901111
Species	India	t1335	Bacteria	Firmicutes	Bacilli	Lactobacillales	Streptococcaceae	Streptococcus	Streptococcus equinus	206	207	99.5	0.0633158	74	74	100	0.041423	NA	NA	0.00185631	0.5	0.5	218	0.0681822	0.128799	47	50	0.5	0.4375	0.55	-0.000556726	0.00158811	0.726183	0.899057	-0.000297533	0.00156233	0.849104	0.971336
Species	India	t1343	Bacteria	Firmicutes	Bacilli	Lactobacillales	Streptococcaceae	Streptococcus	Streptococcus vestibularis	203	207	98.1	0.605167	73	74	98.6	0.109685	NA	NA	-0.114799	0.5	0.5	219	0.0815694	0.157858	16	50	0.5	0.4375	0.55	-0.00783763	0.0046566	0.0934698	0.829988	-0.00636225	0.00465336	0.172671	0.875139
Species	India	t1561	Bacteria	Firmicutes	Clostridia	Eubacteriales	Clostridiaceae	Clostridium	Clostridium baratii	41	207	19.8	0.0134188	15	74	20.3	0.00037973	1	1	-0.00107003	0.5	0.5	220	0.0161018	0.0326449	201	50	0.5	0.4375	0.55	-0.000275775	0.000450231	0.540694	0.874557	-0.000356858	0.000452317	0.43082	0.901111
Species	India	t28116	Bacteria	Bacteroidetes	Bacteroidia	Bacteroidales	Bacteroidaceae	Bacteroides	Bacteroides ovatus	71	207	34.3	2.22216	25	74	33.8	0.0744527	1	1	-0.280097	-0.5	0.5	221	0.0267908	0.0568141	145	50	0.5	0.4375	0.55	-0.00707635	0.00709532	0.31947	0.829988	-0.00866016	0.00714878	0.226779	0.875139
Species	India	t684066	Bacteria	Firmicutes	Bacilli	Lactobacillales	Streptococcaceae	Streptococcus	Streptococcus lactarius	206	207	99.5	0.702244	74	74	100	0.583316	NA	NA	0.181361	0.5	0.5	222	0.0677102	0.126984	49	50	0.5	0.4375	0.55	0.00365723	0.00661836	0.580988	0.886125	0.00370278	0.00670841	0.581425	0.901111
Species	India	t2584944	Bacteria	Proteobacteria	Betaproteobacteria	Burkholderiales	Sutterellaceae	Sutterella	Sutterella faecalis	40	207	19.3	0.193323	14	74	18.9	0.0282284	1	1	0.00886992	-0.4	0.4	223	0.0132578	0.0268043	216	50	0.5	0.4375	0.55	0.000213237	0.00197711	0.91419	0.986287	9.67119e-05	0.0019904	0.961282	0.989158
Species	India	t37734	Bacteria	Firmicutes	Bacilli	Lactobacillales	Enterococcaceae	Enterococcus	Enterococcus casseliflavus	86	207	41.5	0.176705	31	74	41.9	0.00701486	1	1	-0.00730398	0.4	0.4	224	0.0296538	0.0579359	138	50	0.5	0.4375	0.55	0.0009214	0.00147185	0.531818	0.874557	0.000872758	0.0014819	0.556382	0.901111
Species	India	t818	Bacteria	Bacteroidetes	Bacteroidia	Bacteroidales	Bacteroidaceae	Bacteroides	Bacteroides thetaiotaomicron	97	207	46.9	4.8366	35	74	47.3	0.204053	1	1	-0.265363	0.4	0.4	225	0.0233072	0.0459272	165	50	0.5	0.4375	0.55	-0.00296676	0.00938441	0.752135	0.902562	-0.00406257	0.00946297	0.668033	0.903785
Species	India	t40520	Bacteria	Firmicutes	Clostridia	Eubacteriales	Lachnospiraceae	Blautia	Blautia obeum	100	207	48.3	0.022482	36	74	48.6	0.0258784	1	1	0.0213402	0.3	0.3	226	0.0402375	0.0758978	99	50	0.5	0.4375	0.55	0.00252472	0.0012727	0.0482635	0.829988	0.00225776	0.00127953	0.0787579	0.875139
Species	India	t410072	Bacteria	Firmicutes	Clostridia	Eubacteriales	Lachnospiraceae	Coprococcus	Coprococcus comes	100	207	48.3	0.0372166	36	74	48.6	0.0108554	1	1	0.00324864	0.3	0.3	227	0.0291064	0.0549913	139	50	0.5	0.4375	0.55	0.000375032	0.00113704	0.741775	0.899057	0.0001867	0.00114377	0.870456	0.974015
Species	India	t47678	Bacteria	Bacteroidetes	Bacteroidia	Bacteroidales	Bacteroidaceae	Bacteroides	Bacteroides caccae	72	207	34.8	1.15267	26	74	35.1	0.0874054	1	1	-0.042212	0.3	0.3	228	0.0278674	0.0569801	142	50	0.5	0.4375	0.55	-0.00199312	0.00463714	0.667661	0.897319	-0.00221526	0.00464368	0.633708	0.901111
Species	India	t387090	Bacteria	Bacteroidetes	Bacteroidia	Bacteroidales	Prevotellaceae	Phocaeicola	Phocaeicola coprophilus	47	207	22.7	0.0337351	17	74	23	0.00243919	1	1	-0.00295646	0.3	0.3	229	0.0119679	0.0248814	221	50	0.5	0.4375	0.55	-0.000293991	0.000891305	0.741766	0.899057	-0.000473762	0.000896218	0.597495	0.901111
Species	India	t97478	Bacteria	Firmicutes	Bacilli	Lactobacillales	Lactobacillaceae	Limosilactobacillus	Limosilactobacillus mucosae	51	207	24.6	0.00982781	18	74	24.3	0.000193243	1	1	-0.00143767	-0.3	0.3	230	0.0171231	0.0325167	194	50	0.5	0.4375	0.55	-0.000688337	0.000455737	0.132077	0.829988	-0.000622129	0.00046002	0.177364	0.875139
Species	India	t1311	Bacteria	Firmicutes	Bacilli	Lactobacillales	Streptococcaceae	Streptococcus	Streptococcus agalactiae	184	207	88.9	0.0355435	66	74	89.2	0.0270405	1	1	0.00731784	0.3	0.3	231	0.0687911	0.133829	46	50	0.5	0.4375	0.55	0.00129641	0.00131955	0.326723	0.829988	0.00145026	0.00129999	0.265577	0.875139
Species	India	t28901	Bacteria	Proteobacteria	Gammaproteobacteria	Enterobacterales	Enterobacteriaceae	Salmonella	Salmonella enterica	185	207	89.4	0.082535	66	74	89.2	0.0458757	1	1	0.0103259	-0.2	0.2	232	0.090072	0.172472	7	50	0.5	0.4375	0.55	0.00177403	0.00184598	0.337372	0.829988	0.00213405	0.00178568	0.233087	0.875139
Species	India	t623	Bacteria	Proteobacteria	Gammaproteobacteria	Enterobacterales	Enterobacteriaceae	Shigella	Shigella flexneri	159	207	76.8	0.071059	57	74	77	0.0216	1	1	-0.00267826	0.2	0.2	233	0.0593737	0.122938	66	50	0.5	0.4375	0.55	-3.36263e-06	0.00155166	0.998272	0.998272	0.000198893	0.00156154	0.898741	0.981985
Species	India	t2162637	Bacteria	Bacteroidetes	Bacteroidia	Bacteroidales	Bacteroidaceae	Bacteroides	Bacteroides sp. PHL 2737	34	207	16.4	0.543864	12	74	16.2	0.139277	1	1	0.0376712	-0.2	0.2	234	0.0099677	0.0200056	225	50	0.5	0.4375	0.55	0.00197972	0.00434656	0.649127	0.897108	0.00128737	0.00434667	0.767321	0.93446
Species	India	t1463165	Bacteria	Proteobacteria	Gammaproteobacteria	Enterobacterales	Enterobacteriaceae	Klebsiella	Klebsiella quasipneumoniae	168	207	81.2	1.08499	60	74	81.1	0.304526	1	1	0.120216	-0.1	0.1	235	0.0625853	0.116714	63	50	0.5	0.4375	0.55	0.00369659	0.0057945	0.524031	0.874557	0.00367866	0.00582529	0.528241	0.901111
Species	India	t2714355	Bacteria	Firmicutes	Clostridia	Eubacteriales	Oscillospiraceae	Oscillibacter	Oscillibacter sp. MM50	50	207	24.2	0.0133371	18	74	24.3	0.00868378	1	1	0.00663209	0.1	0.1	236	0.0141935	0.0270782	213	50	0.5	0.4375	0.55	0.000475638	0.000814537	0.559735	0.874557	0.000368696	0.000821728	0.654015	0.903785
Species	India	t2582419	Bacteria	Firmicutes	Negativicutes	Veillonellales	Veillonellaceae	Dialister	Dialister hominis	31	207	15	0.146688	11	74	14.9	0.00442568	1	1	-0.00797674	-0.1	0.1	237	0.0152066	0.0337898	206	50	0.5	0.4375	0.55	-0.000646925	0.00135943	0.634532	0.892584	-0.000684095	0.00137778	0.619926	0.901111
Species	India	t1805478	Bacteria	Actinobacteria	Coriobacteriia	Coriobacteriales	Atopobiaceae	Olsenella	Olsenella timonensis	45	207	21.7	0.0211429	16	74	21.6	0.00174054	1	1	-0.00139956	-0.1	0.1	238	0.0150687	0.0281813	209	50	0.5	0.4375	0.55	-0.000118064	0.000687778	0.86383	0.970329	-0.000285772	0.000688781	0.678543	0.908994
Species	India	t1303	Bacteria	Firmicutes	Bacilli	Lactobacillales	Streptococcaceae	Streptococcus	Streptococcus oralis	207	207	100	0.0339931	74	74	100	0.0196324	NA	NA	-0.000177712	0	0	239	0.0584956	0.106635	68	50	0.5	0.4375	0.55	-0.00055526	0.00112637	0.622425	0.892584	-0.000434769	0.00113932	0.70305	0.913817
Species	India	t1304	Bacteria	Firmicutes	Bacilli	Lactobacillales	Streptococcaceae	Streptococcus	Streptococcus salivarius	207	207	100	1.46829	74	74	100	0.913177	NA	NA	0.0900548	0	0	240	0.0637372	0.120895	60	50	0.5	0.4375	0.55	-0.000778676	0.00764454	0.918941	0.986287	-0.00022551	0.00767952	0.976595	0.989158
Species	India	t1313	Bacteria	Firmicutes	Bacilli	Lactobacillales	Streptococcaceae	Streptococcus	Streptococcus pneumoniae	207	207	100	0.0804051	74	74	100	0.0609878	NA	NA	0.0122801	0	0	241	0.0782271	0.145862	26	50	0.5	0.4375	0.55	0.000653076	0.00188774	0.729636	0.899057	0.000567387	0.00190741	0.766337	0.93446
Species	India	t1492	Bacteria	Firmicutes	Clostridia	Eubacteriales	Clostridiaceae	Clostridium	Clostridium butyricum	70	207	33.8	2.72473	25	74	33.8	0.0710135	1	1	-0.33005	0	0	242	0.0214467	0.0395581	172	50	0.5	0.4375	0.55	-0.00883655	0.00766417	0.24991	0.829988	-0.00985425	0.00770906	0.202237	0.875139
Species	India	t1685	Bacteria	Actinobacteria	Actinomycetia	Bifidobacteriales	Bifidobacteriaceae	Bifidobacterium	Bifidobacterium breve	207	207	100	20.0297	74	74	100	13.087	NA	NA	2.40196	0	0	243	0.0714523	0.130172	36	50	0.5	0.4375	0.55	0.0312107	0.0379281	0.411272	0.840969	0.0261864	0.0379092	0.490298	0.901111
Species	India	t216816	Bacteria	Actinobacteria	Actinomycetia	Bifidobacteriales	Bifidobacteriaceae	Bifidobacterium	Bifidobacterium longum	207	207	100	33.4336	74	74	100	40.8964	NA	NA	-1.78029	0	0	244	0.0847529	0.153041	13	50	0.5	0.4375	0.55	-0.027867	0.0568125	0.62416	0.892584	-0.0235705	0.0549779	0.668459	0.903785
Species	India	t28037	Bacteria	Firmicutes	Bacilli	Lactobacillales	Streptococcaceae	Streptococcus	Streptococcus mitis	207	207	100	0.190161	74	74	100	0.1165	NA	NA	0.0220415	0	0	245	0.0692171	0.127891	44	50	0.5	0.4375	0.55	9.58706e-05	0.00291031	0.973745	0.998272	0.000130969	0.00293763	0.964472	0.989158
Species	India	t562	Bacteria	Proteobacteria	Gammaproteobacteria	Enterobacterales	Enterobacteriaceae	Escherichia	Escherichia coli	204	207	98.6	18.5328	73	74	98.6	12.6282	NA	NA	-1.92659	0	0	246	0.0557452	0.103546	75	50	0.5	0.4375	0.55	-0.0253402	0.0355243	0.476245	0.874557	-0.0183375	0.0356039	0.606939	0.901111
Species	India (exposed)	t1613	Bacteria	Firmicutes	Bacilli	Lactobacillales	Lactobacillaceae	Limosilactobacillus	Limosilactobacillus fermentum	81	122	66.4	1.60963	10	25	40	0.065012	0.0223206	1	-0.375418	-26.4	26.4	1	0.0431557	0.0946609	13	25	0.5	0.4	0.6	-0.0194846	0.012202	0.112478	0.922055	-0.0154585	0.0122223	0.20805	0.938609
Species	India (exposed)	t67827	Bacteria	Proteobacteria	Gammaproteobacteria	Enterobacterales	Enterobacteriaceae	Citrobacter	Citrobacter werkmanii	41	122	33.6	0.0538998	2	25	8	3.6e-05	0.0084299	1	-0.00616974	-25.6	25.6	2	0.0337703	0.0696031	44	25	0.5	0.4	0.6	-0.00174469	0.00154111	0.25946	0.922055	-0.00195671	0.00158194	0.218195	0.938609
Species	India (exposed)	t2107999	Bacteria	Firmicutes	Bacilli	Lactobacillales	Lactobacillaceae	Lactobacillus	Lactobacillus paragasseri	65	122	53.3	3.11497	7	25	28	0.149344	0.027652	1	-0.613157	-25.3	25.3	3	0.0386767	0.09445	24	25	0.5	0.4	0.6	-0.0195974	0.0167032	0.242611	0.922055	-0.0143681	0.016986	0.399062	0.938609
Species	India (exposed)	t1590	Bacteria	Firmicutes	Bacilli	Lactobacillales	Lactobacillaceae	Lactiplantibacillus	Lactiplantibacillus plantarum	74	122	60.7	0.162009	9	25	36	0.015176	0.0279453	1	-0.0363691	-24.7	24.7	4	0.0335383	0.0757128	46	25	0.5	0.4	0.6	-0.00538081	0.00404445	0.185469	0.922055	-0.00373503	0.00409728	0.363553	0.938609
Species	India (exposed)	t2698804	Bacteria	Firmicutes	Bacilli	Lactobacillales	Streptococcaceae	Streptococcus	Streptococcus sp. CNU G3	38	122	31.1	0.0193485	2	25	8	8e-05	0.0242324	1	-0.00454541	-23.1	23.1	5	0.0199137	0.0493604	111	25	0.5	0.4	0.6	-0.00226878	0.00127478	0.0772131	0.922055	-0.00170152	0.00126382	0.180369	0.938609
Species	India (exposed)	t1584	Bacteria	Firmicutes	Bacilli	Lactobacillales	Lactobacillaceae	Lactobacillus	Lactobacillus delbrueckii	56	122	45.9	0.0822305	6	25	24	7.6e-05	0.0480295	1	-0.00782236	-21.9	21.9	6	0.019652	0.0492217	112	25	0.5	0.4	0.6	-0.00155134	0.0017502	0.376882	0.922055	-0.00168715	0.00181346	0.353793	0.938609
Species	India (exposed)	t35703	Bacteria	Proteobacteria	Gammaproteobacteria	Enterobacterales	Enterobacteriaceae	Citrobacter	Citrobacter amalonaticus	51	122	41.8	0.033875	5	25	20	0.007084	0.0444547	1	0.00015859	-21.8	21.8	7	0.0168471	0.0355623	123	25	0.5	0.4	0.6	-0.000914301	0.00172587	0.597086	0.982234	-0.00136815	0.00178261	0.444076	0.938609
Species	India (exposed)	t84112	Bacteria	Actinobacteria	Coriobacteriia	Eggerthellales	Eggerthellaceae	Eggerthella	Eggerthella lenta	52	122	42.6	0.222917	16	25	64	0.013888	0.0768471	1	-0.0246792	21.4	21.4	8	0.0335842	0.069983	45	25	0.5	0.4	0.6	0.000533655	0.00387138	0.890553	0.996303	-0.00131923	0.00385472	0.732685	0.940928
Species	India (exposed)	t1736	Bacteria	Firmicutes	Clostridia	Eubacteriales	Eubacteriaceae	Eubacterium	Eubacterium limosum	62	122	50.8	0.0389268	18	25	72	0.018416	0.0766998	1	0.013493	21.2	21.2	9	0.0268962	0.054965	88	25	0.5	0.4	0.6	0.0027354	0.00173773	0.117639	0.922055	0.00167208	0.00174215	0.338821	0.938609
Species	India (exposed)	t727	Bacteria	Proteobacteria	Gammaproteobacteria	Pasteurellales	Pasteurellaceae	Haemophilus	Haemophilus influenzae	54	122	44.3	0.00258093	16	25	64	0.006692	0.0820458	1	0.00587315	19.7	19.7	10	0.0262524	0.0541811	92	25	0.5	0.4	0.6	0.00227257	0.000823526	0.00653505	0.896504	0.00216185	0.000847697	0.0118397	0.938609
Species	India (exposed)	t239935	Bacteria	Verrucomicrobia	Verrucomicrobiae	Verrucomicrobiales	Akkermansiaceae	Akkermansia	Akkermansia muciniphila	35	122	28.7	0.154062	12	25	48	1.59872	0.0973814	1	1.5763	19.3	19.3	11	0.00793743	0.0162635	184	25	0.5	0.4	0.6	0.0329215	0.012083	0.00722987	0.896504	0.0282975	0.0123116	0.0230181	0.938609
Species	India (exposed)	t28141	Bacteria	Proteobacteria	Gammaproteobacteria	Enterobacterales	Enterobacteriaceae	Cronobacter	Cronobacter sakazakii	48	122	39.3	0.133426	5	25	20	0.000172	0.0722252	1	-0.0193255	-19.3	19.3	12	0.0223921	0.0517847	104	25	0.5	0.4	0.6	-0.00322311	0.00271369	0.236885	0.922055	-0.00132876	0.00265364	0.617348	0.938609
Species	India (exposed)	t47770	Bacteria	Firmicutes	Bacilli	Lactobacillales	Lactobacillaceae	Lactobacillus	Lactobacillus crispatus	43	122	35.2	0.106739	4	25	16	0.000132	0.0644332	1	-0.0131885	-19.2	19.2	13	0.0282854	0.0602322	77	25	0.5	0.4	0.6	-0.00249472	0.00225597	0.270633	0.922055	-0.00265122	0.00231158	0.253367	0.938609
Species	India (exposed)	t33038	Bacteria	Firmicutes	Clostridia	Eubacteriales	Lachnospiraceae	Mediterraneibacter	Mediterraneibacter [Ruminococcus] gnavus	77	122	63.1	2.95593	11	25	44	0.839364	0.115587	1	0.281335	-19.1	19.1	14	0.0330917	0.0697241	48	25	0.5	0.4	0.6	0.00682858	0.0165833	0.681113	0.982234	0.00679881	0.0170833	0.691252	0.940928
Species	India (exposed)	t1596	Bacteria	Firmicutes	Bacilli	Lactobacillales	Lactobacillaceae	Lactobacillus	Lactobacillus gasseri	72	122	59	3.48635	10	25	40	0.479816	0.120664	1	-0.339551	-19	19	15	0.0270732	0.0583333	86	25	0.5	0.4	0.6	-0.0141039	0.0180222	0.435147	0.922055	-0.00782584	0.0181213	0.666509	0.940928
Species	India (exposed)	t1597	Bacteria	Firmicutes	Bacilli	Lactobacillales	Lactobacillaceae	Lacticaseibacillus	Lacticaseibacillus paracasei	66	122	54.1	0.0272213	9	25	36	0.002056	0.125283	1	-0.00690302	-18.1	18.1	16	0.0256802	0.0599895	95	25	0.5	0.4	0.6	-0.00265126	0.00166044	0.112505	0.922055	-0.00203373	0.00170486	0.234927	0.938609
Species	India (exposed)	t43765	Bacteria	Actinobacteria	Actinomycetia	Corynebacteriales	Corynebacteriaceae	Corynebacterium	Corynebacterium amycolatum	27	122	22.1	0.000388526	10	25	40	0.000188	0.0769961	1	1.58689e-05	17.9	17.9	17	0.0147815	0.0300942	133	25	0.5	0.4	0.6	0.000223422	0.000256617	0.385388	0.922055	0.000176242	0.000258124	0.495874	0.938609
Species	India (exposed)	t604330	Bacteria	Actinobacteria	Coriobacteriia	Coriobacteriales	Atopobiaceae	Parafannyhessea	Parafannyhessea umbonata	62	122	50.8	0.0146396	17	25	68	0.001512	0.129239	1	-0.000974885	17.2	17.2	18	0.0686953	0.138967	1	25	0.5	0.4	0.6	0.000830467	0.000951654	0.384293	0.922055	0.000578878	0.0009601	0.547527	0.938609
Species	India (exposed)	t227942	Bacteria	Firmicutes	Bacilli	Lactobacillales	Lactobacillaceae	Limosilactobacillus	Limosilactobacillus gastricus	55	122	45.1	0.583469	7	25	28	0.000316	0.126469	1	-0.0588332	-17.1	17.1	19	0.043255	0.0994941	11	25	0.5	0.4	0.6	-0.00455529	0.00483112	0.347298	0.922055	-0.00161041	0.00458523	0.725954	0.940928
Species	India (exposed)	t83655	Bacteria	Proteobacteria	Gammaproteobacteria	Enterobacterales	Enterobacteriaceae	Leclercia	Leclercia adecarboxylata	55	122	45.1	0.0046677	7	25	28	0.000108	0.126469	1	-0.00106577	-17.1	17.1	20	0.0342868	0.0841016	40	25	0.5	0.4	0.6	-0.00113174	0.000610453	0.0657799	0.922055	-0.000768852	0.000565128	0.175861	0.938609
Species	India (exposed)	t47715	Bacteria	Firmicutes	Bacilli	Lactobacillales	Lactobacillaceae	Lacticaseibacillus	Lacticaseibacillus rhamnosus	35	122	28.7	0.363892	3	25	12	0.052012	0.130193	1	0.0141456	-16.7	16.7	21	0.00816194	0.0183269	180	25	0.5	0.4	0.6	0.00150568	0.00438509	0.731823	0.982234	0.00229176	0.00448942	0.610519	0.938609
Species	India (exposed)	t40214	Bacteria	Proteobacteria	Gammaproteobacteria	Pseudomonadales	Moraxellaceae	Acinetobacter	Acinetobacter johnsonii	25	122	20.5	0.0012649	1	25	4	1.6e-05	0.0796209	1	-0.000314328	-16.5	16.5	22	0.0115265	0.0296369	149	25	0.5	0.4	0.6	-0.000606778	0.000340743	0.0770471	0.922055	-0.000622411	0.00035087	0.0782521	0.938609
Species	India (exposed)	t108981	Bacteria	Proteobacteria	Gammaproteobacteria	Pseudomonadales	Moraxellaceae	Acinetobacter	Acinetobacter schindleri	34	122	27.9	0.0104402	3	25	12	3.6e-05	0.129489	1	-0.00163859	-15.9	15.9	23	0.0186335	0.0471529	116	25	0.5	0.4	0.6	-0.000945482	0.00079322	0.235227	0.922055	-0.000875314	0.000818971	0.287	0.938609
Species	India (exposed)	t1583	Bacteria	Firmicutes	Bacilli	Lactobacillales	Lactobacillaceae	Weissella	Weissella confusa	34	122	27.9	0.00577867	3	25	12	0.000264	0.129489	1	-0.000934361	-15.9	15.9	24	0.0179559	0.0425065	119	25	0.5	0.4	0.6	-0.000739174	0.000673785	0.274439	0.922055	-0.000574684	0.00068414	0.402336	0.938609
Species	India (exposed)	t1354	Bacteria	Firmicutes	Bacilli	Lactobacillales	Enterococcaceae	Enterococcus	Enterococcus hirae	49	122	40.2	0.00133533	14	25	56	0.000192	0.18403	1	-0.000248984	15.8	15.8	25	0.0144107	0.0294523	135	25	0.5	0.4	0.6	-0.000133349	0.000377861	0.724672	0.982234	-0.000139646	0.000384498	0.71701	0.940928
Species	India (exposed)	t1283	Bacteria	Firmicutes	Bacilli	Bacillales	Staphylococcaceae	Staphylococcus	Staphylococcus haemolyticus	97	122	79.5	0.0136004	16	25	64	0.00324	0.118084	1	-0.000144426	-15.5	15.5	26	0.0295615	0.0554187	68	25	0.5	0.4	0.6	-0.000190483	0.0010441	0.855494	0.982234	-2.99443e-05	0.00106489	0.977607	0.992267
Species	India (exposed)	t471189	Bacteria	Actinobacteria	Coriobacteriia	Eggerthellales	Eggerthellaceae	Gordonibacter	Gordonibacter pamelaeae	41	122	33.6	0.018753	12	25	48	0.006148	0.179122	1	0.00109144	14.4	14.4	27	0.0127865	0.0291785	141	25	0.5	0.4	0.6	0.000411134	0.00146978	0.780087	0.982234	5.37513e-05	0.00149532	0.971376	0.991364
Species	India (exposed)	t2596949	Bacteria	Proteobacteria	Gammaproteobacteria	Enterobacterales	Enterobacteriaceae	Enterobacter	Enterobacter sp. E76	27	122	22.1	0.0643346	2	25	8	1.2e-05	0.165602	1	-0.00610931	-14.1	14.1	28	0.00843021	0.0188751	179	25	0.5	0.4	0.6	-0.00124628	0.00155426	0.423954	0.922055	-0.00148799	0.00156261	0.342615	0.938609
Species	India (exposed)	t1358	Bacteria	Firmicutes	Bacilli	Lactobacillales	Streptococcaceae	Lactococcus	Lactococcus lactis	56	122	45.9	0.0333206	8	25	32	0.000332	0.269004	1	-0.0049221	-13.9	13.9	29	0.0151016	0.0306958	132	25	0.5	0.4	0.6	-0.0017503	0.00136762	0.202653	0.922055	-0.000920914	0.00130984	0.483179	0.938609
Species	India (exposed)	t2420313	Bacteria	Firmicutes	Bacilli	Lactobacillales	Enterococcaceae	Enterococcus	Enterococcus sp. FDAARGOS_553	23	122	18.9	0.103341	8	25	32	0.029436	0.177589	1	0.0167606	13.1	13.1	30	0.0118634	0.0256877	146	25	0.5	0.4	0.6	0.00340809	0.00265261	0.200909	0.922055	0.00308535	0.00261062	0.23927	0.938609
Species	India (exposed)	t545	Bacteria	Proteobacteria	Gammaproteobacteria	Enterobacterales	Enterobacteriaceae	Citrobacter	Citrobacter koseri	50	122	41	0.733319	7	25	28	0.021652	0.265459	1	-0.0542734	-13	13	31	0.00802766	0.0178065	181	25	0.5	0.4	0.6	-0.00133989	0.00566832	0.813469	0.982234	-0.00391931	0.00575974	0.497334	0.938609
Species	India (exposed)	t756892	Bacteria	Proteobacteria	Gammaproteobacteria	Pseudomonadales	Moraxellaceae	Acinetobacter	Acinetobacter indicus	50	122	41	0.00450761	7	25	28	9.2e-05	0.265459	1	-0.000862918	-13	13	32	0.0210616	0.0495684	106	25	0.5	0.4	0.6	-0.000818786	0.000569955	0.152992	0.922055	-0.000651071	0.000586421	0.268797	0.938609
Species	India (exposed)	t54005	Bacteria	Firmicutes	Tissierellia	Tissierellales	Peptoniphilaceae	Peptoniphilus	Peptoniphilus harei	84	122	68.9	0.0151788	14	25	56	0.00286	0.247181	1	-0.0012941	-12.9	12.9	33	0.0254495	0.0550418	97	25	0.5	0.4	0.6	-0.000223968	0.00116077	0.84727	0.982234	-0.000388174	0.0011787	0.742402	0.944183
Species	India (exposed)	t1177574	Bacteria	Bacteroidetes	Bacteroidia	Bacteroidales	Prevotellaceae	Prevotella	Prevotella jejuni	40	122	32.8	0.00670014	5	25	20	0.001844	0.241804	1	0.000666951	-12.8	12.8	34	0.0386411	0.0849813	25	25	0.5	0.4	0.6	-0.000191674	0.000744931	0.797309	0.982234	-0.000198087	0.000752209	0.792676	0.949604
Species	India (exposed)	t2774055	Bacteria	Proteobacteria	Gammaproteobacteria	Enterobacterales	Enterobacteriaceae	Kluyvera	Kluyvera genomosp. 3	35	122	28.7	0.00177644	4	25	16	0.005856	0.223373	1	0.00547731	-12.7	12.7	35	0.00875802	0.0208645	174	25	0.5	0.4	0.6	0.000968362	0.000768418	0.209621	0.922055	0.000994232	0.000777464	0.203078	0.938609
Species	India (exposed)	t111015	Bacteria	Actinobacteria	Actinomycetia	Actinomycetales	Actinomycetaceae	Actinomyces	Actinomyces radicidentis	25	122	20.5	0.124891	2	25	8	2.4e-05	0.16823	1	-0.0115908	-12.5	12.5	36	0.00800688	0.0219573	183	25	0.5	0.4	0.6	-0.00139585	0.00215377	0.51795	0.922055	-0.00170311	0.00222587	0.445473	0.938609
Species	India (exposed)	t165179	Bacteria	Bacteroidetes	Bacteroidia	Bacteroidales	Prevotellaceae	Prevotella	Prevotella copri	64	122	52.5	1.28326	10	25	40	0.536368	0.280026	1	0.360899	-12.5	12.5	37	0.0201581	0.0495722	110	25	0.5	0.4	0.6	0.00700326	0.0107086	0.514156	0.922055	0.00463569	0.0109219	0.671897	0.940928
Species	India (exposed)	t197	Bacteria	Proteobacteria	Epsilonproteobacteria	Campylobacterales	Campylobacteraceae	Campylobacter	Campylobacter jejuni	15	122	12.3	1.09805	0	25	0	0	0.0750202	1	-0.107289	-12.3	12.3	38	0.0030385	0.00673408	233	25	0.5	0.4	0.6	-0.00499077	0.00665159	0.454283	0.922055	-0.00499825	0.00650398	0.443491	0.938609
Species	India (exposed)	t820	Bacteria	Bacteroidetes	Bacteroidia	Bacteroidales	Bacteroidaceae	Bacteroides	Bacteroides uniformis	54	122	44.3	0.729575	8	25	32	0.269116	0.277243	1	0.154612	-12.3	12.3	39	0.0174299	0.0372151	121	25	0.5	0.4	0.6	0.0117212	0.00791707	0.140908	0.922055	0.0101908	0.00791887	0.200254	0.938609
Species	India (exposed)	t74426	Bacteria	Actinobacteria	Coriobacteriia	Coriobacteriales	Coriobacteriaceae	Collinsella	Collinsella aerofaciens	93	122	76.2	1.10519	16	25	64	0.519212	0.216432	1	0.249254	-12.2	12.2	40	0.0262913	0.0572256	91	25	0.5	0.4	0.6	0.00723021	0.0115002	0.530532	0.926563	0.00626905	0.0116036	0.589872	0.938609
Species	India (exposed)	t39950	Bacteria	Firmicutes	Negativicutes	Veillonellales	Veillonellaceae	Dialister	Dialister pneumosintes	44	122	36.1	0.0144966	6	25	24	0.002668	0.354156	1	-0.000525443	-12.1	12.1	41	0.0141166	0.0363741	137	25	0.5	0.4	0.6	-0.000319042	0.00113669	0.779358	0.982234	-0.000792573	0.00116003	0.495587	0.938609
Species	India (exposed)	t571	Bacteria	Proteobacteria	Gammaproteobacteria	Enterobacterales	Enterobacteriaceae	Klebsiella	Klebsiella oxytoca	88	122	72.1	0.0238243	21	25	84	0.173404	0.316169	1	0.16482	11.9	11.9	42	0.0328986	0.0639192	50	25	0.5	0.4	0.6	0.00867503	0.00392333	0.0285923	0.922055	0.00957581	0.00400851	0.0182334	0.938609
Species	India (exposed)	t61645	Bacteria	Proteobacteria	Gammaproteobacteria	Enterobacterales	Enterobacteriaceae	Enterobacter	Enterobacter asburiae	63	122	51.6	0.0470751	10	25	40	0.000428	0.380528	1	-0.00605725	-11.6	11.6	43	0.0188588	0.0405953	114	25	0.5	0.4	0.6	-0.00180295	0.00151318	0.235404	0.922055	-0.000877817	0.00117213	0.45517	0.938609
Species	India (exposed)	t161879	Bacteria	Actinobacteria	Actinomycetia	Corynebacteriales	Corynebacteriaceae	Corynebacterium	Corynebacterium kroppenstedtii	82	122	67.2	0.0038522	14	25	56	0.00308	0.35668	1	0.00128246	-11.2	11.2	44	0.0380213	0.0785946	27	25	0.5	0.4	0.6	0.000716136	0.000766914	0.351965	0.922055	0.000566498	0.000782617	0.470365	0.938609
Species	India (exposed)	t1547	Bacteria	Firmicutes	Erysipelotrichia	Erysipelotrichales	Erysipelotrichaceae	Erysipelatoclostridium	Erysipelatoclostridium ramosum	38	122	31.1	0.377657	5	25	20	0.020752	0.338402	1	-0.0222029	-11.1	11.1	45	0.00971186	0.0197788	163	25	0.5	0.4	0.6	-0.000839281	0.00430684	0.845766	0.982234	-0.000901179	0.00436389	0.836694	0.968143
Species	India (exposed)	t43675	Bacteria	Actinobacteria	Actinomycetia	Micrococcales	Micrococcaceae	Rothia	Rothia mucilaginosa	116	122	95.1	0.228536	21	25	84	0.084224	0.0672464	1	-0.0370547	-11.1	11.1	46	0.0392436	0.0755745	21	25	0.5	0.4	0.6	-0.00493768	0.00518354	0.342394	0.922055	-0.00546853	0.00534669	0.308172	0.938609
Species	India (exposed)	t729	Bacteria	Proteobacteria	Gammaproteobacteria	Pasteurellales	Pasteurellaceae	Haemophilus	Haemophilus parainfluenzae	84	122	68.9	0.0310174	20	25	80	0.064684	0.338402	1	0.0557078	11.1	11.1	47	0.0260168	0.0504697	94	25	0.5	0.4	0.6	0.00436055	0.00272244	0.111398	0.922055	0.00430794	0.00279479	0.125472	0.938609
Species	India (exposed)	t1623	Bacteria	Firmicutes	Bacilli	Lactobacillales	Lactobacillaceae	Ligilactobacillus	Ligilactobacillus ruminis	28	122	23	0.0160391	3	25	12	0.00466	0.288255	1	0.00307311	-11	11	48	0.00670817	0.0138377	198	25	0.5	0.4	0.6	0.00085205	0.000991596	0.39161	0.922055	0.000983142	0.00102415	0.338732	0.938609
Species	India (exposed)	t69966	Bacteria	Firmicutes	Bacilli	Bacillales	Staphylococcaceae	Macrococcus	Macrococcus caseolyticus	23	122	18.9	0.0268966	2	25	8	4.4e-05	0.250298	1	-0.00422075	-10.9	10.9	49	0.00447373	0.01207	224	25	0.5	0.4	0.6	-0.00128104	0.0012831	0.319751	0.922055	-0.000487888	0.00122817	0.69179	0.940928
Species	India (exposed)	t2755405	Bacteria	Bacteroidetes	Bacteroidia	Bacteroidales	Bacteroidaceae	Bacteroides	Bacteroides sp. CACC 737	21	122	17.2	0.0221507	7	25	28	0.009516	0.262012	1	0.00561026	10.8	10.8	50	0.00735002	0.0156584	189	25	0.5	0.4	0.6	0.0019558	0.00146072	0.182688	0.922055	0.00183464	0.00147538	0.215762	0.938609
Species	India (exposed)	t2785531	Bacteria	Bacteroidetes	Bacteroidia	Bacteroidales	Bacteroidaceae	Bacteroides	Bacteroides sp. HF-162	26	122	21.3	0.0500457	8	25	32	0.036312	0.297846	1	0.0285923	10.7	10.7	51	0.0100637	0.0219012	159	25	0.5	0.4	0.6	0.00564657	0.00231662	0.0160028	0.922055	0.0055179	0.00233178	0.0193323	0.938609
Species	India (exposed)	t40520	Bacteria	Firmicutes	Clostridia	Eubacteriales	Lachnospiraceae	Blautia	Blautia obeum	57	122	46.7	0.0268411	9	25	36	0.001952	0.381823	1	-0.00332833	-10.7	10.7	52	0.0168053	0.0419598	124	25	0.5	0.4	0.6	-0.000890248	0.00138211	0.520515	0.922055	-0.00118174	0.00141317	0.404447	0.938609
Species	India (exposed)	t28131	Bacteria	Bacteroidetes	Bacteroidia	Bacteroidales	Prevotellaceae	Prevotella	Prevotella intermedia	47	122	38.5	0.0115151	7	25	28	0.00392	0.369573	1	0.00184049	-10.5	10.5	53	0.0122799	0.0308393	144	25	0.5	0.4	0.6	0.000185218	0.00101142	0.854955	0.982234	8.42568e-05	0.00101924	0.934235	0.973488
Species	India (exposed)	t2684658	Bacteria	Firmicutes	Bacilli	Lactobacillales	Streptococcaceae	Streptococcus	Streptococcus sp. CNU 77-61	27	122	22.1	0.0143086	3	25	12	6.4e-05	0.4129	1	-0.00291715	-10.1	10.1	54	0.00855672	0.019519	177	25	0.5	0.4	0.6	-0.00151829	0.00104077	0.146779	0.922055	-0.00101848	0.00102008	0.319794	0.938609
Species	India (exposed)	t2528203	Bacteria	Bacteroidetes	Bacteroidia	Bacteroidales	Bacteroidaceae	Bacteroides	Bacteroides sp. A1C1	22	122	18	0.0150239	7	25	28	0.007216	0.274118	1	0.00381764	10	10	55	0.00742223	0.0181463	187	25	0.5	0.4	0.6	0.0019454	0.00131682	0.141752	0.922055	0.00182273	0.00131927	0.169289	0.938609
Species	India (exposed)	t28090	Bacteria	Proteobacteria	Gammaproteobacteria	Pseudomonadales	Moraxellaceae	Acinetobacter	Acinetobacter lwoffii	17	122	13.9	0.00154586	1	25	4	1.6e-05	0.31166	1	-0.000303672	-9.9	9.9	56	0.00222481	0.00562633	237	25	0.5	0.4	0.6	-0.000447724	0.00034586	0.197542	0.922055	-0.000378369	0.000357747	0.29204	0.938609
Species	India (exposed)	t823	Bacteria	Bacteroidetes	Bacteroidia	Bacteroidales	Tannerellaceae	Parabacteroides	Parabacteroides distasonis	51	122	41.8	4.42662	8	25	32	0.679912	0.502241	1	0.00452675	-9.8	9.8	57	0.0134027	0.0325048	139	25	0.5	0.4	0.6	0.00223586	0.0185912	0.90444	0.996303	0.00164258	0.0191403	0.931734	0.973488
Species	India (exposed)	t150055	Bacteria	Firmicutes	Bacilli	Lactobacillales	Streptococcaceae	Streptococcus	Streptococcus lutetiensis	85	122	69.7	0.125932	15	25	60	0.005288	0.354874	1	-0.0292997	-9.7	9.7	58	0.0262511	0.050554	93	25	0.5	0.4	0.6	-0.0052429	0.00335527	0.12033	0.922055	-0.00309356	0.00317066	0.330906	0.938609
Species	India (exposed)	t71999	Bacteria	Actinobacteria	Actinomycetia	Micrococcales	Micrococcaceae	Kocuria	Kocuria palustris	37	122	30.3	0.000787501	10	25	40	0.000132	0.354874	1	-8.11148e-05	9.7	9.7	59	0.0096309	0.0202582	167	25	0.5	0.4	0.6	9.93119e-06	0.000274827	0.971223	0.996303	5.27942e-05	0.000280757	0.851116	0.973488
Species	India (exposed)	t244366	Bacteria	Proteobacteria	Gammaproteobacteria	Enterobacterales	Enterobacteriaceae	Klebsiella	Klebsiella variicola	91	122	74.6	0.146331	21	25	84	0.396856	0.441044	1	0.348949	9.4	9.4	60	0.0308835	0.0573638	63	25	0.5	0.4	0.6	0.00831423	0.00665518	0.213573	0.922055	0.0102677	0.00674615	0.130262	0.938609
Species	India (exposed)	t853	Bacteria	Firmicutes	Clostridia	Eubacteriales	Oscillospiraceae	Faecalibacterium	Faecalibacterium prausnitzii	109	122	89.3	2.35823	20	25	80	0.004708	0.193312	1	-0.218516	-9.3	9.3	61	0.0263522	0.0534186	90	25	0.5	0.4	0.6	-0.00504324	0.00977496	0.606686	0.982234	-0.00733463	0.0100828	0.468171	0.938609
Species	India (exposed)	t2722820	Bacteria	Actinobacteria	Actinomycetia	Actinomycetales	Actinomycetaceae	Actinomyces	Actinomyces sp. ZJ34	21	122	17.2	0.0422721	2	25	8	0.000428	0.367978	1	-0.00438921	-9.2	9.2	62	0.00372957	0.00984421	229	25	0.5	0.4	0.6	-0.000911085	0.00138363	0.511278	0.922055	-0.00109571	0.00142639	0.443677	0.938609
Species	India (exposed)	t1496	Bacteria	Firmicutes	Clostridia	Eubacteriales	Peptostreptococcaceae	Clostridioides	Clostridioides difficile	89	122	73	0.228061	16	25	64	0.0194	0.466012	1	-0.0432369	-9	9	63	0.0265898	0.0533197	89	25	0.5	0.4	0.6	-0.00502706	0.00458427	0.274639	0.922055	-0.00643734	0.0045718	0.161332	0.938609
Species	India (exposed)	t2582830	Bacteria	Firmicutes	Bacilli	Lactobacillales	Enterococcaceae	Enterococcus	Enterococcus sp. M190262	28	122	23	0.0114333	8	25	32	0.008392	0.44334	1	0.00625102	9	9	64	0.00858611	0.0166413	176	25	0.5	0.4	0.6	0.00145391	0.00119062	0.224017	0.922055	0.00121513	0.00118143	0.305474	0.938609
Species	India (exposed)	t2690380	Bacteria	Firmicutes	Bacilli	Lactobacillales	Lactobacillaceae	Lactobacillus	Lactobacillus sp. JM1	50	122	41	0.288636	8	25	32	0.019044	0.502607	1	-0.0407634	-9	9	65	0.0167428	0.0388703	125	25	0.5	0.4	0.6	-0.00377119	0.0046962	0.423271	0.922055	-0.00201017	0.00481447	0.676933	0.940928
Species	India (exposed)	t39488	Bacteria	Firmicutes	Clostridia	Eubacteriales	Lachnospiraceae	Anaerobutyricum	Anaerobutyricum hallii	50	122	41	0.0284424	8	25	32	0.00524	0.502607	1	-0.000387869	-9	9	66	0.0116801	0.026632	148	25	0.5	0.4	0.6	-5.53001e-05	0.00154207	0.971443	0.996303	-0.000227156	0.00159231	0.886766	0.973488
Species	India (exposed)	t197614	Bacteria	Firmicutes	Bacilli	Lactobacillales	Streptococcaceae	Streptococcus	Streptococcus pasteurianus	45	122	36.9	0.369096	7	25	28	0.000652	0.493942	1	-0.0530562	-8.9	8.9	67	0.0168635	0.0340591	122	25	0.5	0.4	0.6	-0.0053642	0.00449489	0.234662	0.922055	-0.00426712	0.00426262	0.318526	0.938609
Species	India (exposed)	t1491	Bacteria	Firmicutes	Clostridia	Eubacteriales	Clostridiaceae	Clostridium	Clostridium botulinum	69	122	56.6	0.039459	12	25	48	0.001152	0.510077	1	-0.00486357	-8.6	8.6	68	0.0288291	0.0706593	73	25	0.5	0.4	0.6	-0.00173061	0.00144081	0.231655	0.922055	-0.00200274	0.00146358	0.173384	0.938609
Species	India (exposed)	t1598	Bacteria	Firmicutes	Bacilli	Lactobacillales	Lactobacillaceae	Limosilactobacillus	Limosilactobacillus reuteri	69	122	56.6	0.0216301	12	25	48	0.000604	0.510077	1	-0.00415584	-8.6	8.6	69	0.0288263	0.0625784	74	25	0.5	0.4	0.6	-0.00171638	0.00125737	0.17435	0.922055	-0.00116162	0.00125566	0.356501	0.938609
Species	India (exposed)	t2109687	Bacteria	Firmicutes	Clostridia	Eubacteriales	Oscillospiraceae	Oscillibacter	Oscillibacter sp. PEA192	20	122	16.4	0.0295199	2	25	8	0.000196	0.36979	1	-0.00505318	-8.4	8.4	70	0.00432158	0.0112693	225	25	0.5	0.4	0.6	-0.00149067	0.00141505	0.293891	0.922055	-0.0019013	0.00145459	0.193322	0.938609
Species	India (exposed)	t1464	Bacteria	Firmicutes	Bacilli	Bacillales	Paenibacillaceae	Paenibacillus	Paenibacillus larvae	10	122	8.2	0.00653248	0	25	0	0	0.212396	1	-0.00141639	-8.2	8.2	71	0.00115682	0.00414512	243	25	0.5	0.4	0.6	-0.000958435	0.000732926	0.193051	0.922055	-0.00128226	0.000749287	0.0892395	0.938609
Species	India (exposed)	t1624	Bacteria	Firmicutes	Bacilli	Lactobacillales	Lactobacillaceae	Ligilactobacillus	Ligilactobacillus salivarius	93	122	76.2	0.896979	17	25	68	0.079748	0.448962	1	-0.137118	-8.2	8.2	72	0.025534	0.0515235	96	25	0.5	0.4	0.6	-0.00491483	0.00904633	0.587761	0.982234	-0.0016852	0.00918137	0.854635	0.973488
Species	India (exposed)	t40324	Bacteria	Proteobacteria	Gammaproteobacteria	Xanthomonadales	Xanthomonadaceae	Stenotrophomonas	Stenotrophomonas maltophilia	49	122	40.2	0.000758826	8	25	32	0.000588	0.505466	1	0.000305213	-8.2	8.2	73	0.0109268	0.0256037	156	25	0.5	0.4	0.6	5.31121e-05	0.000352192	0.88034	0.996303	4.54841e-05	0.000364869	0.900973	0.973488
Species	India (exposed)	t622	Bacteria	Proteobacteria	Gammaproteobacteria	Enterobacterales	Enterobacteriaceae	Shigella	Shigella dysenteriae	93	122	76.2	0.0205761	17	25	68	0.009696	0.448962	1	-0.00137285	-8.2	8.2	74	0.0269711	0.0536032	87	25	0.5	0.4	0.6	-0.000474815	0.00163994	0.772588	0.982234	-0.000694704	0.00169192	0.681994	0.940928
Species	India (exposed)	t712623	Bacteria	Firmicutes	Bacilli	Lactobacillales	Streptococcaceae	Streptococcus	Streptococcus sp. oral taxon 061	112	122	91.8	0.0601755	25	25	100	0.008268	0.212396	1	-0.00851807	8.2	8.2	75	0.0291766	0.0551899	71	25	0.5	0.4	0.6	-0.00146573	0.00215883	0.498255	0.922055	-0.00102291	0.0021855	0.640483	0.940928
Species	India (exposed)	t28129	Bacteria	Bacteroidetes	Bacteroidia	Bacteroidales	Prevotellaceae	Prevotella	Prevotella denticola	24	122	19.7	0.00536231	3	25	12	0.001064	0.570723	1	0.000227115	-7.7	7.7	76	0.00964645	0.0271709	166	25	0.5	0.4	0.6	3.05869e-05	0.000631451	0.961433	0.996303	-5.34761e-05	0.000643702	0.93391	0.973488
Species	India (exposed)	t641107	Bacteria	Firmicutes	Clostridia	Eubacteriales	Clostridiaceae	Clostridium	Clostridium sp. DL-VIII	24	122	19.7	0.0101973	3	25	12	0.000296	0.570723	1	-0.00095482	-7.7	7.7	77	0.00622754	0.0146593	202	25	0.5	0.4	0.6	-0.000355489	0.000709493	0.617098	0.982234	-0.00064978	0.000725476	0.371972	0.938609
Species	India (exposed)	t1522	Bacteria	Firmicutes	Erysipelotrichia	Erysipelotrichales	Erysipelotrichaceae	Erysipelatoclostridium	Erysipelatoclostridium [Clostridium] innocuum	63	122	51.6	0.252924	11	25	44	0.02792	0.517577	1	-0.00242098	-7.6	7.6	78	0.0231083	0.0549965	102	25	0.5	0.4	0.6	0.00121162	0.00369927	0.74374	0.982234	0.000265772	0.00379358	0.944247	0.979805
Species	India (exposed)	t328812	Bacteria	Bacteroidetes	Bacteroidia	Bacteroidales	Tannerellaceae	Parabacteroides	Parabacteroides goldsteinii	20	122	16.4	0.00498057	6	25	24	0.002836	0.391123	1	0.00173518	7.6	7.6	79	0.00546069	0.0113494	211	25	0.5	0.4	0.6	0.000719983	0.000784757	0.360425	0.922055	0.000618331	0.000779399	0.42892	0.938609
Species	India (exposed)	t817	Bacteria	Bacteroidetes	Bacteroidia	Bacteroidales	Bacteroidaceae	Bacteroides	Bacteroides fragilis	63	122	51.6	5.47257	11	25	44	2.47356	0.517577	1	1.52339	-7.6	7.6	80	0.018824	0.0391964	115	25	0.5	0.4	0.6	0.0284849	0.0250488	0.25734	0.922055	0.0324528	0.0253784	0.203099	0.938609
Species	India (exposed)	t1260	Bacteria	Firmicutes	Tissierellia	Tissierellales	Peptoniphilaceae	Finegoldia	Finegoldia magna	97	122	79.5	0.0064349	18	25	72	0.003232	0.429379	1	7.4623e-05	-7.5	7.5	81	0.027542	0.0519723	83	25	0.5	0.4	0.6	-5.11255e-05	0.00089918	0.954737	0.996303	-0.000442924	0.000910547	0.627418	0.940928
Species	India (exposed)	t33959	Bacteria	Firmicutes	Bacilli	Lactobacillales	Lactobacillaceae	Lactobacillus	Lactobacillus johnsonii	58	122	47.5	0.041528	10	25	40	0.005204	0.51795	1	-0.0069501	-7.5	7.5	82	0.0181265	0.0383782	118	25	0.5	0.4	0.6	-0.00203022	0.00206497	0.327161	0.922055	-0.00127843	0.00205852	0.535582	0.938609
Species	India (exposed)	t1492	Bacteria	Firmicutes	Clostridia	Eubacteriales	Clostridiaceae	Clostridium	Clostridium butyricum	40	122	32.8	3.5235	10	25	40	0.182512	0.495122	1	-0.452698	7.2	7.2	83	0.00961895	0.0206864	168	25	0.5	0.4	0.6	-0.00922745	0.0165472	0.577946	0.981717	-0.0152523	0.0169458	0.369632	0.938609
Species	India (exposed)	t36745	Bacteria	Firmicutes	Clostridia	Eubacteriales	Clostridiaceae	Clostridium	Clostridium saccharoperbutylacetonicum	40	122	32.8	0.0129696	10	25	40	0.000364	0.495122	1	-0.00121551	7.2	7.2	84	0.0122831	0.0250049	143	25	0.5	0.4	0.6	-0.00027288	0.000784339	0.728412	0.982234	-0.000613956	0.000797917	0.442923	0.938609
Species	India (exposed)	t2109685	Bacteria	Actinobacteria	Coriobacteriia	Coriobacteriales	Atopobiaceae	Olsenella	Olsenella sp. GAM18	38	122	31.1	0.290365	6	25	24	0.008484	0.632793	1	-0.0225471	-7.1	7.1	85	0.0098908	0.0208363	161	25	0.5	0.4	0.6	-0.000222021	0.00356899	0.950483	0.996303	-0.000159823	0.0036008	0.964661	0.990769
Species	India (exposed)	t1314	Bacteria	Firmicutes	Bacilli	Lactobacillales	Streptococcaceae	Streptococcus	Streptococcus pyogenes	111	122	91	0.0203978	21	25	84	0.009724	0.287298	1	0.00212154	-7	7	86	0.042954	0.0881712	14	25	0.5	0.4	0.6	0.0013328	0.00149989	0.37569	0.922055	0.000813536	0.00154081	0.598341	0.938609
Species	India (exposed)	t208224	Bacteria	Proteobacteria	Gammaproteobacteria	Enterobacterales	Enterobacteriaceae	Enterobacter	Enterobacter kobei	72	122	59	0.0337748	13	25	52	0.000392	0.515707	1	-0.00612521	-7	7	87	0.0273695	0.0571379	84	25	0.5	0.4	0.6	-0.00225627	0.0014598	0.124382	0.922055	-0.00221525	0.00143529	0.124987	0.938609
Species	India (exposed)	t33010	Bacteria	Actinobacteria	Actinomycetia	Propionibacteriales	Propionibacteriaceae	Cutibacterium	Cutibacterium avidum	50	122	41	1.02578	12	25	48	0.004348	0.515707	1	-0.126379	7	7	88	0.0152556	0.0317802	131	25	0.5	0.4	0.6	-0.00506576	0.00724087	0.485294	0.922055	-0.00674184	0.0074591	0.367632	0.938609
Species	India (exposed)	t623	Bacteria	Proteobacteria	Gammaproteobacteria	Enterobacterales	Enterobacteriaceae	Shigella	Shigella flexneri	94	122	77	0.0899739	21	25	84	0.016724	0.597287	1	-0.0143481	7	7	89	0.0280664	0.0552433	79	25	0.5	0.4	0.6	-0.00159063	0.00281248	0.572566	0.981717	-0.00206685	0.00290005	0.477221	0.938609
Species	India (exposed)	t2015795	Bacteria	Proteobacteria	Gammaproteobacteria	Enterobacterales	Enterobacteriaceae	Klebsiella	Klebsiella sp. LY	23	122	18.9	0.0340258	3	25	12	0.016232	0.569038	1	0.00921233	-6.9	6.9	90	0.00378405	0.00859407	228	25	0.5	0.4	0.6	0.00132168	0.00194853	0.498667	0.922055	0.00179587	0.0019825	0.366565	0.938609
Species	India (exposed)	t1796613	Bacteria	Bacteroidetes	Bacteroidia	Bacteroidales	Bacteroidaceae	Bacteroides	Bacteroides caecimuris	26	122	21.3	0.0308756	7	25	28	0.001676	0.442643	1	-0.00371826	6.7	6.7	91	0.00523417	0.0110202	215	25	0.5	0.4	0.6	-0.000604409	0.00144859	0.67712	0.982234	-0.000849495	0.00146734	0.563562	0.938609
Species	India (exposed)	t2650157	Bacteria	Bacteroidetes	Bacteroidia	Bacteroidales	Bacteroidaceae	Bacteroides	Bacteroides zhangwenhongi	26	122	21.3	0.00889498	7	25	28	0.00182	0.442643	1	-0.000416066	6.7	6.7	92	0.00569141	0.0121408	209	25	0.5	0.4	0.6	0.000235707	0.000960616	0.806516	0.982234	8.29117e-05	0.00095998	0.931297	0.973488
Species	India (exposed)	t282402	Bacteria	Bacteroidetes	Bacteroidia	Bacteroidales	Prevotellaceae	Prevotella	Prevotella multiformis	13	122	10.7	0.00341434	1	25	4	0.000552	0.465407	1	3.06885e-05	-6.7	6.7	93	0.00595045	0.0154434	206	25	0.5	0.4	0.6	-4.14859e-05	0.000494822	0.933299	0.996303	-0.00014857	0.000504296	0.76873	0.949604
Species	India (exposed)	t1433513	Bacteria	Firmicutes	Bacilli	Lactobacillales	Streptococcaceae	Streptococcus	Streptococcus gwangjuense	114	122	93.4	0.0114864	25	25	100	0.013272	0.351919	1	0.00663593	6.6	6.6	94	0.0313227	0.0592178	62	25	0.5	0.4	0.6	0.00183825	0.00130812	0.162083	0.922055	0.00211469	0.00134634	0.118512	0.938609
Species	India (exposed)	t257758	Bacteria	Firmicutes	Bacilli	Lactobacillales	Streptococcaceae	Streptococcus	Streptococcus pseudopneumoniae	114	122	93.4	0.0139782	25	25	100	0.011884	0.351919	1	0.00396187	6.6	6.6	95	0.0356355	0.0668072	31	25	0.5	0.4	0.6	0.00136249	0.001351	0.314893	0.922055	0.00190255	0.00136508	0.165608	0.938609
Species	India (exposed)	t2823316	Bacteria	Firmicutes	Clostridia	Eubacteriales	Lachnospiraceae	Faecalicatena	Faecalicatena sp. Marseille-Q4148	42	122	34.4	0.0048183	7	25	28	0.002168	0.644476	1	0.000682754	-6.4	6.4	96	0.00801187	0.0167903	182	25	0.5	0.4	0.6	0.000236624	0.000794524	0.766268	0.982234	0.000123052	0.000814198	0.880089	0.973488
Species	India (exposed)	t582	Bacteria	Proteobacteria	Gammaproteobacteria	Enterobacterales	Morganellaceae	Morganella	Morganella morganii	42	122	34.4	0.097537	7	25	28	7.2e-05	0.644476	1	-0.0165083	-6.4	6.4	97	0.0167326	0.043843	126	25	0.5	0.4	0.6	-0.00319979	0.00249383	0.20151	0.922055	-0.00282073	0.00253534	0.267804	0.938609
Species	India (exposed)	t1633	Bacteria	Firmicutes	Bacilli	Lactobacillales	Lactobacillaceae	Limosilactobacillus	Limosilactobacillus vaginalis	37	122	30.3	0.102031	6	25	24	0.018052	0.6336	1	-0.00467013	-6.3	6.3	98	0.0113213	0.0225052	150	25	0.5	0.4	0.6	-0.00160065	0.00309036	0.605284	0.982234	-0.00109918	0.00319479	0.731322	0.940928
Species	India (exposed)	t1812935	Bacteria	Proteobacteria	Gammaproteobacteria	Enterobacterales	Enterobacteriaceae	Enterobacter	Enterobacter roggenkampii	90	122	73.8	1.62588	20	25	80	0.005456	0.618815	1	-0.159933	6.2	6.2	99	0.024956	0.0474198	100	25	0.5	0.4	0.6	-0.00563722	0.0081836	0.492022	0.922055	-0.00150223	0.00581255	0.796442	0.949604
Species	India (exposed)	t2162637	Bacteria	Bacteroidetes	Bacteroidia	Bacteroidales	Bacteroidaceae	Bacteroides	Bacteroides sp. PHL 2737	17	122	13.9	0.439083	5	25	20	0.294392	0.536904	1	0.219729	6.1	6.1	100	0.00599858	0.0138499	204	25	0.5	0.4	0.6	0.0133007	0.00703515	0.0606717	0.922055	0.0138162	0.0071633	0.0557853	0.938609
Species	India (exposed)	t28132	Bacteria	Bacteroidetes	Bacteroidia	Bacteroidales	Prevotellaceae	Prevotella	Prevotella melaninogenica	56	122	45.9	0.0419418	13	25	52	0.00688	0.662056	1	0.000702131	6.1	6.1	101	0.0253799	0.0517614	98	25	0.5	0.4	0.6	4.97753e-05	0.00166671	0.976216	0.996303	-1.17521e-05	0.00169892	0.994491	0.994491
Species	India (exposed)	t292800	Bacteria	Firmicutes	Clostridia	Eubacteriales	Oscillospiraceae	Flavonifractor	Flavonifractor plautii	66	122	54.1	1.10196	12	25	48	0.105372	0.662056	1	-0.0809829	-6.1	6.1	102	0.0184999	0.0382477	117	25	0.5	0.4	0.6	-0.00239022	0.00901542	0.791289	0.982234	-0.00465914	0.00925226	0.615356	0.938609
Species	India (exposed)	t1531	Bacteria	Firmicutes	Clostridia	Eubacteriales	Lachnospiraceae	Enterocloster	Enterocloster clostridioformis	22	122	18	0.416779	6	25	24	0.002868	0.575854	1	-0.0386328	6	6	103	0.00648626	0.0133693	200	25	0.5	0.4	0.6	-0.00103712	0.0041056	0.800926	0.982234	-0.00233939	0.00419795	0.578233	0.938609
Species	India (exposed)	t546	Bacteria	Proteobacteria	Gammaproteobacteria	Enterobacterales	Enterobacteriaceae	Citrobacter	Citrobacter freundii	100	122	82	0.0292542	22	25	88	0.016604	0.571055	1	0.00414089	6	6	104	0.0276483	0.0514306	82	25	0.5	0.4	0.6	0.000766787	0.0019022	0.687464	0.982234	0.00106246	0.00190497	0.577918	0.938609
Species	India (exposed)	t143361	Bacteria	Firmicutes	Clostridia	Eubacteriales	Peptostreptococcaceae	Filifactor	Filifactor alocis	27	122	22.1	0.0174148	7	25	28	0.002172	0.603186	1	-0.000322262	5.9	5.9	105	0.00653065	0.0143917	199	25	0.5	0.4	0.6	0.00024459	0.00104597	0.815438	0.982234	-0.000152638	0.00107193	0.886973	0.973488
Species	India (exposed)	t1502	Bacteria	Firmicutes	Clostridia	Eubacteriales	Clostridiaceae	Clostridium	Clostridium perfringens	71	122	58.2	0.383793	16	25	64	0.001056	0.659632	1	-0.059717	5.8	5.8	106	0.0342467	0.0672985	41	25	0.5	0.4	0.6	-0.0066073	0.00468514	0.160602	0.922055	-0.00887343	0.00473632	0.063086	0.938609
Species	India (exposed)	t1520	Bacteria	Firmicutes	Clostridia	Eubacteriales	Clostridiaceae	Clostridium	Clostridium beijerinckii	32	122	26.2	0.0712215	8	25	32	0.002092	0.623098	1	-0.00583505	5.8	5.8	107	0.0084632	0.0180708	178	25	0.5	0.4	0.6	-0.000402004	0.00179139	0.822755	0.982234	-0.00113818	0.00182743	0.534409	0.938609
Species	India (exposed)	t2545797	Bacteria	Proteobacteria	Gammaproteobacteria	Pseudomonadales	Moraxellaceae	Acinetobacter	Acinetobacter sp. FDAARGOS_724	7	122	5.7	0.00401012	0	25	0	0	0.603051	1	-0.00052459	-5.7	5.7	108	0.00101969	0.00335818	244	25	0.5	0.4	0.6	-0.000371073	0.000455158	0.416259	0.922055	-0.000362643	0.000470112	0.441771	0.938609
Species	India (exposed)	t2742630	Bacteria	Proteobacteria	Gammaproteobacteria	Enterobacterales	Enterobacteriaceae	Citrobacter	Citrobacter sp. RHBSTW-00021	7	122	5.7	0.0302599	0	25	0	0	0.603051	1	-0.00437705	-5.7	5.7	109	0.000320182	0.00135164	248	25	0.5	0.4	0.6	-0.00126312	0.00130825	0.3359	0.922055	-0.000659192	0.00132909	0.620693	0.938609
Species	India (exposed)	t116085	Bacteria	Firmicutes	Clostridia	Eubacteriales	Lachnospiraceae	Coprococcus	Coprococcus catus	41	122	33.6	0.013353	7	25	28	0.001644	0.647154	1	-0.00173469	-5.6	5.6	110	0.00968565	0.0209553	165	25	0.5	0.4	0.6	-0.000759566	0.00112554	0.500847	0.922055	-0.000868343	0.00115744	0.454378	0.938609
Species	India (exposed)	t1834196	Bacteria	Firmicutes	Clostridia	Eubacteriales	Lachnospiraceae	Lachnoclostridium	Lachnoclostridium sp. YL32	41	122	33.6	0.613232	7	25	28	0.002784	0.647154	1	-0.055025	-5.6	5.6	111	0.0073058	0.0155307	190	25	0.5	0.4	0.6	-0.00186933	0.00484483	0.700181	0.982234	-0.00356672	0.00494116	0.471598	0.938609
Species	India (exposed)	t901	Bacteria	Proteobacteria	Deltaproteobacteria	Desulfovibrionales	Desulfovibrionaceae	Desulfovibrio	Desulfovibrio piger	3	122	2.5	0.0170312	2	25	8	8e-06	0.200639	1	-0.00157643	5.5	5.5	112	0.00097636	0.00282157	245	25	0.5	0.4	0.6	-0.00035013	0.000797505	0.661292	0.982234	-0.000514858	0.00082326	0.532734	0.938609
Species	India (exposed)	t166486	Bacteria	Firmicutes	Clostridia	Eubacteriales	Lachnospiraceae	Roseburia	Roseburia intestinalis	65	122	53.3	0.0322691	12	25	48	0.004648	0.665455	1	-0.00369134	-5.3	5.3	113	0.0179092	0.0389129	120	25	0.5	0.4	0.6	-0.000653567	0.00169648	0.700617	0.982234	-0.00109894	0.00171764	0.52335	0.938609
Species	India (exposed)	t2763022	Bacteria	Bacteroidetes	Bacteroidia	Bacteroidales	Bacteroidaceae	Bacteroides	Bacteroides sp. M10	26	122	21.3	0.232443	4	25	16	0.008796	0.785622	1	-0.0165212	-5.3	5.3	114	0.00354937	0.00790997	230	25	0.5	0.4	0.6	-0.000209567	0.00324184	0.948546	0.996303	-0.00145546	0.00326591	0.656537	0.940928
Species	India (exposed)	t621	Bacteria	Proteobacteria	Gammaproteobacteria	Enterobacterales	Enterobacteriaceae	Shigella	Shigella boydii	96	122	78.7	0.0517714	21	25	84	0.021068	0.785622	1	-0.00172544	5.3	5.3	115	0.0328645	0.0639	51	25	0.5	0.4	0.6	-0.000608382	0.00243045	0.802697	0.982234	-0.000800172	0.00249899	0.749295	0.948088
Species	India (exposed)	t97478	Bacteria	Firmicutes	Bacilli	Lactobacillales	Lactobacillaceae	Limosilactobacillus	Limosilactobacillus mucosae	26	122	21.3	0.0123432	4	25	16	0.000132	0.785622	1	-0.00210161	-5.3	5.3	116	0.0059741	0.0135109	205	25	0.5	0.4	0.6	-0.00105563	0.000910884	0.248399	0.922055	-0.000895054	0.000939175	0.342222	0.938609
Species	India (exposed)	t102684	Bacteria	Firmicutes	Bacilli	Lactobacillales	Streptococcaceae	Streptococcus	Streptococcus infantarius	104	122	85.2	0.93639	20	25	80	0.005	0.547347	1	-0.221647	-5.2	5.2	117	0.0355859	0.0667447	33	25	0.5	0.4	0.6	-0.0137715	0.00895413	0.126226	0.922055	-0.00907651	0.00868586	0.297835	0.938609
Species	India (exposed)	t158836	Bacteria	Proteobacteria	Gammaproteobacteria	Enterobacterales	Enterobacteriaceae	Enterobacter	Enterobacter hormaechei	104	122	85.2	0.376043	20	25	80	0.020904	0.547347	1	-0.0977862	-5.2	5.2	118	0.0332005	0.0620251	47	25	0.5	0.4	0.6	-0.00858556	0.00605536	0.158382	0.922055	-0.00382182	0.00550261	0.48849	0.938609
Species	India (exposed)	t818	Bacteria	Bacteroidetes	Bacteroidia	Bacteroidales	Bacteroidaceae	Bacteroides	Bacteroides thetaiotaomicron	60	122	49.2	6.29139	11	25	44	0.499268	0.666753	1	-0.283638	-5.2	5.2	119	0.0112755	0.023192	151	25	0.5	0.4	0.6	-0.00205664	0.0207209	0.921074	0.996303	-0.00327297	0.0212602	0.877872	0.973488
Species	India (exposed)	t2479767	Bacteria	Firmicutes	Clostridia	Eubacteriales	Lachnospiraceae	Blautia	Blautia sp. SC05B48	55	122	45.1	0.0166219	10	25	40	0.001788	0.666134	1	-0.00148987	-5.1	5.1	120	0.0159796	0.0425998	128	25	0.5	0.4	0.6	-0.000473656	0.00110571	0.669016	0.982234	-0.000688598	0.00113342	0.544478	0.938609
Species	India (exposed)	t2582419	Bacteria	Firmicutes	Negativicutes	Veillonellales	Veillonellaceae	Dialister	Dialister hominis	16	122	13.1	0.00732805	2	25	8	0.00016	0.738887	1	-0.00130475	-5.1	5.1	121	0.00309061	0.00756868	232	25	0.5	0.4	0.6	-0.000783488	0.000744334	0.294274	0.922055	-0.000856052	0.000762814	0.263686	0.938609
Species	India (exposed)	t2709390	Bacteria	Bacteroidetes	Bacteroidia	Bacteroidales	Bacteroidaceae	Bacteroides	Bacteroides sp. ZJ-18	23	122	18.9	2.68392	6	25	24	0.103584	0.584126	1	-0.144188	5.1	5.1	122	0.00682398	0.0165354	195	25	0.5	0.4	0.6	0.00463671	0.010865	0.67019	0.982234	0.00597726	0.011155	0.592921	0.938609
Species	India (exposed)	t410072	Bacteria	Firmicutes	Clostridia	Eubacteriales	Lachnospiraceae	Coprococcus	Coprococcus comes	55	122	45.1	0.0403332	10	25	40	0.00138	0.666134	1	-0.00613885	-5.1	5.1	123	0.014255	0.0316991	136	25	0.5	0.4	0.6	-0.00138334	0.00162785	0.396839	0.922055	-0.00169939	0.00165541	0.306394	0.938609
Species	India (exposed)	t1311	Bacteria	Firmicutes	Bacilli	Lactobacillales	Streptococcaceae	Streptococcus	Streptococcus agalactiae	106	122	86.9	0.0378876	23	25	92	0.030216	0.738887	1	0.0113816	5.1	5.1	124	0.0292852	0.0550879	70	25	0.5	0.4	0.6	0.00213539	0.00216444	0.325493	0.922055	0.00272447	0.00222331	0.222477	0.938609
Species	India (exposed)	t1316410	Bacteria	Firmicutes	Bacilli	Lactobacillales	Streptococcaceae	Streptococcus	Streptococcus sp. HSISS1	106	122	86.9	0.13411	23	25	92	0.056436	0.738887	1	-0.0072099	5.1	5.1	125	0.0283585	0.0544249	76	25	0.5	0.4	0.6	-0.000792396	0.00372398	0.831796	0.982234	3.75922e-05	0.00380435	0.99213	0.994491
Species	India (exposed)	t1352	Bacteria	Firmicutes	Bacilli	Lactobacillales	Enterococcaceae	Enterococcus	Enterococcus faecium	106	122	86.9	0.716859	23	25	92	0.202552	0.738887	1	0.0478036	5.1	5.1	126	0.0360822	0.0677808	29	25	0.5	0.4	0.6	0.00803898	0.00759118	0.291366	0.922055	0.00685901	0.00774049	0.377072	0.938609
Species	India (exposed)	t2382163	Bacteria	Firmicutes	Bacilli	Lactobacillales	Streptococcaceae	Streptococcus	Streptococcus koreensis	111	122	91	0.00991223	24	25	96	0.014288	0.691504	1	0.00661833	5	5	127	0.0455098	0.0910896	7	25	0.5	0.4	0.6	0.00226125	0.00121633	0.065042	0.922055	0.00272339	0.00124694	0.0306232	0.938609
Species	India (exposed)	t33039	Bacteria	Firmicutes	Clostridia	Eubacteriales	Lachnospiraceae	Mediterraneibacter	Mediterraneibacter [Ruminococcus] torques	50	122	41	0.737287	9	25	36	0.00246	0.823205	1	-0.0670613	-5	5	128	0.013241	0.0295288	140	25	0.5	0.4	0.6	-0.00258631	0.00530963	0.626924	0.982234	-0.0036954	0.00548139	0.501314	0.938609
Species	India (exposed)	t47678	Bacteria	Bacteroidetes	Bacteroidia	Bacteroidales	Bacteroidaceae	Bacteroides	Bacteroides caccae	45	122	36.9	0.614072	8	25	32	0.246596	0.819641	1	0.161658	-4.9	4.9	129	0.0109324	0.0241634	155	25	0.5	0.4	0.6	0.00504846	0.00724833	0.487231	0.922055	0.00512917	0.00740482	0.489658	0.938609
Species	India (exposed)	t1270	Bacteria	Actinobacteria	Actinomycetia	Micrococcales	Micrococcaceae	Micrococcus	Micrococcus luteus	35	122	28.7	0.000606495	6	25	24	7.2e-05	0.807553	1	-0.000118164	-4.7	4.7	130	0.0155352	0.0382111	129	25	0.5	0.4	0.6	-0.000228456	0.000255321	0.372388	0.922055	-0.00019279	0.000264199	0.466783	0.938609
Species	India (exposed)	t470	Bacteria	Proteobacteria	Gammaproteobacteria	Pseudomonadales	Moraxellaceae	Acinetobacter	Acinetobacter baumannii	48	122	39.3	0.0454387	11	25	44	0.00056	0.661879	1	-0.0124777	4.7	4.7	131	0.0326692	0.0657343	52	25	0.5	0.4	0.6	-0.00342633	0.00208698	0.102807	0.922055	-0.00158028	0.00197328	0.42458	0.938609
Species	India (exposed)	t1379	Bacteria	Firmicutes	Bacilli	Bacillales	Paenibacillaceae	Gemella	Gemella haemolysans	113	122	92.6	0.0128073	22	25	88	0.015276	0.429749	1	0.00863502	-4.6	4.6	132	0.0350787	0.0667722	36	25	0.5	0.4	0.6	0.00194154	0.00139971	0.167538	0.922055	0.00240905	0.0014373	0.0959522	0.938609
Species	India (exposed)	t2025876	Bacteria	Bacteroidetes	Bacteroidia	Bacteroidales	Tannerellaceae	Parabacteroides	Parabacteroides sp. CT06	14	122	11.5	5.23993	4	25	16	0.0023	0.511122	1	-0.47442	4.5	4.5	133	0.0028204	0.00701276	234	25	0.5	0.4	0.6	-0.00672705	0.0157075	0.669089	0.982234	-0.00861501	0.0162647	0.597176	0.938609
Species	India (exposed)	t437897	Bacteria	Firmicutes	Negativicutes	Selenomonadales	Selenomonadaceae	Megamonas	Megamonas funiformis	58	122	47.5	1.43103	13	25	52	0.026568	0.826603	1	-0.146261	4.5	4.5	134	0.0111614	0.0239268	152	25	0.5	0.4	0.6	-0.00206082	0.00851402	0.809083	0.982234	-0.00149209	0.00878386	0.86536	0.973488
Species	India (exposed)	t1463165	Bacteria	Proteobacteria	Gammaproteobacteria	Enterobacterales	Enterobacteriaceae	Klebsiella	Klebsiella quasipneumoniae	102	122	83.6	1.40475	22	25	88	0.712064	0.766235	1	0.437629	4.4	4.4	135	0.0392697	0.0836481	20	25	0.5	0.4	0.6	0.0121191	0.0120396	0.315802	0.922055	0.013731	0.0124024	0.270139	0.938609
Species	India (exposed)	t328814	Bacteria	Bacteroidetes	Bacteroidia	Bacteroidales	Rikenellaceae	Alistipes	Alistipes shahii	20	122	16.4	0.0611604	3	25	12	5.6e-05	0.766235	1	-0.00807679	-4.4	4.4	136	0.00545498	0.0131813	212	25	0.5	0.4	0.6	-0.00144106	0.00178658	0.421217	0.922055	-0.00161424	0.00182725	0.37852	0.938609
Species	India (exposed)	t624	Bacteria	Proteobacteria	Gammaproteobacteria	Enterobacterales	Enterobacteriaceae	Shigella	Shigella sonnei	63	122	51.6	0.0793366	14	25	56	0.037676	0.826641	1	-0.00179777	4.4	4.4	137	0.0273188	0.0585306	85	25	0.5	0.4	0.6	0.00101831	0.00347017	0.769599	0.982234	0.00101991	0.00356468	0.775212	0.949604
Species	India (exposed)	t1561	Bacteria	Firmicutes	Clostridia	Eubacteriales	Clostridiaceae	Clostridium	Clostridium baratii	24	122	19.7	0.0174415	6	25	24	0.000176	0.595195	1	-0.00211908	4.3	4.3	138	0.00518923	0.0107827	216	25	0.5	0.4	0.6	-0.000659707	0.000942398	0.48503	0.922055	-0.00107657	0.000958645	0.263353	0.938609
Species	India (exposed)	t39777	Bacteria	Firmicutes	Negativicutes	Veillonellales	Veillonellaceae	Veillonella	Veillonella atypica	107	122	87.7	1.67026	23	25	92	0.654632	0.738081	1	0.0254681	4.3	4.3	139	0.0339673	0.0673935	42	25	0.5	0.4	0.6	0.00472019	0.0142927	0.741687	0.982234	0.00576698	0.014335	0.688077	0.940928
Species	India (exposed)	t626932	Bacteria	Bacteroidetes	Bacteroidia	Bacteroidales	Rikenellaceae	Alistipes	Alistipes indistinctus	15	122	12.3	0.00578397	2	25	8	0.001488	0.738081	1	0.00041423	-4.3	4.3	140	0.0021808	0.00610263	239	25	0.5	0.4	0.6	2.89329e-05	0.000724799	0.968213	0.996303	-3.70044e-05	0.00073827	0.960096	0.990769
Species	India (exposed)	t70346	Bacteria	Proteobacteria	Gammaproteobacteria	Pseudomonadales	Moraxellaceae	Acinetobacter	Acinetobacter variabilis	15	122	12.3	0.0162505	2	25	8	3.6e-05	0.738081	1	-0.00218449	-4.3	4.3	141	0.00414358	0.00906046	226	25	0.5	0.4	0.6	-0.000790582	0.000931391	0.397381	0.922055	-0.000782461	0.000961817	0.417299	0.938609
Species	India (exposed)	t1156433	Bacteria	Firmicutes	Bacilli	Lactobacillales	Streptococcaceae	Streptococcus	Streptococcus sp. I-P16	112	122	91.8	0.0075368	24	25	96	0.010904	0.690594	1	0.0043081	4.2	4.2	142	0.0330107	0.0635128	49	25	0.5	0.4	0.6	0.00151941	0.0010652	0.155899	0.922055	0.00179376	0.00109828	0.104664	0.938609
Species	India (exposed)	t202956	Bacteria	Proteobacteria	Gammaproteobacteria	Pseudomonadales	Moraxellaceae	Acinetobacter	Acinetobacter towneri	10	122	8.2	0.000190785	1	25	4	4e-06	0.690594	1	-4.3541e-05	-4.2	4.2	143	0.000738235	0.00286392	247	25	0.5	0.4	0.6	-0.000148002	0.000134776	0.273966	0.922055	-0.000156951	0.000137078	0.254174	0.938609
Species	India (exposed)	t2161821	Bacteria	Firmicutes	Negativicutes	Veillonellales	Veillonellaceae	Dialister	Dialister massiliensis	10	122	8.2	0.00160382	1	25	4	5.2e-05	0.690594	1	-0.000320951	-4.2	4.2	144	0.000772144	0.0025019	246	25	0.5	0.4	0.6	-0.000368735	0.00038042	0.334018	0.922055	-0.000433458	0.000391205	0.269758	0.938609
Species	India (exposed)	t2500542	Bacteria	Proteobacteria	Gammaproteobacteria	Enterobacterales	Enterobacteriaceae	Salmonella	Salmonella sp. SSDFZ54	10	122	8.2	0.0566404	1	25	4	0.000428	0.690594	1	-0.00539741	-4.2	4.2	145	0.00387483	0.00915177	227	25	0.5	0.4	0.6	-0.000855361	0.00152823	0.576544	0.981717	-4.82488e-05	0.00115709	0.966799	0.990769
Species	India (exposed)	t28901	Bacteria	Proteobacteria	Gammaproteobacteria	Enterobacterales	Enterobacteriaceae	Salmonella	Salmonella enterica	112	122	91.8	0.0933586	24	25	96	0.045816	0.690594	1	0.00602502	4.2	4.2	146	0.0308187	0.059947	65	25	0.5	0.4	0.6	0.00100296	0.00307634	0.744876	0.982234	0.00234222	0.00299939	0.43618	0.938609
Species	India (exposed)	t357276	Bacteria	Bacteroidetes	Bacteroidia	Bacteroidales	Prevotellaceae	Phocaeicola	Phocaeicola dorei	49	122	40.2	0.655949	9	25	36	0.038532	0.823407	1	-0.0838	-4.2	4.2	147	0.00791189	0.0164892	185	25	0.5	0.4	0.6	-0.00392492	0.00688471	0.569497	0.981717	-0.00486494	0.0069616	0.485821	0.938609
Species	India (exposed)	t2610896	Bacteria	Firmicutes	Bacilli	Lactobacillales	Streptococcaceae	Streptococcus	Streptococcus sp. LPB0220	117	122	95.9	0.0945874	25	25	100	0.080708	NA	NA	0.0255449	4.1	4.1	148	0.0279574	0.055001	80	25	0.5	0.4	0.6	0.00349626	0.00345737	0.313582	0.922055	0.00332391	0.00359276	0.356471	0.938609
Species	India (exposed)	t712633	Bacteria	Firmicutes	Bacilli	Lactobacillales	Streptococcaceae	Streptococcus	Streptococcus sp. oral taxon 431	117	122	95.9	0.0545431	25	25	100	0.006772	NA	NA	-0.00713538	4.1	4.1	149	0.0313276	0.0633488	61	25	0.5	0.4	0.6	-0.00128255	0.0018797	0.496127	0.922055	-0.000587513	0.00187094	0.753973	0.949165
Species	India (exposed)	t1382	Bacteria	Actinobacteria	Coriobacteriia	Coriobacteriales	Atopobiaceae	Lancefieldella	Lancefieldella parvula	39	122	32	0.0168422	9	25	36	0.001788	0.815293	1	-0.00443003	4	4	150	0.0153068	0.0299581	130	25	0.5	0.4	0.6	-0.00143132	0.00145595	0.327205	0.922055	-0.00137099	0.0014672	0.351696	0.938609
Species	India (exposed)	t548	Bacteria	Proteobacteria	Gammaproteobacteria	Enterobacterales	Enterobacteriaceae	Klebsiella	Klebsiella aerogenes	83	122	68	0.0183752	18	25	72	0.00298	0.814974	1	-0.00107	4	4	151	0.0207353	0.0406689	107	25	0.5	0.4	0.6	-5.41927e-05	0.00115038	0.962492	0.996303	0.000213254	0.00117757	0.856555	0.973488
Species	India (exposed)	t1290	Bacteria	Firmicutes	Bacilli	Bacillales	Staphylococcaceae	Staphylococcus	Staphylococcus hominis	117	122	95.9	0.599657	23	25	92	0.078292	0.33993	1	-0.0499687	-3.9	3.9	152	0.031792	0.0655068	55	25	0.5	0.4	0.6	-0.00230661	0.00633939	0.716498	0.982234	-0.0016807	0.00647794	0.79567	0.949604
Species	India (exposed)	t301301	Bacteria	Firmicutes	Clostridia	Eubacteriales	Lachnospiraceae	Roseburia	Roseburia hominis	34	122	27.9	0.00503976	6	25	24	0.000596	0.808133	1	-0.000466295	-3.9	3.9	153	0.00944994	0.0207033	170	25	0.5	0.4	0.6	-0.000264245	0.000636159	0.678481	0.982234	-0.000324575	0.000653876	0.620401	0.938609
Species	India (exposed)	t371601	Bacteria	Bacteroidetes	Bacteroidia	Bacteroidales	Bacteroidaceae	Bacteroides	Bacteroides xylanisolvens	49	122	40.2	1.09167	11	25	44	0.089748	0.824008	1	-0.121762	3.8	3.8	154	0.0107124	0.022934	157	25	0.5	0.4	0.6	-0.0013582	0.00922264	0.883125	0.996303	-0.00357489	0.00928181	0.700711	0.940928
Species	India (exposed)	t2682456	Bacteria	Firmicutes	Negativicutes	Veillonellales	Veillonellaceae	Veillonella	Veillonella nakazawae	107	122	87.7	0.580271	21	25	84	0.112068	0.742808	1	-0.0652713	-3.7	3.7	155	0.0315427	0.0638946	58	25	0.5	0.4	0.6	-0.00213908	0.00695989	0.759022	0.982234	-0.00335765	0.00707502	0.635827	0.940928
Species	India (exposed)	t550	Bacteria	Proteobacteria	Gammaproteobacteria	Enterobacterales	Enterobacteriaceae	Enterobacter	Enterobacter cloacae	98	122	80.3	2.45156	21	25	84	0.02526	0.786017	1	-0.619786	3.7	3.7	156	0.0512231	0.100922	3	25	0.5	0.4	0.6	-0.0230525	0.0153226	0.134635	0.922055	-0.0131567	0.0149006	0.378768	0.938609
Species	India (exposed)	t208479	Bacteria	Firmicutes	Clostridia	Eubacteriales	Lachnospiraceae	Enterocloster	Enterocloster bolteae	59	122	48.4	2.95312	13	25	52	0.002508	0.827516	1	-0.280223	3.6	3.6	157	0.0251147	0.0476224	99	25	0.5	0.4	0.6	-0.00603331	0.0112098	0.591253	0.982234	-0.00884162	0.0115649	0.445841	0.938609
Species	India (exposed)	t2584944	Bacteria	Proteobacteria	Betaproteobacteria	Burkholderiales	Sutterellaceae	Sutterella	Sutterella faecalis	20	122	16.4	0.24902	5	25	20	0.081244	0.769966	1	0.0544137	3.6	3.6	158	0.0047917	0.0101475	220	25	0.5	0.4	0.6	0.00362577	0.0041479	0.383496	0.922055	0.0036745	0.00427581	0.391605	0.938609
Species	India (exposed)	t564	Bacteria	Proteobacteria	Gammaproteobacteria	Enterobacterales	Enterobacteriaceae	Escherichia	Escherichia fergusonii	102	122	83.6	0.0328714	20	25	80	0.087448	0.769966	1	0.0773587	-3.6	3.6	159	0.0319786	0.0638202	54	25	0.5	0.4	0.6	0.00706212	0.00284107	0.0140643	0.922055	0.00802435	0.00283001	0.00525454	0.938609
Species	India (exposed)	t1499973	Bacteria	Proteobacteria	Gammaproteobacteria	Enterobacterales	Enterobacteriaceae	Escherichia	Escherichia marmotae	97	122	79.5	0.00270153	19	25	76	0.002272	0.788088	1	0.000349869	-3.5	3.5	160	0.0235813	0.0462832	101	25	0.5	0.4	0.6	-0.000191657	0.000645141	0.766833	0.982234	-0.000142391	0.000663485	0.830383	0.968143
Species	India (exposed)	t187327	Bacteria	Firmicutes	Negativicutes	Acidaminococcales	Acidaminococcaceae	Acidaminococcus	Acidaminococcus intestini	53	122	43.4	0.290413	10	25	40	0.071968	0.826686	1	-0.000563967	-3.4	3.4	161	0.0119007	0.0242166	145	25	0.5	0.4	0.6	0.00252631	0.005409	0.64116	0.982234	0.000108701	0.00550168	0.984265	0.992267
Species	India (exposed)	t1316408	Bacteria	Firmicutes	Bacilli	Lactobacillales	Streptococcaceae	Streptococcus	Streptococcus sp. HSISM1	118	122	96.7	0.088862	25	25	100	0.081928	NA	NA	0.0253141	3.3	3.3	162	0.0290923	0.053542	72	25	0.5	0.4	0.6	0.0036529	0.00332767	0.274139	0.922055	0.00373716	0.00345937	0.281865	0.938609
Species	India (exposed)	t34062	Bacteria	Proteobacteria	Gammaproteobacteria	Pseudomonadales	Moraxellaceae	Moraxella	Moraxella osloensis	48	122	39.3	0.00840194	9	25	36	0.000104	0.824625	1	-0.00142469	-3.3	3.3	163	0.0160014	0.0363269	127	25	0.5	0.4	0.6	-0.000922158	0.00073183	0.209668	0.922055	-0.00064046	0.000726622	0.379601	0.938609
Species	India (exposed)	t28111	Bacteria	Bacteroidetes	Bacteroidia	Bacteroidales	Bacteroidaceae	Bacteroides	Bacteroides eggerthii	40	122	32.8	0.0581038	9	25	36	0.0149	0.817159	1	0.00791066	3.2	3.2	164	0.0110792	0.0227355	153	25	0.5	0.4	0.6	0.00297724	0.00189885	0.119079	0.922055	0.00265142	0.00191106	0.167523	0.938609
Species	India (exposed)	t2823317	Bacteria	Firmicutes	Negativicutes	Acidaminococcales	Acidaminococcaceae	Phascolarctobacterium	Phascolarctobacterium sp. Marseille-Q4147	40	122	32.8	0.00225719	9	25	36	0.000396	0.817159	1	-0.000317934	3.2	3.2	165	0.00783491	0.0157749	186	25	0.5	0.4	0.6	-0.000149263	0.000507515	0.769098	0.982234	-0.000416072	0.000509679	0.415692	0.938609
Species	India (exposed)	t33035	Bacteria	Firmicutes	Clostridia	Eubacteriales	Lachnospiraceae	Blautia	Blautia producta	79	122	64.8	0.0163001	17	25	68	0.00322	0.821328	1	-0.00129475	3.2	3.2	166	0.0193745	0.0371333	113	25	0.5	0.4	0.6	-0.000217391	0.00125199	0.862394	0.985593	-0.000519183	0.00128977	0.687901	0.940928
Species	India (exposed)	t1550024	Bacteria	Firmicutes	Clostridia	Eubacteriales	Oscillospiraceae	Ruthenibacterium	Ruthenibacterium lactatiformans	38	122	31.1	0.421181	7	25	28	0.096392	0.816583	1	0.0565723	-3.1	3.1	167	0.00678843	0.0140714	196	25	0.5	0.4	0.6	0.0039346	0.00485623	0.419143	0.922055	0.00177818	0.00495527	0.72025	0.940928
Species	India (exposed)	t1280	Bacteria	Firmicutes	Bacilli	Bacillales	Staphylococcaceae	Staphylococcus	Staphylococcus aureus	111	122	91	0.251772	22	25	88	0.038108	0.707686	1	-0.039701	-3	3	168	0.029556	0.0563304	69	25	0.5	0.4	0.6	-0.00294429	0.00467235	0.529587	0.926563	-0.00269294	0.00476198	0.572633	0.938609
Species	India (exposed)	t39485	Bacteria	Firmicutes	Clostridia	Eubacteriales	Lachnospiraceae	Lachnospira	Lachnospira eligens	28	122	23	0.0189379	5	25	20	0.000148	1	1	-0.00178561	-3	3	169	0.00576714	0.0119299	208	25	0.5	0.4	0.6	-0.000429889	0.000870645	0.622224	0.982234	-0.000605118	0.000895329	0.500244	0.938609
Species	India (exposed)	t584	Bacteria	Proteobacteria	Gammaproteobacteria	Enterobacterales	Morganellaceae	Proteus	Proteus mirabilis	28	122	23	0.493519	5	25	20	0.000936	1	1	-0.0664156	-3	3	170	0.00685335	0.013859	194	25	0.5	0.4	0.6	-0.0036247	0.00517473	0.484761	0.922055	-0.0029342	0.00535521	0.584623	0.938609
Species	India (exposed)	t315405	Bacteria	Firmicutes	Bacilli	Lactobacillales	Streptococcaceae	Streptococcus	Streptococcus gallolyticus	99	122	81.1	0.0948085	21	25	84	0.000732	1	1	-0.0231319	2.9	2.9	171	0.0504811	0.0964348	4	25	0.5	0.4	0.6	-0.00488413	0.00278249	0.0813183	0.922055	-0.00310495	0.00241499	0.200672	0.938609
Species	India (exposed)	t2058152	Bacteria	Proteobacteria	Gammaproteobacteria	Enterobacterales	Enterobacteriaceae	Klebsiella	Klebsiella grimontii	55	122	45.1	0.0365272	12	25	48	0.020436	0.82813	1	0.0103491	2.9	2.9	172	0.0145229	0.0297843	134	25	0.5	0.4	0.6	0.00218998	0.00210006	0.29877	0.922055	0.00352982	0.00202061	0.0828468	0.938609
Species	India (exposed)	t40545	Bacteria	Proteobacteria	Betaproteobacteria	Burkholderiales	Sutterellaceae	Sutterella	Sutterella wadsworthensis	16	122	13.1	0.160334	4	25	16	0.00212	0.749427	1	-0.0261931	2.9	2.9	173	0.00494325	0.0116005	218	25	0.5	0.4	0.6	-0.00258573	0.00332063	0.437434	0.922055	-0.00174419	0.00339666	0.60841	0.938609
Species	India (exposed)	t2585118	Bacteria	Bacteroidetes	Bacteroidia	Bacteroidales	Rikenellaceae	Alistipes	Alistipes communis	18	122	14.8	0.0558335	3	25	12	6.4e-05	1	1	-0.00585321	-2.8	2.8	174	0.00523995	0.0126208	214	25	0.5	0.4	0.6	-0.00110868	0.00152716	0.469023	0.922055	-0.00121137	0.0015438	0.433976	0.938609
Species	India (exposed)	t33945	Bacteria	Firmicutes	Bacilli	Lactobacillales	Enterococcaceae	Enterococcus	Enterococcus avium	60	122	49.2	0.189952	13	25	52	0.09418	0.829363	1	0.0511677	2.8	2.8	175	0.0225876	0.0436733	103	25	0.5	0.4	0.6	0.00704269	0.00461297	0.12901	0.922055	0.00706225	0.00439216	0.110105	0.938609
Species	India (exposed)	t1748967	Bacteria	Proteobacteria	Gammaproteobacteria	Enterobacterales	Enterobacteriaceae	Citrobacter	Citrobacter cronae	13	122	10.7	0.0553006	2	25	8	0.00034	1	1	-0.00695918	-2.7	2.7	176	0.0022759	0.00604689	236	25	0.5	0.4	0.6	-0.00110056	0.00169974	0.51834	0.922055	-0.00163346	0.00174532	0.350933	0.938609
Species	India (exposed)	t195	Bacteria	Proteobacteria	Epsilonproteobacteria	Campylobacterales	Campylobacteraceae	Campylobacter	Campylobacter coli	13	122	10.7	0.00671659	2	25	8	2e-05	1	1	-0.000766885	-2.7	2.7	177	0.00197385	0.00530094	240	25	0.5	0.4	0.6	-0.000452301	0.000554195	0.415758	0.922055	-0.000444752	0.00054004	0.411593	0.938609
Species	India (exposed)	t821	Bacteria	Bacteroidetes	Bacteroidia	Bacteroidales	Prevotellaceae	Phocaeicola	Phocaeicola vulgatus	57	122	46.7	3.45589	11	25	44	0.272096	0.829562	1	-0.603405	-2.7	2.7	178	0.012499	0.0267253	142	25	0.5	0.4	0.6	-0.0145039	0.0187961	0.44158	0.922055	-0.0166802	0.0190872	0.383673	0.938609
Species	India (exposed)	t1636603	Bacteria	Proteobacteria	Gammaproteobacteria	Pseudomonadales	Moraxellaceae	Acinetobacter	Acinetobacter sp. ACNIH1	8	122	6.6	0.00552659	1	25	4	8e-06	1	1	-0.000744459	-2.6	2.6	179	0.00185372	0.00446598	241	25	0.5	0.4	0.6	-0.000433856	0.000544115	0.426545	0.922055	-0.000454645	0.000561927	0.419841	0.938609
Species	India (exposed)	t2026240	Bacteria	Proteobacteria	Gammaproteobacteria	Enterobacterales	Enterobacteriaceae	Klebsiella	Klebsiella quasivariicola	52	122	42.6	0.00454188	10	25	40	0.001056	1	1	-0.000462852	-2.6	2.6	180	0.00968788	0.0200678	164	25	0.5	0.4	0.6	-0.000214013	0.0007252	0.768333	0.982234	0.000245899	0.000707962	0.728862	0.940928
Species	India (exposed)	t2690837	Bacteria	Actinobacteria	Coriobacteriia	Eggerthellales	Eggerthellaceae	Eggerthella	Eggerthella sp. HF-1101	31	122	25.4	0.273922	7	25	28	0.000564	0.804412	1	-0.0311762	2.6	2.6	181	0.00870046	0.0173407	175	25	0.5	0.4	0.6	-0.00252032	0.00353491	0.477004	0.922055	-0.00381063	0.00356932	0.287536	0.938609
Species	India (exposed)	t1318	Bacteria	Firmicutes	Bacilli	Lactobacillales	Streptococcaceae	Streptococcus	Streptococcus parasanguinis	119	122	97.5	0.0938354	25	25	100	0.080428	NA	NA	0.0225567	2.5	2.5	182	0.0296841	0.0540835	67	25	0.5	0.4	0.6	0.00326292	0.00338465	0.336634	0.922055	0.00339054	0.00351454	0.33635	0.938609
Species	India (exposed)	t1839799	Bacteria	Firmicutes	Bacilli	Lactobacillales	Streptococcaceae	Streptococcus	Streptococcus sp. FDAARGOS_192	119	122	97.5	0.187411	25	25	100	0.102716	NA	NA	0.0159734	2.5	2.5	183	0.0350852	0.0674216	35	25	0.5	0.4	0.6	-1.38522e-05	0.00442071	0.997504	0.998301	0.000452797	0.00452726	0.920475	0.973488
Species	India (exposed)	t573	Bacteria	Proteobacteria	Gammaproteobacteria	Enterobacterales	Enterobacteriaceae	Klebsiella	Klebsiella pneumoniae	119	122	97.5	13.0426	25	25	100	5.2428	NA	NA	-0.534093	2.5	2.5	184	0.0440388	0.0855047	9	25	0.5	0.4	0.6	0.00345167	0.045297	0.939364	0.996303	0.0356122	0.044154	0.421297	0.938609
Species	India (exposed)	t1689	Bacteria	Actinobacteria	Actinomycetia	Bifidobacteriales	Bifidobacteriaceae	Bifidobacterium	Bifidobacterium dentium	120	122	98.4	1.29868	24	25	96	0.470776	NA	NA	0.286531	-2.4	2.4	185	0.0316123	0.061022	57	25	0.5	0.4	0.6	0.00700924	0.010206	0.493322	0.922055	0.00477904	0.0104752	0.648935	0.940928
Species	India (exposed)	t1134687	Bacteria	Proteobacteria	Gammaproteobacteria	Enterobacterales	Enterobacteriaceae	Klebsiella	Klebsiella michiganensis	85	122	69.7	0.260387	18	25	72	0.026996	1	1	-0.0117458	2.3	2.3	186	0.0216116	0.0422453	105	25	0.5	0.4	0.6	0.00093405	0.00379544	0.805955	0.982234	0.00119269	0.00389767	0.760058	0.949604
Species	India (exposed)	t1328	Bacteria	Firmicutes	Bacilli	Lactobacillales	Streptococcaceae	Streptococcus	Streptococcus anginosus	115	122	94.3	0.0557133	23	25	92	0.010168	0.650141	1	-0.00630741	-2.3	2.3	187	0.0288068	0.0583279	75	25	0.5	0.4	0.6	-0.000758064	0.00209504	0.718	0.982234	-0.000303566	0.00211855	0.886268	0.973488
Species	India (exposed)	t839	Bacteria	Bacteroidetes	Bacteroidia	Bacteroidales	Prevotellaceae	Prevotella	Prevotella ruminicola	7	122	5.7	0.00397826	2	25	8	0.001288	0.650141	1	0.000721607	2.3	2.3	188	0.00137599	0.00400542	242	25	0.5	0.4	0.6	0.000391128	0.000568861	0.492826	0.922055	0.000306997	0.000580491	0.597742	0.938609
Species	India (exposed)	t881260	Bacteria	Proteobacteria	Gammaproteobacteria	Enterobacterales	Enterobacteriaceae	Enterobacter	Enterobacter bugandensis	37	122	30.3	0.0535962	7	25	28	0.005852	1	1	-0.000226689	-2.3	2.3	189	0.00887912	0.0198643	173	25	0.5	0.4	0.6	0.000167379	0.00166475	0.920052	0.996303	0.000921539	0.00170252	0.589175	0.938609
Species	India (exposed)	t2003188	Bacteria	Actinobacteria	Coriobacteriia	Coriobacteriales	Atopobiaceae	Parolsenella	Parolsenella catena	51	122	41.8	0.287617	11	25	44	0.012816	0.82852	1	-0.0362963	2.2	2.2	190	0.00993527	0.0193836	160	25	0.5	0.4	0.6	-0.00163762	0.00442901	0.71211	0.982234	-0.00166706	0.00449541	0.711321	0.940928
Species	India (exposed)	t28118	Bacteria	Bacteroidetes	Bacteroidia	Bacteroidales	Odoribacteraceae	Odoribacter	Odoribacter splanchnicus	32	122	26.2	0.470788	6	25	24	0.002244	1	1	-0.0426191	-2.2	2.2	191	0.0047265	0.0111119	222	25	0.5	0.4	0.6	-0.00189193	0.0042623	0.657794	0.982234	-0.00172011	0.00429316	0.689278	0.940928
Species	India (exposed)	t328813	Bacteria	Bacteroidetes	Bacteroidia	Bacteroidales	Rikenellaceae	Alistipes	Alistipes onderdonkii	12	122	9.8	1.32283	3	25	12	6e-05	0.721042	1	-0.120164	2.2	2.2	192	0.00218389	0.00514127	238	25	0.5	0.4	0.6	-0.00338403	0.00712685	0.635624	0.982234	-0.00313222	0.00718779	0.663675	0.940928
Species	India (exposed)	t2682455	Bacteria	Firmicutes	Negativicutes	Veillonellales	Veillonellaceae	Veillonella	Veillonella sp. S12025-13	105	122	86.1	0.646406	21	25	84	0.110484	0.758306	1	-0.0682488	-2.1	2.1	193	0.0316199	0.0619614	56	25	0.5	0.4	0.6	-0.00228323	0.00713648	0.749476	0.982234	-0.00348572	0.00726231	0.631995	0.940928
Species	India (exposed)	t169679	Bacteria	Firmicutes	Clostridia	Eubacteriales	Clostridiaceae	Clostridium	Clostridium saccharobutylicum	22	122	18	0.0139814	4	25	16	0.0003	1	1	-0.00143361	-2	2	194	0.00495977	0.0108889	217	25	0.5	0.4	0.6	-0.000453099	0.000830271	0.586094	0.982234	-0.000826197	0.000845388	0.330107	0.938609
Species	India (exposed)	t208962	Bacteria	Proteobacteria	Gammaproteobacteria	Enterobacterales	Enterobacteriaceae	Escherichia	Escherichia albertii	100	122	82	0.0137895	21	25	84	0.002764	1	1	-0.00202862	2	2	195	0.0281371	0.0548033	78	25	0.5	0.4	0.6	-0.000870555	0.00104787	0.407463	0.922055	-0.000533057	0.00106956	0.618991	0.938609
Species	India (exposed)	t907	Bacteria	Firmicutes	Negativicutes	Veillonellales	Veillonellaceae	Megasphaera	Megasphaera elsdenii	61	122	50	0.637584	13	25	52	0.009564	1	1	-0.0805532	2	2	196	0.0140727	0.0291665	138	25	0.5	0.4	0.6	-0.00389834	0.00592291	0.511466	0.922055	-0.00330358	0.00591345	0.57729	0.938609
Species	India (exposed)	t2714355	Bacteria	Firmicutes	Clostridia	Eubacteriales	Oscillospiraceae	Oscillibacter	Oscillibacter sp. MM50	27	122	22.1	0.0127496	6	25	24	0.0001	0.797635	1	-0.00159098	1.9	1.9	197	0.0070436	0.0150134	193	25	0.5	0.4	0.6	-0.000689437	0.000799183	0.38974	0.922055	-0.000886924	0.000820545	0.281602	0.938609
Species	India (exposed)	t53442	Bacteria	Firmicutes	Clostridia	Eubacteriales	Eubacteriaceae	Eubacterium	Eubacterium callanderi	12	122	9.8	0.00253597	2	25	8	0.006828	1	1	0.00642718	-1.8	1.8	198	0.0023896	0.00596452	235	25	0.5	0.4	0.6	0.00133978	0.000833874	0.110297	0.922055	0.000883241	0.000840219	0.294977	0.938609
Species	India (exposed)	t1156431	Bacteria	Firmicutes	Bacilli	Lactobacillales	Streptococcaceae	Streptococcus	Streptococcus sp. I-G2	115	122	94.3	0.0105459	24	25	96	0.01326	1	1	0.00394443	1.7	1.7	199	0.0411018	0.0837455	17	25	0.5	0.4	0.6	0.00162567	0.00119622	0.176256	0.922055	0.00179977	0.00123499	0.147271	0.938609
Species	India (exposed)	t28116	Bacteria	Bacteroidetes	Bacteroidia	Bacteroidales	Bacteroidaceae	Bacteroides	Bacteroides ovatus	42	122	34.4	2.08579	9	25	36	0.09842	1	1	-0.144214	1.6	1.6	200	0.0073542	0.0145635	188	25	0.5	0.4	0.6	-0.000366549	0.0103342	0.971754	0.996303	-0.00412681	0.0104121	0.692452	0.940928
Species	India (exposed)	t113107	Bacteria	Firmicutes	Bacilli	Lactobacillales	Streptococcaceae	Streptococcus	Streptococcus australis	120	122	98.4	0.0187142	25	25	100	0.026656	NA	NA	0.00958715	1.6	1.6	201	0.0277674	0.0534938	81	25	0.5	0.4	0.6	0.00211058	0.00158904	0.186194	0.922055	0.00249095	0.00163765	0.130502	0.938609
Species	India (exposed)	t1316411	Bacteria	Firmicutes	Bacilli	Lactobacillales	Streptococcaceae	Streptococcus	Streptococcus sp. HSISS2	120	122	98.4	1.68368	25	25	100	0.813572	NA	NA	-0.0365698	1.6	1.6	202	0.0346292	0.0654763	38	25	0.5	0.4	0.6	0.000324903	0.0133757	0.980654	0.996731	0.00535364	0.0136372	0.69523	0.940928
Species	India (exposed)	t1316412	Bacteria	Firmicutes	Bacilli	Lactobacillales	Streptococcaceae	Streptococcus	Streptococcus sp. HSISS3	120	122	98.4	2.57772	25	25	100	1.28076	NA	NA	-0.0566253	1.6	1.6	203	0.0356417	0.0681944	30	25	0.5	0.4	0.6	-0.00032602	0.017044	0.984765	0.996824	0.00588147	0.0174131	0.736049	0.940928
Species	India (exposed)	t1343	Bacteria	Firmicutes	Bacilli	Lactobacillales	Streptococcaceae	Streptococcus	Streptococcus vestibularis	120	122	98.4	0.622706	25	25	100	0.129804	NA	NA	-0.0906526	1.6	1.6	204	0.0388864	0.0779827	23	25	0.5	0.4	0.6	-0.0071595	0.00793925	0.368666	0.922055	-0.0049357	0.00795786	0.536115	0.938609
Species	India (exposed)	t1680	Bacteria	Actinobacteria	Actinomycetia	Bifidobacteriales	Bifidobacteriaceae	Bifidobacterium	Bifidobacterium adolescentis	120	122	98.4	0.12743	25	25	100	0.058568	NA	NA	-0.00400659	1.6	1.6	205	0.0432056	0.0865938	12	25	0.5	0.4	0.6	0.000118341	0.0035616	0.973539	0.996303	-0.000740313	0.00364428	0.839318	0.968143
Species	India (exposed)	t1683	Bacteria	Actinobacteria	Actinomycetia	Bifidobacteriales	Bifidobacteriaceae	Bifidobacterium	Bifidobacterium angulatum	120	122	98.4	0.0269613	25	25	100	0.014536	NA	NA	0.00132207	1.6	1.6	206	0.0393308	0.0824885	19	25	0.5	0.4	0.6	0.00100472	0.00154132	0.515528	0.922055	0.000380721	0.00156014	0.807565	0.958258
Species	India (exposed)	t287	Bacteria	Proteobacteria	Gammaproteobacteria	Pseudomonadales	Pseudomonadaceae	Pseudomonas	Pseudomonas aeruginosa	70	122	57.4	0.0152696	14	25	56	0.006472	1	1	0.0033179	-1.4	1.4	207	0.0202137	0.0399341	109	25	0.5	0.4	0.6	0.00145349	0.00117374	0.217593	0.922055	0.00157968	0.00121069	0.194108	0.938609
Species	India (exposed)	t84030	Bacteria	Firmicutes	Clostridia	Eubacteriales	Lachnospiraceae	Lacrimispora	Lacrimispora saccharolytica	31	122	25.4	0.0066117	6	25	24	0.00058	1	1	-0.000650328	-1.4	1.4	208	0.00559506	0.0121245	210	25	0.5	0.4	0.6	-0.000153219	0.000695472	0.825941	0.982234	-0.000408322	0.000709315	0.565771	0.938609
Species	India (exposed)	t1805478	Bacteria	Actinobacteria	Coriobacteriia	Coriobacteriales	Atopobiaceae	Olsenella	Olsenella timonensis	21	122	17.2	0.0267512	4	25	16	0.001308	1	1	-0.0028461	-1.2	1.2	209	0.00322939	0.00746651	231	25	0.5	0.4	0.6	-0.000288708	0.00130073	0.824658	0.982234	-0.000349941	0.00132204	0.791631	0.949604
Species	India (exposed)	t2364787	Bacteria	Bacteroidetes	Bacteroidia	Bacteroidales	Rikenellaceae	Alistipes	Alistipes megaguti	18	122	14.8	0.0166033	4	25	16	0.005688	1	1	0.00230357	1.2	1.2	210	0.0047529	0.0112976	221	25	0.5	0.4	0.6	3.22503e-06	0.00130754	0.998035	0.998301	-0.000152637	0.00133075	0.908847	0.973488
Species	India (exposed)	t1353	Bacteria	Firmicutes	Bacilli	Lactobacillales	Enterococcaceae	Enterococcus	Enterococcus gallinarum	23	122	18.9	0.061251	5	25	20	0.030636	1	1	0.0203614	1.1	1.1	211	0.00491156	0.0104097	219	25	0.5	0.4	0.6	0.00304686	0.00247485	0.220269	0.922055	0.00276281	0.00243289	0.25806	0.938609
Species	India (exposed)	t1351	Bacteria	Firmicutes	Bacilli	Lactobacillales	Enterococcaceae	Enterococcus	Enterococcus faecalis	111	122	91	2.19511	23	25	92	0.25728	1	1	-0.466595	1	1	212	0.0347017	0.0672669	37	25	0.5	0.4	0.6	-0.0155663	0.0154614	0.315718	0.922055	-0.0178388	0.0154976	0.251668	0.938609
Species	India (exposed)	t1660	Bacteria	Actinobacteria	Actinomycetia	Actinomycetales	Actinomycetaceae	Schaalia	Schaalia odontolytica	89	122	73	0.0305222	18	25	72	0.011644	1	1	0.00213252	-1	1	213	0.0202581	0.0392839	108	25	0.5	0.4	0.6	0.000358934	0.00191928	0.851911	0.982234	-4.04394e-05	0.00197184	0.983667	0.992267
Species	India (exposed)	t2093856	Bacteria	Bacteroidetes	Bacteroidia	Bacteroidales	Odoribacteraceae	Butyricimonas	Butyricimonas faecalis	28	122	23	0.0136548	6	25	24	0.002828	1	1	-0.000399049	1	1	214	0.00536187	0.0129729	213	25	0.5	0.4	0.6	-0.000330757	0.00117415	0.778575	0.982234	-0.000416193	0.00118842	0.726709	0.940928
Species	India (exposed)	t2650158	Bacteria	Bacteroidetes	Bacteroidia	Bacteroidales	Bacteroidaceae	Bacteroides	Bacteroides luhongzhouii	28	122	23	0.0392602	6	25	24	0.00212	1	1	-0.00390541	1	1	215	0.00581265	0.0121845	207	25	0.5	0.4	0.6	-0.000528553	0.00154867	0.733376	0.982234	-0.00103513	0.00155858	0.507688	0.938609
Species	India (exposed)	t387090	Bacteria	Bacteroidetes	Bacteroidia	Bacteroidales	Prevotellaceae	Phocaeicola	Phocaeicola coprophilus	28	122	23	0.0304277	6	25	24	0.002552	1	1	-0.00218079	1	1	216	0.00606605	0.013533	203	25	0.5	0.4	0.6	3.00382e-06	0.00140813	0.998301	0.998301	-0.000165151	0.00143228	0.908367	0.973488
Species	India (exposed)	t1759399	Bacteria	Firmicutes	Bacilli	Lactobacillales	Streptococcaceae	Streptococcus	Streptococcus sp. A12	116	122	95.1	0.00611344	24	25	96	0.007044	NA	NA	0.00176531	0.9	0.9	217	0.0356149	0.0733104	32	25	0.5	0.4	0.6	0.000962944	0.000903395	0.288233	0.922055	0.00128137	0.000926977	0.169077	0.938609
Species	India (exposed)	t28025	Bacteria	Actinobacteria	Actinomycetia	Bifidobacteriales	Bifidobacteriaceae	Bifidobacterium	Bifidobacterium animalis	116	122	95.1	0.00490158	24	25	96	0.002656	NA	NA	0.00033223	0.9	0.9	218	0.0493493	0.0995091	5	25	0.5	0.4	0.6	0.000575737	0.000610188	0.346974	0.922055	0.000362898	0.000614854	0.555996	0.938609
Species	India (exposed)	t649756	Bacteria	Firmicutes	Clostridia	Eubacteriales	Lachnospiraceae	Anaerostipes	Anaerostipes hadrus	84	122	68.9	0.552492	17	25	68	0.00606	1	1	-0.0473007	-0.9	0.9	219	0.0376562	0.0794179	28	25	0.5	0.4	0.6	-0.000510567	0.00458111	0.911413	0.996303	-0.000587324	0.00463251	0.899294	0.973488
Species	India (exposed)	t1639133	Bacteria	Proteobacteria	Gammaproteobacteria	Enterobacterales	Enterobacteriaceae	Citrobacter	Citrobacter portucalensis	45	122	36.9	0.0145822	9	25	36	0.00124	1	1	-0.00281164	-0.9	0.9	220	0.0109948	0.0230378	154	25	0.5	0.4	0.6	-0.00134411	0.00118472	0.258444	0.922055	-0.00102841	0.00116006	0.37686	0.938609
Species	India (exposed)	t1308	Bacteria	Firmicutes	Bacilli	Lactobacillales	Streptococcaceae	Streptococcus	Streptococcus thermophilus	121	122	99.2	0.187423	25	25	100	0.082828	NA	NA	-0.0335154	0.8	0.8	221	0.0442318	0.0877735	8	25	0.5	0.4	0.6	-0.00322298	0.00429565	0.454296	0.922055	-0.000897498	0.00424989	0.833053	0.968143
Species	India (exposed)	t1335	Bacteria	Firmicutes	Bacilli	Lactobacillales	Streptococcaceae	Streptococcus	Streptococcus equinus	121	122	99.2	0.071059	25	25	100	0.027176	NA	NA	-0.0131732	0.8	0.8	222	0.0308834	0.0599889	64	25	0.5	0.4	0.6	-0.00202589	0.00249781	0.418658	0.922055	-0.000692205	0.00245169	0.778101	0.949604
Species	India (exposed)	t1681	Bacteria	Actinobacteria	Actinomycetia	Bifidobacteriales	Bifidobacteriaceae	Bifidobacterium	Bifidobacterium bifidum	121	122	99.2	8.65847	25	25	100	6.10597	NA	NA	2.16571	0.8	0.8	223	0.0381229	0.0746797	26	25	0.5	0.4	0.6	0.017812	0.0398262	0.655366	0.982234	0.0084205	0.0411194	0.83804	0.968143
Species	India (exposed)	t562	Bacteria	Proteobacteria	Gammaproteobacteria	Enterobacterales	Enterobacteriaceae	Escherichia	Escherichia coli	121	122	99.2	17.2648	25	25	100	8.71184	NA	NA	-5.65313	0.8	0.8	224	0.0426801	0.0799305	15	25	0.5	0.4	0.6	-0.0699425	0.0526858	0.186416	0.922055	-0.0551928	0.0540532	0.308977	0.938609
Species	India (exposed)	t684066	Bacteria	Firmicutes	Bacilli	Lactobacillales	Streptococcaceae	Streptococcus	Streptococcus lactarius	121	122	99.2	0.733073	25	25	100	0.714648	NA	NA	0.299906	0.8	0.8	225	0.0391319	0.0780908	22	25	0.5	0.4	0.6	0.0127049	0.0107493	0.239168	0.922055	0.0155622	0.0110479	0.161167	0.938609
Species	India (exposed)	t29466	Bacteria	Firmicutes	Negativicutes	Veillonellales	Veillonellaceae	Veillonella	Veillonella parvula	113	122	92.6	1.87531	23	25	92	0.206076	1	1	-0.399866	-0.6	0.6	226	0.0345099	0.0650342	39	25	0.5	0.4	0.6	-0.0119376	0.013322	0.371695	0.922055	-0.0138218	0.0136863	0.314286	0.938609
Species	India (exposed)	t248315	Bacteria	Firmicutes	Negativicutes	Veillonellales	Veillonellaceae	Veillonella	Veillonella rodentium	102	122	83.6	0.0356059	21	25	84	0.012456	1	1	-0.00451449	0.4	0.4	227	0.0324641	0.0660436	53	25	0.5	0.4	0.6	-0.000403333	0.00200374	0.840754	0.982234	-0.0013134	0.00199656	0.511725	0.938609
Species	India (exposed)	t2093857	Bacteria	Firmicutes	Clostridia	Eubacteriales	Oscillospiraceae	Dysosmobacter	Dysosmobacter welbionis	19	122	15.6	0.0225223	4	25	16	0.001424	1	1	-0.00125469	0.4	0.4	228	0.00472506	0.0115137	223	25	0.5	0.4	0.6	-0.000104603	0.00106251	0.921712	0.996303	-0.000307517	0.00109159	0.778578	0.949604
Species	India (exposed)	t39778	Bacteria	Firmicutes	Negativicutes	Veillonellales	Veillonellaceae	Veillonella	Veillonella dispar	107	122	87.7	0.445712	22	25	88	0.114576	1	1	-0.0247806	0.3	0.3	229	0.0352049	0.0667666	34	25	0.5	0.4	0.6	-0.00168688	0.00622352	0.786738	0.982234	-0.00361249	0.00633711	0.569556	0.938609
Species	India (exposed)	t37734	Bacteria	Firmicutes	Bacilli	Lactobacillales	Enterococcaceae	Enterococcus	Enterococcus casseliflavus	49	122	40.2	0.23007	10	25	40	0.005312	1	1	-0.0180101	-0.2	0.2	230	0.00961405	0.0193262	169	25	0.5	0.4	0.6	0.000213268	0.00308308	0.944947	0.996303	-0.00028186	0.00317774	0.929449	0.973488
Species	India (exposed)	t1667168	Bacteria	Actinobacteria	Actinomycetia	Micrococcales	Dermabacteraceae	Dermabacter	Dermabacter jinjuensis	29	122	23.8	0.0333038	6	25	24	0.000856	1	1	-0.00372433	0.2	0.2	231	0.00944447	0.0212946	171	25	0.5	0.4	0.6	-0.00059144	0.00135505	0.663144	0.982234	-0.00105755	0.00136198	0.438778	0.938609
Species	India (exposed)	t2420310	Bacteria	Firmicutes	Bacilli	Lactobacillales	Streptococcaceae	Streptococcus	Streptococcus sp. FDAARGOS_522	29	122	23.8	0.0408404	6	25	24	0.003988	1	1	-0.0073497	0.2	0.2	232	0.0103742	0.0221504	158	25	0.5	0.4	0.6	-0.00140114	0.00202936	0.491023	0.922055	-0.000868073	0.00204326	0.6716	0.940928
Species	India (exposed)	t1335613	Bacteria	Actinobacteria	Coriobacteriia	Eggerthellales	Eggerthellaceae	Gordonibacter	Gordonibacter urolithinfaciens	34	122	27.9	0.0306498	7	25	28	0.002124	1	1	-0.00447436	0.1	0.1	233	0.00891856	0.0200166	172	25	0.5	0.4	0.6	-0.000759523	0.0015945	0.63455	0.982234	-0.00126233	0.0015974	0.430723	0.938609
Species	India (exposed)	t1852377	Bacteria	Actinobacteria	Actinomycetia	Actinomycetales	Actinomycetaceae	Actinomyces	Actinomyces pacaensis	34	122	27.9	0.0162341	7	25	28	0.002296	1	1	-0.000522033	0.1	0.1	234	0.0117851	0.0254966	147	25	0.5	0.4	0.6	0.000432465	0.0010822	0.690027	0.982234	0.000121053	0.00111765	0.913905	0.973488
Species	India (exposed)	t1871022	Bacteria	Actinobacteria	Coriobacteriia	Coriobacteriales	Atopobiaceae	Parolsenella	Parolsenella massiliensis	34	122	27.9	0.0515966	7	25	28	0.00482	1	1	-0.00490459	0.1	0.1	235	0.00730521	0.0157539	191	25	0.5	0.4	0.6	-6.85847e-05	0.00197063	0.972284	0.996303	-0.000174796	0.0019988	0.930439	0.973488
Species	India (exposed)	t2715212	Bacteria	Bacteroidetes	Bacteroidia	Bacteroidales	Bacteroidaceae	Bacteroides	Bacteroides sp. CBA7301	34	122	27.9	0.0194095	7	25	28	0.00128	1	1	-0.00250607	0.1	0.1	236	0.00728028	0.0161734	192	25	0.5	0.4	0.6	-0.000415046	0.00121178	0.732463	0.982234	-0.000626632	0.00122727	0.610443	0.938609
Species	India (exposed)	t46503	Bacteria	Bacteroidetes	Bacteroidia	Bacteroidales	Tannerellaceae	Parabacteroides	Parabacteroides merdae	34	122	27.9	0.634277	7	25	28	3.18922	1	1	3.11562	0.1	0.1	237	0.00676211	0.0130381	197	25	0.5	0.4	0.6	0.0395752	0.0204197	0.0545553	0.922055	0.0451296	0.0204936	0.0292928	0.938609
Species	India (exposed)	t1282	Bacteria	Firmicutes	Bacilli	Bacillales	Staphylococcaceae	Staphylococcus	Staphylococcus epidermidis	122	122	100	0.818424	25	25	100	0.042004	NA	NA	-0.136183	0	0	238	0.0436968	0.0836983	10	25	0.5	0.4	0.6	-0.00826327	0.0074808	0.271164	0.922055	-0.0109605	0.0076851	0.156037	0.938609
Species	India (exposed)	t1297617	Bacteria	Firmicutes	Clostridia	Eubacteriales	Peptostreptococcaceae	Intestinimonas	Intestinimonas butyriciproducens	39	122	32	0.0119189	8	25	32	0.00212	1	1	-0.000302951	0	0	239	0.00639782	0.0139002	201	25	0.5	0.4	0.6	0.000105553	0.00100221	0.916267	0.996303	-0.000291248	0.00102164	0.776004	0.949604
Species	India (exposed)	t1303	Bacteria	Firmicutes	Bacilli	Lactobacillales	Streptococcaceae	Streptococcus	Streptococcus oralis	122	122	100	0.0370964	25	25	100	0.028708	NA	NA	0.00822275	0	0	240	0.0306999	0.057646	66	25	0.5	0.4	0.6	0.00153693	0.00192106	0.424996	0.922055	0.0023707	0.00195346	0.226949	0.938609
Species	India (exposed)	t1304	Bacteria	Firmicutes	Bacilli	Lactobacillales	Streptococcaceae	Streptococcus	Streptococcus salivarius	122	122	100	1.69454	25	25	100	0.766444	NA	NA	-0.0669076	0	0	241	0.0314376	0.0608321	60	25	0.5	0.4	0.6	-0.000721945	0.0122935	0.953252	0.996303	0.00187819	0.0124646	0.880444	0.973488
Species	India (exposed)	t1313	Bacteria	Firmicutes	Bacilli	Lactobacillales	Streptococcaceae	Streptococcus	Streptococcus pneumoniae	122	122	100	0.0721013	25	25	100	0.07558	NA	NA	0.0292759	0	0	242	0.0337899	0.0679403	43	25	0.5	0.4	0.6	0.00400801	0.00292112	0.172158	0.922055	0.00486426	0.00299197	0.106247	0.938609
Species	India (exposed)	t1685	Bacteria	Actinobacteria	Actinomycetia	Bifidobacteriales	Bifidobacteriaceae	Bifidobacterium	Bifidobacterium breve	122	122	100	21.4354	25	25	100	14.3782	NA	NA	2.98339	0	0	243	0.041352	0.0779406	16	25	0.5	0.4	0.6	0.0466327	0.0641379	0.468356	0.922055	0.0164289	0.0634749	0.79615	0.949604
Species	India (exposed)	t1686	Bacteria	Actinobacteria	Actinomycetia	Bifidobacteriales	Bifidobacteriaceae	Bifidobacterium	Bifidobacterium catenulatum	122	122	100	2.41292	25	25	100	1.02573	NA	NA	0.255342	0	0	244	0.0542079	0.108886	2	25	0.5	0.4	0.6	0.0136646	0.0159061	0.391715	0.922055	0.0122569	0.0164211	0.456669	0.938609
Species	India (exposed)	t1912897	Bacteria	Firmicutes	Clostridia	Eubacteriales	Lachnospiraceae	Blautia	Blautia argi	39	122	32	0.0134166	8	25	32	0.00432	1	1	0.00102082	0	0	245	0.00978189	0.0203694	162	25	0.5	0.4	0.6	0.000234114	0.00120572	0.846315	0.982234	0.000163496	0.00123867	0.895179	0.973488
Species	India (exposed)	t216816	Bacteria	Actinobacteria	Actinomycetia	Bifidobacteriales	Bifidobacteriaceae	Bifidobacterium	Bifidobacterium longum	122	122	100	34.0468	25	25	100	41.5515	NA	NA	-0.386104	0	0	246	0.0487054	0.0922868	6	25	0.5	0.4	0.6	-0.0050968	0.092658	0.956209	0.996303	-0.0200271	0.0879652	0.820235	0.968143
Species	India (exposed)	t28026	Bacteria	Actinobacteria	Actinomycetia	Bifidobacteriales	Bifidobacteriaceae	Bifidobacterium	Bifidobacterium pseudocatenulatum	122	122	100	0.896582	25	25	100	0.281888	NA	NA	0.0267019	0	0	247	0.0408887	0.0769964	18	25	0.5	0.4	0.6	0.00487536	0.00972319	0.616839	0.982234	0.00348473	0.00994577	0.726585	0.940928
Species	India (exposed)	t28037	Bacteria	Firmicutes	Bacilli	Lactobacillales	Streptococcaceae	Streptococcus	Streptococcus mitis	122	122	100	0.187565	25	25	100	0.215124	NA	NA	0.121495	0	0	248	0.0314566	0.0633391	59	25	0.5	0.4	0.6	0.00720627	0.00507143	0.157477	0.922055	0.00841746	0.00518667	0.10686	0.938609
Species	India (unexposed)	t1496	Bacteria	Firmicutes	Clostridia	Eubacteriales	Peptostreptococcaceae	Clostridioides	Clostridioides difficile	63	83	75.9	0.0921565	27	49	55.1	0.0333673	0.0197652	0.843618	0.00599024	-20.8	20.8	1	0.0791882	0.148615	25	49	0.5	0.415789	0.578947	0.0012258	0.00276063	0.65776	0.897907	0.000796379	0.00271853	0.77005	0.937053
Species	India (unexposed)	t2682455	Bacteria	Firmicutes	Negativicutes	Veillonellales	Veillonellaceae	Veillonella	Veillonella sp. S12025-13	76	83	91.6	0.287168	36	49	73.5	0.195263	0.0103521	0.843618	0.0714175	-18.1	18.1	2	0.120982	0.232834	2	49	0.5	0.415789	0.578947	0.000956602	0.00546581	0.86134	0.971115	0.000281763	0.00558057	0.959813	0.97996
Species	India (unexposed)	t1623	Bacteria	Firmicutes	Bacilli	Lactobacillales	Lactobacillaceae	Ligilactobacillus	Ligilactobacillus ruminis	19	83	22.9	0.26632	20	49	40.8	0.0333735	0.0474292	0.843618	-0.00420123	17.9	17.9	3	0.0566814	0.113277	64	49	0.5	0.415789	0.578947	0.00239636	0.00333249	0.473376	0.872009	0.00245719	0.00340957	0.472455	0.853937
Species	India (unexposed)	t604330	Bacteria	Actinobacteria	Coriobacteriia	Coriobacteriales	Atopobiaceae	Parafannyhessea	Parafannyhessea umbonata	52	83	62.7	0.00347215	22	49	44.9	0.00799184	0.0690095	0.843618	0.00669425	-17.8	17.8	4	0.0516957	0.0985972	73	49	0.5	0.415789	0.578947	0.00102857	0.00100496	0.307974	0.834612	0.00125011	0.00102727	0.225927	0.772118
Species	India (unexposed)	t1491	Bacteria	Firmicutes	Clostridia	Eubacteriales	Clostridiaceae	Clostridium	Clostridium botulinum	57	83	68.7	0.00880434	25	49	51	0.00373469	0.0627539	0.843618	0.00138891	-17.7	17.7	5	0.0556815	0.108714	67	49	0.5	0.415789	0.578947	-9.01927e-05	0.000822058	0.912804	0.987708	0.00033522	0.000800508	0.676111	0.899047
Species	India (unexposed)	t74426	Bacteria	Actinobacteria	Coriobacteriia	Coriobacteriales	Coriobacteriaceae	Collinsella	Collinsella aerofaciens	63	83	75.9	1.59375	29	49	59.2	0.380324	0.0514376	0.843618	-0.278636	-16.7	16.7	6	0.0734968	0.147438	30	49	0.5	0.415789	0.578947	-0.019188	0.011851	0.107848	0.834612	-0.0223681	0.011741	0.0590614	0.772118
Species	India (unexposed)	t248315	Bacteria	Firmicutes	Negativicutes	Veillonellales	Veillonellaceae	Veillonella	Veillonella rodentium	73	83	88	0.0363523	35	49	71.4	0.029949	0.0210729	0.843618	0.0092044	-16.6	16.6	7	0.087637	0.165102	18	49	0.5	0.415789	0.578947	-0.000147548	0.00208677	0.94374	0.987708	0.000232094	0.00213663	0.913673	0.97996
Species	India (unexposed)	t1598	Bacteria	Firmicutes	Bacilli	Lactobacillales	Lactobacillaceae	Limosilactobacillus	Limosilactobacillus reuteri	49	83	59	0.00566012	37	49	75.5	0.00224694	0.061153	0.843618	0.000162601	16.5	16.5	8	0.0577458	0.114352	61	49	0.5	0.415789	0.578947	0.000450719	0.000673813	0.50474	0.876458	0.000713006	0.000675824	0.293452	0.807818
Species	India (unexposed)	t1382	Bacteria	Actinobacteria	Coriobacteriia	Coriobacteriales	Atopobiaceae	Lancefieldella	Lancefieldella parvula	24	83	28.9	0.0349832	22	49	44.9	0.00452449	0.0883214	0.843618	-0.00448997	16	16	9	0.0581901	0.123014	57	49	0.5	0.415789	0.578947	2.78576e-05	0.00140827	0.984248	0.9945	-0.000619423	0.00139137	0.656953	0.899047
Species	India (unexposed)	t150055	Bacteria	Firmicutes	Bacilli	Lactobacillales	Streptococcaceae	Streptococcus	Streptococcus lutetiensis	59	83	71.1	0.629329	27	49	55.1	0.054	0.0883214	0.843618	-0.0435084	-16	16	10	0.0653353	0.130272	43	49	0.5	0.415789	0.578947	-0.00126316	0.00483594	0.794349	0.948865	-0.00118941	0.00495627	0.810738	0.938125
Species	India (unexposed)	t33959	Bacteria	Firmicutes	Bacilli	Lactobacillales	Lactobacillaceae	Lactobacillus	Lactobacillus johnsonii	38	83	45.8	0.0152821	30	49	61.2	0.00446327	0.105658	0.843618	-0.000957217	15.4	15.4	11	0.0564201	0.125828	66	49	0.5	0.415789	0.578947	0.000566442	0.00108939	0.603974	0.89123	0.000727164	0.0011101	0.513645	0.856075
Species	India (unexposed)	t437897	Bacteria	Firmicutes	Negativicutes	Selenomonadales	Selenomonadaceae	Megamonas	Megamonas funiformis	45	83	54.2	0.197838	19	49	38.8	0.00116531	0.105658	0.843618	-0.0276395	-15.4	15.4	12	0.0361939	0.0680766	108	49	0.5	0.415789	0.578947	-0.00240413	0.00240154	0.318647	0.834612	-0.00329807	0.00243907	0.178759	0.772118
Species	India (unexposed)	t33038	Bacteria	Firmicutes	Clostridia	Eubacteriales	Lachnospiraceae	Mediterraneibacter	Mediterraneibacter [Ruminococcus] gnavus	55	83	66.3	3.08634	25	49	51	1.92497	0.098591	0.843618	1.20761	-15.3	15.3	13	0.0528567	0.0972933	71	49	0.5	0.415789	0.578947	0.0275253	0.0187809	0.145173	0.834612	0.0245683	0.0193073	0.205562	0.772118
Species	India (unexposed)	t729	Bacteria	Proteobacteria	Gammaproteobacteria	Pasteurellales	Pasteurellaceae	Haemophilus	Haemophilus parainfluenzae	58	83	69.9	0.0698027	27	49	55.1	0.372573	0.0943266	0.843618	0.358875	-14.8	14.8	14	0.0572159	0.104262	62	49	0.5	0.415789	0.578947	0.00656979	0.00701709	0.350878	0.834612	0.00876702	0.00681749	0.200834	0.772118
Species	India (unexposed)	t1351	Bacteria	Firmicutes	Bacilli	Lactobacillales	Enterococcaceae	Enterococcus	Enterococcus faecalis	71	83	85.5	2.02608	35	49	71.4	0.604535	0.0690701	0.843618	-0.127194	-14.1	14.1	15	0.087293	0.168201	20	49	0.5	0.415789	0.578947	-0.0131266	0.013222	0.322661	0.834612	-0.0118645	0.0130612	0.365425	0.810528
Species	India (unexposed)	t2682456	Bacteria	Firmicutes	Negativicutes	Veillonellales	Veillonellaceae	Veillonella	Veillonella nakazawae	76	83	91.6	0.261904	38	49	77.6	0.218112	0.0344198	0.843618	0.0931737	-14	14	16	0.100065	0.183927	7	49	0.5	0.415789	0.578947	0.0020294	0.00557318	0.716348	0.922546	0.00145831	0.00571283	0.798935	0.938125
Species	India (unexposed)	t1358	Bacteria	Firmicutes	Bacilli	Lactobacillales	Streptococcaceae	Lactococcus	Lactococcus lactis	42	83	50.6	0.0422889	18	49	36.7	0.218908	0.14889	0.866355	0.210636	-13.9	13.9	17	0.0320749	0.0675436	120	49	0.5	0.415789	0.578947	0.00525131	0.00532909	0.326256	0.834612	0.00660405	0.005124	0.199832	0.772118
Species	India (unexposed)	t1660	Bacteria	Actinobacteria	Actinomycetia	Actinomycetales	Actinomycetaceae	Schaalia	Schaalia odontolytica	64	83	77.1	0.0288491	31	49	63.3	0.0231	0.109218	0.843618	0.0147325	-13.8	13.8	18	0.0363229	0.0686468	107	49	0.5	0.415789	0.578947	0.00125214	0.00195147	0.522237	0.876458	0.00163605	0.00197037	0.407937	0.827583
Species	India (unexposed)	t2058152	Bacteria	Proteobacteria	Gammaproteobacteria	Enterobacterales	Enterobacteriaceae	Klebsiella	Klebsiella grimontii	31	83	37.3	0.0139468	25	49	51	0.00530408	0.146556	0.866355	-0.000134473	13.7	13.7	19	0.0389871	0.0759633	104	49	0.5	0.415789	0.578947	0.000848098	0.00112217	0.451155	0.872009	0.000654567	0.00109907	0.552541	0.899047
Species	India (unexposed)	t33010	Bacteria	Actinobacteria	Actinomycetia	Propionibacteriales	Propionibacteriaceae	Cutibacterium	Cutibacterium avidum	40	83	48.2	0.273793	17	49	34.7	0.0242163	0.148538	0.866355	-0.0279198	-13.5	13.5	20	0.0555412	0.111294	68	49	0.5	0.415789	0.578947	-0.00283826	0.00356216	0.427031	0.872009	-0.00242614	0.00368224	0.511187	0.856075
Species	India (unexposed)	t28111	Bacteria	Bacteroidetes	Bacteroidia	Bacteroidales	Bacteroidaceae	Bacteroides	Bacteroides eggerthii	28	83	33.7	0.045764	23	49	46.9	0.00431224	0.143283	0.866355	-0.00348776	13.2	13.2	21	0.0290627	0.05688	140	49	0.5	0.415789	0.578947	-0.000211422	0.00136547	0.877192	0.979058	-0.000228199	0.00141083	0.871766	0.962084
Species	India (unexposed)	t28025	Bacteria	Actinobacteria	Actinomycetia	Bifidobacteriales	Bifidobacteriaceae	Bifidobacterium	Bifidobacterium animalis	82	83	98.8	0.00230008	42	49	85.7	0.00274286	0.00411679	0.843618	0.000339243	-13.1	13.1	22	0.103349	0.188013	5	49	0.5	0.415789	0.578947	-0.000386293	0.000479371	0.42181	0.872009	-0.00036425	0.000490341	0.458966	0.839154
Species	India (unexposed)	t28129	Bacteria	Bacteroidetes	Bacteroidia	Bacteroidales	Prevotellaceae	Prevotella	Prevotella denticola	21	83	25.3	0.00238286	6	49	12.2	0.0034	0.0790656	0.843618	0.00298313	-13.1	13.1	23	0.0214598	0.0494379	172	49	0.5	0.415789	0.578947	0.000442581	0.00068913	0.521854	0.876458	0.000533201	0.000709397	0.453689	0.839154
Species	India (unexposed)	t40324	Bacteria	Proteobacteria	Gammaproteobacteria	Xanthomonadales	Xanthomonadaceae	Stenotrophomonas	Stenotrophomonas maltophilia	38	83	45.8	0.000590188	16	49	32.7	0.000310204	0.148048	0.866355	6.80354e-05	-13.1	13.1	24	0.0301268	0.0571724	129	49	0.5	0.415789	0.578947	-4.44056e-05	0.000247072	0.857646	0.971115	-1.5147e-05	0.000251021	0.95198	0.97996
Species	India (unexposed)	t40545	Bacteria	Proteobacteria	Betaproteobacteria	Burkholderiales	Sutterellaceae	Sutterella	Sutterella wadsworthensis	21	83	25.3	0.186948	6	49	12.2	0.0210143	0.0790656	0.843618	-0.0146411	-13.1	13.1	25	0.0177488	0.0365132	188	49	0.5	0.415789	0.578947	-0.00263336	0.00305955	0.390986	0.855281	-0.00287074	0.00314579	0.363228	0.810528
Species	India (unexposed)	t287	Bacteria	Proteobacteria	Gammaproteobacteria	Pseudomonadales	Pseudomonadaceae	Pseudomonas	Pseudomonas aeruginosa	43	83	51.8	0.0016625	19	49	38.8	0.00112041	0.154706	0.866355	0.000217999	-13	13	26	0.0355797	0.0657445	111	49	0.5	0.415789	0.578947	-0.000162542	0.000451132	0.719209	0.922546	-0.000109856	0.000462652	0.812698	0.938125
Species	India (unexposed)	t33945	Bacteria	Firmicutes	Bacilli	Lactobacillales	Enterococcaceae	Enterococcus	Enterococcus avium	43	83	51.8	0.781908	19	49	38.8	0.0627898	0.154706	0.866355	-0.148804	-13	13	27	0.0392084	0.0762431	103	49	0.5	0.415789	0.578947	-0.0100404	0.00656977	0.128876	0.834612	-0.0089165	0.00668454	0.184662	0.772118
Species	India (unexposed)	t161879	Bacteria	Actinobacteria	Actinomycetia	Corynebacteriales	Corynebacteriaceae	Corynebacterium	Corynebacterium kroppenstedtii	48	83	57.8	0.107462	22	49	44.9	0.00106939	0.206239	1	-0.016974	-12.9	12.9	28	0.103656	0.204151	4	49	0.5	0.415789	0.578947	-0.00267245	0.00186538	0.154356	0.834612	-0.00294614	0.00193026	0.129464	0.772118
Species	India (unexposed)	t2109685	Bacteria	Actinobacteria	Coriobacteriia	Coriobacteriales	Atopobiaceae	Olsenella	Olsenella sp. GAM18	34	83	41	0.0110673	14	49	28.6	0.0175102	0.19081	0.971395	0.0139379	-12.4	12.4	29	0.0292876	0.0629591	138	49	0.5	0.415789	0.578947	0.00148552	0.00157772	0.348165	0.834612	0.000855724	0.00156437	0.585347	0.899047
Species	India (unexposed)	t1502	Bacteria	Firmicutes	Clostridia	Eubacteriales	Clostridiaceae	Clostridium	Clostridium perfringens	54	83	65.1	0.0578124	26	49	53.1	0.0178939	0.199183	0.991491	0.00101797	-12	12	30	0.0401547	0.0777444	99	49	0.5	0.415789	0.578947	0.000609719	0.00214524	0.776694	0.946436	0.00064241	0.00210219	0.760424	0.936201
Species	India (unexposed)	t292800	Bacteria	Firmicutes	Clostridia	Eubacteriales	Oscillospiraceae	Flavonifractor	Flavonifractor plautii	47	83	56.6	0.207537	22	49	44.9	0.0929918	0.210942	1	0.0497533	-11.7	11.7	31	0.0396109	0.075925	102	49	0.5	0.415789	0.578947	0.000567224	0.00436369	0.896777	0.987708	0.000905303	0.00443451	0.838569	0.938125
Species	India (unexposed)	t39778	Bacteria	Firmicutes	Negativicutes	Veillonellales	Veillonellaceae	Veillonella	Veillonella dispar	74	83	89.2	0.492015	38	49	77.6	0.172706	0.0832538	0.843618	0.0443411	-11.6	11.6	32	0.10723	0.197975	3	49	0.5	0.415789	0.578947	0.0013946	0.00547446	0.799322	0.948865	0.00115667	0.00547198	0.832935	0.938125
Species	India (unexposed)	t187327	Bacteria	Firmicutes	Negativicutes	Acidaminococcales	Acidaminococcaceae	Acidaminococcus	Acidaminococcus intestini	45	83	54.2	0.357748	21	49	42.9	0.187947	0.27968	1	0.0662325	-11.3	11.3	33	0.0416084	0.0793317	92	49	0.5	0.415789	0.578947	-0.00118949	0.006256	0.849499	0.971115	-0.000525667	0.00631614	0.933805	0.97996
Species	India (unexposed)	t1177574	Bacteria	Bacteroidetes	Bacteroidia	Bacteroidales	Prevotellaceae	Prevotella	Prevotella jejuni	33	83	39.8	0.00170058	14	49	28.6	0.00485918	0.25906	1	0.00439171	-11.2	11.2	34	0.0230934	0.0501275	163	49	0.5	0.415789	0.578947	0.000606512	0.00079567	0.447282	0.872009	0.000650193	0.000818206	0.428319	0.839154
Species	India (unexposed)	t1871022	Bacteria	Actinobacteria	Coriobacteriia	Coriobacteriales	Atopobiaceae	Parolsenella	Parolsenella massiliensis	33	83	39.8	0.0170795	14	49	28.6	0.0038551	0.25906	1	-0.00161719	-11.2	11.2	35	0.0242118	0.0485229	155	49	0.5	0.415789	0.578947	-0.000745384	0.00111993	0.50687	0.876458	-0.00111874	0.00109018	0.306778	0.810528
Species	India (unexposed)	t1812935	Bacteria	Proteobacteria	Gammaproteobacteria	Enterobacterales	Enterobacteriaceae	Enterobacter	Enterobacter roggenkampii	60	83	72.3	0.106465	30	49	61.2	0.00837755	0.245815	1	-0.0198309	-11.1	11.1	36	0.0387616	0.0749274	105	49	0.5	0.415789	0.578947	-0.00283996	0.00234616	0.228294	0.834612	-0.00321858	0.00225052	0.155169	0.772118
Species	India (unexposed)	t471189	Bacteria	Actinobacteria	Coriobacteriia	Eggerthellales	Eggerthellaceae	Gordonibacter	Gordonibacter pamelaeae	38	83	45.8	0.0169999	17	49	34.7	0.00458776	0.273184	1	-0.00240261	-11.1	11.1	37	0.0328774	0.0798059	117	49	0.5	0.415789	0.578947	-0.00111433	0.00122389	0.364255	0.849927	-0.00182206	0.00118605	0.127008	0.772118
Species	India (unexposed)	t2722820	Bacteria	Actinobacteria	Actinomycetia	Actinomycetales	Actinomycetaceae	Actinomyces	Actinomyces sp. ZJ34	14	83	16.9	0.00245409	3	49	6.1	0.00518367	0.106175	0.843618	0.00461259	-10.8	10.8	38	0.0130658	0.0322022	213	49	0.5	0.415789	0.578947	0.000568047	0.000848845	0.504555	0.876458	0.000290544	0.000827253	0.726018	0.925124
Species	India (unexposed)	t84112	Bacteria	Actinobacteria	Coriobacteriia	Eggerthellales	Eggerthellaceae	Eggerthella	Eggerthella lenta	46	83	55.4	0.252188	22	49	44.9	0.030751	0.281488	1	-0.0234743	-10.5	10.5	39	0.0413188	0.0819785	93	49	0.5	0.415789	0.578947	-0.00238152	0.00359653	0.509033	0.876458	-0.00310044	0.00363072	0.394767	0.827583
Species	India (unexposed)	t39488	Bacteria	Firmicutes	Clostridia	Eubacteriales	Lachnospiraceae	Anaerobutyricum	Anaerobutyricum hallii	39	83	47	0.0193159	18	49	36.7	0.0257959	0.279067	1	0.0214236	-10.3	10.3	40	0.0235005	0.0428863	159	49	0.5	0.415789	0.578947	0.00232255	0.0018928	0.222024	0.834612	0.00268556	0.00194444	0.169697	0.772118
Species	India (unexposed)	t39777	Bacteria	Firmicutes	Negativicutes	Veillonellales	Veillonellaceae	Veillonella	Veillonella atypica	78	83	94	0.902758	41	49	83.7	0.232235	0.0714159	0.843618	-0.223542	-10.3	10.3	41	0.129592	0.249725	1	49	0.5	0.415789	0.578947	-0.0148404	0.00837225	0.0786432	0.834612	-0.0149868	0.00863529	0.0851113	0.772118
Species	India (unexposed)	t36745	Bacteria	Firmicutes	Clostridia	Eubacteriales	Clostridiaceae	Clostridium	Clostridium saccharoperbutylacetonicum	32	83	38.6	0.00161166	14	49	28.6	0.000767347	0.263288	1	0.00038301	-10	10	42	0.0218278	0.0444051	169	49	0.5	0.415789	0.578947	-4.24598e-05	0.000385829	0.912541	0.987708	0.000173459	0.00038221	0.650738	0.899047
Species	India (unexposed)	t470	Bacteria	Proteobacteria	Gammaproteobacteria	Pseudomonadales	Moraxellaceae	Acinetobacter	Acinetobacter baumannii	37	83	44.6	0.0535245	17	49	34.7	0.00896735	0.27861	1	3.96361e-05	-9.9	9.9	43	0.0317444	0.0657185	122	49	0.5	0.415789	0.578947	-8.95778e-05	0.00158504	0.955019	0.987708	1.5601e-05	0.00154955	0.991983	0.991983
Species	India (unexposed)	t1433513	Bacteria	Firmicutes	Bacilli	Lactobacillales	Streptococcaceae	Streptococcus	Streptococcus gwangjuense	81	83	97.6	0.0176606	43	49	87.8	0.00490612	0.0513794	0.843618	-0.00245773	-9.8	9.8	44	0.0804862	0.147575	23	49	0.5	0.415789	0.578947	-0.00108181	0.0010156	0.28876	0.834612	-0.000735841	0.00103685	0.479219	0.853937
Species	India (unexposed)	t1464	Bacteria	Firmicutes	Bacilli	Bacillales	Paenibacillaceae	Paenibacillus	Paenibacillus larvae	6	83	7.2	0.00394186	8	49	16.3	0.0105143	0.142592	0.866355	0.00957694	9.1	9.1	45	0.0145487	0.0323041	200	49	0.5	0.415789	0.578947	0.00265184	0.001151	0.0228119	0.834612	0.00281049	0.00118005	0.0187427	0.772118
Species	India (unexposed)	t1352	Bacteria	Firmicutes	Bacilli	Lactobacillales	Enterococcaceae	Enterococcus	Enterococcus faecium	73	83	88	0.12387	39	49	79.6	0.086602	0.216182	1	0.0292045	-8.4	8.4	46	0.0849364	0.162676	22	49	0.5	0.415789	0.578947	0.00203555	0.00377501	0.590659	0.888606	0.00284308	0.00374748	0.449482	0.839154
Species	India (unexposed)	t315405	Bacteria	Firmicutes	Bacilli	Lactobacillales	Streptococcaceae	Streptococcus	Streptococcus gallolyticus	68	83	81.9	0.352497	36	49	73.5	0.0525429	0.275853	1	-0.0220933	-8.4	8.4	47	0.0703681	0.140591	34	49	0.5	0.415789	0.578947	-0.00228182	0.00432222	0.598449	0.888606	-0.00207331	0.0041593	0.619025	0.899047
Species	India (unexposed)	t108981	Bacteria	Proteobacteria	Gammaproteobacteria	Pseudomonadales	Moraxellaceae	Acinetobacter	Acinetobacter schindleri	17	83	20.5	0.000800606	6	49	12.2	0.000273469	0.342136	1	7.10597e-05	-8.3	8.3	48	0.0113966	0.024098	220	49	0.5	0.415789	0.578947	-0.000101305	0.000260185	0.69765	0.904399	-0.000123769	0.000269683	0.647072	0.899047
Species	India (unexposed)	t1852377	Bacteria	Actinobacteria	Actinomycetia	Actinomycetales	Actinomycetaceae	Actinomyces	Actinomyces pacaensis	22	83	26.5	0.0171313	9	49	18.4	0.000644898	0.395571	1	-0.00235872	-8.1	8.1	49	0.0231843	0.051167	162	49	0.5	0.415789	0.578947	-0.000842947	0.000789631	0.287715	0.834612	-0.000994783	0.000815456	0.224796	0.772118
Species	India (unexposed)	t881260	Bacteria	Proteobacteria	Gammaproteobacteria	Enterobacterales	Enterobacteriaceae	Enterobacter	Enterobacter bugandensis	22	83	26.5	0.0312094	9	49	18.4	0.00032449	0.395571	1	-0.00578394	-8.1	8.1	50	0.0257999	0.054015	146	49	0.5	0.415789	0.578947	-0.0016797	0.00108715	0.124765	0.834612	-0.00204766	0.00106675	0.0571957	0.772118
Species	India (unexposed)	t1283	Bacteria	Firmicutes	Bacilli	Bacillales	Staphylococcaceae	Staphylococcus	Staphylococcus haemolyticus	66	83	79.5	0.00799445	35	49	71.4	0.00384694	0.297093	1	0.000705975	-8.1	8.1	51	0.0589749	0.120951	55	49	0.5	0.415789	0.578947	0.00023309	0.00080202	0.771799	0.946436	0.000408444	0.000823198	0.620647	0.899047
Species	India (unexposed)	t2107999	Bacteria	Firmicutes	Bacilli	Lactobacillales	Lactobacillaceae	Lactobacillus	Lactobacillus paragasseri	34	83	41	1.11027	24	49	49	0.439945	0.468056	1	0.0720991	8	8	52	0.0460497	0.0974329	83	49	0.5	0.415789	0.578947	0.00971595	0.0100427	0.335111	0.834612	0.0104024	0.0103937	0.318839	0.810528
Species	India (unexposed)	t28141	Bacteria	Proteobacteria	Gammaproteobacteria	Enterobacterales	Enterobacteriaceae	Cronobacter	Cronobacter sakazakii	34	83	41	0.00862287	24	49	49	0.00123673	0.468056	1	-0.000933145	8	8	53	0.0293145	0.0556053	136	49	0.5	0.415789	0.578947	3.83234e-05	0.000684781	0.955456	0.987708	-0.000149771	0.000652983	0.81896	0.938125
Species	India (unexposed)	t712623	Bacteria	Firmicutes	Bacilli	Lactobacillales	Streptococcaceae	Streptococcus	Streptococcus sp. oral taxon 061	81	83	97.6	0.0196487	44	49	89.8	0.00962041	0.10087	0.843618	0.000598721	-7.8	7.8	54	0.0889328	0.166903	16	49	0.5	0.415789	0.578947	-0.00101725	0.00129527	0.433673	0.872009	-0.00056043	0.00127917	0.662055	0.899047
Species	India (unexposed)	t2026240	Bacteria	Proteobacteria	Gammaproteobacteria	Enterobacterales	Enterobacteriaceae	Klebsiella	Klebsiella quasivariicola	31	83	37.3	0.0200515	22	49	44.9	0.00135102	0.463228	1	-0.00158994	7.6	7.6	55	0.0248633	0.0478227	151	49	0.5	0.415789	0.578947	0.000156285	0.000814213	0.848084	0.971115	7.22284e-05	0.000834921	0.9312	0.97996
Species	India (unexposed)	t84030	Bacteria	Firmicutes	Clostridia	Eubacteriales	Lachnospiraceae	Lacrimispora	Lacrimispora saccharolytica	35	83	42.2	0.0159373	17	49	34.7	0.00596122	0.462534	1	0.00322508	-7.5	7.5	56	0.0292191	0.0544529	139	49	0.5	0.415789	0.578947	0.00105845	0.00105148	0.315983	0.834612	0.00128249	0.00107759	0.236243	0.772118
Species	India (unexposed)	t1156433	Bacteria	Firmicutes	Bacilli	Lactobacillales	Streptococcaceae	Streptococcus	Streptococcus sp. I-P16	79	83	95.2	0.00813853	43	49	87.8	0.0088551	0.172536	0.898791	0.00253582	-7.4	7.4	57	0.0548857	0.098525	69	49	0.5	0.415789	0.578947	0.000275472	0.000921894	0.765561	0.946436	0.000340499	0.000933746	0.715982	0.918406
Species	India (unexposed)	t1759399	Bacteria	Firmicutes	Bacilli	Lactobacillales	Streptococcaceae	Streptococcus	Streptococcus sp. A12	79	83	95.2	0.00665488	43	49	87.8	0.00641429	0.172536	0.898791	0.00161067	-7.4	7.4	58	0.0599875	0.110491	52	49	0.5	0.415789	0.578947	5.28389e-05	0.0007989	0.947368	0.987708	0.000118059	0.000810021	0.884355	0.967264
Species	India (unexposed)	t29466	Bacteria	Firmicutes	Negativicutes	Veillonellales	Veillonellaceae	Veillonella	Veillonella parvula	79	83	95.2	2.37654	43	49	87.8	0.957745	0.172536	0.898791	0.156204	-7.4	7.4	59	0.100058	0.193626	8	49	0.5	0.415789	0.578947	-0.00669384	0.0150349	0.656902	0.897907	-0.00251465	0.0153818	0.870403	0.962084
Species	India (unexposed)	t33035	Bacteria	Firmicutes	Clostridia	Eubacteriales	Lachnospiraceae	Blautia	Blautia producta	62	83	74.7	0.0112957	33	49	67.3	0.0251898	0.42395	1	0.0207573	-7.4	7.4	60	0.0456577	0.0828556	86	49	0.5	0.415789	0.578947	0.00255799	0.00178768	0.154858	0.834612	0.00310276	0.00182309	0.0912545	0.772118
Species	India (unexposed)	t2774055	Bacteria	Proteobacteria	Gammaproteobacteria	Enterobacterales	Enterobacteriaceae	Kluyvera	Kluyvera genomosp. 3	16	83	19.3	0.00403133	13	49	26.5	0.00385918	0.386259	1	0.00313027	7.2	7.2	61	0.0115542	0.0214638	219	49	0.5	0.415789	0.578947	0.000615726	0.000764944	0.42233	0.872009	0.000386787	0.000736182	0.600239	0.899047
Species	India (unexposed)	t2161821	Bacteria	Firmicutes	Negativicutes	Veillonellales	Veillonellaceae	Dialister	Dialister massiliensis	11	83	13.3	0.232209	10	49	20.4	0.00187755	0.327568	1	-0.0240381	7.1	7.1	62	0.0148437	0.029064	198	49	0.5	0.415789	0.578947	-0.000912053	0.0023427	0.697679	0.904399	-0.000928909	0.00242657	0.702513	0.909533
Species	India (unexposed)	t1335613	Bacteria	Actinobacteria	Coriobacteriia	Eggerthellales	Eggerthellaceae	Gordonibacter	Gordonibacter urolithinfaciens	33	83	39.8	0.0674556	16	49	32.7	0.00323061	0.459542	1	-0.00634288	-7.1	7.1	63	0.0299514	0.0624989	132	49	0.5	0.415789	0.578947	-0.000803427	0.00144777	0.57989	0.888606	-0.00177017	0.00141101	0.211985	0.772118
Species	India (unexposed)	t1683	Bacteria	Actinobacteria	Actinomycetia	Bifidobacteriales	Bifidobacteriaceae	Bifidobacterium	Bifidobacterium angulatum	82	83	98.8	0.0378778	45	49	91.8	0.0129918	0.0630177	0.843618	-0.00433105	-7	7	64	0.0762491	0.138176	26	49	0.5	0.415789	0.578947	-0.00123393	0.00141224	0.383873	0.855281	-0.0016399	0.00140638	0.245817	0.772118
Species	India (unexposed)	t1689	Bacteria	Actinobacteria	Actinomycetia	Bifidobacteriales	Bifidobacteriaceae	Bifidobacterium	Bifidobacterium dentium	82	83	98.8	0.30571	45	49	91.8	0.021498	0.0630177	0.843618	-0.0317105	-7	7	65	0.0756433	0.135441	28	49	0.5	0.415789	0.578947	-0.00291083	0.00296876	0.328665	0.834612	-0.00286012	0.00299388	0.341259	0.810528
Species	India (unexposed)	t28026	Bacteria	Actinobacteria	Actinomycetia	Bifidobacteriales	Bifidobacteriaceae	Bifidobacterium	Bifidobacterium pseudocatenulatum	82	83	98.8	2.3462	45	49	91.8	0.125067	0.0630177	0.843618	-0.503175	-7	7	66	0.0697483	0.126939	35	49	0.5	0.415789	0.578947	-0.0162954	0.0107173	0.130818	0.834612	-0.0195169	0.0107975	0.0730831	0.772118
Species	India (unexposed)	t712633	Bacteria	Firmicutes	Bacilli	Lactobacillales	Streptococcaceae	Streptococcus	Streptococcus sp. oral taxon 431	82	83	98.8	0.0122247	45	49	91.8	0.00408163	0.0630177	0.843618	-0.00286054	-7	7	67	0.0964395	0.184189	11	49	0.5	0.415789	0.578947	-0.00168087	0.000880374	0.0584309	0.834612	-0.00143733	0.00086996	0.101008	0.772118
Species	India (unexposed)	t1520	Bacteria	Firmicutes	Clostridia	Eubacteriales	Clostridiaceae	Clostridium	Clostridium beijerinckii	18	83	21.7	0.0118135	14	49	28.6	0.00402857	0.405044	1	0.00177676	6.9	6.9	68	0.0135766	0.02806	206	49	0.5	0.415789	0.578947	0.000414103	0.000935945	0.658903	0.897907	0.000846565	0.000929592	0.364214	0.810528
Species	India (unexposed)	t2093856	Bacteria	Bacteroidetes	Bacteroidia	Bacteroidales	Odoribacteraceae	Butyricimonas	Butyricimonas faecalis	21	83	25.3	0.00699686	9	49	18.4	0.0083	0.397587	1	0.00628313	-6.9	6.9	69	0.0132884	0.0275144	211	49	0.5	0.415789	0.578947	0.000678911	0.00114216	0.55327	0.888606	0.000686046	0.00118131	0.562455	0.899047
Species	India (unexposed)	t550	Bacteria	Proteobacteria	Gammaproteobacteria	Enterobacterales	Enterobacteriaceae	Enterobacter	Enterobacter cloacae	65	83	78.3	3.29842	35	49	71.4	0.0830571	0.405044	1	-0.465183	-6.9	6.9	70	0.0661708	0.13038	41	49	0.5	0.415789	0.578947	-0.0135119	0.0108539	0.21541	0.834612	-0.0142931	0.0102322	0.164924	0.772118
Species	India (unexposed)	t166486	Bacteria	Firmicutes	Clostridia	Eubacteriales	Lachnospiraceae	Roseburia	Roseburia intestinalis	48	83	57.8	0.0563699	25	49	51	0.0264286	0.47323	1	0.0125707	-6.8	6.8	71	0.0292984	0.0562188	137	49	0.5	0.415789	0.578947	0.00161968	0.00224131	0.471194	0.872009	0.00190621	0.00229961	0.408725	0.827583
Species	India (unexposed)	t727	Bacteria	Proteobacteria	Gammaproteobacteria	Pasteurellales	Pasteurellaceae	Haemophilus	Haemophilus influenzae	30	83	36.1	0.00654661	21	49	42.9	0.00954694	0.464566	1	0.00817344	6.8	6.8	72	0.023844	0.0471172	156	49	0.5	0.415789	0.578947	0.00118238	0.00114543	0.303868	0.834612	0.00153243	0.00111067	0.170134	0.772118
Species	India (unexposed)	t1379	Bacteria	Firmicutes	Bacilli	Bacillales	Paenibacillaceae	Gemella	Gemella haemolysans	75	83	90.4	0.0289364	41	49	83.7	0.00607143	0.279119	1	-0.00504905	-6.7	6.7	73	0.0803035	0.151864	24	49	0.5	0.415789	0.578947	-0.00194418	0.00131515	0.141748	0.834612	-0.00157976	0.00134232	0.241477	0.772118
Species	India (unexposed)	t257758	Bacteria	Firmicutes	Bacilli	Lactobacillales	Streptococcaceae	Streptococcus	Streptococcus pseudopneumoniae	80	83	96.4	0.0214253	44	49	89.8	0.00627959	0.146527	0.866355	-0.00332282	-6.6	6.6	74	0.0864238	0.155747	21	49	0.5	0.415789	0.578947	-0.00153054	0.00117409	0.194674	0.834612	-0.00112797	0.00119927	0.348753	0.810528
Species	India (unexposed)	t47770	Bacteria	Firmicutes	Bacilli	Lactobacillales	Lactobacillaceae	Lactobacillus	Lactobacillus crispatus	25	83	30.1	0.00239102	18	49	36.7	0.00487959	0.448249	1	0.00414345	6.6	6.6	75	0.0202149	0.043337	176	49	0.5	0.415789	0.578947	0.000974864	0.000813261	0.232821	0.834612	0.00102814	0.000838202	0.222279	0.772118
Species	India (unexposed)	t622	Bacteria	Proteobacteria	Gammaproteobacteria	Enterobacterales	Enterobacteriaceae	Shigella	Shigella dysenteriae	63	83	75.9	0.0148873	34	49	69.4	0.00827551	0.422121	1	0.000258643	-6.5	6.5	76	0.0521498	0.0949084	72	49	0.5	0.415789	0.578947	0.000159044	0.00116372	0.891504	0.987708	0.000356149	0.00119603	0.766368	0.937053
Species	India (unexposed)	t282402	Bacteria	Bacteroidetes	Bacteroidia	Bacteroidales	Prevotellaceae	Prevotella	Prevotella multiformis	12	83	14.5	0.00272693	4	49	8.2	0.00237551	0.409395	1	0.00195744	-6.3	6.3	77	0.00826023	0.0174295	234	49	0.5	0.415789	0.578947	0.000385611	0.000601065	0.522298	0.876458	0.000442203	0.000619598	0.476748	0.853937
Species	India (unexposed)	t2003188	Bacteria	Actinobacteria	Coriobacteriia	Coriobacteriales	Atopobiaceae	Parolsenella	Parolsenella catena	39	83	47	0.0818159	20	49	40.8	0.0247918	0.587298	1	0.00100509	-6.2	6.2	78	0.0275959	0.0567253	144	49	0.5	0.415789	0.578947	-0.000756846	0.00258597	0.770238	0.946436	-0.00207317	0.00246221	0.401399	0.827583
Species	India (unexposed)	t2382163	Bacteria	Firmicutes	Bacilli	Lactobacillales	Streptococcaceae	Streptococcus	Streptococcus koreensis	78	83	94	0.00788665	43	49	87.8	0.00962857	0.327902	1	0.00325026	-6.2	6.2	79	0.0584316	0.111056	56	49	0.5	0.415789	0.578947	0.000310581	0.000976843	0.751037	0.945431	0.000309323	0.000990814	0.755416	0.936201
Species	India (unexposed)	t2650157	Bacteria	Bacteroidetes	Bacteroidia	Bacteroidales	Bacteroidaceae	Bacteroides	Bacteroides zhangwenhongi	22	83	26.5	0.00907599	10	49	20.4	0.0314918	0.529848	1	0.0284677	-6.1	6.1	80	0.0169416	0.0349556	190	49	0.5	0.415789	0.578947	0.00106164	0.0020618	0.607492	0.89123	0.00114006	0.00213066	0.59355	0.899047
Species	India (unexposed)	t2763022	Bacteria	Bacteroidetes	Bacteroidia	Bacteroidales	Bacteroidaceae	Bacteroides	Bacteroides sp. M10	22	83	26.5	0.124575	10	49	20.4	0.00429388	0.529848	1	-0.0246411	-6.1	6.1	81	0.0163843	0.0328126	193	49	0.5	0.415789	0.578947	-0.00342693	0.00241637	0.158521	0.834612	-0.00367386	0.00249259	0.14302	0.772118
Species	India (unexposed)	t158836	Bacteria	Proteobacteria	Gammaproteobacteria	Enterobacterales	Enterobacteriaceae	Enterobacter	Enterobacter hormaechei	66	83	79.5	0.487772	36	49	73.5	0.0241796	0.519626	1	-0.109722	-6	6	82	0.0486568	0.0866466	80	49	0.5	0.415789	0.578947	-0.00683405	0.00495206	0.169943	0.834612	-0.00697092	0.00498318	0.164323	0.772118
Species	India (unexposed)	t2690837	Bacteria	Actinobacteria	Coriobacteriia	Eggerthellales	Eggerthellaceae	Eggerthella	Eggerthella sp. HF-1101	27	83	32.5	0.00829189	13	49	26.5	0.0110163	0.557993	1	0.00901874	-6	6	83	0.028193	0.0519449	143	49	0.5	0.415789	0.578947	0.00139586	0.00124943	0.26597	0.834612	0.00123197	0.00128478	0.339461	0.810528
Species	India (unexposed)	t1547	Bacteria	Firmicutes	Erysipelotrichia	Erysipelotrichales	Erysipelotrichaceae	Erysipelatoclostridium	Erysipelatoclostridium ramosum	29	83	34.9	0.575339	20	49	40.8	0.156982	0.576859	1	0.0428118	5.9	5.9	84	0.026151	0.0472224	145	49	0.5	0.415789	0.578947	-0.00175028	0.00637789	0.78419	0.946436	-0.00327788	0.00647208	0.613423	0.899047
Species	India (unexposed)	t839	Bacteria	Bacteroidetes	Bacteroidia	Bacteroidales	Prevotellaceae	Prevotella	Prevotella ruminicola	10	83	12	0.00256488	3	49	6.1	0.00262041	0.370102	1	0.00226499	-5.9	5.9	85	0.00923049	0.0209592	229	49	0.5	0.415789	0.578947	0.000465489	0.000616452	0.451549	0.872009	0.000488179	0.000635417	0.443769	0.839154
Species	India (unexposed)	t853	Bacteria	Firmicutes	Clostridia	Eubacteriales	Oscillospiraceae	Faecalibacterium	Faecalibacterium prausnitzii	76	83	91.6	0.0286708	42	49	85.7	0.596484	0.381454	1	0.587448	-5.9	5.9	86	0.0686351	0.125785	37	49	0.5	0.415789	0.578947	0.0119905	0.00883828	0.177241	0.834612	0.0130675	0.00909584	0.153318	0.772118
Species	India (unexposed)	t1583	Bacteria	Firmicutes	Bacilli	Lactobacillales	Lactobacillaceae	Weissella	Weissella confusa	20	83	24.1	0.00401736	9	49	18.4	0.00329592	0.517843	1	0.00275857	-5.7	5.7	87	0.0110462	0.0213729	224	49	0.5	0.415789	0.578947	0.000505232	0.00069957	0.471466	0.872009	0.000609424	0.000717942	0.397588	0.827583
Species	India (unexposed)	t2584944	Bacteria	Proteobacteria	Betaproteobacteria	Burkholderiales	Sutterellaceae	Sutterella	Sutterella faecalis	20	83	24.1	0.0467178	9	49	18.4	0.00117959	0.517843	1	-0.00766258	-5.7	5.7	88	0.0118618	0.0237394	218	49	0.5	0.415789	0.578947	-0.0016612	0.0013457	0.219261	0.834612	-0.00205026	0.00134225	0.129168	0.772118
Species	India (unexposed)	t621	Bacteria	Proteobacteria	Gammaproteobacteria	Enterobacterales	Enterobacteriaceae	Shigella	Shigella boydii	64	83	77.1	0.0349792	35	49	71.4	0.0333796	0.534241	1	0.0167483	-5.7	5.7	89	0.0506908	0.0945754	79	49	0.5	0.415789	0.578947	0.0018882	0.00210375	0.37109	0.850803	0.00207898	0.00215445	0.336425	0.810528
Species	India (unexposed)	t39950	Bacteria	Firmicutes	Negativicutes	Veillonellales	Veillonellaceae	Dialister	Dialister pneumosintes	36	83	43.4	0.0143066	24	49	49	0.00901224	0.589227	1	0.00424839	5.6	5.6	90	0.0306028	0.0565008	127	49	0.5	0.415789	0.578947	0.000519683	0.00130786	0.691758	0.904399	0.000564909	0.00133415	0.672714	0.899047
Species	India (unexposed)	t817	Bacteria	Bacteroidetes	Bacteroidia	Bacteroidales	Bacteroidaceae	Bacteroides	Bacteroides fragilis	36	83	43.4	8.96252	24	49	49	1.02219	0.589227	1	-1.37364	5.6	5.6	91	0.0300221	0.0558385	130	49	0.5	0.415789	0.578947	-0.019626	0.0250249	0.434315	0.872009	-0.0236067	0.025555	0.357391	0.810528
Species	India (unexposed)	t818	Bacteria	Bacteroidetes	Bacteroidia	Bacteroidales	Bacteroidaceae	Bacteroides	Bacteroides thetaiotaomicron	36	83	43.4	0.0637039	24	49	49	0.0534327	0.589227	1	0.033723	5.6	5.6	92	0.021409	0.0410711	173	49	0.5	0.415789	0.578947	0.00180552	0.00301942	0.5509	0.888606	0.0010203	0.00310656	0.743133	0.93368
Species	India (unexposed)	t371601	Bacteria	Bacteroidetes	Bacteroidia	Bacteroidales	Bacteroidaceae	Bacteroides	Bacteroides xylanisolvens	35	83	42.2	2.89065	18	49	36.7	0.155951	0.58477	1	-0.380931	-5.5	5.5	93	0.0197356	0.0373149	181	49	0.5	0.415789	0.578947	-0.00997547	0.0111256	0.371575	0.850803	-0.0111612	0.0115103	0.334082	0.810528
Species	India (unexposed)	t1499973	Bacteria	Proteobacteria	Gammaproteobacteria	Enterobacterales	Enterobacteriaceae	Escherichia	Escherichia marmotae	62	83	74.7	0.00286422	34	49	69.4	0.00290408	0.547496	1	0.00113179	-5.3	5.3	94	0.044282	0.0793367	89	49	0.5	0.415789	0.578947	0.000413748	0.000613867	0.501507	0.876458	0.000617565	0.000611172	0.314226	0.810528
Species	India (unexposed)	t1297617	Bacteria	Firmicutes	Clostridia	Eubacteriales	Peptostreptococcaceae	Intestinimonas	Intestinimonas butyriciproducens	33	83	39.8	0.0022166	17	49	34.7	0.00616531	0.583387	1	0.00544121	-5.1	5.1	95	0.0250074	0.0467547	149	49	0.5	0.415789	0.578947	0.0013571	0.00088038	0.125626	0.834612	0.00142652	0.000910513	0.119709	0.772118
Species	India (unexposed)	t649756	Bacteria	Firmicutes	Clostridia	Eubacteriales	Lachnospiraceae	Anaerostipes	Anaerostipes hadrus	55	83	66.3	0.018634	30	49	61.2	0.0474898	0.577374	1	0.0423464	-5.1	5.1	96	0.0605241	0.12234	51	49	0.5	0.415789	0.578947	0.00397629	0.00239327	0.0990334	0.834612	0.00437424	0.00246557	0.0784766	0.772118
Species	India (unexposed)	t2093857	Bacteria	Firmicutes	Clostridia	Eubacteriales	Oscillospiraceae	Dysosmobacter	Dysosmobacter welbionis	16	83	19.3	0.0230569	7	49	14.3	0.0128449	0.635489	1	0.00975815	-5	5	97	0.00910814	0.0182661	232	49	0.5	0.415789	0.578947	0.00152229	0.00143875	0.291988	0.834612	0.00174496	0.0014724	0.238223	0.772118
Species	India (unexposed)	t2162637	Bacteria	Bacteroidetes	Bacteroidia	Bacteroidales	Bacteroidaceae	Bacteroides	Bacteroides sp. PHL 2737	16	83	19.3	0.675056	7	49	14.3	0.0601367	0.635489	1	-0.0822175	-5	5	98	0.01234	0.0251767	215	49	0.5	0.415789	0.578947	-0.00577803	0.00576816	0.318345	0.834612	-0.00657895	0.00590685	0.267509	0.799265
Species	India (unexposed)	t1290	Bacteria	Firmicutes	Bacilli	Bacillales	Staphylococcaceae	Staphylococcus	Staphylococcus hominis	82	83	98.8	0.271035	46	49	93.9	0.253073	0.144095	0.866355	0.14036	-4.9	4.9	99	0.0981657	0.18196	10	49	0.5	0.415789	0.578947	0.00567398	0.00593085	0.3405	0.834612	0.00758591	0.0060451	0.211861	0.772118
Species	India (unexposed)	t1686	Bacteria	Actinobacteria	Actinomycetia	Bifidobacteriales	Bifidobacteriaceae	Bifidobacterium	Bifidobacterium catenulatum	82	83	98.8	6.82384	46	49	93.9	0.532053	0.144095	0.866355	-1.27509	-4.9	4.9	100	0.0599533	0.110868	53	49	0.5	0.415789	0.578947	-0.0236162	0.0184764	0.203463	0.834612	-0.029043	0.0186239	0.121419	0.772118
Species	India (unexposed)	t2420310	Bacteria	Firmicutes	Bacilli	Lactobacillales	Streptococcaceae	Streptococcus	Streptococcus sp. FDAARGOS_522	18	83	21.7	0.0429674	13	49	26.5	0.0140939	0.531568	1	0.000401106	4.8	4.8	101	0.0221977	0.0487344	167	49	0.5	0.415789	0.578947	0.000172491	0.00194382	0.929427	0.987708	0.000947519	0.00196833	0.631086	0.899047
Species	India (unexposed)	t2698804	Bacteria	Firmicutes	Bacilli	Lactobacillales	Streptococcaceae	Streptococcus	Streptococcus sp. CNU G3	26	83	31.3	0.0169944	13	49	26.5	0.00792857	0.69337	1	0.00391893	-4.8	4.8	102	0.0307963	0.0617038	125	49	0.5	0.415789	0.578947	3.58224e-05	0.00127032	0.977546	0.993771	-0.00029304	0.00123178	0.812349	0.938125
Species	India (unexposed)	t1584	Bacteria	Firmicutes	Bacilli	Lactobacillales	Lactobacillaceae	Lactobacillus	Lactobacillus delbrueckii	30	83	36.1	0.00710199	20	49	40.8	0.0381143	0.710598	1	0.036983	4.7	4.7	103	0.0232886	0.0465847	161	49	0.5	0.415789	0.578947	0.00320283	0.00215752	0.140098	0.834612	0.003871	0.00209814	0.067409	0.772118
Species	India (unexposed)	t28090	Bacteria	Proteobacteria	Gammaproteobacteria	Pseudomonadales	Moraxellaceae	Acinetobacter	Acinetobacter lwoffii	8	83	9.6	0.0005307	7	49	14.3	0.000173469	0.412518	1	4.33489e-05	4.7	4.7	104	0.0106476	0.0231163	226	49	0.5	0.415789	0.578947	9.21396e-05	0.000209492	0.660795	0.897907	8.56637e-05	0.000214958	0.690932	0.9019
Species	India (unexposed)	t821	Bacteria	Bacteroidetes	Bacteroidia	Bacteroidales	Prevotellaceae	Phocaeicola	Phocaeicola vulgatus	35	83	42.2	2.422	23	49	46.9	0.108855	0.716827	1	-0.32157	4.7	4.7	105	0.0282727	0.0542937	142	49	0.5	0.415789	0.578947	-0.0043027	0.00991403	0.665007	0.897907	-0.00562344	0.0101713	0.581338	0.899047
Species	India (unexposed)	t116085	Bacteria	Firmicutes	Clostridia	Eubacteriales	Lachnospiraceae	Coprococcus	Coprococcus catus	36	83	43.4	0.0216394	19	49	38.8	0.0197408	0.715207	1	0.0139131	-4.6	4.6	106	0.0332183	0.0637543	116	49	0.5	0.415789	0.578947	0.00232967	0.00172361	0.178844	0.834612	0.00231364	0.00178163	0.19647	0.772118
Species	India (unexposed)	t1531	Bacteria	Firmicutes	Clostridia	Eubacteriales	Lachnospiraceae	Enterocloster	Enterocloster clostridioformis	25	83	30.1	0.0205127	17	49	34.7	0.0312347	0.699236	1	0.0275383	4.6	4.6	107	0.0198097	0.0373986	180	49	0.5	0.415789	0.578947	0.00240177	0.00206551	0.247041	0.834612	0.00341008	0.00207512	0.10283	0.772118
Species	India (unexposed)	t35703	Bacteria	Proteobacteria	Gammaproteobacteria	Enterobacterales	Enterobacteriaceae	Citrobacter	Citrobacter amalonaticus	36	83	43.4	0.0252513	19	49	38.8	0.00138571	0.715207	1	-0.00303838	-4.6	4.6	108	0.0366242	0.0749514	106	49	0.5	0.415789	0.578947	-0.000936071	0.00095705	0.329852	0.834612	-0.00104071	0.000975123	0.28791	0.807818
Species	India (unexposed)	t2785531	Bacteria	Bacteroidetes	Bacteroidia	Bacteroidales	Bacteroidaceae	Bacteroides	Bacteroides sp. HF-162	19	83	22.9	0.0296742	9	49	18.4	0.0165653	0.660859	1	0.00976892	-4.5	4.5	109	0.0133902	0.0260435	209	49	0.5	0.415789	0.578947	0.000611931	0.00176341	0.72914	0.928549	8.11455e-05	0.00179231	0.963961	0.97996
Species	India (unexposed)	t40520	Bacteria	Firmicutes	Clostridia	Eubacteriales	Lachnospiraceae	Blautia	Blautia obeum	42	83	50.6	0.0143008	27	49	55.1	0.0380857	0.718786	1	0.0345568	4.5	4.5	110	0.0510942	0.0974706	76	49	0.5	0.415789	0.578947	0.00429282	0.00214597	0.0475391	0.834612	0.0045528	0.00219971	0.0405375	0.772118
Species	India (unexposed)	t165179	Bacteria	Bacteroidetes	Bacteroidia	Bacteroidales	Prevotellaceae	Prevotella	Prevotella copri	46	83	55.4	1.03692	25	49	51	0.49338	0.718359	1	0.363987	-4.4	4.4	111	0.0337963	0.0657051	113	49	0.5	0.415789	0.578947	0.00638781	0.00941495	0.498677	0.876458	0.00655749	0.00969145	0.499893	0.856075
Species	India (unexposed)	t1805478	Bacteria	Actinobacteria	Coriobacteriia	Coriobacteriales	Atopobiaceae	Olsenella	Olsenella timonensis	24	83	28.9	0.00795133	12	49	24.5	0.00196122	0.687061	1	0.000235923	-4.4	4.4	112	0.0135371	0.0266627	207	49	0.5	0.415789	0.578947	-6.23488e-05	0.000723878	0.931494	0.987708	-0.000226327	0.000734799	0.758585	0.936201
Species	India (unexposed)	t2650158	Bacteria	Bacteroidetes	Bacteroidia	Bacteroidales	Bacteroidaceae	Bacteroides	Bacteroides luhongzhouii	24	83	28.9	0.0432672	12	49	24.5	0.00160612	0.687061	1	-0.00886978	-4.4	4.4	113	0.0165827	0.0328721	192	49	0.5	0.415789	0.578947	-0.00204922	0.0014416	0.157569	0.834612	-0.00221821	0.00148594	0.13801	0.772118
Species	India (unexposed)	t1492	Bacteria	Firmicutes	Clostridia	Eubacteriales	Clostridiaceae	Clostridium	Clostridium butyricum	29	83	34.9	0.363756	15	49	30.6	0.0141265	0.703488	1	-0.0524325	-4.3	4.3	114	0.0235927	0.0454082	158	49	0.5	0.415789	0.578947	-0.00327198	0.00379829	0.390585	0.855281	-0.00296459	0.00389879	0.448456	0.839154
Species	India (unexposed)	t1597	Bacteria	Firmicutes	Bacilli	Lactobacillales	Lactobacillaceae	Lacticaseibacillus	Lacticaseibacillus paracasei	51	83	61.4	0.185109	28	49	57.1	0.016398	0.713872	1	-0.0236779	-4.3	4.3	115	0.0405483	0.0796493	97	49	0.5	0.415789	0.578947	-0.00218418	0.00288208	0.449914	0.872009	-0.000927644	0.00287095	0.747149	0.933936
Species	India (unexposed)	t1748967	Bacteria	Proteobacteria	Gammaproteobacteria	Enterobacterales	Enterobacteriaceae	Citrobacter	Citrobacter cronae	12	83	14.5	0.0769807	5	49	10.2	0.000187755	0.595589	1	-0.011199	-4.3	4.3	116	0.0145383	0.0286626	201	49	0.5	0.415789	0.578947	-0.00212548	0.00150241	0.159544	0.834612	-0.00191172	0.00152006	0.210859	0.772118
Species	India (unexposed)	t2823316	Bacteria	Firmicutes	Clostridia	Eubacteriales	Lachnospiraceae	Faecalicatena	Faecalicatena sp. Marseille-Q4148	34	83	41	0.00642191	18	49	36.7	0.0117714	0.713498	1	0.00959673	-4.3	4.3	117	0.0293815	0.0595932	135	49	0.5	0.415789	0.578947	0.00233757	0.00124017	0.0616784	0.834612	0.00255318	0.00127222	0.0469204	0.772118
Species	India (unexposed)	t34062	Bacteria	Proteobacteria	Gammaproteobacteria	Pseudomonadales	Moraxellaceae	Moraxella	Moraxella osloensis	32	83	38.6	0.0025844	21	49	42.9	0.000318367	0.713872	1	-0.000158741	4.3	4.3	118	0.0257533	0.051347	147	49	0.5	0.415789	0.578947	2.17651e-05	0.000331491	0.947751	0.987708	0.00015525	0.000325942	0.634684	0.899047
Species	India (unexposed)	t67827	Bacteria	Proteobacteria	Gammaproteobacteria	Enterobacterales	Enterobacteriaceae	Citrobacter	Citrobacter werkmanii	29	83	34.9	0.0105714	15	49	30.6	0.0107796	0.703488	1	0.00850248	-4.3	4.3	119	0.03013	0.0597786	128	49	0.5	0.415789	0.578947	0.000539988	0.00128435	0.674861	0.897907	0.000575427	0.00131963	0.663551	0.899047
Species	India (unexposed)	t1280	Bacteria	Firmicutes	Bacilli	Bacillales	Staphylococcaceae	Staphylococcus	Staphylococcus aureus	78	83	94	0.251167	44	49	89.8	0.0422776	0.498598	1	-0.0289381	-4.2	4.2	120	0.0579955	0.107137	59	49	0.5	0.415789	0.578947	-0.00234622	0.00348826	0.502392	0.876458	-0.00147124	0.00352609	0.677216	0.899047
Species	India (unexposed)	t47678	Bacteria	Bacteroidetes	Bacteroidia	Bacteroidales	Bacteroidaceae	Bacteroides	Bacteroides caccae	27	83	32.5	1.66531	18	49	36.7	0.00618571	0.704708	1	-0.192229	4.2	4.2	121	0.0223848	0.0443253	166	49	0.5	0.415789	0.578947	-0.00683689	0.00645875	0.291769	0.834612	-0.00616324	0.00643164	0.339777	0.810528
Species	India (unexposed)	t1270	Bacteria	Actinobacteria	Actinomycetia	Micrococcales	Micrococcaceae	Micrococcus	Micrococcus luteus	22	83	26.5	0.000249395	11	49	22.4	0.000116327	0.680261	1	5.48316e-06	-4.1	4.1	122	0.0200015	0.0453064	178	49	0.5	0.415789	0.578947	-4.13238e-05	0.000171014	0.80944	0.948865	-4.1627e-05	0.000173444	0.810721	0.938125
Species	India (unexposed)	t102684	Bacteria	Firmicutes	Bacilli	Lactobacillales	Streptococcaceae	Streptococcus	Streptococcus infantarius	66	83	79.5	0.764285	37	49	75.5	0.535318	0.665059	1	0.334899	-4	4	123	0.0514928	0.0982975	74	49	0.5	0.415789	0.578947	0.00344234	0.0100094	0.731469	0.928549	0.00145233	0.00972986	0.881585	0.967264
Species	India (unexposed)	t1636603	Bacteria	Proteobacteria	Gammaproteobacteria	Pseudomonadales	Moraxellaceae	Acinetobacter	Acinetobacter sp. ACNIH1	5	83	6	0.000371525	1	49	2	2.04082e-06	0.411379	1	-6.66339e-05	-4	4	124	0.00351837	0.0076192	245	49	0.5	0.415789	0.578947	-0.000161529	0.000117429	0.17133	0.834612	-0.0001369	0.000118255	0.249208	0.772861
Species	India (unexposed)	t1134687	Bacteria	Proteobacteria	Gammaproteobacteria	Enterobacterales	Enterobacteriaceae	Klebsiella	Klebsiella michiganensis	56	83	67.5	0.0272431	35	49	71.4	0.0143265	0.699627	1	0.00467713	3.9	3.9	125	0.0507867	0.094505	78	49	0.5	0.415789	0.578947	0.00180653	0.00157094	0.25227	0.834612	0.00155581	0.00154095	0.314616	0.810528
Species	India (unexposed)	t1316410	Bacteria	Firmicutes	Bacilli	Lactobacillales	Streptococcaceae	Streptococcus	Streptococcus sp. HSISS1	71	83	85.5	0.0821221	40	49	81.6	0.0969857	0.624867	1	0.0409086	-3.9	3.9	126	0.0642285	0.116775	44	49	0.5	0.415789	0.578947	-0.000137684	0.00343293	0.968069	0.992372	0.000229845	0.00351672	0.947994	0.97996
Species	India (unexposed)	t1522	Bacteria	Firmicutes	Erysipelotrichia	Erysipelotrichales	Erysipelotrichaceae	Erysipelatoclostridium	Erysipelatoclostridium [Clostridium] innocuum	49	83	59	0.00867926	27	49	55.1	0.0155306	0.716981	1	0.0124692	-3.9	3.9	127	0.0406542	0.0753006	96	49	0.5	0.415789	0.578947	0.00262228	0.00138367	0.0602922	0.834612	0.00254643	0.00141733	0.0748079	0.772118
Species	India (unexposed)	t1550024	Bacteria	Firmicutes	Clostridia	Eubacteriales	Oscillospiraceae	Ruthenibacterium	Ruthenibacterium lactatiformans	27	83	32.5	1.49384	14	49	28.6	0.0681	0.699627	1	-0.0963735	-3.9	3.9	128	0.0216579	0.042101	170	49	0.5	0.415789	0.578947	0.000607682	0.00656092	0.926347	0.987708	0.000880248	0.00658074	0.893806	0.973256
Species	India (unexposed)	t357276	Bacteria	Bacteroidetes	Bacteroidia	Bacteroidales	Prevotellaceae	Phocaeicola	Phocaeicola dorei	32	83	38.6	0.10836	17	49	34.7	0.0142878	0.711701	1	-0.0161375	-3.9	3.9	129	0.0189602	0.0362624	183	49	0.5	0.415789	0.578947	-0.0019049	0.00260049	0.465173	0.872009	-0.00220995	0.00266513	0.408568	0.827583
Species	India (unexposed)	t756892	Bacteria	Proteobacteria	Gammaproteobacteria	Pseudomonadales	Moraxellaceae	Acinetobacter	Acinetobacter indicus	27	83	32.5	0.000846996	14	49	28.6	0.000314286	0.699627	1	8.26162e-06	-3.9	3.9	130	0.0226781	0.0427913	165	49	0.5	0.415789	0.578947	-0.000153827	0.000285527	0.590982	0.888606	-0.000111295	0.000293677	0.705352	0.909533
Species	India (unexposed)	t1311	Bacteria	Firmicutes	Bacilli	Lactobacillales	Streptococcaceae	Streptococcus	Streptococcus agalactiae	76	83	91.6	0.0323733	43	49	87.8	0.0254204	0.550333	1	0.00411077	-3.8	3.8	131	0.0606381	0.111695	50	49	0.5	0.415789	0.578947	0.000319109	0.00175052	0.855636	0.971115	0.000673206	0.00166371	0.686433	0.9019
Species	India (unexposed)	t195	Bacteria	Proteobacteria	Epsilonproteobacteria	Campylobacterales	Campylobacteraceae	Campylobacter	Campylobacter coli	15	83	18.1	0.0167098	7	49	14.3	0.000308163	0.636105	1	-0.00219184	-3.8	3.8	132	0.0124994	0.0275197	214	49	0.5	0.415789	0.578947	-0.00068967	0.000722859	0.341811	0.834612	-0.000678897	0.000750182	0.367219	0.810528
Species	India (unexposed)	t1680	Bacteria	Actinobacteria	Actinomycetia	Bifidobacteriales	Bifidobacteriaceae	Bifidobacterium	Bifidobacterium adolescentis	81	83	97.6	0.489571	46	49	93.9	0.0387571	0.359576	1	-0.129031	-3.7	3.7	133	0.0904052	0.163956	15	49	0.5	0.415789	0.578947	-0.0100618	0.00465035	0.032318	0.834612	-0.0102821	0.00479805	0.0340534	0.772118
Species	India (unexposed)	t1353	Bacteria	Firmicutes	Bacilli	Lactobacillales	Enterococcaceae	Enterococcus	Enterococcus gallinarum	19	83	22.9	0.0650427	13	49	26.5	0.0166735	0.677255	1	0.0053301	3.6	3.6	134	0.0177132	0.0363033	189	49	0.5	0.415789	0.578947	0.00154753	0.0019815	0.436227	0.872009	0.00163046	0.0020267	0.422641	0.835057
Species	India (unexposed)	t111015	Bacteria	Actinobacteria	Actinomycetia	Actinomycetales	Actinomycetaceae	Actinomyces	Actinomyces radicidentis	9	83	10.8	0.489787	7	49	14.3	0.000236735	0.588648	1	-0.0644392	3.5	3.5	135	0.00797055	0.016068	236	49	0.5	0.415789	0.578947	-0.00348456	0.00364455	0.340796	0.834612	-0.00466966	0.00358376	0.194968	0.772118
Species	India (unexposed)	t1912897	Bacteria	Firmicutes	Clostridia	Eubacteriales	Lachnospiraceae	Blautia	Blautia argi	31	83	37.3	0.0730652	20	49	40.8	0.0375265	0.714654	1	0.0244398	3.5	3.5	136	0.043091	0.0807217	90	49	0.5	0.415789	0.578947	0.00434209	0.00251865	0.0870895	0.834612	0.00401059	0.00258868	0.123843	0.772118
Species	India (unexposed)	t2015795	Bacteria	Proteobacteria	Gammaproteobacteria	Enterobacterales	Enterobacteriaceae	Klebsiella	Klebsiella sp. LY	9	83	10.8	0.0206343	7	49	14.3	0.0015	0.588648	1	-0.00228434	3.5	3.5	137	0.00815322	0.0165686	235	49	0.5	0.415789	0.578947	-0.000465217	0.000950548	0.625369	0.897907	-0.000619495	0.000956963	0.518589	0.858475
Species	India (unexposed)	t202956	Bacteria	Proteobacteria	Gammaproteobacteria	Pseudomonadales	Moraxellaceae	Acinetobacter	Acinetobacter towneri	8	83	9.6	0.000175556	3	49	6.1	5.91837e-05	0.745828	1	7.37644e-06	-3.5	3.5	138	0.00761766	0.0191312	237	49	0.5	0.415789	0.578947	-5.05174e-05	0.000129023	0.696042	0.904399	-5.47206e-05	0.000130072	0.674701	0.899047
Species	India (unexposed)	t2500542	Bacteria	Proteobacteria	Gammaproteobacteria	Enterobacterales	Enterobacteriaceae	Salmonella	Salmonella sp. SSDFZ54	8	83	9.6	0.00341339	3	49	6.1	0.0190102	0.745828	1	0.0183789	-3.5	3.5	139	0.00637315	0.0127549	239	49	0.5	0.415789	0.578947	0.00163681	0.00154541	0.291499	0.834612	0.00154855	0.00156767	0.325156	0.810528
Species	India (unexposed)	t2596949	Bacteria	Proteobacteria	Gammaproteobacteria	Enterobacterales	Enterobacteriaceae	Enterobacter	Enterobacter sp. E76	13	83	15.7	0.0143396	6	49	12.2	0.0003	0.798073	1	-0.00207952	-3.5	3.5	140	0.0135003	0.027838	208	49	0.5	0.415789	0.578947	-0.00065487	0.000708891	0.357305	0.841728	-0.000831155	0.000701603	0.238402	0.772118
Species	India (unexposed)	t53442	Bacteria	Firmicutes	Clostridia	Eubacteriales	Eubacteriaceae	Eubacterium	Eubacterium callanderi	9	83	10.8	0.027551	7	49	14.3	0.0161122	0.588648	1	0.0120821	3.5	3.5	141	0.00602125	0.0123923	243	49	0.5	0.415789	0.578947	0.00162451	0.00163851	0.323307	0.834612	0.0015455	0.00167716	0.358565	0.810528
Species	India (unexposed)	t641107	Bacteria	Firmicutes	Clostridia	Eubacteriales	Clostridiaceae	Clostridium	Clostridium sp. DL-VIII	14	83	16.9	0.00174985	10	49	20.4	0.000653061	0.644921	1	0.000294025	3.5	3.5	142	0.0105145	0.0229818	227	49	0.5	0.415789	0.578947	0.00016111	0.000375723	0.668779	0.897907	0.000308585	0.000378665	0.416663	0.832816
Species	India (unexposed)	t1156431	Bacteria	Firmicutes	Bacilli	Lactobacillales	Streptococcaceae	Streptococcus	Streptococcus sp. I-G2	79	83	95.2	0.0103306	45	49	91.8	0.0109531	0.468449	1	0.00256149	-3.4	3.4	143	0.0578054	0.107565	60	49	0.5	0.415789	0.578947	0.000425393	0.000978719	0.664542	0.897907	0.000414175	0.000992901	0.677294	0.899047
Species	India (unexposed)	t1328	Bacteria	Firmicutes	Bacilli	Lactobacillales	Streptococcaceae	Streptococcus	Streptococcus anginosus	79	83	95.2	0.104314	45	49	91.8	0.030251	0.468449	1	0.00984379	-3.4	3.4	144	0.067875	0.123058	38	49	0.5	0.415789	0.578947	0.00124807	0.00230676	0.5894	0.888606	0.00179272	0.00237387	0.451557	0.839154
Species	India (unexposed)	t239935	Bacteria	Verrucomicrobia	Verrucomicrobiae	Verrucomicrobiales	Akkermansiaceae	Akkermansia	Akkermansia muciniphila	30	83	36.1	2.73147	16	49	32.7	0.0608388	0.709826	1	-0.329426	-3.4	3.4	145	0.0216301	0.0406405	171	49	0.5	0.415789	0.578947	-0.00627331	0.00957142	0.513355	0.876458	-0.00328451	0.00945078	0.728771	0.925124
Species	India (unexposed)	t1624	Bacteria	Firmicutes	Bacilli	Lactobacillales	Lactobacillaceae	Ligilactobacillus	Ligilactobacillus salivarius	62	83	74.7	1.33777	35	49	71.4	0.432478	0.68816	1	0.173015	-3.3	3.3	146	0.0445387	0.0816473	88	49	0.5	0.415789	0.578947	0.00173453	0.00985461	0.860558	0.971115	0.000507751	0.0101412	0.960148	0.97996
Species	India (unexposed)	t33039	Bacteria	Firmicutes	Clostridia	Eubacteriales	Lachnospiraceae	Mediterraneibacter	Mediterraneibacter [Ruminococcus] torques	40	83	48.2	0.0252965	22	49	44.9	0.0446694	0.722523	1	0.0373308	-3.3	3.3	147	0.0307011	0.0591415	126	49	0.5	0.415789	0.578947	0.00458218	0.00239241	0.0576514	0.834612	0.00504898	0.00247278	0.0432733	0.772118
Species	India (unexposed)	t624	Bacteria	Proteobacteria	Gammaproteobacteria	Enterobacterales	Enterobacteriaceae	Shigella	Shigella sonnei	43	83	51.8	0.0712415	27	49	55.1	0.0425429	0.722523	1	0.00921635	3.3	3.3	148	0.0335463	0.0667431	114	49	0.5	0.415789	0.578947	0.00178638	0.00276339	0.51913	0.876458	0.00251729	0.00284145	0.377364	0.825484
Species	India (unexposed)	t1796613	Bacteria	Bacteroidetes	Bacteroidia	Bacteroidales	Bacteroidaceae	Bacteroides	Bacteroides caecimuris	23	83	27.7	0.0227242	12	49	24.5	0.00141224	0.838579	1	-0.00417932	-3.2	3.2	149	0.0153255	0.0316115	197	49	0.5	0.415789	0.578947	-0.00135146	0.00106984	0.208769	0.834612	-0.00144949	0.00110456	0.191831	0.772118
Species	India (unexposed)	t2714355	Bacteria	Firmicutes	Clostridia	Eubacteriales	Oscillospiraceae	Oscillibacter	Oscillibacter sp. MM50	23	83	27.7	0.0143654	12	49	24.5	0.0130633	0.838579	1	0.0104319	-3.2	3.2	150	0.013843	0.0279457	203	49	0.5	0.415789	0.578947	0.000880734	0.00142115	0.536518	0.888606	0.00103327	0.00146332	0.481433	0.853937
Species	India (unexposed)	t28118	Bacteria	Bacteroidetes	Bacteroidia	Bacteroidales	Odoribacteraceae	Odoribacter	Odoribacter splanchnicus	23	83	27.7	0.0212833	12	49	24.5	0.00282449	0.838579	1	-0.00125864	-3.2	3.2	151	0.013587	0.0266399	205	49	0.5	0.415789	0.578947	-0.000300606	0.00102213	0.769152	0.946436	-0.000230701	0.00104778	0.826089	0.938125
Species	India (unexposed)	t28132	Bacteria	Bacteroidetes	Bacteroidia	Bacteroidales	Prevotellaceae	Prevotella	Prevotella melaninogenica	38	83	45.8	0.00516296	24	49	49	0.0211082	0.856888	1	0.0200491	3.2	3.2	152	0.0197328	0.0385188	182	49	0.5	0.415789	0.578947	0.00183892	0.0016227	0.259197	0.834612	0.00195248	0.00167376	0.245624	0.772118
Species	India (unexposed)	t1613	Bacteria	Firmicutes	Bacilli	Lactobacillales	Lactobacillaceae	Limosilactobacillus	Limosilactobacillus fermentum	55	83	66.3	0.657865	34	49	69.4	0.183314	0.847821	1	-0.0656182	3.1	3.1	153	0.0401117	0.0738463	100	49	0.5	0.415789	0.578947	-0.00206837	0.00741267	0.780664	0.946436	-0.00221369	0.00764355	0.772591	0.937053
Species	India (unexposed)	t43675	Bacteria	Actinobacteria	Actinomycetia	Micrococcales	Micrococcaceae	Rothia	Rothia mucilaginosa	77	83	92.8	0.301481	47	49	95.9	0.0550755	0.709501	1	-0.0679787	3.1	3.1	154	0.0639969	0.117765	45	49	0.5	0.415789	0.578947	-0.00583724	0.00393773	0.140658	0.834612	-0.00559143	0.00393543	0.157867	0.772118
Species	India (unexposed)	t2420313	Bacteria	Firmicutes	Bacilli	Lactobacillales	Enterococcaceae	Enterococcus	Enterococcus sp. FDAARGOS_553	16	83	19.3	0.0198622	11	49	22.4	0.0153388	0.662017	1	0.0109424	3.1	3.1	155	0.0160362	0.0332169	194	49	0.5	0.415789	0.578947	0.00196116	0.00157469	0.215214	0.834612	0.00214717	0.00161232	0.185373	0.772118
Species	India (unexposed)	t626932	Bacteria	Bacteroidetes	Bacteroidia	Bacteroidales	Rikenellaceae	Alistipes	Alistipes indistinctus	11	83	13.3	0.000380953	5	49	10.2	0.00767959	0.784063	1	0.00759044	-3.1	3.1	156	0.00535576	0.0128753	244	49	0.5	0.415789	0.578947	0.001193	0.000964442	0.218324	0.834612	0.00122867	0.000994112	0.218795	0.772118
Species	India (unexposed)	t2823317	Bacteria	Firmicutes	Negativicutes	Acidaminococcales	Acidaminococcaceae	Phascolarctobacterium	Phascolarctobacterium sp. Marseille-Q4147	33	83	39.8	0.00193694	18	49	36.7	0.00186531	0.85346	1	0.00108699	-3.1	3.1	157	0.0322351	0.0644509	119	49	0.5	0.415789	0.578947	0.000784663	0.00053478	0.14472	0.834612	0.000862337	0.0005466	0.117176	0.772118
Species	India (unexposed)	t1639133	Bacteria	Proteobacteria	Gammaproteobacteria	Enterobacterales	Enterobacteriaceae	Citrobacter	Citrobacter portucalensis	28	83	33.7	0.0664071	18	49	36.7	0.00229184	0.850223	1	-0.00639732	3	3	158	0.0182529	0.0354336	185	49	0.5	0.415789	0.578947	-0.000661155	0.00137556	0.631577	0.897907	-0.000792776	0.00139749	0.571538	0.899047
Species	India (unexposed)	t546	Bacteria	Proteobacteria	Gammaproteobacteria	Enterobacterales	Enterobacteriaceae	Citrobacter	Citrobacter freundii	72	83	86.7	0.1605	41	49	83.7	0.0116449	0.618543	1	-0.014378	-3	3	159	0.0568603	0.10311	63	49	0.5	0.415789	0.578947	-0.000949343	0.00223584	0.671828	0.897907	-0.00116279	0.00228117	0.611135	0.899047
Species	India (unexposed)	t197614	Bacteria	Firmicutes	Bacilli	Lactobacillales	Streptococcaceae	Streptococcus	Streptococcus pasteurianus	38	83	45.8	0.552519	21	49	42.9	0.2181	0.856465	1	0.0918072	-2.9	2.9	160	0.0398725	0.0793638	101	49	0.5	0.415789	0.578947	-0.000222625	0.00696956	0.974567	0.993771	0.000705054	0.00696502	0.919532	0.97996
Species	India (unexposed)	t1839799	Bacteria	Firmicutes	Bacilli	Lactobacillales	Streptococcaceae	Streptococcus	Streptococcus sp. FDAARGOS_192	82	83	98.8	0.106643	47	49	95.9	0.1176	NA	NA	0.045947	-2.9	2.9	161	0.0535537	0.0970199	70	49	0.5	0.415789	0.578947	0.000650768	0.00361205	0.857303	0.971115	0.000902901	0.00369986	0.807603	0.938125
Species	India (unexposed)	t564	Bacteria	Proteobacteria	Gammaproteobacteria	Enterobacterales	Enterobacteriaceae	Escherichia	Escherichia fergusonii	65	83	78.3	0.107429	37	49	75.5	0.0192714	0.830149	1	-0.00136231	-2.8	2.8	162	0.0514723	0.0944313	75	49	0.5	0.415789	0.578947	0.000168812	0.00218984	0.938671	0.987708	-0.000228281	0.00224144	0.919042	0.97996
Species	India (unexposed)	t573	Bacteria	Proteobacteria	Gammaproteobacteria	Enterobacterales	Enterobacteriaceae	Klebsiella	Klebsiella pneumoniae	79	83	95.2	8.66172	48	49	98	6.4185	NA	NA	2.99633	2.8	2.8	163	0.0721933	0.128804	31	49	0.5	0.415789	0.578947	0.0505802	0.036457	0.167695	0.834612	0.0392099	0.0362747	0.281816	0.807818
Species	India (unexposed)	t2364787	Bacteria	Bacteroidetes	Bacteroidia	Bacteroidales	Rikenellaceae	Alistipes	Alistipes megaguti	14	83	16.9	0.00582306	7	49	14.3	0.00765918	0.807859	1	0.00647967	-2.6	2.6	164	0.0122293	0.0261161	216	49	0.5	0.415789	0.578947	0.000511338	0.00106269	0.631201	0.897907	0.000601177	0.00109496	0.583956	0.899047
Species	India (unexposed)	t71999	Bacteria	Actinobacteria	Actinomycetia	Micrococcales	Micrococcaceae	Kocuria	Kocuria palustris	25	83	30.1	0.000238253	16	49	32.7	0.000128571	0.846167	1	-1.54905e-06	2.6	2.6	165	0.0255401	0.0520272	148	49	0.5	0.415789	0.578947	-9.90508e-06	0.000175413	0.955056	0.987708	1.2464e-05	0.000178687	0.944501	0.97996
Species	India (unexposed)	t1667168	Bacteria	Actinobacteria	Actinomycetia	Micrococcales	Dermabacteraceae	Dermabacter	Dermabacter jinjuensis	19	83	22.9	0.00731886	10	49	20.4	0.00644286	0.829539	1	0.00499587	-2.5	2.5	166	0.0290438	0.053973	141	49	0.5	0.415789	0.578947	0.00116295	0.000996912	0.245527	0.834612	0.0013084	0.00100261	0.194294	0.772118
Species	India (unexposed)	t113107	Bacteria	Firmicutes	Bacilli	Lactobacillales	Streptococcaceae	Streptococcus	Streptococcus australis	81	83	97.6	0.0185768	49	49	100	0.0205449	NA	NA	0.0050461	2.4	2.4	167	0.061976	0.113815	48	49	0.5	0.415789	0.578947	0.000423295	0.00133941	0.752486	0.945431	0.000559439	0.00134813	0.678872	0.899047
Species	India (unexposed)	t1316408	Bacteria	Firmicutes	Bacilli	Lactobacillales	Streptococcaceae	Streptococcus	Streptococcus sp. HSISM1	81	83	97.6	0.0579788	49	49	100	0.0833061	NA	NA	0.042617	2.4	2.4	168	0.10077	0.189984	6	49	0.5	0.415789	0.578947	0.00297805	0.0027566	0.281994	0.834612	0.0029701	0.0027897	0.289079	0.807818
Species	India (unexposed)	t208962	Bacteria	Proteobacteria	Gammaproteobacteria	Enterobacterales	Enterobacteriaceae	Escherichia	Escherichia albertii	63	83	75.9	0.0155701	36	49	73.5	0.0886755	0.835923	1	0.0840442	-2.4	2.4	169	0.041679	0.0749436	91	49	0.5	0.415789	0.578947	0.00367804	0.00327824	0.263949	0.834612	0.00349913	0.00331129	0.292674	0.807818
Species	India (unexposed)	t2610896	Bacteria	Firmicutes	Bacilli	Lactobacillales	Streptococcaceae	Streptococcus	Streptococcus sp. LPB0220	81	83	97.6	0.0673128	49	49	100	0.0807878	NA	NA	0.041301	2.4	2.4	170	0.0963933	0.185383	13	49	0.5	0.415789	0.578947	0.00318557	0.00279058	0.255742	0.834612	0.0032165	0.00282319	0.256752	0.786302
Species	India (unexposed)	t623	Bacteria	Proteobacteria	Gammaproteobacteria	Enterobacterales	Enterobacteriaceae	Shigella	Shigella flexneri	63	83	75.9	0.0238809	36	49	73.5	0.0240878	0.835923	1	0.00934559	-2.4	2.4	171	0.0359822	0.0686562	109	49	0.5	0.415789	0.578947	0.00183745	0.00176095	0.29868	0.834612	0.00221694	0.00178847	0.217457	0.772118
Species	India (unexposed)	t328812	Bacteria	Bacteroidetes	Bacteroidia	Bacteroidales	Tannerellaceae	Parabacteroides	Parabacteroides goldsteinii	15	83	18.1	0.00917469	10	49	20.4	0.00372245	0.819276	1	0.00215136	2.3	2.3	172	0.0111215	0.0215665	222	49	0.5	0.415789	0.578947	0.000622798	0.000847063	0.463515	0.872009	0.000821146	0.000867939	0.345929	0.810528
Species	India (unexposed)	t70346	Bacteria	Proteobacteria	Gammaproteobacteria	Pseudomonadales	Moraxellaceae	Acinetobacter	Acinetobacter variabilis	7	83	8.4	0.0010559	3	49	6.1	1.63265e-05	0.743728	1	-0.000192107	-2.3	2.3	173	0.00602316	0.0134476	242	49	0.5	0.415789	0.578947	-0.000259978	0.000205889	0.208953	0.834612	-0.000232358	0.000207895	0.265851	0.799265
Species	India (unexposed)	t1590	Bacteria	Firmicutes	Bacilli	Lactobacillales	Lactobacillaceae	Lactiplantibacillus	Lactiplantibacillus plantarum	51	83	61.4	0.0351805	29	49	59.2	0.0245204	0.854611	1	0.00729993	-2.2	2.2	174	0.0466274	0.0940936	81	49	0.5	0.415789	0.578947	0.00225407	0.00197675	0.256262	0.834612	0.00246101	0.00203289	0.228332	0.772118
Species	India (unexposed)	t2690380	Bacteria	Firmicutes	Bacilli	Lactobacillales	Lactobacillaceae	Lactobacillus	Lactobacillus sp. JM1	32	83	38.6	1.03775	20	49	40.8	0.0469571	0.854611	1	-0.077173	2.2	2.2	175	0.0318707	0.0615003	121	49	0.5	0.415789	0.578947	-3.77036e-05	0.00545903	0.9945	0.9945	-0.000423491	0.0055315	0.939096	0.97996
Species	India (unexposed)	t1561	Bacteria	Firmicutes	Clostridia	Eubacteriales	Clostridiaceae	Clostridium	Clostridium baratii	17	83	20.5	0.000937579	9	49	18.4	0.000483673	0.824343	1	0.000241505	-2.1	2.1	176	0.0138685	0.0269644	202	49	0.5	0.415789	0.578947	0.000149102	0.000311896	0.633417	0.897907	0.000240546	0.000317323	0.44985	0.839154
Species	India (unexposed)	t2684658	Bacteria	Firmicutes	Bacilli	Lactobacillales	Streptococcaceae	Streptococcus	Streptococcus sp. CNU 77-61	17	83	20.5	0.00924117	9	49	18.4	0.00504694	0.824343	1	0.00236622	-2.1	2.1	177	0.0133901	0.0261072	210	49	0.5	0.415789	0.578947	0.000156126	0.00102485	0.879154	0.979058	-3.14901e-05	0.00099712	0.974857	0.985581
Species	India (unexposed)	t46503	Bacteria	Bacteroidetes	Bacteroidia	Bacteroidales	Tannerellaceae	Parabacteroides	Parabacteroides merdae	22	83	26.5	0.051925	14	49	28.6	0.0299898	0.841112	1	0.0186091	2.1	2.1	178	0.0202122	0.0386367	177	49	0.5	0.415789	0.578947	0.0020511	0.0023216	0.378606	0.855281	0.00168364	0.00240107	0.484478	0.853937
Species	India (unexposed)	t584	Bacteria	Proteobacteria	Gammaproteobacteria	Enterobacterales	Morganellaceae	Proteus	Proteus mirabilis	22	83	26.5	0.514355	14	49	28.6	0.032	0.841112	1	-0.0600325	2.1	2.1	179	0.0178735	0.0367079	186	49	0.5	0.415789	0.578947	-0.00195744	0.00470407	0.678011	0.897907	-0.00107017	0.00476735	0.82275	0.938125
Species	India (unexposed)	t208479	Bacteria	Firmicutes	Clostridia	Eubacteriales	Lachnospiraceae	Enterocloster	Enterocloster bolteae	44	83	53	0.321867	25	49	51	0.0343082	0.85832	1	-0.0216497	-2	2	180	0.0412225	0.0764229	94	49	0.5	0.415789	0.578947	-0.000930532	0.00382345	0.808099	0.948865	6.1425e-05	0.00393158	0.98756	0.991607
Species	India (unexposed)	t244366	Bacteria	Proteobacteria	Gammaproteobacteria	Enterobacterales	Enterobacteriaceae	Klebsiella	Klebsiella variicola	61	83	73.5	0.0539271	37	49	75.5	0.0389429	0.839621	1	0.0222477	2	2	181	0.0614525	0.116262	49	49	0.5	0.415789	0.578947	0.00352912	0.00236697	0.138387	0.834612	0.00297588	0.00236035	0.209737	0.772118
Species	India (unexposed)	t28131	Bacteria	Bacteroidetes	Bacteroidia	Bacteroidales	Prevotellaceae	Prevotella	Prevotella intermedia	32	83	38.6	0.00248505	18	49	36.7	0.00613878	0.855007	1	0.00525082	-1.9	1.9	182	0.0247475	0.0467152	153	49	0.5	0.415789	0.578947	0.000879403	0.000906137	0.333601	0.834612	0.000986843	0.000928919	0.290122	0.807818
Species	India (unexposed)	t43765	Bacteria	Actinobacteria	Actinomycetia	Corynebacteriales	Corynebacteriaceae	Corynebacterium	Corynebacterium amycolatum	17	83	20.5	0.000490836	11	49	22.4	0.000161224	0.82758	1	-2.55225e-05	1.9	1.9	183	0.0147905	0.0281774	199	49	0.5	0.415789	0.578947	9.54429e-06	0.000217451	0.965058	0.992372	-6.34291e-06	0.000224806	0.977536	0.985581
Species	India (unexposed)	t582	Bacteria	Proteobacteria	Gammaproteobacteria	Enterobacterales	Morganellaceae	Morganella	Morganella morganii	32	83	38.6	0.0309827	18	49	36.7	0.0133388	0.855007	1	0.00966528	-1.9	1.9	184	0.0313925	0.0622559	123	49	0.5	0.415789	0.578947	0.00143608	0.00150172	0.3407	0.834612	0.00134468	0.00154109	0.384583	0.827583
Species	India (unexposed)	t69966	Bacteria	Firmicutes	Bacilli	Bacillales	Staphylococcaceae	Macrococcus	Macrococcus caseolyticus	17	83	20.5	0.0041153	11	49	22.4	0.0968449	0.82758	1	0.0961328	1.9	1.9	185	0.0183302	0.0378988	184	49	0.5	0.415789	0.578947	0.00431499	0.00344445	0.21255	0.834612	0.00408844	0.00348262	0.242644	0.772118
Species	India (unexposed)	t823	Bacteria	Bacteroidetes	Bacteroidia	Bacteroidales	Tannerellaceae	Parabacteroides	Parabacteroides distasonis	32	83	38.6	3.88996	18	49	36.7	1.13946	0.855007	1	0.325367	-1.9	1.9	186	0.0166911	0.0316894	191	49	0.5	0.415789	0.578947	0.0037589	0.0178836	0.833851	0.971115	0.003648	0.0177839	0.837804	0.938125
Species	India (unexposed)	t2025876	Bacteria	Bacteroidetes	Bacteroidia	Bacteroidales	Tannerellaceae	Parabacteroides	Parabacteroides sp. CT06	12	83	14.5	0.0162636	8	49	16.3	0.00858163	0.804809	1	0.00417561	1.8	1.8	187	0.00848782	0.0169014	233	49	0.5	0.415789	0.578947	0.000702243	0.00132973	0.598323	0.888606	0.00035858	0.00132794	0.787585	0.938125
Species	India (unexposed)	t301301	Bacteria	Firmicutes	Clostridia	Eubacteriales	Lachnospiraceae	Roseburia	Roseburia hominis	29	83	34.9	0.0687165	18	49	36.7	0.0115163	0.852661	1	0.00310669	1.8	1.8	188	0.0236473	0.0480569	157	49	0.5	0.415789	0.578947	0.00100217	0.00170588	0.557899	0.888606	0.00120192	0.00176367	0.496826	0.856075
Species	India (unexposed)	t227942	Bacteria	Firmicutes	Bacilli	Lactobacillales	Lactobacillaceae	Limosilactobacillus	Limosilactobacillus gastricus	41	83	49.4	0.0448837	25	49	51	0.0179245	1	1	0.00918232	1.6	1.6	189	0.0295835	0.0557942	133	49	0.5	0.415789	0.578947	0.000885557	0.00187847	0.638128	0.897907	0.00104947	0.00194437	0.590331	0.899047
Species	India (unexposed)	t2528203	Bacteria	Bacteroidetes	Bacteroidia	Bacteroidales	Bacteroidaceae	Bacteroides	Bacteroides sp. A1C1	14	83	16.9	0.00733819	9	49	18.4	0.00543265	0.81686	1	0.00341097	1.5	1.5	190	0.010811	0.0222004	225	49	0.5	0.415789	0.578947	0.000850881	0.000984804	0.389173	0.855281	0.00065212	0.000988387	0.510608	0.856075
Species	India (unexposed)	t47715	Bacteria	Firmicutes	Bacilli	Lactobacillales	Lactobacillaceae	Lacticaseibacillus	Lacticaseibacillus rhamnosus	31	83	37.3	0.180352	19	49	38.8	0.0732918	1	1	0.0442003	1.5	1.5	191	0.0234447	0.0447506	160	49	0.5	0.415789	0.578947	0.0027781	0.00371868	0.456373	0.872009	0.00345449	0.00375245	0.359035	0.810528
Species	India (unexposed)	t545	Bacteria	Proteobacteria	Gammaproteobacteria	Enterobacterales	Enterobacteriaceae	Citrobacter	Citrobacter koseri	25	83	30.1	0.0400326	14	49	28.6	0.000571429	1	1	-0.00558279	-1.5	1.5	192	0.0228945	0.0455999	164	49	0.5	0.415789	0.578947	-0.00113212	0.00111305	0.310981	0.834612	-0.000975055	0.00114574	0.396383	0.827583
Species	India (unexposed)	t1314	Bacteria	Firmicutes	Bacilli	Lactobacillales	Streptococcaceae	Streptococcus	Streptococcus pyogenes	74	83	89.2	0.0245198	43	49	87.8	0.0137653	0.784676	1	0.00411952	-1.4	1.4	193	0.0509966	0.0936179	77	49	0.5	0.415789	0.578947	0.00037596	0.00150473	0.803096	0.948865	0.000663265	0.00151651	0.662602	0.899047
Species	India (unexposed)	t1354	Bacteria	Firmicutes	Bacilli	Lactobacillales	Enterococcaceae	Enterococcus	Enterococcus hirae	30	83	36.1	0.00223842	17	49	34.7	0.0123776	1	1	0.0118197	-1.4	1.4	194	0.0248388	0.0467236	152	49	0.5	0.415789	0.578947	0.0018657	0.00122887	0.131387	0.834612	0.00199851	0.00122732	0.105966	0.772118
Species	India (unexposed)	t1633	Bacteria	Firmicutes	Bacilli	Lactobacillales	Lactobacillaceae	Limosilactobacillus	Limosilactobacillus vaginalis	26	83	31.3	0.27553	16	49	32.7	0.0282531	1	1	-0.0117385	1.4	1.4	195	0.0220215	0.0442142	168	49	0.5	0.415789	0.578947	0.00147876	0.00332575	0.657321	0.897907	0.00177011	0.00337262	0.600619	0.899047
Species	India (unexposed)	t2109687	Bacteria	Firmicutes	Clostridia	Eubacteriales	Oscillospiraceae	Oscillibacter	Oscillibacter sp. PEA192	13	83	15.7	0.00266958	7	49	14.3	0.00494286	1	1	0.00428623	-1.4	1.4	196	0.00632836	0.0128379	240	49	0.5	0.415789	0.578947	0.00112963	0.000823656	0.172585	0.834612	0.00127865	0.000843172	0.131924	0.772118
Species	India (unexposed)	t39485	Bacteria	Firmicutes	Clostridia	Eubacteriales	Lachnospiraceae	Lachnospira	Lachnospira eligens	26	83	31.3	0.00106582	16	49	32.7	0.00694898	1	1	0.00665018	1.4	1.4	197	0.0178464	0.0343873	187	49	0.5	0.415789	0.578947	0.00129554	0.000919765	0.161354	0.834612	0.00140766	0.000948291	0.140216	0.772118
Species	India (unexposed)	t548	Bacteria	Proteobacteria	Gammaproteobacteria	Enterobacterales	Enterobacteriaceae	Klebsiella	Klebsiella aerogenes	53	83	63.9	0.146187	32	49	65.3	0.0593857	1	1	0.0355616	1.4	1.4	198	0.0409307	0.0771308	95	49	0.5	0.415789	0.578947	0.00423076	0.00324547	0.194678	0.834612	0.00494788	0.00326131	0.131755	0.772118
Species	India (unexposed)	t2709390	Bacteria	Bacteroidetes	Bacteroidia	Bacteroidales	Bacteroidaceae	Bacteroides	Bacteroides sp. ZJ-18	18	83	21.7	2.93295	10	49	20.4	0.0142735	1	1	-0.380618	-1.3	1.3	199	0.0158158	0.0325838	195	49	0.5	0.415789	0.578947	-0.00960004	0.00932051	0.304927	0.834612	-0.011616	0.00948869	0.223182	0.772118
Species	India (unexposed)	t1318	Bacteria	Firmicutes	Bacilli	Lactobacillales	Streptococcaceae	Streptococcus	Streptococcus parasanguinis	82	83	98.8	0.0565775	49	49	100	0.0828286	NA	NA	0.0413322	1.2	1.2	200	0.095276	0.181581	14	49	0.5	0.415789	0.578947	0.00269161	0.00275618	0.330594	0.834612	0.00268081	0.00278244	0.33717	0.810528
Species	India (unexposed)	t1681	Bacteria	Actinobacteria	Actinomycetia	Bifidobacteriales	Bifidobacteriaceae	Bifidobacterium	Bifidobacterium bifidum	82	83	98.8	11.5714	49	49	100	5.66815	NA	NA	0.722991	1.2	1.2	201	0.0709199	0.132623	33	49	0.5	0.415789	0.578947	0.0156519	0.0362703	0.666795	0.897907	0.00396699	0.0364538	0.913518	0.97996
Species	India (unexposed)	t328813	Bacteria	Bacteroidetes	Bacteroidia	Bacteroidales	Rikenellaceae	Alistipes	Alistipes onderdonkii	11	83	13.3	0.000293314	6	49	12.2	0.00158776	1	1	0.00151788	-1.1	1.1	202	0.0118723	0.0231255	217	49	0.5	0.415789	0.578947	0.000617452	0.000444767	0.167432	0.834612	0.000560517	0.000460085	0.225408	0.772118
Species	India (unexposed)	t328814	Bacteria	Bacteroidetes	Bacteroidia	Bacteroidales	Rikenellaceae	Alistipes	Alistipes shahii	11	83	13.3	0.00690278	6	49	12.2	0.0691102	1	1	0.0678632	-1.1	1.1	203	0.0062874	0.0135085	241	49	0.5	0.415789	0.578947	0.00362195	0.00292129	0.217265	0.834612	0.00385554	0.00302446	0.20475	0.772118
Species	India (unexposed)	t28116	Bacteria	Bacteroidetes	Bacteroidia	Bacteroidales	Bacteroidaceae	Bacteroides	Bacteroides ovatus	28	83	33.7	2.43589	16	49	32.7	0.0622245	1	1	-0.46533	-1	1	204	0.0198996	0.0383405	179	49	0.5	0.415789	0.578947	-0.0154406	0.0104392	0.141535	0.834612	-0.0166252	0.0107564	0.124726	0.772118
Species	India (unexposed)	t83655	Bacteria	Proteobacteria	Gammaproteobacteria	Enterobacterales	Enterobacteriaceae	Leclercia	Leclercia adecarboxylata	33	83	39.8	0.0172511	19	49	38.8	0.00187551	1	1	-0.000660634	-1	1	205	0.0204536	0.0402261	175	49	0.5	0.415789	0.578947	8.2069e-05	0.000805736	0.919028	0.987708	7.02584e-05	0.000780029	0.928375	0.97996
Species	India (unexposed)	t2755405	Bacteria	Bacteroidetes	Bacteroidia	Bacteroidales	Bacteroidaceae	Bacteroides	Bacteroides sp. CACC 737	16	83	19.3	0.014694	9	49	18.4	0.00240816	1	1	0.000270814	-0.9	0.9	206	0.0101708	0.0197521	228	49	0.5	0.415789	0.578947	0.000459372	0.00082004	0.576319	0.888606	0.000234424	0.000842485	0.781278	0.938125
Species	India (unexposed)	t1282	Bacteria	Firmicutes	Bacilli	Bacillales	Staphylococcaceae	Staphylococcus	Staphylococcus epidermidis	82	83	98.8	0.586531	48	49	98	0.0550531	NA	NA	-0.0759927	-0.8	0.8	207	0.0711186	0.132421	32	49	0.5	0.415789	0.578947	-0.00404995	0.00485604	0.40581	0.872009	-0.00339545	0.00499996	0.498333	0.856075
Species	India (unexposed)	t387090	Bacteria	Bacteroidetes	Bacteroidia	Bacteroidales	Prevotellaceae	Phocaeicola	Phocaeicola coprophilus	18	83	21.7	0.0386042	11	49	22.4	0.00238163	1	1	-0.00411475	0.7	0.7	208	0.00922806	0.0185818	230	49	0.5	0.415789	0.578947	-0.000577093	0.00123487	0.641045	0.897907	-0.000586363	0.00126953	0.644974	0.899047
Species	India (unexposed)	t907	Bacteria	Firmicutes	Negativicutes	Veillonellales	Veillonellaceae	Megasphaera	Megasphaera elsdenii	48	83	57.8	0.668876	28	49	57.1	0.031698	1	1	-0.140955	-0.7	0.7	209	0.0324965	0.0610611	118	49	0.5	0.415789	0.578947	-0.00808261	0.00583736	0.168536	0.834612	-0.00862125	0.00597993	0.151888	0.772118
Species	India (unexposed)	t197	Bacteria	Proteobacteria	Epsilonproteobacteria	Campylobacterales	Campylobacteraceae	Campylobacter	Campylobacter jejuni	9	83	10.8	0.427653	5	49	10.2	0.0204265	1	1	-0.0500072	-0.6	0.6	210	0.00761527	0.0157265	238	49	0.5	0.415789	0.578947	-0.00329524	0.00405959	0.418438	0.872009	-0.00282348	0.00420199	0.502863	0.856075
Species	India (unexposed)	t169679	Bacteria	Firmicutes	Clostridia	Eubacteriales	Clostridiaceae	Clostridium	Clostridium saccharobutylicum	14	83	16.9	0.00226268	8	49	16.3	0.000810204	1	1	0.000378879	-0.6	0.6	211	0.0111552	0.0265705	221	49	0.5	0.415789	0.578947	4.70852e-06	0.000420624	0.991086	0.9945	0.00021334	0.000418408	0.611031	0.899047
Species	India (unexposed)	t2585118	Bacteria	Bacteroidetes	Bacteroidia	Bacteroidales	Rikenellaceae	Alistipes	Alistipes communis	14	83	16.9	0.00062757	8	49	16.3	0.00476735	1	1	0.00458783	-0.6	0.6	212	0.00922333	0.0195584	231	49	0.5	0.415789	0.578947	0.000889325	0.00077015	0.250314	0.834612	0.000990994	0.00079406	0.214361	0.772118
Species	India (unexposed)	t1834196	Bacteria	Firmicutes	Clostridia	Eubacteriales	Lachnospiraceae	Lachnoclostridium	Lachnoclostridium sp. YL32	31	83	37.3	0.0333492	18	49	36.7	0.0577673	1	1	0.0522553	-0.6	0.6	213	0.0249219	0.0471037	150	49	0.5	0.415789	0.578947	0.00347237	0.00276883	0.212059	0.834612	0.00472037	0.00279094	0.0932682	0.772118
Species	India (unexposed)	t1463165	Bacteria	Proteobacteria	Gammaproteobacteria	Enterobacterales	Enterobacteriaceae	Klebsiella	Klebsiella quasipneumoniae	64	83	77.1	0.125959	38	49	77.6	0.096598	1	1	0.0425594	0.5	0.5	214	0.0460466	0.0853026	84	49	0.5	0.415789	0.578947	0.00299537	0.00400892	0.456306	0.872009	0.00246395	0.00400253	0.539278	0.886733
Species	India (unexposed)	t37734	Bacteria	Firmicutes	Bacilli	Lactobacillales	Enterococcaceae	Enterococcus	Enterococcus casseliflavus	36	83	43.4	0.00639549	21	49	42.9	0.00788367	1	1	0.00645476	-0.5	0.5	215	0.0405079	0.0795486	98	49	0.5	0.415789	0.578947	0.0018002	0.00102943	0.0826963	0.834612	0.00168123	0.00101752	0.100985	0.772118
Species	India (unexposed)	t54005	Bacteria	Firmicutes	Tissierellia	Tissierellales	Peptoniphilaceae	Peptoniphilus	Peptoniphilus harei	58	83	69.9	0.00829816	34	49	69.4	0.00440408	1	1	0.00176432	-0.5	0.5	216	0.0458508	0.0856001	85	49	0.5	0.415789	0.578947	0.000810301	0.000825514	0.328134	0.834612	0.000851917	0.000833855	0.308915	0.810528
Species	India (unexposed)	t1260	Bacteria	Firmicutes	Tissierellia	Tissierellales	Peptoniphilaceae	Finegoldia	Finegoldia magna	63	83	75.9	0.0090122	37	49	75.5	0.0118918	1	1	0.00778702	-0.4	0.4	217	0.0630273	0.119847	46	49	0.5	0.415789	0.578947	0.00149009	0.00121007	0.220392	0.834612	0.00168181	0.00120422	0.165011	0.772118
Species	India (unexposed)	t1316411	Bacteria	Firmicutes	Bacilli	Lactobacillales	Streptococcaceae	Streptococcus	Streptococcus sp. HSISS2	81	83	97.6	1.73955	48	49	98	0.758606	NA	NA	-0.276281	0.4	0.4	218	0.0694913	0.125177	36	49	0.5	0.415789	0.578947	-0.0142761	0.0120549	0.238472	0.834612	-0.015951	0.0124442	0.202286	0.772118
Species	India (unexposed)	t1316412	Bacteria	Firmicutes	Bacilli	Lactobacillales	Streptococcaceae	Streptococcus	Streptococcus sp. HSISS3	81	83	97.6	2.77001	48	49	98	1.1788	NA	NA	-0.44412	0.4	0.4	219	0.0656711	0.118842	42	49	0.5	0.415789	0.578947	-0.0176439	0.0153338	0.251988	0.834612	-0.0198032	0.0158203	0.212995	0.772118
Species	India (unexposed)	t1343	Bacteria	Firmicutes	Bacilli	Lactobacillales	Streptococcaceae	Streptococcus	Streptococcus vestibularis	81	83	97.6	0.567878	48	49	98	0.0994204	NA	NA	-0.116529	0.4	0.4	220	0.0888866	0.165814	17	49	0.5	0.415789	0.578947	-0.00813825	0.00568916	0.154978	0.834612	-0.00695458	0.00585611	0.237252	0.772118
Species	India (unexposed)	t562	Bacteria	Proteobacteria	Gammaproteobacteria	Enterobacterales	Enterobacteriaceae	Escherichia	Escherichia coli	81	83	97.6	20.4871	48	49	98	14.6263	NA	NA	-0.456868	0.4	0.4	221	0.0565876	0.101423	65	49	0.5	0.415789	0.578947	-0.000823253	0.0517195	0.987324	0.9945	0.0110212	0.0525521	0.834228	0.938125
Species	India (unexposed)	t1596	Bacteria	Firmicutes	Bacilli	Lactobacillales	Lactobacillaceae	Lactobacillus	Lactobacillus gasseri	42	83	50.6	1.27831	25	49	51	0.210073	1	1	-0.256389	0.4	0.4	222	0.0349866	0.0664123	112	49	0.5	0.415789	0.578947	-0.00543157	0.00978753	0.579883	0.888606	-0.00501707	0.00996088	0.615374	0.899047
Species	India (unexposed)	t143361	Bacteria	Firmicutes	Clostridia	Eubacteriales	Peptostreptococcaceae	Filifactor	Filifactor alocis	24	83	28.9	0.00980066	14	49	28.6	0.00380408	1	1	0.00142697	-0.3	0.3	223	0.0213995	0.0402157	174	49	0.5	0.415789	0.578947	9.78918e-05	0.000912676	0.91475	0.987708	8.98616e-05	0.000925588	0.922814	0.97996
Species	India (unexposed)	t1736	Bacteria	Firmicutes	Clostridia	Eubacteriales	Eubacteriaceae	Eubacterium	Eubacterium limosum	46	83	55.4	0.0660645	27	49	55.1	0.0393755	1	1	0.0289839	-0.3	0.3	224	0.0355967	0.0714899	110	49	0.5	0.415789	0.578947	0.00315794	0.00249555	0.20798	0.834612	0.00321359	0.00255532	0.210878	0.772118
Species	India (unexposed)	t2582419	Bacteria	Firmicutes	Negativicutes	Veillonellales	Veillonellaceae	Dialister	Dialister hominis	15	83	18.1	0.231352	9	49	18.4	0.00660204	1	1	-0.0221763	0.3	0.3	225	0.0110815	0.0220226	223	49	0.5	0.415789	0.578947	-0.00148456	0.00255463	0.562163	0.888606	-0.00119977	0.00264533	0.650945	0.899047
Species	India (unexposed)	t2582830	Bacteria	Firmicutes	Bacilli	Lactobacillales	Enterococcaceae	Enterococcus	Enterococcus sp. M190262	15	83	18.1	0.0140809	9	49	18.4	0.00409592	1	1	0.00154893	0.3	0.3	226	0.013765	0.0286888	204	49	0.5	0.415789	0.578947	0.000542621	0.000974019	0.578421	0.888606	0.000742482	0.000999166	0.458815	0.839154
Species	India (unexposed)	t97478	Bacteria	Firmicutes	Bacilli	Lactobacillales	Lactobacillaceae	Limosilactobacillus	Limosilactobacillus mucosae	24	83	28.9	0.00406215	14	49	28.6	0.00022449	1	1	-0.000556233	-0.3	0.3	227	0.0153415	0.0319415	196	49	0.5	0.415789	0.578947	-0.000335761	0.000402825	0.406083	0.872009	-0.000238575	0.000414489	0.565929	0.899047
Species	India (unexposed)	t28901	Bacteria	Proteobacteria	Gammaproteobacteria	Enterobacterales	Enterobacteriaceae	Salmonella	Salmonella enterica	71	83	85.5	0.0646742	42	49	85.7	0.0459061	1	1	0.0161724	0.2	0.2	228	0.061984	0.117501	47	49	0.5	0.415789	0.578947	0.00300432	0.00240215	0.213298	0.834612	0.0031226	0.00237002	0.190067	0.772118
Species	India (unexposed)	t820	Bacteria	Bacteroidetes	Bacteroidia	Bacteroidales	Bacteroidaceae	Bacteroides	Bacteroides uniformis	34	83	41	0.173633	20	49	40.8	0.374047	1	1	0.337247	-0.2	0.2	229	0.0294325	0.0557484	134	49	0.5	0.415789	0.578947	0.0119326	0.00701982	0.0915514	0.834612	0.010273	0.0070704	0.148741	0.772118
Species	India (unexposed)	t40214	Bacteria	Proteobacteria	Gammaproteobacteria	Pseudomonadales	Moraxellaceae	Acinetobacter	Acinetobacter johnsonii	12	83	14.5	0.00177778	7	49	14.3	0.000318367	1	1	4.00541e-05	-0.2	0.2	230	0.0131874	0.0275531	212	49	0.5	0.415789	0.578947	8.2477e-05	0.000297077	0.781738	0.946436	0.000224119	0.000296056	0.450464	0.839154
Species	India (unexposed)	t208224	Bacteria	Proteobacteria	Gammaproteobacteria	Enterobacterales	Enterobacteriaceae	Enterobacter	Enterobacter kobei	51	83	61.4	0.0137124	30	49	61.2	0.00181633	1	1	-0.00194632	-0.2	0.2	231	0.0454356	0.0854515	87	49	0.5	0.415789	0.578947	-0.000797347	0.000850447	0.350208	0.834612	-0.000894126	0.000844306	0.291639	0.807818
Species	India (unexposed)	t2715212	Bacteria	Bacteroidetes	Bacteroidia	Bacteroidales	Bacteroidaceae	Bacteroides	Bacteroides sp. CBA7301	29	83	34.9	0.193957	17	49	34.7	0.0011449	1	1	-0.0236949	-0.2	0.2	232	0.0242148	0.0507151	154	49	0.5	0.415789	0.578947	-0.00258305	0.00222876	0.248595	0.834612	-0.00181507	0.00223421	0.418108	0.832816
Species	India (unexposed)	t2479767	Bacteria	Firmicutes	Clostridia	Eubacteriales	Lachnospiraceae	Blautia	Blautia sp. SC05B48	39	83	47	0.217665	23	49	46.9	0.0269184	1	1	-0.00531416	-0.1	0.1	233	0.030017	0.0572627	131	49	0.5	0.415789	0.578947	0.00162344	0.00299105	0.58822	0.888606	0.0012224	0.00307936	0.69207	0.9019
Species	India (unexposed)	t410072	Bacteria	Firmicutes	Clostridia	Eubacteriales	Lachnospiraceae	Coprococcus	Coprococcus comes	44	83	53	0.0328379	26	49	53.1	0.0156898	1	1	0.00785004	0.1	0.1	234	0.0334448	0.0630117	115	49	0.5	0.415789	0.578947	0.0010025	0.00169258	0.554685	0.888606	0.00102714	0.00174999	0.558303	0.899047
Species	India (unexposed)	t61645	Bacteria	Proteobacteria	Gammaproteobacteria	Enterobacterales	Enterobacteriaceae	Enterobacter	Enterobacter asburiae	39	83	47	0.0107765	23	49	46.9	0.0020449	1	1	-0.000818957	-0.1	0.1	235	0.0312418	0.0597236	124	49	0.5	0.415789	0.578947	-0.000499891	0.000823549	0.544912	0.888606	-0.000744534	0.000815509	0.363016	0.810528
Species	India (unexposed)	t1303	Bacteria	Firmicutes	Bacilli	Lactobacillales	Streptococcaceae	Streptococcus	Streptococcus oralis	83	83	100	0.029387	49	49	100	0.015002	NA	NA	-0.00424133	0	0	236	0.0984851	0.184536	9	49	0.5	0.415789	0.578947	-0.00160846	0.00140245	0.25353	0.834612	-0.00117918	0.00142217	0.408603	0.827583
Species	India (unexposed)	t1304	Bacteria	Firmicutes	Bacilli	Lactobacillales	Streptococcaceae	Streptococcus	Streptococcus salivarius	83	83	100	1.08188	49	49	100	0.988041	NA	NA	0.168237	0	0	237	0.0581115	0.105063	58	49	0.5	0.415789	0.578947	-0.0027434	0.0103597	0.791572	0.948865	-0.0024567	0.0106361	0.81771	0.938125
Species	India (unexposed)	t1308	Bacteria	Firmicutes	Bacilli	Lactobacillales	Streptococcaceae	Streptococcus	Streptococcus thermophilus	83	83	100	0.151775	49	49	100	0.107024	NA	NA	-0.00680202	0	0	238	0.0873427	0.166307	19	49	0.5	0.415789	0.578947	-0.00227118	0.00351727	0.519596	0.876458	-0.00208793	0.00361304	0.564379	0.899047
Species	India (unexposed)	t1313	Bacteria	Firmicutes	Bacilli	Lactobacillales	Streptococcaceae	Streptococcus	Streptococcus pneumoniae	83	83	100	0.0922213	49	49	100	0.0535429	NA	NA	0.000389845	0	0	239	0.0744363	0.137386	29	49	0.5	0.415789	0.578947	-0.00150687	0.0026409	0.569263	0.888606	-0.000907487	0.00269133	0.73654	0.930166
Species	India (unexposed)	t1335	Bacteria	Firmicutes	Bacilli	Lactobacillales	Streptococcaceae	Streptococcus	Streptococcus equinus	83	83	100	0.0509492	49	49	100	0.0486918	NA	NA	0.00955569	0	0	240	0.0676384	0.123784	39	49	0.5	0.415789	0.578947	-0.000135165	0.00219598	0.951015	0.987708	-0.000101449	0.00222903	0.963771	0.97996
Species	India (unexposed)	t1685	Bacteria	Actinobacteria	Actinomycetia	Bifidobacteriales	Bifidobacteriaceae	Bifidobacterium	Bifidobacterium breve	83	83	100	18.0796	49	49	100	12.4283	NA	NA	2.63657	0	0	241	0.0672508	0.123255	40	49	0.5	0.415789	0.578947	0.0260162	0.0484911	0.59252	0.888606	0.0107449	0.0486703	0.825632	0.938125
Species	India (unexposed)	t216816	Bacteria	Actinobacteria	Actinomycetia	Bifidobacteriales	Bifidobacteriaceae	Bifidobacterium	Bifidobacterium longum	83	83	100	32.5046	49	49	100	40.5622	NA	NA	-3.26786	0	0	242	0.0964117	0.180094	12	49	0.5	0.415789	0.578947	-0.0540648	0.0750958	0.472852	0.872009	-0.0386556	0.0751872	0.608072	0.899047
Species	India (unexposed)	t28037	Bacteria	Firmicutes	Bacilli	Lactobacillales	Streptococcaceae	Streptococcus	Streptococcus mitis	83	83	100	0.196813	49	49	100	0.0661816	NA	NA	-0.0315858	0	0	243	0.0756509	0.136008	27	49	0.5	0.415789	0.578947	-0.00371663	0.00349773	0.28994	0.834612	-0.0023594	0.00354656	0.507108	0.856075
Species	India (unexposed)	t571	Bacteria	Proteobacteria	Gammaproteobacteria	Enterobacterales	Enterobacteriaceae	Klebsiella	Klebsiella oxytoca	61	83	73.5	0.00612271	36	49	73.5	0.0519898	1	1	0.0495175	0	0	244	0.0461606	0.0879798	82	49	0.5	0.415789	0.578947	0.00486988	0.00243359	0.0474628	0.834612	0.00603585	0.00239819	0.0131068	0.772118
Species	India (unexposed)	t684066	Bacteria	Firmicutes	Bacilli	Lactobacillales	Streptococcaceae	Streptococcus	Streptococcus lactarius	83	83	100	0.66478	49	49	100	0.51631	NA	NA	0.123867	0	0	245	0.0593245	0.111877	54	49	0.5	0.415789	0.578947	-0.00151569	0.00883761	0.864094	0.971115	-0.00173537	0.00907857	0.848718	0.945163
Species	Malawi	t2025876	Bacteria	Bacteroidetes	Bacteroidia	Bacteroidales	Tannerellaceae	Parabacteroides	Parabacteroides sp. CT06	14	26	53.8	0.198345	4	21	19	0.0832238	0.0185025	0.924427	0.0187546	-34.8	34.8	1	0.0182442	0.0407653	83	21	0.444444	0.375	0.555556	-0.00190839	0.00735625	0.796492	0.94776	-0.0004755	0.00777416	0.951526	0.989158
Species	Malawi	t1352	Bacteria	Firmicutes	Bacilli	Lactobacillales	Enterococcaceae	Enterococcus	Enterococcus faecium	26	26	100	3.10248	14	21	66.7	0.247567	0.0018489	0.211699	-0.382699	-33.3	33.3	2	0.0600253	0.105141	1	21	0.444444	0.375	0.555556	-0.0085587	0.0199116	0.669366	0.921724	-0.0104026	0.0203064	0.611203	0.880933
Species	Malawi	t169679	Bacteria	Firmicutes	Clostridia	Eubacteriales	Clostridiaceae	Clostridium	Clostridium saccharobutylicum	0	26	0	0	7	21	33.3	0.0796	0.0018489	0.211699	0.0796	33.3	33.3	3	0.0271459	0.0550351	33	21	0.444444	0.375	0.555556	0.00805192	0.00543491	0.145437	0.785568	0.00986537	0.0052123	0.065471	0.77842
Species	Malawi	t36745	Bacteria	Firmicutes	Clostridia	Eubacteriales	Clostridiaceae	Clostridium	Clostridium saccharoperbutylacetonicum	5	26	19.2	8.97861e-05	11	21	52.4	0.0369476	0.0293984	0.924427	0.0369092	33.2	33.2	4	0.0382746	0.0729122	14	21	0.444444	0.375	0.555556	0.00585163	0.00365907	0.116772	0.785568	0.0070392	0.00350326	0.0511162	0.77842
Species	Malawi	t150055	Bacteria	Firmicutes	Bacilli	Lactobacillales	Streptococcaceae	Streptococcus	Streptococcus lutetiensis	16	26	61.5	0.280289	6	21	28.6	0.00355238	0.0394062	0.924427	-0.0531438	-32.9	32.9	5	0.0301287	0.0616922	25	21	0.444444	0.375	0.555556	-0.00484806	0.00518307	0.354593	0.821234	-0.00700194	0.0052688	0.191215	0.77842
Species	Malawi	t2709390	Bacteria	Bacteroidetes	Bacteroidia	Bacteroidales	Bacteroidaceae	Bacteroides	Bacteroides sp. ZJ-18	13	26	50	1.01059	4	21	19	0.00148571	0.0363079	0.924427	-0.237541	-31	31	6	0.0225153	0.0474887	52	21	0.444444	0.375	0.555556	-0.0157772	0.0103037	0.132718	0.785568	-0.0114961	0.0105132	0.280561	0.77842
Species	Malawi	t70346	Bacteria	Proteobacteria	Gammaproteobacteria	Pseudomonadales	Moraxellaceae	Acinetobacter	Acinetobacter variabilis	12	26	46.2	0.0208828	16	21	76.2	0.0712905	0.0715929	0.924427	0.0638366	30	30	7	0.0349146	0.065513	19	21	0.444444	0.375	0.555556	0.00908965	0.0049099	0.0706968	0.785568	0.00922544	0.00471919	0.0574386	0.77842
Species	Malawi	t1561	Bacteria	Firmicutes	Clostridia	Eubacteriales	Clostridiaceae	Clostridium	Clostridium baratii	1	26	3.8	3.92232e-05	7	21	33.3	0.0116143	0.0152295	0.924427	0.0116066	29.5	29.5	8	0.0183369	0.0358448	82	21	0.444444	0.375	0.555556	0.00357522	0.00203543	0.0858082	0.785568	0.00420692	0.00193433	0.0354622	0.77842
Species	Malawi	t901	Bacteria	Proteobacteria	Deltaproteobacteria	Desulfovibrionales	Desulfovibrionaceae	Desulfovibrio	Desulfovibrio piger	10	26	38.5	0.176135	2	21	9.5	0.000238095	0.0416388	0.924427	-0.0437696	-29	29	9	0.011069	0.0291878	159	21	0.444444	0.375	0.555556	-0.0063248	0.00444147	0.161335	0.785568	-0.00707251	0.00473722	0.143103	0.77842
Species	Malawi	t2528203	Bacteria	Bacteroidetes	Bacteroidia	Bacteroidales	Bacteroidaceae	Bacteroides	Bacteroides sp. A1C1	16	26	61.5	0.0478788	7	21	33.3	0.0130429	0.0797702	0.924427	-0.0111802	-28.2	28.2	10	0.00846095	0.020815	186	21	0.444444	0.375	0.555556	-0.00372759	0.00339099	0.2775	0.821234	-0.00386876	0.00367267	0.29833	0.77842
Species	Malawi	t46503	Bacteria	Bacteroidetes	Bacteroidia	Bacteroidales	Tannerellaceae	Parabacteroides	Parabacteroides merdae	18	26	69.2	1.86948	9	21	42.9	0.0300952	0.0837107	0.924427	-0.578086	-26.3	26.3	11	0.0201342	0.0466077	70	21	0.444444	0.375	0.555556	-0.0283412	0.0161159	0.0854474	0.785568	-0.0287803	0.0174991	0.107684	0.77842
Species	Malawi	t2755405	Bacteria	Bacteroidetes	Bacteroidia	Bacteroidales	Bacteroidaceae	Bacteroides	Bacteroides sp. CACC 737	15	26	57.7	0.0682041	7	21	33.3	0.00465714	0.142832	0.924427	-0.0215505	-24.4	24.4	12	0.0112727	0.0238066	157	21	0.444444	0.375	0.555556	-0.00544159	0.00320828	0.0967741	0.785568	-0.00475422	0.00344152	0.174629	0.77842
Species	Malawi	t47678	Bacteria	Bacteroidetes	Bacteroidia	Bacteroidales	Bacteroidaceae	Bacteroides	Bacteroides caccae	21	26	80.8	10.4841	12	21	57.1	0.152438	0.111689	0.924427	-3.68377	-23.7	23.7	13	0.013097	0.0268691	147	21	0.444444	0.375	0.555556	-0.0703407	0.0428403	0.107576	0.785568	-0.0598602	0.0454869	0.19549	0.77842
Species	Malawi	t47770	Bacteria	Firmicutes	Bacilli	Lactobacillales	Lactobacillaceae	Lactobacillus	Lactobacillus crispatus	5	26	19.2	0.0278039	9	21	42.9	0.000804762	0.111689	0.924427	-0.00501062	23.7	23.7	14	0.00962648	0.0191626	173	21	0.444444	0.375	0.555556	-0.000568322	0.00170774	0.740837	0.92846	-0.000915179	0.00180323	0.614508	0.880933
Species	Malawi	t624	Bacteria	Proteobacteria	Gammaproteobacteria	Enterobacterales	Enterobacteriaceae	Shigella	Shigella sonnei	21	26	80.8	0.051635	12	21	57.1	0.0412429	0.111689	0.924427	-0.00116868	-23.7	23.7	15	0.0277336	0.0575694	32	21	0.444444	0.375	0.555556	-0.00281117	0.00411422	0.497931	0.88205	0.000403803	0.00377987	0.915445	0.984211
Species	Malawi	t39950	Bacteria	Firmicutes	Negativicutes	Veillonellales	Veillonellaceae	Dialister	Dialister pneumosintes	16	26	61.5	0.00495405	8	21	38.1	0.00589048	0.146807	0.924427	0.0039674	-23.4	23.4	16	0.0156245	0.0358394	110	21	0.444444	0.375	0.555556	0.000125479	0.00163491	0.939163	0.976577	0.000670448	0.00163662	0.684193	0.909298
Species	Malawi	t40545	Bacteria	Proteobacteria	Betaproteobacteria	Burkholderiales	Sutterellaceae	Sutterella	Sutterella wadsworthensis	16	26	61.5	1.03884	8	21	38.1	0.3372	0.146807	0.924427	-0.0721615	-23.4	23.4	17	0.0194128	0.0386963	73	21	0.444444	0.375	0.555556	-0.0131132	0.0165471	0.43224	0.831158	-0.0169733	0.0171134	0.327106	0.77842
Species	Malawi	t244366	Bacteria	Proteobacteria	Gammaproteobacteria	Enterobacterales	Enterobacteriaceae	Klebsiella	Klebsiella variicola	15	26	57.7	0.177488	17	21	81	0.9684	0.120791	0.924427	0.902323	23.3	23.3	18	0.028761	0.0586472	27	21	0.444444	0.375	0.555556	0.0360734	0.0182031	0.0536391	0.785568	0.0346759	0.019214	0.0784665	0.77842
Species	Malawi	t2582419	Bacteria	Firmicutes	Negativicutes	Veillonellales	Veillonellaceae	Dialister	Dialister hominis	7	26	26.9	0.0750004	1	21	4.8	0.000142857	0.0591585	0.924427	-0.0170841	-22.1	22.1	19	0.00698433	0.0199827	204	21	0.444444	0.375	0.555556	-0.00425821	0.00275977	0.129845	0.785568	-0.00450542	0.00294266	0.133432	0.77842
Species	Malawi	t2162637	Bacteria	Bacteroidetes	Bacteroidia	Bacteroidales	Bacteroidaceae	Bacteroides	Bacteroides sp. PHL 2737	13	26	50	0.22726	6	21	28.6	0.0642333	0.231551	0.924427	-0.0602436	-21.4	21.4	20	0.0105997	0.0218815	165	21	0.444444	0.375	0.555556	-0.00977504	0.00758485	0.204069	0.821234	-0.00671993	0.00790573	0.400258	0.817029
Species	Malawi	t187327	Bacteria	Firmicutes	Negativicutes	Acidaminococcales	Acidaminococcaceae	Acidaminococcus	Acidaminococcus intestini	14	26	53.8	0.0224687	7	21	33.3	0.0453429	0.238849	0.924427	0.0364236	-20.5	20.5	21	0.0229028	0.050302	49	21	0.444444	0.375	0.555556	0.000417733	0.00449618	0.926389	0.976577	0.00176684	0.00457016	0.701048	0.919722
Species	Malawi	t2823316	Bacteria	Firmicutes	Clostridia	Eubacteriales	Lachnospiraceae	Faecalicatena	Faecalicatena sp. Marseille-Q4148	14	26	53.8	0.00333014	7	21	33.3	0.00115238	0.238849	0.924427	-0.000324542	-20.5	20.5	22	0.00664608	0.0151208	206	21	0.444444	0.375	0.555556	-0.000369978	0.000906991	0.685268	0.921724	0.000212241	0.000878064	0.810206	0.956815
Species	Malawi	t2015795	Bacteria	Proteobacteria	Gammaproteobacteria	Enterobacterales	Enterobacteriaceae	Klebsiella	Klebsiella sp. LY	1	26	3.8	0.000137281	5	21	23.8	0.00765238	0.0757683	0.924427	0.00762546	20	20	23	0.00813222	0.019219	191	21	0.444444	0.375	0.555556	0.00369338	0.00158394	0.0242488	0.785568	0.0041792	0.0016284	0.0140241	0.77842
Species	Malawi	t161879	Bacteria	Actinobacteria	Actinomycetia	Corynebacteriales	Corynebacteriaceae	Corynebacterium	Corynebacterium kroppenstedtii	6	26	23.1	0.000904519	9	21	42.9	0.0006	0.210826	0.924427	0.000184615	19.8	19.8	24	0.013406	0.0287505	143	21	0.444444	0.375	0.555556	0.000178177	0.000593715	0.765479	0.935166	0.000183941	0.000621573	0.768778	0.945867
Species	Malawi	t1834196	Bacteria	Firmicutes	Clostridia	Eubacteriales	Lachnospiraceae	Lachnoclostridium	Lachnoclostridium sp. YL32	20	26	76.9	0.0529087	12	21	57.1	0.00400476	0.210826	0.924427	-0.0112952	-19.8	19.8	25	0.0178129	0.0383851	90	21	0.444444	0.375	0.555556	-0.00208241	0.00264483	0.435205	0.831158	-0.00169931	0.0028049	0.547964	0.878823
Species	Malawi	t197614	Bacteria	Firmicutes	Bacilli	Lactobacillales	Streptococcaceae	Streptococcus	Streptococcus pasteurianus	15	26	57.7	0.00545099	8	21	38.1	0.00310952	0.244315	0.924427	-0.0012174	-19.6	19.6	26	0.0196572	0.0446862	72	21	0.444444	0.375	0.555556	-0.00162651	0.00139007	0.248125	0.821234	-0.00195066	0.0014532	0.186877	0.77842
Species	Malawi	t2714355	Bacteria	Firmicutes	Clostridia	Eubacteriales	Oscillospiraceae	Oscillibacter	Oscillibacter sp. MM50	15	26	57.7	0.0022846	8	21	38.1	0.000890476	0.244315	0.924427	4.43223e-05	-19.6	19.6	27	0.015918	0.038772	106	21	0.444444	0.375	0.555556	-0.000288031	0.000723516	0.69244	0.921724	-0.000209052	0.000711644	0.770424	0.945867
Species	Malawi	t33945	Bacteria	Firmicutes	Bacilli	Lactobacillales	Enterococcaceae	Enterococcus	Enterococcus avium	15	26	57.7	0.161251	8	21	38.1	0.00578571	0.244315	0.924427	-0.0376258	-19.6	19.6	28	0.0110594	0.0223951	160	21	0.444444	0.375	0.555556	-0.00516756	0.00454432	0.261496	0.821234	-0.00562394	0.00490252	0.257969	0.77842
Species	Malawi	t387090	Bacteria	Bacteroidetes	Bacteroidia	Bacteroidales	Prevotellaceae	Phocaeicola	Phocaeicola coprophilus	15	26	57.7	0.0226808	8	21	38.1	0.00332857	0.244315	0.924427	-0.00342143	-19.6	19.6	29	0.00646884	0.0152438	211	21	0.444444	0.375	0.555556	-0.00158658	0.00189252	0.40627	0.831158	-0.00145331	0.00201268	0.474346	0.874069
Species	Malawi	t437897	Bacteria	Firmicutes	Negativicutes	Selenomonadales	Selenomonadaceae	Megamonas	Megamonas funiformis	15	26	57.7	0.623023	8	21	38.1	0.000666667	0.244315	0.924427	-0.174814	-19.6	19.6	30	0.0150432	0.0302252	121	21	0.444444	0.375	0.555556	-0.0123706	0.00886749	0.169847	0.785568	-0.0125476	0.00949309	0.193575	0.77842
Species	Malawi	t165179	Bacteria	Bacteroidetes	Bacteroidia	Bacteroidales	Prevotellaceae	Prevotella	Prevotella copri	26	26	100	1.16204	17	21	81	3.20736	0.0335548	0.924427	2.73561	-19	19	31	0.0318256	0.062445	20	21	0.444444	0.375	0.555556	0.0210434	0.0424122	0.622194	0.905342	0.0197634	0.0457585	0.668072	0.900445
Species	Malawi	t712623	Bacteria	Firmicutes	Bacilli	Lactobacillales	Streptococcaceae	Streptococcus	Streptococcus sp. oral taxon 061	26	26	100	0.104474	17	21	81	0.021181	0.0335548	0.924427	-0.0156267	-19	19	32	0.0307887	0.0581964	23	21	0.444444	0.375	0.555556	-0.00209061	0.00403496	0.60691	0.905342	-0.00390683	0.00418041	0.355489	0.77842
Species	Malawi	t1812935	Bacteria	Proteobacteria	Gammaproteobacteria	Enterobacterales	Enterobacteriaceae	Enterobacter	Enterobacter roggenkampii	21	26	80.8	0.0290752	13	21	61.9	0.0123429	0.197045	0.924427	0.00332747	-18.9	18.9	33	0.0220782	0.0457584	55	21	0.444444	0.375	0.555556	0.000488131	0.00273623	0.859213	0.964185	0.00141202	0.00289204	0.627978	0.880933
Species	Malawi	t28116	Bacteria	Bacteroidetes	Bacteroidia	Bacteroidales	Bacteroidaceae	Bacteroides	Bacteroides ovatus	21	26	80.8	2.99401	13	21	61.9	1.01426	0.197045	0.924427	-0.0239266	-18.9	18.9	34	0.010815	0.0228479	162	21	0.444444	0.375	0.555556	-0.0110766	0.0275286	0.689319	0.921724	-0.0147395	0.0290084	0.614097	0.880933
Species	Malawi	t1636603	Bacteria	Proteobacteria	Gammaproteobacteria	Pseudomonadales	Moraxellaceae	Acinetobacter	Acinetobacter sp. ACNIH1	10	26	38.5	0.0124803	12	21	57.1	0.0355762	0.248083	0.924427	0.0311223	18.6	18.6	35	0.0184173	0.039611	81	21	0.444444	0.375	0.555556	0.00599269	0.00353889	0.0972955	0.785568	0.00595811	0.00338406	0.0857569	0.77842
Species	Malawi	t208479	Bacteria	Firmicutes	Clostridia	Eubacteriales	Lachnospiraceae	Enterocloster	Enterocloster bolteae	16	26	61.5	0.195206	9	21	42.9	0.00250476	0.248083	0.924427	-0.0638875	-18.6	18.6	36	0.0147913	0.0294171	124	21	0.444444	0.375	0.555556	-0.00851596	0.0052728	0.113286	0.785568	-0.0084541	0.00560908	0.139422	0.77842
Species	Malawi	t2093856	Bacteria	Bacteroidetes	Bacteroidia	Bacteroidales	Odoribacteraceae	Butyricimonas	Butyricimonas faecalis	16	26	61.5	0.0742506	9	21	42.9	0.0162952	0.248083	0.924427	-0.0116086	-18.6	18.6	37	0.0140867	0.0296092	134	21	0.444444	0.375	0.555556	-0.00398786	0.00375436	0.293816	0.821234	-0.00303092	0.00395282	0.447609	0.86356
Species	Malawi	t2715212	Bacteria	Bacteroidetes	Bacteroidia	Bacteroidales	Bacteroidaceae	Bacteroides	Bacteroides sp. CBA7301	16	26	61.5	0.0773239	9	21	42.9	0.00432381	0.248083	0.924427	-0.0261993	-18.6	18.6	38	0.00747761	0.016005	199	21	0.444444	0.375	0.555556	-0.00523533	0.00355571	0.14788	0.785568	-0.00455407	0.00380433	0.238153	0.77842
Species	Malawi	t61645	Bacteria	Proteobacteria	Gammaproteobacteria	Enterobacterales	Enterobacteriaceae	Enterobacter	Enterobacter asburiae	10	26	38.5	0.0926802	12	21	57.1	0.0035619	0.248083	0.924427	-0.0157612	18.6	18.6	39	0.00946391	0.0210708	175	21	0.444444	0.375	0.555556	-0.00114906	0.00315757	0.717631	0.921724	0.000232263	0.00316125	0.941788	0.989158
Species	Malawi	t2161821	Bacteria	Firmicutes	Negativicutes	Veillonellales	Veillonellaceae	Dialister	Dialister massiliensis	6	26	23.1	0.0344804	1	21	4.8	0.000171429	0.111617	0.924427	-0.00745934	-18.3	18.3	40	0.00455321	0.013395	231	21	0.444444	0.375	0.555556	-0.00256732	0.00185955	0.174219	0.785568	-0.00269716	0.0019568	0.17557	0.77842
Species	Malawi	t1520	Bacteria	Firmicutes	Clostridia	Eubacteriales	Clostridiaceae	Clostridium	Clostridium beijerinckii	4	26	15.4	0.000189899	7	21	33.3	0.251652	0.180738	0.924427	0.251591	17.9	17.9	41	0.0207156	0.0409527	65	21	0.444444	0.375	0.555556	0.0143914	0.00970348	0.145013	0.785568	0.0175895	0.009337	0.06669	0.77842
Species	Malawi	t158836	Bacteria	Proteobacteria	Gammaproteobacteria	Enterobacterales	Enterobacteriaceae	Enterobacter	Enterobacter hormaechei	22	26	84.6	0.0656201	14	21	66.7	0.0385	0.180738	0.924427	0.00452692	-17.9	17.9	42	0.0250652	0.0495023	39	21	0.444444	0.375	0.555556	-0.00237681	0.00474847	0.619132	0.905342	-0.000584588	0.00490165	0.905649	0.984211
Species	Malawi	t69966	Bacteria	Firmicutes	Bacilli	Bacillales	Staphylococcaceae	Macrococcus	Macrococcus caseolyticus	4	26	15.4	0.000229011	7	21	33.3	0.00027619	0.180738	0.924427	0.000203114	17.9	17.9	43	0.00925714	0.0202072	177	21	0.444444	0.375	0.555556	0.000530372	0.000337375	0.122944	0.785568	0.000393031	0.000355167	0.274914	0.77842
Species	Malawi	t1522	Bacteria	Firmicutes	Erysipelotrichia	Erysipelotrichales	Erysipelotrichaceae	Erysipelatoclostridium	Erysipelatoclostridium [Clostridium] innocuum	17	26	65.4	0.0072933	10	21	47.6	0.00188571	0.250282	0.924427	-0.000264286	-17.8	17.8	44	0.00814045	0.017303	190	21	0.444444	0.375	0.555556	-7.87465e-05	0.00113387	0.94494	0.976577	0.000258569	0.00116467	0.825408	0.958954
Species	Malawi	t1667168	Bacteria	Actinobacteria	Actinomycetia	Micrococcales	Dermabacteraceae	Dermabacter	Dermabacter jinjuensis	9	26	34.6	0.0040577	11	21	52.4	0.000742857	0.250282	0.924427	-0.000699451	17.8	17.8	45	0.0137182	0.0284947	139	21	0.444444	0.375	0.555556	-0.000219735	0.000874488	0.802747	0.94776	-0.000574897	0.000907092	0.529744	0.878823
Species	Malawi	t2026240	Bacteria	Proteobacteria	Gammaproteobacteria	Enterobacterales	Enterobacteriaceae	Klebsiella	Klebsiella quasivariicola	9	26	34.6	0.0123881	11	21	52.4	0.13729	0.250282	0.924427	0.134037	17.8	17.8	46	0.0249312	0.0493188	40	21	0.444444	0.375	0.555556	0.0130519	0.00691171	0.0654328	0.785568	0.0149273	0.0071866	0.044097	0.77842
Species	Malawi	t40520	Bacteria	Firmicutes	Clostridia	Eubacteriales	Lachnospiraceae	Blautia	Blautia obeum	17	26	65.4	0.00837934	10	21	47.6	0.00478571	0.250282	0.924427	0.0017011	-17.8	17.8	47	0.00903882	0.0194859	179	21	0.444444	0.375	0.555556	0.000224195	0.00151751	0.883209	0.973682	0.000947617	0.00148944	0.528167	0.878823
Species	Malawi	t2109687	Bacteria	Firmicutes	Clostridia	Eubacteriales	Oscillospiraceae	Oscillibacter	Oscillibacter sp. PEA192	7	26	26.9	0.0233171	2	21	9.5	0.000642857	0.159576	0.924427	-0.00438407	-17.4	17.4	48	0.00391866	0.00990713	237	21	0.444444	0.375	0.555556	-0.00153091	0.00157925	0.33753	0.821234	-0.0015866	0.00166346	0.345775	0.77842
Species	Malawi	t2420310	Bacteria	Firmicutes	Bacilli	Lactobacillales	Streptococcaceae	Streptococcus	Streptococcus sp. FDAARGOS_522	7	26	26.9	0.0884119	2	21	9.5	0.0313667	0.159576	0.924427	0.00763205	-17.4	17.4	49	0.0145673	0.0331149	126	21	0.444444	0.375	0.555556	-0.00167614	0.00466458	0.721026	0.921724	-0.00226938	0.00497794	0.650876	0.891808
Species	Malawi	t1379	Bacteria	Firmicutes	Bacilli	Bacillales	Paenibacillaceae	Gemella	Gemella haemolysans	23	26	88.5	0.0271723	15	21	71.4	0.0205095	0.263114	0.933325	0.0086326	-17.1	17.1	50	0.022904	0.0462617	48	21	0.444444	0.375	0.555556	0.00149452	0.0028553	0.603251	0.905342	-0.000526953	0.00270702	0.846619	0.967565
Species	Malawi	t641107	Bacteria	Firmicutes	Clostridia	Eubacteriales	Clostridiaceae	Clostridium	Clostridium sp. DL-VIII	3	26	11.5	0.000179401	6	21	28.6	0.0406476	0.263114	0.933325	0.0406015	17.1	17.1	51	0.00864464	0.01894	183	21	0.444444	0.375	0.555556	0.00576373	0.00386758	0.143131	0.785568	0.00701602	0.00369584	0.0647035	0.77842
Species	Malawi	t2545797	Bacteria	Proteobacteria	Gammaproteobacteria	Pseudomonadales	Moraxellaceae	Acinetobacter	Acinetobacter sp. FDAARGOS_724	8	26	30.8	0.0110487	10	21	47.6	0.0282048	0.365746	1	0.0244778	16.8	16.8	52	0.0205623	0.0450231	66	21	0.444444	0.375	0.555556	0.00538141	0.00319305	0.0988448	0.785568	0.00532924	0.00306375	0.089459	0.77842
Species	Malawi	t328814	Bacteria	Bacteroidetes	Bacteroidia	Bacteroidales	Rikenellaceae	Alistipes	Alistipes shahii	13	26	50	0.0318113	7	21	33.3	0.00736667	0.374162	1	-0.00236026	-16.7	16.7	53	0.00640672	0.0139028	212	21	0.444444	0.375	0.555556	-0.000284372	0.00252594	0.910864	0.973682	-0.000463456	0.00271143	0.865122	0.969192
Species	Malawi	t2058152	Bacteria	Proteobacteria	Gammaproteobacteria	Enterobacterales	Enterobacteriaceae	Klebsiella	Klebsiella grimontii	7	26	26.9	0.00474329	9	21	42.9	0.0148476	0.355079	1	0.0130438	16	16	54	0.0111707	0.02364	158	21	0.444444	0.375	0.555556	0.00356419	0.00232918	0.13296	0.785568	0.00445433	0.00243866	0.0750551	0.77842
Species	Malawi	t33039	Bacteria	Firmicutes	Clostridia	Eubacteriales	Lachnospiraceae	Mediterraneibacter	Mediterraneibacter [Ruminococcus] torques	19	26	73.1	0.765386	12	21	57.1	0.0139286	0.355079	1	-0.141241	-16	16	55	0.00994418	0.0204854	169	21	0.444444	0.375	0.555556	-0.0054001	0.00872293	0.538992	0.905342	-0.000889592	0.00871225	0.919169	0.984211
Species	Malawi	t604330	Bacteria	Actinobacteria	Coriobacteriia	Coriobacteriales	Atopobiaceae	Parafannyhessea	Parafannyhessea umbonata	14	26	53.8	0.0106685	8	21	38.1	0.00100476	0.380566	1	-0.00289524	-15.7	15.7	56	0.00969751	0.0231366	172	21	0.444444	0.375	0.555556	-0.0014637	0.00134608	0.282658	0.821234	-0.00173084	0.00143361	0.234224	0.77842
Species	Malawi	t546	Bacteria	Proteobacteria	Gammaproteobacteria	Enterobacterales	Enterobacteriaceae	Citrobacter	Citrobacter freundii	25	26	96.2	0.0799015	17	21	81	0.0226714	0.157594	0.924427	-0.00604011	-15.2	15.2	57	0.0228145	0.0455407	50	21	0.444444	0.375	0.555556	-0.00194258	0.00391767	0.622413	0.905342	0.00122801	0.00359741	0.734577	0.929116
Species	Malawi	t712633	Bacteria	Firmicutes	Bacilli	Lactobacillales	Streptococcaceae	Streptococcus	Streptococcus sp. oral taxon 431	25	26	96.2	0.0828157	17	21	81	0.0183143	0.157594	0.924427	-0.0176626	-15.2	15.2	58	0.0231393	0.0508157	47	21	0.444444	0.375	0.555556	-0.00342816	0.00376493	0.367384	0.821234	-0.00542243	0.00390302	0.172244	0.77842
Species	Malawi	t74426	Bacteria	Actinobacteria	Coriobacteriia	Coriobacteriales	Coriobacteriaceae	Collinsella	Collinsella aerofaciens	25	26	96.2	0.673677	17	21	81	0.56419	0.157594	0.924427	0.265452	-15.2	15.2	59	0.0178226	0.0335711	89	21	0.444444	0.375	0.555556	0.00446324	0.0165611	0.788776	0.94776	0.00946251	0.0173409	0.588245	0.878823
Species	Malawi	t818	Bacteria	Bacteroidetes	Bacteroidia	Bacteroidales	Bacteroidaceae	Bacteroides	Bacteroides thetaiotaomicron	25	26	96.2	6.94518	17	21	81	1.08681	0.157594	0.924427	-1.57656	-15.2	15.2	60	0.0154234	0.0310571	113	21	0.444444	0.375	0.555556	-0.0364403	0.0382317	0.345609	0.821234	-0.0294048	0.0395462	0.461385	0.867544
Species	Malawi	t1639133	Bacteria	Proteobacteria	Gammaproteobacteria	Enterobacterales	Enterobacteriaceae	Citrobacter	Citrobacter portucalensis	6	26	23.1	0.0639778	8	21	38.1	0.00748571	0.341871	1	-0.00817582	15	15	61	0.00885823	0.0199078	180	21	0.444444	0.375	0.555556	-0.00132761	0.00309857	0.67036	0.921724	0.00100947	0.00285633	0.725589	0.929116
Species	Malawi	t166486	Bacteria	Firmicutes	Clostridia	Eubacteriales	Lachnospiraceae	Roseburia	Roseburia intestinalis	20	26	76.9	0.00768864	13	21	61.9	0.0136619	0.341871	1	0.00924267	-15	15	62	0.0124607	0.0268858	151	21	0.444444	0.375	0.555556	0.0010042	0.00230077	0.664589	0.921724	0.00178742	0.00232365	0.446167	0.86356
Species	Malawi	t292800	Bacteria	Firmicutes	Clostridia	Eubacteriales	Oscillospiraceae	Flavonifractor	Flavonifractor plautii	20	26	76.9	1.02445	13	21	61.9	0.0247048	0.341871	1	-0.198057	-15	15	63	0.02073	0.0486664	64	21	0.444444	0.375	0.555556	-0.00935572	0.0104441	0.375134	0.821234	-0.00963356	0.0109315	0.383312	0.796174
Species	Malawi	t1796613	Bacteria	Bacteroidetes	Bacteroidia	Bacteroidales	Bacteroidaceae	Bacteroides	Bacteroides caecimuris	15	26	57.7	0.0280385	9	21	42.9	0.00942857	0.385159	1	-0.00297912	-14.8	14.8	64	0.00441034	0.00995826	235	21	0.444444	0.375	0.555556	-0.0012318	0.00266507	0.646165	0.91489	-0.000901198	0.0028178	0.750726	0.940304
Species	Malawi	t1316410	Bacteria	Firmicutes	Bacilli	Lactobacillales	Streptococcaceae	Streptococcus	Streptococcus sp. HSISS1	16	26	61.5	0.0483013	16	21	76.2	0.0937476	0.354634	1	0.0610745	14.7	14.7	65	0.0380452	0.0742914	16	21	0.444444	0.375	0.555556	0.00962875	0.00503425	0.0621706	0.785568	0.00524756	0.00427902	0.227065	0.77842
Species	Malawi	t223919	Bacteria	Firmicutes	Clostridia	Eubacteriales	Clostridiaceae	Clostridium	Clostridium diolis	0	26	0	0	3	21	14.3	0.0469048	0.0820228	0.924427	0.0469048	14.3	14.3	66	0.00201994	0.00527556	246	21	0.444444	0.375	0.555556	0.00591923	0.00418233	0.163866	0.785568	0.00725926	0.0040194	0.0782548	0.77842
Species	Malawi	t28901	Bacteria	Proteobacteria	Gammaproteobacteria	Enterobacterales	Enterobacteriaceae	Salmonella	Salmonella enterica	26	26	100	0.208958	18	21	85.7	0.0615762	0.0820228	0.924427	-0.0223815	-14.3	14.3	67	0.0219213	0.0417588	57	21	0.444444	0.375	0.555556	-0.00312378	0.00588044	0.597882	0.905342	2.04948e-05	0.00553872	0.997066	0.999735
Species	Malawi	t1354	Bacteria	Firmicutes	Bacilli	Lactobacillales	Enterococcaceae	Enterococcus	Enterococcus hirae	5	26	19.2	0.00203376	7	21	33.3	0.000461905	0.325779	1	1.19048e-05	14.1	14.1	68	0.00657334	0.013562	208	21	0.444444	0.375	0.555556	0.000305037	0.000591828	0.608786	0.905342	0.000202769	0.00057873	0.727856	0.929116
Species	Malawi	t1597	Bacteria	Firmicutes	Bacilli	Lactobacillales	Lactobacillaceae	Lacticaseibacillus	Lacticaseibacillus paracasei	10	26	38.5	0.17708	11	21	52.4	0.0612238	0.388114	1	0.0168277	13.9	13.9	69	0.0101448	0.0210981	167	21	0.444444	0.375	0.555556	0.00209107	0.00631533	0.742098	0.92846	0.00381892	0.00628279	0.546647	0.878823
Species	Malawi	t28129	Bacteria	Bacteroidetes	Bacteroidia	Bacteroidales	Prevotellaceae	Prevotella	Prevotella denticola	16	26	61.5	0.00313256	10	21	47.6	0.00185714	0.388114	1	0.000199451	-13.9	13.9	70	0.00863357	0.0180717	184	21	0.444444	0.375	0.555556	-0.000402165	0.00103124	0.698388	0.921724	-0.000703805	0.00110376	0.527251	0.878823
Species	Malawi	t1613	Bacteria	Firmicutes	Bacilli	Lactobacillales	Lactobacillaceae	Limosilactobacillus	Limosilactobacillus fermentum	15	26	57.7	0.145813	15	21	71.4	0.0602429	0.375212	1	0.0208698	13.7	13.7	71	0.0418504	0.0843778	8	21	0.444444	0.375	0.555556	0.00546549	0.00576626	0.348274	0.821234	0.0056406	0.00597888	0.350992	0.77842
Species	Malawi	t43765	Bacteria	Actinobacteria	Actinomycetia	Corynebacteriales	Corynebacteriaceae	Corynebacterium	Corynebacterium amycolatum	15	26	57.7	0.00937828	15	21	71.4	0.0163762	0.375212	1	0.0126339	13.7	13.7	72	0.020031	0.0425251	71	21	0.444444	0.375	0.555556	0.003676	0.00237466	0.128625	0.785568	0.00186794	0.00225839	0.412962	0.83149
Species	Malawi	t83655	Bacteria	Proteobacteria	Gammaproteobacteria	Enterobacterales	Enterobacteriaceae	Leclercia	Leclercia adecarboxylata	11	26	42.3	0.00356991	6	21	28.6	0.00614286	0.375212	1	0.0050544	-13.7	13.7	73	0.0103455	0.0230183	166	21	0.444444	0.375	0.555556	0.000984279	0.00162066	0.546682	0.905342	0.00151054	0.00166966	0.370908	0.779536
Species	Malawi	t111015	Bacteria	Actinobacteria	Actinomycetia	Actinomycetales	Actinomycetaceae	Actinomyces	Actinomyces radicidentis	6	26	23.1	0.000373178	2	21	9.5	5.2381e-05	0.268993	0.933325	-8.60806e-05	-13.6	13.6	74	0.00364685	0.00862874	240	21	0.444444	0.375	0.555556	-0.000289979	0.000273758	0.295137	0.821234	-0.000270215	0.000295774	0.366276	0.77842
Species	Malawi	t1270	Bacteria	Actinobacteria	Actinomycetia	Micrococcales	Micrococcaceae	Micrococcus	Micrococcus luteus	20	26	76.9	0.0222292	19	21	90.5	0.00961429	0.268993	0.933325	0.000414286	13.6	13.6	75	0.0179017	0.0344797	86	21	0.444444	0.375	0.555556	0.00124309	0.0021174	0.560082	0.905342	0.000356699	0.00221461	0.872832	0.969192
Species	Malawi	t1736	Bacteria	Firmicutes	Clostridia	Eubacteriales	Eubacteriaceae	Eubacterium	Eubacterium limosum	17	26	65.4	0.0247884	11	21	52.4	0.0157	0.389596	1	0.01	-13	13	76	0.0168259	0.0337909	100	21	0.444444	0.375	0.555556	0.000738189	0.00281481	0.794324	0.94776	0.00192884	0.0028298	0.499314	0.878823
Species	Malawi	t28118	Bacteria	Bacteroidetes	Bacteroidia	Bacteroidales	Odoribacteraceae	Odoribacter	Odoribacter splanchnicus	17	26	65.4	0.114768	11	21	52.4	0.0126857	0.389596	1	-0.0455835	-13	13	77	0.0150755	0.0301916	120	21	0.444444	0.375	0.555556	-0.00843554	0.00470992	0.0800181	0.785568	-0.00799706	0.00501251	0.118298	0.77842
Species	Malawi	t33010	Bacteria	Actinobacteria	Actinomycetia	Propionibacteriales	Propionibacteriaceae	Cutibacterium	Cutibacterium avidum	9	26	34.6	0.0307231	10	21	47.6	0.0227381	0.389596	1	0.0161381	13	13	78	0.0114538	0.0248429	155	21	0.444444	0.375	0.555556	0.00344595	0.0032505	0.294743	0.821234	0.00471497	0.00324104	0.153346	0.77842
Species	Malawi	t1547	Bacteria	Firmicutes	Erysipelotrichia	Erysipelotrichales	Erysipelotrichaceae	Erysipelatoclostridium	Erysipelatoclostridium ramosum	12	26	46.2	0.149143	7	21	33.3	0.00191429	0.55064	1	-0.0320549	-12.9	12.9	79	0.00759808	0.015499	196	21	0.444444	0.375	0.555556	-0.00408358	0.0039705	0.309221	0.821234	-0.00454638	0.00417414	0.282436	0.77842
Species	Malawi	t28090	Bacteria	Proteobacteria	Gammaproteobacteria	Pseudomonadales	Moraxellaceae	Acinetobacter	Acinetobacter lwoffii	14	26	53.8	0.0357005	14	21	66.7	0.0389429	0.55064	1	0.0303121	12.9	12.9	80	0.0488762	0.097589	5	21	0.444444	0.375	0.555556	0.00653678	0.00383534	0.095211	0.785568	0.00582472	0.00386748	0.139714	0.77842
Species	Malawi	t47715	Bacteria	Firmicutes	Bacilli	Lactobacillales	Lactobacillaceae	Lacticaseibacillus	Lacticaseibacillus rhamnosus	7	26	26.9	0.355999	3	21	14.3	0.000114286	0.475386	1	-0.0702973	-12.6	12.6	81	0.00570189	0.0125277	219	21	0.444444	0.375	0.555556	-0.00562938	0.00578502	0.335708	0.821234	-0.00611334	0.00621981	0.33143	0.77842
Species	Malawi	t2774055	Bacteria	Proteobacteria	Gammaproteobacteria	Enterobacterales	Enterobacteriaceae	Kluyvera	Kluyvera genomosp. 3	3	26	11.5	0.0139305	5	21	23.8	0.000880952	0.437243	1	-0.00214212	12.3	12.3	82	0.00349014	0.0085208	241	21	0.444444	0.375	0.555556	-0.000394991	0.00130742	0.763957	0.935166	-0.00019681	0.00136576	0.886125	0.972385
Species	Malawi	t371601	Bacteria	Bacteroidetes	Bacteroidia	Bacteroidales	Bacteroidaceae	Bacteroides	Bacteroides xylanisolvens	23	26	88.5	1.63669	16	21	76.2	0.754171	0.437243	1	-0.0115593	-12.3	12.3	83	0.0143813	0.028974	130	21	0.444444	0.375	0.555556	-0.0126764	0.0222242	0.571252	0.905342	-0.00782571	0.0232412	0.738048	0.929116
Species	Malawi	t2093857	Bacteria	Firmicutes	Clostridia	Eubacteriales	Oscillospiraceae	Dysosmobacter	Dysosmobacter welbionis	8	26	30.8	0.00719756	4	21	19	0.000647619	0.504726	1	-0.00119469	-11.8	11.8	84	0.00382972	0.0106737	238	21	0.444444	0.375	0.555556	-0.000617538	0.000998067	0.539211	0.905342	-0.000403611	0.000990053	0.68564	0.909298
Species	Malawi	t2722820	Bacteria	Actinobacteria	Actinomycetia	Actinomycetales	Actinomycetaceae	Actinomyces	Actinomyces sp. ZJ34	8	26	30.8	0.00837517	4	21	19	0.00115238	0.504726	1	-0.00129762	-11.8	11.8	85	0.00367021	0.00838089	239	21	0.444444	0.375	0.555556	-0.000543771	0.0012114	0.655675	0.918686	-0.000217833	0.00127833	0.86553	0.969192
Species	Malawi	t1492	Bacteria	Firmicutes	Clostridia	Eubacteriales	Clostridiaceae	Clostridium	Clostridium butyricum	12	26	46.2	0.00206484	12	21	57.1	0.113405	0.561215	1	0.112901	10.9	10.9	86	0.0452843	0.0885582	7	21	0.444444	0.375	0.555556	0.0106326	0.00637416	0.102246	0.785568	0.0125602	0.00620754	0.0495867	0.77842
Species	Malawi	t2785531	Bacteria	Bacteroidetes	Bacteroidia	Bacteroidales	Bacteroidaceae	Bacteroides	Bacteroides sp. HF-162	14	26	53.8	0.202869	9	21	42.9	0.0481905	0.561215	1	-0.0354903	-10.9	10.9	87	0.00655454	0.0163421	209	21	0.444444	0.375	0.555556	-0.00666358	0.00669981	0.325252	0.821234	-0.00588427	0.00715713	0.415745	0.83149
Species	Malawi	t328812	Bacteria	Bacteroidetes	Bacteroidia	Bacteroidales	Tannerellaceae	Parabacteroides	Parabacteroides goldsteinii	14	26	53.8	0.244333	9	21	42.9	0.0102714	0.561215	1	-0.0414863	-10.9	10.9	88	0.00437618	0.00905233	236	21	0.444444	0.375	0.555556	-0.00272925	0.0051026	0.595371	0.905342	-0.00286905	0.00553016	0.606689	0.880933
Species	Malawi	t84030	Bacteria	Firmicutes	Clostridia	Eubacteriales	Lachnospiraceae	Lacrimispora	Lacrimispora saccharolytica	14	26	53.8	0.00176935	9	21	42.9	0.00149524	0.561215	1	0.000741392	-10.9	10.9	89	0.00660653	0.0145962	207	21	0.444444	0.375	0.555556	0.000391144	0.000832206	0.640619	0.913066	0.000566925	0.000881196	0.523574	0.878823
Species	Malawi	t33035	Bacteria	Firmicutes	Clostridia	Eubacteriales	Lachnospiraceae	Blautia	Blautia producta	17	26	65.4	0.00359145	16	21	76.2	0.00375238	0.527975	1	0.00201007	10.8	10.8	90	0.0158365	0.0321514	107	21	0.444444	0.375	0.555556	0.00107796	0.00119006	0.369861	0.821234	0.00150369	0.00123305	0.229628	0.77842
Species	Malawi	t2682455	Bacteria	Firmicutes	Negativicutes	Veillonellales	Veillonellaceae	Veillonella	Veillonella sp. S12025-13	22	26	84.6	0.224879	20	21	95.2	0.681638	0.362263	1	0.590277	10.6	10.6	91	0.0354283	0.073202	17	21	0.444444	0.375	0.555556	0.0265442	0.0148736	0.0810605	0.785568	0.0271038	0.0160146	0.0981481	0.77842
Species	Malawi	t1260	Bacteria	Firmicutes	Tissierellia	Tissierellales	Peptoniphilaceae	Finegoldia	Finegoldia magna	25	26	96.2	0.0742838	18	21	85.7	0.0083619	0.311244	1	-0.00995733	-10.5	10.5	92	0.034994	0.0650553	18	21	0.444444	0.375	0.555556	-0.00112721	0.00296606	0.705707	0.921724	-0.00178853	0.0030622	0.562374	0.878823
Species	Malawi	t1491	Bacteria	Firmicutes	Clostridia	Eubacteriales	Clostridiaceae	Clostridium	Clostridium botulinum	20	26	76.9	0.00253051	14	21	66.7	0.205976	0.520279	1	0.204788	-10.2	10.2	93	0.0391601	0.0786875	12	21	0.444444	0.375	0.555556	0.0121257	0.00869488	0.16999	0.785568	0.015244	0.00835644	0.0754126	0.77842
Species	Malawi	t2479767	Bacteria	Firmicutes	Clostridia	Eubacteriales	Lachnospiraceae	Blautia	Blautia sp. SC05B48	20	26	76.9	0.0118686	14	21	66.7	0.0173714	0.520279	1	0.0129907	-10.2	10.2	94	0.0164803	0.0350431	102	21	0.444444	0.375	0.555556	0.00236795	0.0025869	0.364881	0.821234	0.00300307	0.00267681	0.26844	0.77842
Species	Malawi	t28131	Bacteria	Bacteroidetes	Bacteroidia	Bacteroidales	Prevotellaceae	Prevotella	Prevotella intermedia	20	26	76.9	0.0225888	14	21	66.7	0.0155857	0.520279	1	0.00552418	-10.2	10.2	95	0.015234	0.0314043	117	21	0.444444	0.375	0.555556	0.000279561	0.00277801	0.920288	0.976577	-0.000189937	0.00300342	0.949883	0.989158
Species	Malawi	t33038	Bacteria	Firmicutes	Clostridia	Eubacteriales	Lachnospiraceae	Mediterraneibacter	Mediterraneibacter [Ruminococcus] gnavus	20	26	76.9	1.19814	14	21	66.7	1.47204	0.520279	1	1.04098	-10.2	10.2	96	0.0113087	0.0246292	156	21	0.444444	0.375	0.555556	0.0238948	0.0257672	0.358701	0.821234	0.0297021	0.0271561	0.280447	0.77842
Species	Malawi	t584	Bacteria	Proteobacteria	Gammaproteobacteria	Enterobacterales	Morganellaceae	Proteus	Proteus mirabilis	6	26	23.1	0.000302909	7	21	33.3	0.000319048	0.520279	1	0.000203663	10.2	10.2	97	0.00470346	0.00999326	229	21	0.444444	0.375	0.555556	0.000389806	0.000380653	0.311287	0.821234	0.000423591	0.000400547	0.29646	0.77842
Species	Malawi	t2690837	Bacteria	Actinobacteria	Coriobacteriia	Eggerthellales	Eggerthellaceae	Eggerthella	Eggerthella sp. HF-1101	15	26	57.7	0.00089947	10	21	47.6	0.000685714	0.564277	1	-3.73626e-05	-10.1	10.1	98	0.00741871	0.0161814	201	21	0.444444	0.375	0.555556	-0.00034564	0.000592467	0.562542	0.905342	-0.000300107	0.000627383	0.634944	0.884642
Species	Malawi	t28111	Bacteria	Bacteroidetes	Bacteroidia	Bacteroidales	Bacteroidaceae	Bacteroides	Bacteroides eggerthii	15	26	57.7	0.0318683	10	21	47.6	0.0162238	0.564277	1	0.00388919	-10.1	10.1	99	0.00794876	0.0166389	193	21	0.444444	0.375	0.555556	0.000165776	0.00297407	0.955795	0.976577	0.0014852	0.00304861	0.628731	0.880933
Species	Malawi	t282402	Bacteria	Bacteroidetes	Bacteroidia	Bacteroidales	Prevotellaceae	Prevotella	Prevotella multiformis	10	26	38.5	0.00201246	6	21	28.6	0.00179048	0.546823	1	0.000894322	-9.9	9.9	100	0.00652867	0.0138151	210	21	0.444444	0.375	0.555556	-1.97095e-05	0.000968237	0.983849	0.987833	-0.000292495	0.00102439	0.776674	0.94769
Species	Malawi	t1316408	Bacteria	Firmicutes	Bacilli	Lactobacillales	Streptococcaceae	Streptococcus	Streptococcus sp. HSISM1	26	26	100	0.451373	19	21	90.5	0.517476	0.194265	0.924427	0.309195	-9.5	9.5	101	0.017319	0.0345442	97	21	0.444444	0.375	0.555556	0.0115899	0.0139352	0.409971	0.831158	0.00797832	0.0143824	0.582095	0.878823
Species	Malawi	t1680	Bacteria	Actinobacteria	Actinomycetia	Bifidobacteriales	Bifidobacteriaceae	Bifidobacterium	Bifidobacterium adolescentis	26	26	100	0.0564212	19	21	90.5	0.59621	0.194265	0.924427	0.545129	-9.5	9.5	102	0.0308635	0.0607971	22	21	0.444444	0.375	0.555556	0.0241136	0.0131859	0.0740701	0.785568	0.0283106	0.013531	0.0426464	0.77842
Species	Malawi	t1681	Bacteria	Actinobacteria	Actinomycetia	Bifidobacteriales	Bifidobacteriaceae	Bifidobacterium	Bifidobacterium bifidum	26	26	100	3.64385	19	21	90.5	2.8627	0.194265	0.924427	1.24884	-9.5	9.5	103	0.0401181	0.0837291	10	21	0.444444	0.375	0.555556	0.00193686	0.0392146	0.960826	0.976577	-0.0109462	0.0405774	0.788697	0.94769
Species	Malawi	t1686	Bacteria	Actinobacteria	Actinomycetia	Bifidobacteriales	Bifidobacteriaceae	Bifidobacterium	Bifidobacterium catenulatum	26	26	100	0.494915	19	21	90.5	0.24861	0.194265	0.924427	0.0331557	-9.5	9.5	104	0.0221559	0.0424378	54	21	0.444444	0.375	0.555556	0.00461237	0.00938115	0.625347	0.905342	0.00546578	0.00973296	0.577463	0.878823
Species	Malawi	t1689	Bacteria	Actinobacteria	Actinomycetia	Bifidobacteriales	Bifidobacteriaceae	Bifidobacterium	Bifidobacterium dentium	26	26	100	0.106934	19	21	90.5	0.0441714	0.194265	0.924427	0.0163868	-9.5	9.5	105	0.0213567	0.0404286	59	21	0.444444	0.375	0.555556	0.00144591	0.00464104	0.756823	0.933791	0.00296612	0.00484984	0.544184	0.878823
Species	Malawi	t573	Bacteria	Proteobacteria	Gammaproteobacteria	Enterobacterales	Enterobacteriaceae	Klebsiella	Klebsiella pneumoniae	26	26	100	0.557025	19	21	90.5	2.56726	0.194265	0.924427	2.17797	-9.5	9.5	106	0.0247947	0.0480935	41	21	0.444444	0.375	0.555556	0.0470892	0.0290881	0.112468	0.785568	0.0527476	0.0312371	0.098885	0.77842
Species	Malawi	t684066	Bacteria	Firmicutes	Bacilli	Lactobacillales	Streptococcaceae	Streptococcus	Streptococcus lactarius	26	26	100	7.52366	19	21	90.5	0.439233	0.194265	0.924427	-1.76347	-9.5	9.5	107	0.0246839	0.0464477	42	21	0.444444	0.375	0.555556	-0.0368384	0.0313743	0.246508	0.821234	-0.0504322	0.0323719	0.126943	0.77842
Species	Malawi	t623	Bacteria	Proteobacteria	Gammaproteobacteria	Enterobacterales	Enterobacteriaceae	Shigella	Shigella flexneri	21	26	80.8	0.0281664	15	21	71.4	0.0187143	0.504977	1	-0.00838956	-9.4	9.4	108	0.0190417	0.0386197	78	21	0.444444	0.375	0.555556	-0.00294649	0.00268929	0.279066	0.821234	-0.00174443	0.0027322	0.526718	0.878823
Species	Malawi	t820	Bacteria	Bacteroidetes	Bacteroidia	Bacteroidales	Bacteroidaceae	Bacteroides	Bacteroides uniformis	21	26	80.8	2.38651	15	21	71.4	0.225971	0.504977	1	-0.814125	-9.4	9.4	109	0.0175299	0.035558	95	21	0.444444	0.375	0.555556	-0.0323947	0.0205071	0.121185	0.785568	-0.0337764	0.0221655	0.135228	0.77842
Species	Malawi	t471189	Bacteria	Actinobacteria	Coriobacteriia	Eggerthellales	Eggerthellaceae	Gordonibacter	Gordonibacter pamelaeae	16	26	61.5	0.0118494	11	21	52.4	0.00289048	0.566074	1	-0.00419029	-9.1	9.1	110	0.0135674	0.0283207	141	21	0.444444	0.375	0.555556	-0.00212139	0.00165491	0.206453	0.821234	-0.00206335	0.00179707	0.257552	0.77842
Species	Malawi	t907	Bacteria	Firmicutes	Negativicutes	Veillonellales	Veillonellaceae	Megasphaera	Megasphaera elsdenii	16	26	61.5	0.134731	11	21	52.4	0.00263333	0.566074	1	-0.036409	-9.1	9.1	111	0.0212384	0.0484795	62	21	0.444444	0.375	0.555556	-0.00579501	0.00408001	0.1624	0.785568	-0.00444217	0.00428936	0.306447	0.77842
Species	Malawi	t1550024	Bacteria	Firmicutes	Clostridia	Eubacteriales	Oscillospiraceae	Ruthenibacterium	Ruthenibacterium lactatiformans	11	26	42.3	0.103161	7	21	33.3	0.000152381	0.56239	1	-0.0214207	-9	9	112	0.00832108	0.0225995	188	21	0.444444	0.375	0.555556	-0.00367924	0.00313859	0.247262	0.821234	-0.00412971	0.00338821	0.229869	0.77842
Species	Malawi	t1805478	Bacteria	Actinobacteria	Coriobacteriia	Coriobacteriales	Atopobiaceae	Olsenella	Olsenella timonensis	11	26	42.3	0.0201427	7	21	33.3	0.00232857	0.56239	1	-0.00465604	-9	9	113	0.00499899	0.0111765	225	21	0.444444	0.375	0.555556	-0.00154757	0.00190432	0.420691	0.831158	-0.00189708	0.0020267	0.354731	0.77842
Species	Malawi	t2698804	Bacteria	Firmicutes	Bacilli	Lactobacillales	Streptococcaceae	Streptococcus	Streptococcus sp. CNU G3	6	26	23.1	0.000524727	3	21	14.3	0.000138095	0.711082	1	-0.000119597	-8.8	8.8	114	0.00672192	0.0176459	205	21	0.444444	0.375	0.555556	-0.000327646	0.000384801	0.399016	0.831158	-0.000532992	0.000395495	0.185169	0.77842
Species	Malawi	t227942	Bacteria	Firmicutes	Bacilli	Lactobacillales	Lactobacillaceae	Limosilactobacillus	Limosilactobacillus gastricus	9	26	34.6	0.941464	9	21	42.9	0.00425238	0.763413	1	-0.240955	8.3	8.3	115	0.0125013	0.025071	150	21	0.444444	0.375	0.555556	-0.0133545	0.0105529	0.212211	0.821234	-0.0140736	0.0112539	0.218188	0.77842
Species	Malawi	t54005	Bacteria	Firmicutes	Tissierellia	Tissierellales	Peptoniphilaceae	Peptoniphilus	Peptoniphilus harei	17	26	65.4	0.00138396	12	21	57.1	0.00128571	0.763413	1	0.000328022	-8.3	8.3	116	0.0133858	0.0265306	144	21	0.444444	0.375	0.555556	0.00017807	0.000720524	0.805924	0.94776	-0.000174019	0.000716402	0.809289	0.956815
Species	Malawi	t1531	Bacteria	Firmicutes	Clostridia	Eubacteriales	Lachnospiraceae	Enterocloster	Enterocloster clostridioformis	12	26	46.2	0.0395585	8	21	38.1	0.00150952	0.76738	1	-0.0107943	-8.1	8.1	117	0.0107232	0.0266132	164	21	0.444444	0.375	0.555556	-0.00282022	0.00235834	0.238018	0.821234	-0.00246515	0.00249259	0.328468	0.77842
Species	Malawi	t2079596	Bacteria	Proteobacteria	Gammaproteobacteria	Pseudomonadales	Moraxellaceae	Acinetobacter	Acinetobacter sp. SWBY1	14	26	53.8	0.171941	13	21	61.9	0.113648	0.76738	1	0.0765938	8.1	8.1	118	0.0404852	0.077958	9	21	0.444444	0.375	0.555556	0.00914034	0.00719806	0.210671	0.821234	0.00749841	0.00735554	0.31398	0.77842
Species	Malawi	t2364787	Bacteria	Bacteroidetes	Bacteroidia	Bacteroidales	Rikenellaceae	Alistipes	Alistipes megaguti	12	26	46.2	0.00963826	8	21	38.1	0.0196524	0.76738	1	0.0152524	-8.1	8.1	119	0.00824149	0.0181575	189	21	0.444444	0.375	0.555556	0.000929126	0.00293273	0.752851	0.933535	0.000567718	0.00314189	0.857499	0.969192
Species	Malawi	t2584944	Bacteria	Proteobacteria	Betaproteobacteria	Burkholderiales	Sutterellaceae	Sutterella	Sutterella faecalis	12	26	46.2	0.0101011	8	21	38.1	0.00237143	0.76738	1	-0.00175549	-8.1	8.1	120	0.00875185	0.0182814	182	21	0.444444	0.375	0.555556	-0.00136409	0.0014897	0.364717	0.821234	-0.00163936	0.00158442	0.306885	0.77842
Species	Malawi	t33959	Bacteria	Firmicutes	Bacilli	Lactobacillales	Lactobacillaceae	Lactobacillus	Lactobacillus johnsonii	14	26	53.8	0.0392424	13	21	61.9	0.0136952	0.76738	1	-0.00119707	8.1	8.1	121	0.0109326	0.021132	161	21	0.444444	0.375	0.555556	0.00036202	0.00307439	0.906787	0.973682	0.00130735	0.00327134	0.691498	0.912189
Species	Malawi	t1314	Bacteria	Firmicutes	Bacilli	Lactobacillales	Streptococcaceae	Streptococcus	Streptococcus pyogenes	19	26	73.1	0.00462359	17	21	81	0.00876667	0.731015	1	0.0053859	7.9	7.9	122	0.0147401	0.0309586	125	21	0.444444	0.375	0.555556	0.000924866	0.00175925	0.601667	0.905342	0.000852625	0.00180586	0.639328	0.885774
Species	Malawi	t649756	Bacteria	Firmicutes	Clostridia	Eubacteriales	Lachnospiraceae	Anaerostipes	Anaerostipes hadrus	19	26	73.1	0.00946692	17	21	81	0.00761905	0.731015	1	0.00296905	7.9	7.9	123	0.0155191	0.0299403	112	21	0.444444	0.375	0.555556	0.000857545	0.0017631	0.629055	0.905342	0.00139646	0.00186228	0.457618	0.867544
Species	Malawi	t1308	Bacteria	Firmicutes	Bacilli	Lactobacillales	Streptococcaceae	Streptococcus	Streptococcus thermophilus	24	26	92.3	0.0814695	21	21	100	0.096681	0.494912	1	0.0264963	7.7	7.7	124	0.0212637	0.0422164	61	21	0.444444	0.375	0.555556	0.00219724	0.00518604	0.673815	0.921724	-0.000235679	0.0052252	0.964243	0.989158
Species	Malawi	t1343	Bacteria	Firmicutes	Bacilli	Lactobacillales	Streptococcaceae	Streptococcus	Streptococcus vestibularis	24	26	92.3	0.0576061	21	21	100	0.205743	0.494912	1	0.147424	7.7	7.7	125	0.0488493	0.0931177	6	21	0.444444	0.375	0.555556	0.0102807	0.00728774	0.165213	0.785568	0.00870672	0.00766156	0.262381	0.77842
Species	Malawi	t2582830	Bacteria	Firmicutes	Bacilli	Lactobacillales	Enterococcaceae	Enterococcus	Enterococcus sp. M190262	2	26	7.7	0.00679991	0	21	0	0	0.494912	1	-0.00139615	-7.7	7.7	126	0.00202547	0.00507064	245	21	0.444444	0.375	0.555556	-0.000870347	0.000810423	0.288574	0.821234	-0.00102259	0.000816905	0.217742	0.77842
Species	Malawi	t1311	Bacteria	Firmicutes	Bacilli	Lactobacillales	Streptococcaceae	Streptococcus	Streptococcus agalactiae	23	26	88.5	0.0188922	17	21	81	0.0401333	0.683844	1	0.0231949	-7.5	7.5	127	0.021947	0.0423501	56	21	0.444444	0.375	0.555556	0.00360647	0.00322413	0.269252	0.821234	0.00325823	0.00330705	0.330286	0.77842
Species	Malawi	t2382163	Bacteria	Firmicutes	Bacilli	Lactobacillales	Streptococcaceae	Streptococcus	Streptococcus koreensis	23	26	88.5	0.0834931	17	21	81	0.0276952	0.683844	1	-0.00517015	-7.5	7.5	128	0.0132154	0.0268041	146	21	0.444444	0.375	0.555556	-0.000635163	0.00396349	0.873399	0.973682	-0.00234886	0.00404389	0.564525	0.878823
Species	Malawi	t823	Bacteria	Bacteroidetes	Bacteroidia	Bacteroidales	Tannerellaceae	Parabacteroides	Parabacteroides distasonis	23	26	88.5	3.96297	17	21	81	3.25239	0.683844	1	1.27656	-7.5	7.5	129	0.0163512	0.0312173	104	21	0.444444	0.375	0.555556	-0.00232781	0.0431391	0.957205	0.976577	3.87201e-05	0.046317	0.999337	0.999735
Species	Malawi	t1596	Bacteria	Firmicutes	Bacilli	Lactobacillales	Lactobacillaceae	Lactobacillus	Lactobacillus gasseri	13	26	50	6.34188	12	21	57.1	0.7213	0.770362	1	-1.01895	7.1	7.1	130	0.0152785	0.0293904	115	21	0.444444	0.375	0.555556	-0.00270718	0.0326052	0.934197	0.976577	0.000654069	0.033422	0.984481	0.999735
Species	Malawi	t39485	Bacteria	Firmicutes	Clostridia	Eubacteriales	Lachnospiraceae	Lachnospira	Lachnospira eligens	13	26	50	0.000842816	9	21	42.9	0.00134286	0.770362	1	0.000850549	-7.1	7.1	131	0.00601304	0.014608	216	21	0.444444	0.375	0.555556	0.000392965	0.000748923	0.602363	0.905342	0.000534195	0.000748267	0.479328	0.874069
Species	Malawi	t727	Bacteria	Proteobacteria	Gammaproteobacteria	Pasteurellales	Pasteurellaceae	Haemophilus	Haemophilus influenzae	13	26	50	0.00753235	12	21	57.1	0.00179048	0.770362	1	-0.00138645	7.1	7.1	132	0.0165468	0.0328264	101	21	0.444444	0.375	0.555556	-0.00029773	0.00126727	0.815323	0.949296	-0.000462882	0.00134444	0.732385	0.929116
Species	Malawi	t1351	Bacteria	Firmicutes	Bacilli	Lactobacillales	Enterococcaceae	Enterococcus	Enterococcus faecalis	18	26	69.2	0.237348	16	21	76.2	0.257324	0.746263	1	0.201632	7	7	133	0.0152001	0.0309332	118	21	0.444444	0.375	0.555556	0.00870513	0.0106861	0.419578	0.831158	0.0105568	0.0111407	0.348894	0.77842
Species	Malawi	t1624	Bacteria	Firmicutes	Bacilli	Lactobacillales	Lactobacillaceae	Ligilactobacillus	Ligilactobacillus salivarius	18	26	69.2	0.0521901	16	21	76.2	0.671571	0.746263	1	0.654637	7	7	134	0.0393683	0.0792094	11	21	0.444444	0.375	0.555556	0.0268619	0.015558	0.0911053	0.785568	0.0293398	0.0165353	0.083427	0.77842
Species	Malawi	t1335	Bacteria	Firmicutes	Bacilli	Lactobacillales	Streptococcaceae	Streptococcus	Streptococcus equinus	23	26	88.5	0.0322345	20	21	95.2	0.0372238	0.617358	1	0.00896227	6.7	6.7	135	0.0171434	0.0359864	98	21	0.444444	0.375	0.555556	0.00171635	0.0032383	0.598706	0.905342	-0.000392838	0.00313221	0.900805	0.984139
[truncated: 113 more rows]

## Sheet: (C) Pathway
Supplementary File 5. Statistical outputs for analysis of metagenomic composition by dose 1 oral rotavirus shedding status. Data are provided for (A) genus, (B), species, (C) pathway, and (D) enzyme commission. FDR, false discovery rate; Q1, quartile 1; Q3, quartile 3; RF, Random Forests; sd, standard deviation; se, standard error.
[truncated: 1,606 more rows]

[truncated: 1 more sheets: (D) EC]
